# Supplementary material for: Using climate envelope models to identify potential ecological trajectories on the Kenai Peninsula, Alaska
Source: PLoS One. 2018 Dec 26;13(12):e0208883. doi: 10.1371/journal.pone.0208883 (PMC6306222; doi:10.1371/journal.pone.0208883)
Supplement: S1 Table — Table of cell locations on the Kenai Peninsula, Alaska with Random Forest outputs forecast to 2020 climate conditions under RCP45 and RCP85. (CSV) [file pone.0208883.s001.csv]

Long_NAD83	Lat_NAD83	Landsat	Alpine_6model	Black_Spruce_6model	Deciduous_6model	Herbaceous_6model	Mixed_Conifer_6model	Mixed_Forest_6model	Mountain_Hemlock_6model	Shrub_6model	Snow_or_Ice_6model	White_Lutz_Sitka_Spruce_6model	MaxValue_6model	Max_Predicted_6model	LandsatValue_6model	Legacy_6model	sd_Alpine_6model	sd_Black_Spruce_6model	sd_Deciduous_6model	sd_Herbaceous_6model	sd_Mixed_Conifer_6model	sd_Mixed_Forest_6model	sd_Mountain_Hemlock_6model	sd_Shrub_6model	sd_Snow_or_Ice_6model	sd_White_Lutz_Sitka_Spruce_6model	Alpine_rcp45	Black_Spruce_rcp45	Deciduous_rcp45	Herbaceous_rcp45	Mixed_Conifer_rcp45	Mixed_Forest_rcp45	Mountain_Hemlock_rcp45	Shrub_rcp45	Snow_or_Ice_rcp45	White_Lutz_Sitka_Spruce_rcp45	MaxValue_rcp45	Max_Predicted_rcp45	LandsatValue_rcp45	Legacy_rcp45	Alpine_rcp85	Black_Spruce_rcp85	Deciduous_rcp85	Herbaceous_rcp85	Mixed_Conifer_rcp85	Mixed_Forest_rcp85	Mountain_Hemlock_rcp85	Shrub_rcp85	Snow_or_Ice_rcp85
-151.9612563280	60.4120267167	Alpine	0.021586	0.056489	0.235201	0.109125	0.06645	0.120804	0.274679	0.046359	0.00116	0.068146	0.274679	Mountain Hemlock	0.021586	Mountain Hemlock	0.026011	0.03075	0.097283	0.046902	0.017524	0.021611	0.105312	0.026569	0.0014	0.015831	0.025437	0.0571	0.243992	0.105147	0.072588	0.107677	0.272526	0.050706	0.000416	0.06441	0.272526	Mountain Hemlock	0.025437	Mountain Hemlock	0.017735	0.055878	0.226409	0.113104	0.060312	0.133931	0.276832	0.042012	0.001904
-151.9049103350	60.4380020451	Alpine	0.023641	0.06222	0.234484	0.108929	0.069026	0.127274	0.257429	0.047427	0.001483	0.068088	0.257429	Mountain Hemlock	0.023641	Mountain Hemlock	0.029438	0.03089	0.105203	0.055765	0.027857	0.028838	0.09829	0.027329	0.001324	0.010415	0.026528	0.068993	0.234067	0.110129	0.077517	0.106268	0.262077	0.051206	0.001005	0.062208	0.262077	Mountain Hemlock	0.026528	Mountain Hemlock	0.020753	0.055447	0.234901	0.107728	0.060535	0.148279	0.252782	0.043647	0.001961
-151.9600371470	59.2668500483	Alpine	0.044469	0.021271	0.114721	0.211323	0.253599	0.047973	0.159067	0.075785	0.01567	0.056124	0.253599	Mixed Conifer	0.044469	Mixed Conifer	0.022236	0.018589	0.107396	0.044316	0.067505	0.02809	0.114803	0.022415	0.010469	0.007035	0.039897	0.0277	0.121373	0.194601	0.229076	0.051548	0.19017	0.076111	0.012045	0.057479	0.229076	Mixed Conifer	0.039897	Mixed Conifer	0.049041	0.014842	0.108068	0.228045	0.278121	0.044397	0.127963	0.075459	0.019294
-151.9424473000	59.2665741661	Alpine	0.045154	0.015895	0.094681	0.226702	0.265584	0.051068	0.138753	0.085179	0.018546	0.058439	0.265584	Mixed Conifer	0.045154	Mixed Conifer	0.02117	0.014172	0.114003	0.059796	0.04544	0.024791	0.11129	0.018496	0.013053	0.008236	0.038685	0.021464	0.109441	0.200429	0.248409	0.057654	0.170543	0.079999	0.014437	0.05894	0.248409	Mixed Conifer	0.038685	Mixed Conifer	0.051623	0.010325	0.079922	0.252976	0.282758	0.044483	0.106962	0.090358	0.022655
-151.9413564420	59.2844539334	Alpine	0.029636	0.023562	0.194803	0.182805	0.211226	0.06179	0.162017	0.064285	0.011583	0.058295	0.211226	Mixed Conifer	0.029636	Mixed Conifer	0.015323	0.020214	0.09947	0.031011	0.044436	0.033063	0.097891	0.021703	0.005543	0.013821	0.023627	0.028357	0.20535	0.174534	0.188453	0.063974	0.188901	0.062314	0.008095	0.056395	0.20535	Deciduous	0.023627	Deciduous	0.035644	0.018767	0.184256	0.191075	0.234	0.059606	0.135133	0.066255	0.01507
-151.9402644270	59.3023335406	Alpine	0.024914	0.017175	0.23277	0.169088	0.200056	0.057348	0.163273	0.060053	0.009084	0.066238	0.23277	Deciduous	0.024914	Deciduous	0.006981	0.014048	0.067513	0.045196	0.041305	0.027467	0.112474	0.016537	0.006286	0.017923	0.021128	0.015631	0.224791	0.157922	0.191393	0.053763	0.204308	0.059781	0.005929	0.065353	0.224791	Deciduous	0.021128	Deciduous	0.0287	0.018719	0.240749	0.180254	0.208719	0.060932	0.122238	0.060325	0.012239
-151.9237575710	59.2841755383	Alpine	0.03174	0.020633	0.140921	0.206407	0.229798	0.057826	0.173092	0.070224	0.010966	0.058392	0.229798	Mixed Conifer	0.03174	Mixed Conifer	0.014994	0.017941	0.109917	0.053491	0.05706	0.026878	0.132639	0.016288	0.005607	0.012659	0.025974	0.02276	0.149469	0.185448	0.216977	0.060218	0.204901	0.064797	0.008569	0.060888	0.216977	Mixed Conifer	0.025974	Mixed Conifer	0.037506	0.018507	0.132373	0.227365	0.24262	0.055434	0.141284	0.075651	0.013364
-151.9226562320	59.3020550002	Alpine	0.044965	0.015703	0.10525	0.221763	0.266773	0.050121	0.139501	0.077557	0.019171	0.059196	0.266773	Mixed Conifer	0.044965	Mixed Conifer	0.021704	0.013941	0.111095	0.057545	0.050193	0.023369	0.115848	0.016642	0.012641	0.007222	0.040807	0.021131	0.108091	0.192656	0.259891	0.050955	0.179216	0.076158	0.013734	0.057359	0.259891	Mixed Conifer	0.040807	Mixed Conifer	0.049124	0.010275	0.102409	0.250869	0.273654	0.049287	0.099786	0.078956	0.024607
-151.9221051250	59.3109946715	Alpine	0.06385	0.012754	0.018924	0.233851	0.346222	0.053837	0.113696	0.073564	0.033586	0.049716	0.346222	Mixed Conifer	0.06385	Mixed Conifer	0.033387	0.009118	0.017329	0.050813	0.05638	0.018499	0.051177	0.025737	0.022296	0.020278	0.066307	0.012159	0.024078	0.223828	0.343192	0.054591	0.117483	0.077203	0.027486	0.053674	0.343192	Mixed Conifer	0.066307	Mixed Conifer	0.061394	0.013349	0.013771	0.243873	0.349252	0.053084	0.109909	0.069926	0.039686
-151.9078227760	59.2570754996	Alpine	0.04449	0.016745	0.103593	0.229165	0.244681	0.048667	0.153066	0.081834	0.017631	0.060129	0.244681	Mixed Conifer	0.04449	Mixed Conifer	0.019219	0.01532	0.106497	0.059423	0.06197	0.027504	0.128046	0.016598	0.011416	0.009179	0.042375	0.023413	0.116324	0.206597	0.216761	0.052749	0.187626	0.078386	0.01447	0.061298	0.216761	Mixed Conifer	0.042375	Mixed Conifer	0.046605	0.010077	0.090861	0.251732	0.272601	0.044586	0.118506	0.085281	0.020791
-151.9044925580	59.3107136875	Alpine	0.047648	0.015124	0.049723	0.242037	0.293251	0.058054	0.121434	0.08937	0.02349	0.059869	0.293251	Mixed Conifer	0.047648	Mixed Conifer	0.024423	0.014302	0.080607	0.065734	0.047583	0.012524	0.083424	0.020207	0.015625	0.018101	0.047178	0.016382	0.029583	0.244257	0.277741	0.064344	0.145209	0.10207	0.017299	0.055937	0.277741	Mixed Conifer	0.047178	Mixed Conifer	0.048119	0.013866	0.069863	0.239817	0.30876	0.051764	0.097659	0.07667	0.029681
-151.8902384560	59.2567925877	Alpine	0.033946	0.024456	0.108288	0.237375	0.23718	0.056856	0.144629	0.083093	0.012819	0.061358	0.237375	Herbaceous	0.033946	Herbaceous	0.01041	0.022649	0.101879	0.03885	0.070402	0.030957	0.117667	0.01913	0.005305	0.01757	0.031383	0.024481	0.128075	0.231888	0.210867	0.059498	0.158634	0.076761	0.011627	0.066787	0.231888	Herbaceous	0.031383	Herbaceous	0.036508	0.024431	0.088502	0.242862	0.263493	0.054215	0.130624	0.089425	0.014011
-151.8896795020	59.2657323126	Alpine	0.040468	0.017011	0.101856	0.231965	0.240168	0.050902	0.16309	0.081858	0.016094	0.056588	0.240168	Mixed Conifer	0.040468	Mixed Conifer	0.015171	0.01348	0.10469	0.055168	0.070462	0.028178	0.135187	0.017844	0.009539	0.013671	0.040806	0.022489	0.116984	0.213482	0.20882	0.054854	0.189207	0.075367	0.015407	0.062584	0.213482	Herbaceous	0.040806	Herbaceous	0.04013	0.011534	0.086727	0.250448	0.271516	0.046949	0.136973	0.088349	0.016782
-151.8891202520	59.2746719969	Alpine	0.044475	0.018768	0.106892	0.230749	0.253073	0.053088	0.140356	0.073332	0.017717	0.06155	0.253073	Mixed Conifer	0.044475	Mixed Conifer	0.019708	0.015714	0.106598	0.054841	0.042585	0.027194	0.108779	0.0219	0.00986	0.008632	0.040093	0.023403	0.115407	0.204861	0.233997	0.056971	0.169768	0.077101	0.013768	0.064631	0.233997	Mixed Conifer	0.040093	Mixed Conifer	0.048858	0.014133	0.098376	0.256638	0.272149	0.049204	0.110943	0.069564	0.021666
-151.8885607050	59.2836116409	Alpine	0.04748	0.016077	0.054487	0.244786	0.286027	0.05074	0.141865	0.087665	0.021305	0.049569	0.286027	Mixed Conifer	0.04748	Mixed Conifer	0.020717	0.014963	0.084098	0.059032	0.045473	0.020221	0.1008	0.01854	0.013068	0.010104	0.046498	0.018286	0.037479	0.233917	0.288179	0.055465	0.162657	0.094622	0.016955	0.045942	0.288179	Mixed Conifer	0.046498	Mixed Conifer	0.048461	0.013868	0.071495	0.255656	0.283874	0.046014	0.121073	0.080709	0.025655
-151.8880008620	59.2925512447	Alpine	0.04748	0.016077	0.054487	0.244786	0.286027	0.05074	0.141865	0.087665	0.021305	0.049569	0.286027	Mixed Conifer	0.04748	Mixed Conifer	0.020717	0.014963	0.084098	0.059032	0.045473	0.020221	0.1008	0.01854	0.013068	0.010104	0.046498	0.018286	0.037479	0.233917	0.288179	0.055465	0.162657	0.094622	0.016955	0.045942	0.288179	Mixed Conifer	0.046498	Mixed Conifer	0.048461	0.013868	0.071495	0.255656	0.283874	0.046014	0.121073	0.080709	0.025655
-151.8510865650	59.3187958452	Alpine	0.030852	0.024813	0.111746	0.229272	0.223448	0.058886	0.15952	0.083479	0.010569	0.067414	0.229272	Herbaceous	0.030852	Herbaceous	0.014142	0.023436	0.102591	0.074422	0.039502	0.024901	0.115498	0.025462	0.003773	0.021285	0.03702	0.024213	0.126032	0.198908	0.209197	0.063029	0.192058	0.071956	0.012268	0.06532	0.209197	Mixed Conifer	0.03702	Mixed Conifer	0.024684	0.025414	0.097461	0.259637	0.237698	0.054744	0.126983	0.095002	0.00887
-151.8397758900	59.2201712385	Alpine	0.025365	0.024532	0.189022	0.19623	0.203961	0.066996	0.155132	0.066424	0.008046	0.064292	0.203961	Mixed Conifer	0.025365	Mixed Conifer	0.008034	0.024431	0.112153	0.016007	0.04482	0.031069	0.087801	0.01803	0.006383	0.018391	0.020611	0.03169	0.217407	0.18752	0.169445	0.067298	0.165101	0.064776	0.005705	0.070447	0.217407	Deciduous	0.020611	Deciduous	0.03012	0.017375	0.160636	0.20494	0.238477	0.066694	0.145162	0.068073	0.010386
-151.8357676380	59.2827480280	Alpine	0.027115	0.029136	0.163043	0.213712	0.207278	0.062173	0.147024	0.075213	0.009816	0.06549	0.213712	Herbaceous	0.027115	Herbaceous	0.009468	0.030145	0.095474	0.021462	0.051295	0.01982	0.068726	0.016477	0.003514	0.010841	0.024412	0.034694	0.180807	0.203464	0.174673	0.062836	0.17083	0.07186	0.008292	0.068131	0.203464	Herbaceous	0.024412	Herbaceous	0.029818	0.023579	0.145278	0.22396	0.239883	0.06151	0.123218	0.078566	0.01134
-151.8268111200	59.1483609331	Alpine	0.022994	0.031565	0.20661	0.175477	0.201889	0.076503	0.156397	0.061335	0.008952	0.058278	0.20661	Deciduous	0.022994	Deciduous	0.005923	0.027178	0.097755	0.025083	0.032054	0.039574	0.094405	0.014479	0.005618	0.01677	0.019371	0.036675	0.201329	0.174252	0.18819	0.081308	0.160853	0.067685	0.004871	0.065468	0.201329	Deciduous	0.019371	Deciduous	0.026618	0.026456	0.211891	0.176702	0.215588	0.071699	0.15194	0.054984	0.013032
-151.7941421980	59.3804897417	Alpine	0.040009	0.014874	0.104046	0.22846	0.243849	0.048807	0.163069	0.082727	0.015595	0.058565	0.243849	Mixed Conifer	0.040009	Mixed Conifer	0.018531	0.01241	0.103784	0.064455	0.080744	0.023561	0.137443	0.020301	0.006852	0.012186	0.040059	0.020419	0.11427	0.214332	0.21501	0.05597	0.196278	0.069796	0.014496	0.059368	0.21501	Mixed Conifer	0.040059	Mixed Conifer	0.039958	0.009329	0.093822	0.242587	0.272688	0.041643	0.12986	0.095658	0.016693
-151.7923816000	59.4073060096	Alpine	0.031105	0.019974	0.171852	0.196056	0.203654	0.065129	0.16164	0.074508	0.00962	0.066462	0.203654	Mixed Conifer	0.031105	Mixed Conifer	0.01608	0.019236	0.088056	0.062705	0.042328	0.021219	0.115186	0.018467	0.005225	0.017025	0.034123	0.018683	0.176306	0.173287	0.181655	0.066812	0.197705	0.074391	0.010719	0.06632	0.197705	Mountain Hemlock	0.034123	Mountain Hemlock	0.028087	0.021265	0.167398	0.218826	0.225654	0.063446	0.125575	0.074625	0.008521
-151.7847388320	59.2550454096	Alpine	0.026942	0.028235	0.161634	0.222007	0.21319	0.064161	0.134776	0.073665	0.009025	0.066366	0.222007	Herbaceous	0.026942	Herbaceous	0.011461	0.033012	0.097659	0.03644	0.052565	0.022432	0.061226	0.016328	0.004436	0.019094	0.022721	0.039603	0.177528	0.202644	0.177012	0.066848	0.16646	0.068781	0.006692	0.071711	0.202644	Herbaceous	0.022721	Herbaceous	0.031163	0.016866	0.14574	0.241369	0.249368	0.061474	0.103091	0.078549	0.011358
-151.7770852750	59.3712527860	Alpine	0.037896	0.014632	0.093069	0.241476	0.243537	0.053499	0.160402	0.08453	0.015685	0.055274	0.243537	Mixed Conifer	0.037896	Mixed Conifer	0.015847	0.013513	0.100653	0.062399	0.066154	0.023266	0.12834	0.01865	0.006759	0.009253	0.037258	0.021808	0.102986	0.22861	0.225267	0.059284	0.181547	0.072041	0.014076	0.057124	0.22861	Herbaceous	0.037258	Herbaceous	0.038535	0.007456	0.083152	0.254343	0.261807	0.047713	0.139257	0.097019	0.017293
-151.7747196870	59.4070075736	Alpine	0.035444	0.015694	0.103968	0.233446	0.232715	0.046824	0.176806	0.084817	0.011239	0.059046	0.233446	Herbaceous	0.035444	Herbaceous	0.020146	0.013447	0.102542	0.071281	0.068441	0.024957	0.141027	0.018438	0.005326	0.012858	0.039961	0.018224	0.116072	0.215132	0.204983	0.050766	0.208051	0.074404	0.012826	0.05958	0.215132	Herbaceous	0.039961	Herbaceous	0.030928	0.013163	0.091864	0.251759	0.260447	0.042881	0.145561	0.095231	0.009652
-151.7665651200	59.2636851211	Alpine	0.02543	0.030054	0.168672	0.22088	0.207776	0.065535	0.13422	0.072986	0.010149	0.064298	0.22088	Herbaceous	0.02543	Herbaceous	0.013787	0.030194	0.09772	0.038761	0.04955	0.023883	0.058471	0.01586	0.003958	0.018571	0.021508	0.041572	0.176368	0.20207	0.174175	0.06939	0.165471	0.070859	0.008328	0.070259	0.20207	Herbaceous	0.021508	Herbaceous	0.029353	0.018536	0.160976	0.23969	0.241377	0.061681	0.102969	0.075113	0.011969
-151.7600377160	59.3620135738	Alpine	0.044801	0.016915	0.035059	0.237819	0.335541	0.05553	0.128013	0.065645	0.021467	0.059211	0.335541	Mixed Conifer	0.044801	Mixed Conifer	0.019596	0.013738	0.038711	0.073815	0.063783	0.02711	0.047559	0.012889	0.011878	0.028097	0.04736	0.022464	0.041932	0.231596	0.302064	0.057123	0.14663	0.062724	0.015511	0.072595	0.302064	Mixed Conifer	0.04736	Mixed Conifer	0.042241	0.011365	0.028186	0.244043	0.369018	0.053937	0.109395	0.068565	0.027423
-151.7594424240	59.3709522877	Alpine	0.038641	0.010868	0.064487	0.234131	0.284731	0.053739	0.143821	0.093933	0.014564	0.061085	0.284731	Mixed Conifer	0.038641	Mixed Conifer	0.017091	0.01016	0.069985	0.088553	0.073179	0.028635	0.104373	0.013843	0.008061	0.021823	0.042321	0.017451	0.042954	0.230977	0.26127	0.057963	0.177471	0.089859	0.014674	0.065061	0.26127	Mixed Conifer	0.042321	Mixed Conifer	0.034961	0.004286	0.086019	0.237285	0.308192	0.049515	0.110171	0.098007	0.014454
-151.7477853050	59.2812612989	Alpine	0.025782	0.030824	0.166731	0.225314	0.205211	0.06609	0.131082	0.07484	0.01047	0.063656	0.225314	Herbaceous	0.025782	Herbaceous	0.012751	0.026616	0.097273	0.034813	0.044153	0.023545	0.06002	0.017777	0.003022	0.015348	0.023041	0.035475	0.175032	0.21278	0.177155	0.069943	0.158924	0.069903	0.009343	0.068405	0.21278	Herbaceous	0.023041	Herbaceous	0.028524	0.026173	0.15843	0.237848	0.233267	0.062238	0.103239	0.079776	0.011597
-151.7471881910	59.2902002897	Alpine	0.034318	0.026146	0.142336	0.214372	0.221396	0.058488	0.1507	0.078537	0.01225	0.061456	0.221396	Mixed Conifer	0.034318	Mixed Conifer	0.017603	0.02125	0.09437	0.050203	0.045534	0.020412	0.114298	0.015517	0.003973	0.013191	0.031463	0.033168	0.144973	0.176748	0.201021	0.058572	0.205395	0.076795	0.010494	0.061369	0.205395	Mountain Hemlock	0.031463	Mountain Hemlock	0.037173	0.019123	0.139699	0.251996	0.241771	0.058404	0.096004	0.080279	0.014007
-151.7423998610	59.3617107800	Alpine	0.044801	0.016915	0.035059	0.237819	0.335541	0.05553	0.128013	0.065645	0.021467	0.059211	0.335541	Mixed Conifer	0.044801	Mixed Conifer	0.019596	0.013738	0.038711	0.073815	0.063783	0.02711	0.047559	0.012889	0.011878	0.028097	0.04736	0.022464	0.041932	0.231596	0.302064	0.057123	0.14663	0.062724	0.015511	0.072595	0.302064	Mixed Conifer	0.04736	Mixed Conifer	0.042241	0.011365	0.028186	0.244043	0.369018	0.053937	0.109395	0.068565	0.027423
-151.7417998890	59.3706494147	Alpine	0.041687	0.014099	0.043413	0.24449	0.300056	0.057319	0.140138	0.076379	0.017736	0.064684	0.300056	Mixed Conifer	0.041687	Mixed Conifer	0.015111	0.012037	0.038847	0.085463	0.045571	0.025105	0.080156	0.01713	0.010961	0.034165	0.042553	0.018449	0.035436	0.239743	0.297391	0.055706	0.144414	0.074666	0.015667	0.075973	0.297391	Mixed Conifer	0.042553	Mixed Conifer	0.040821	0.009749	0.05139	0.249236	0.302722	0.058931	0.135862	0.078091	0.019804
-151.7411995980	59.3795880109	Alpine	0.036015	0.015246	0.066189	0.236842	0.269539	0.05174	0.153118	0.095504	0.012767	0.063039	0.269539	Mixed Conifer	0.036015	Mixed Conifer	0.015431	0.017758	0.069975	0.084956	0.063269	0.025909	0.099472	0.016822	0.007176	0.021857	0.039456	0.024432	0.041897	0.225655	0.268694	0.054709	0.176756	0.088119	0.015038	0.065245	0.268694	Mixed Conifer	0.039456	Mixed Conifer	0.032574	0.006061	0.090481	0.24803	0.270385	0.048771	0.12948	0.102889	0.010496
-151.7265743570	59.3345897138	Alpine	0.035006	0.015355	0.096556	0.24771	0.243809	0.049949	0.155478	0.086772	0.013527	0.055839	0.24771	Herbaceous	0.035006	Herbaceous	0.012839	0.015133	0.111941	0.062622	0.069139	0.024901	0.129445	0.016191	0.007099	0.013556	0.033849	0.020706	0.102419	0.235577	0.20833	0.053058	0.198345	0.079754	0.012103	0.05586	0.235577	Herbaceous	0.033849	Herbaceous	0.036163	0.010004	0.090693	0.259842	0.279288	0.046841	0.11261	0.093789	0.014951
-151.7229474050	59.3882211613	Alpine	0.031103	0.016924	0.160665	0.207678	0.199703	0.056482	0.178639	0.075084	0.009082	0.064642	0.207678	Herbaceous	0.031103	Herbaceous	0.015907	0.016425	0.110123	0.075519	0.056647	0.019433	0.148291	0.017214	0.006272	0.013786	0.032837	0.016646	0.149711	0.196418	0.187683	0.057993	0.211651	0.072108	0.010218	0.064734	0.211651	Mountain Hemlock	0.032837	Mountain Hemlock	0.029368	0.017201	0.171619	0.218938	0.211723	0.05497	0.145626	0.07806	0.007946
-151.7156219020	59.2359552573	Alpine	0.027831	0.023724	0.15031	0.231762	0.233177	0.062634	0.12241	0.074107	0.01052	0.063526	0.233177	Mixed Conifer	0.027831	Mixed Conifer	0.016902	0.017138	0.091804	0.044968	0.03617	0.031341	0.047103	0.019245	0.002854	0.020732	0.022929	0.033724	0.141699	0.215518	0.21729	0.064756	0.147954	0.07442	0.010125	0.071585	0.21729	Mixed Conifer	0.022929	Mixed Conifer	0.032733	0.013724	0.158921	0.248005	0.249063	0.060512	0.096865	0.073794	0.010915
-151.7144119300	59.2538332890	Alpine	0.027411	0.023282	0.138188	0.232938	0.228462	0.063872	0.131348	0.07533	0.011181	0.067989	0.232938	Herbaceous	0.027411	Herbaceous	0.018239	0.014593	0.085042	0.036867	0.039454	0.028678	0.042851	0.022783	0.003236	0.027869	0.023754	0.033109	0.12924	0.218253	0.212058	0.067473	0.14361	0.078211	0.010992	0.083301	0.218253	Herbaceous	0.023754	Herbaceous	0.031068	0.013454	0.147136	0.247623	0.244866	0.060272	0.119085	0.072449	0.01137
-151.7052961430	59.3879133781	Alpine	0.038637	0.012	0.12355	0.211044	0.224018	0.053926	0.17979	0.083287	0.011621	0.062126	0.224018	Mixed Conifer	0.038637	Mixed Conifer	0.022002	0.012684	0.092839	0.079288	0.075054	0.021321	0.147147	0.024309	0.005983	0.008828	0.044341	0.014321	0.134846	0.184553	0.198417	0.053967	0.222172	0.070846	0.011852	0.064685	0.222172	Mountain Hemlock	0.044341	Mountain Hemlock	0.032933	0.009679	0.112254	0.237535	0.24962	0.053885	0.137408	0.095728	0.01139
-151.6901019050	59.3518497227	Alpine	0.032322	0.015904	0.097551	0.235051	0.231826	0.048856	0.171307	0.09428	0.01186	0.061043	0.235051	Herbaceous	0.032322	Herbaceous	0.010984	0.014855	0.111544	0.078639	0.062755	0.02631	0.138249	0.019792	0.00567	0.015399	0.033562	0.021242	0.105046	0.221263	0.197781	0.047066	0.211249	0.087017	0.013299	0.062475	0.221263	Herbaceous	0.033562	Herbaceous	0.031083	0.010567	0.090056	0.24884	0.26587	0.050646	0.131364	0.101544	0.010421
-151.6749401850	59.3157837188	Alpine	0.03498	0.017821	0.068307	0.266296	0.243089	0.057332	0.145297	0.086888	0.013308	0.066681	0.266296	Herbaceous	0.03498	Herbaceous	0.019014	0.013399	0.065009	0.059794	0.070348	0.033183	0.087162	0.023546	0.005784	0.028816	0.038479	0.024901	0.065781	0.248656	0.225683	0.059399	0.171769	0.086092	0.015276	0.063965	0.248656	Herbaceous	0.038479	Herbaceous	0.03148	0.010741	0.070834	0.283936	0.260495	0.055266	0.118825	0.087685	0.01134
-151.6730880500	59.3425991251	Alpine	0.028865	0.015354	0.104597	0.233958	0.217587	0.055368	0.156347	0.097384	0.010213	0.080327	0.233958	Herbaceous	0.028865	Herbaceous	0.015199	0.014116	0.09416	0.07783	0.042564	0.034594	0.112258	0.02474	0.003428	0.037133	0.030268	0.014348	0.120081	0.21192	0.202042	0.056139	0.191309	0.090654	0.011901	0.07134	0.21192	Herbaceous	0.030268	Herbaceous	0.027463	0.016361	0.089113	0.255996	0.233131	0.054597	0.121385	0.104114	0.008526
-151.6629079570	59.2350218048	Alpine	0.026994	0.025115	0.129028	0.234249	0.215413	0.067396	0.142244	0.084107	0.01048	0.064974	0.234249	Herbaceous	0.026994	Herbaceous	0.016008	0.023216	0.093307	0.044794	0.047803	0.031774	0.049798	0.031855	0.003391	0.027547	0.024975	0.039207	0.118676	0.210728	0.198069	0.073179	0.158982	0.090235	0.009496	0.076452	0.210728	Herbaceous	0.024975	Herbaceous	0.029012	0.011023	0.13938	0.25777	0.232757	0.061613	0.125507	0.077978	0.011463
-151.6585697520	59.2975924934	Alpine	0.026399	0.022797	0.08879	0.247358	0.247386	0.05205	0.137186	0.092223	0.010948	0.074863	0.247386	Mixed Conifer	0.026399	Mixed Conifer	0.010917	0.019542	0.087906	0.029956	0.064661	0.024609	0.060565	0.023305	0.004447	0.043918	0.023955	0.028566	0.104443	0.226055	0.224748	0.050442	0.142166	0.09439	0.008467	0.096768	0.226055	Herbaceous	0.023955	Herbaceous	0.028843	0.017027	0.073137	0.268661	0.270024	0.053658	0.132207	0.090056	0.013429
-151.6573273060	59.3154694664	Alpine	0.02367	0.027274	0.084608	0.242366	0.230061	0.062581	0.140947	0.091601	0.007808	0.089086	0.242366	Herbaceous	0.02367	Herbaceous	0.008989	0.020029	0.086713	0.035127	0.06671	0.030944	0.044773	0.031309	0.003106	0.048895	0.024843	0.035295	0.102726	0.218229	0.203228	0.06966	0.151207	0.088123	0.008033	0.098655	0.218229	Herbaceous	0.024843	Herbaceous	0.022498	0.019252	0.066489	0.266503	0.256893	0.055501	0.130687	0.095079	0.007582
-151.6560835420	59.3333462795	Alpine	0.033534	0.017031	0.070353	0.250386	0.237079	0.059407	0.154949	0.095352	0.011499	0.070412	0.250386	Herbaceous	0.033534	Herbaceous	0.022136	0.012091	0.061543	0.073804	0.073106	0.033484	0.10361	0.022696	0.004904	0.035194	0.036787	0.021089	0.05975	0.219337	0.244679	0.060583	0.183283	0.098536	0.014268	0.061689	0.244679	Mixed Conifer	0.036787	Mixed Conifer	0.03028	0.012973	0.080955	0.281434	0.229479	0.058231	0.126614	0.092168	0.00873
-151.6492191710	59.4316659615	Alpine	0.028942	0.019769	0.186534	0.205152	0.19711	0.058916	0.156309	0.072024	0.009465	0.065779	0.205152	Herbaceous	0.028942	Herbaceous	0.013197	0.017029	0.082592	0.051671	0.048996	0.02281	0.107884	0.019758	0.004416	0.019383	0.026618	0.020248	0.20129	0.18574	0.179266	0.059261	0.194775	0.058984	0.009623	0.064194	0.20129	Deciduous	0.026618	Deciduous	0.031265	0.01929	0.171778	0.224565	0.214954	0.058571	0.117844	0.085063	0.009307
-151.6496919000	59.1721337621	Alpine	0.035783	0.020307	0.087833	0.255446	0.266486	0.066534	0.115747	0.080317	0.01234	0.059207	0.266486	Mixed Conifer	0.035783	Mixed Conifer	0.022641	0.016399	0.095918	0.043922	0.054382	0.031258	0.029701	0.028582	0.004842	0.022128	0.031638	0.032437	0.093511	0.240046	0.235097	0.073486	0.134473	0.082892	0.010025	0.066395	0.240046	Herbaceous	0.031638	Herbaceous	0.039928	0.008177	0.082156	0.270847	0.297875	0.059582	0.09702	0.077741	0.014655
-151.6434660920	59.2615219331	Alpine	0.02533	0.022539	0.123905	0.232192	0.217819	0.070845	0.149687	0.084614	0.010743	0.062327	0.232192	Herbaceous	0.02533	Herbaceous	0.014425	0.018417	0.092575	0.036759	0.045396	0.032697	0.05696	0.031395	0.003479	0.027692	0.023019	0.034112	0.10875	0.217059	0.202958	0.080142	0.160383	0.088822	0.009551	0.075204	0.217059	Herbaceous	0.023019	Herbaceous	0.027641	0.010966	0.139059	0.247325	0.232679	0.061547	0.138992	0.080406	0.011935
-151.6409665280	59.2972760357	Alpine	0.029906	0.023733	0.0866	0.247584	0.254828	0.05439	0.131139	0.089905	0.011923	0.069991	0.254828	Mixed Conifer	0.029906	Mixed Conifer	0.013968	0.018049	0.083448	0.023362	0.064282	0.028407	0.051045	0.019678	0.006531	0.037356	0.027982	0.030828	0.100397	0.233929	0.227684	0.055199	0.1309	0.09543	0.008648	0.089004	0.233929	Herbaceous	0.027982	Herbaceous	0.031831	0.016639	0.072803	0.261239	0.281972	0.053582	0.131378	0.08438	0.015199
-151.6340653150	59.3955965188	Alpine	0.037595	0.012912	0.129784	0.218503	0.206716	0.057103	0.176658	0.086974	0.011016	0.06274	0.218503	Herbaceous	0.037595	Herbaceous	0.023995	0.012658	0.092374	0.073042	0.042636	0.021756	0.123962	0.024535	0.00695	0.009006	0.045987	0.016276	0.128307	0.194	0.183635	0.061312	0.206576	0.083734	0.012998	0.067175	0.206576	Mountain Hemlock	0.045987	Mountain Hemlock	0.029202	0.009547	0.131261	0.243007	0.229796	0.052893	0.146739	0.090215	0.009033
-151.6296491110	59.2075715401	Alpine	0.032568	0.015615	0.07378	0.255236	0.263204	0.058319	0.141264	0.088738	0.012116	0.059158	0.263204	Mixed Conifer	0.032568	Mixed Conifer	0.019352	0.014396	0.08684	0.040055	0.04205	0.027939	0.040245	0.02124	0.005462	0.015748	0.030295	0.025472	0.075875	0.237617	0.244376	0.063422	0.155005	0.095773	0.009619	0.062547	0.244376	Mixed Conifer	0.030295	Mixed Conifer	0.034841	0.005758	0.071685	0.272855	0.282032	0.053217	0.127524	0.081704	0.014614
-151.6239936820	59.2880188274	Alpine	0.02619	0.023527	0.094753	0.241703	0.252227	0.061974	0.128694	0.090657	0.011092	0.069181	0.252227	Mixed Conifer	0.02619	Mixed Conifer	0.012004	0.016107	0.076017	0.028528	0.061193	0.0268	0.052294	0.024168	0.007516	0.041976	0.023617	0.032036	0.108809	0.219839	0.225652	0.060597	0.137046	0.095283	0.006919	0.090203	0.225652	Mixed Conifer	0.023617	Mixed Conifer	0.028764	0.015018	0.080698	0.263568	0.278802	0.063352	0.120342	0.086032	0.015265
-151.6221025390	59.3148338501	Alpine	0.029892	0.019907	0.055543	0.251198	0.280594	0.072209	0.14614	0.070239	0.012975	0.061304	0.280594	Mixed Conifer	0.029892	Mixed Conifer	0.018112	0.009057	0.058824	0.047422	0.065338	0.030813	0.063277	0.022753	0.007538	0.033209	0.029201	0.026218	0.040592	0.231685	0.278949	0.079894	0.144529	0.084016	0.00935	0.075567	0.278949	Mixed Conifer	0.029201	Mixed Conifer	0.030583	0.013595	0.070494	0.270711	0.282239	0.064524	0.147752	0.056462	0.0166
-151.6157769420	59.4042146822	Alpine	0.038796	0.011339	0.103177	0.243593	0.23399	0.048313	0.149312	0.094191	0.013415	0.063873	0.243593	Herbaceous	0.038796	Herbaceous	0.019581	0.009983	0.101886	0.064181	0.068103	0.027729	0.111232	0.02639	0.007108	0.022907	0.040837	0.01688	0.115237	0.230106	0.190859	0.051306	0.196411	0.083458	0.011518	0.063387	0.230106	Herbaceous	0.040837	Herbaceous	0.036755	0.005798	0.091117	0.25708	0.277122	0.045319	0.102213	0.104923	0.015312
-151.6151425310	59.4131525525	Alpine	0.045709	0.01329	0.061947	0.248802	0.274368	0.052117	0.13	0.080105	0.018524	0.075138	0.274368	Mixed Conifer	0.045709	Mixed Conifer	0.026085	0.012651	0.07677	0.066901	0.057917	0.022233	0.076223	0.011736	0.011411	0.030375	0.04424	0.013846	0.048281	0.243742	0.264367	0.049722	0.158626	0.079088	0.011718	0.086371	0.264367	Mixed Conifer	0.04424	Mixed Conifer	0.047178	0.012735	0.075613	0.253861	0.284369	0.054513	0.101374	0.081122	0.025331
-151.6082978800	59.2608825769	Alpine	0.032408	0.013345	0.044764	0.251594	0.296344	0.072646	0.164125	0.058382	0.013514	0.052878	0.296344	Mixed Conifer	0.032408	Mixed Conifer	0.019431	0.005811	0.056584	0.042367	0.057567	0.02964	0.058302	0.013323	0.007744	0.019614	0.032943	0.017816	0.026923	0.241405	0.286783	0.075719	0.182357	0.060666	0.011588	0.0638	0.286783	Mixed Conifer	0.032943	Mixed Conifer	0.031873	0.008874	0.062604	0.261783	0.305905	0.069572	0.145893	0.056099	0.015441
-151.6057610770	59.2966360126	Alpine	0.02983	0.018841	0.066099	0.250074	0.264974	0.071534	0.133359	0.089411	0.013086	0.062791	0.264974	Mixed Conifer	0.02983	Mixed Conifer	0.017857	0.010627	0.056117	0.033056	0.057511	0.023969	0.045621	0.021444	0.007814	0.037789	0.030612	0.027077	0.056018	0.236664	0.249156	0.079829	0.133788	0.097928	0.00945	0.079478	0.249156	Mixed Conifer	0.030612	Mixed Conifer	0.029049	0.010606	0.076179	0.263484	0.280793	0.063238	0.13293	0.080894	0.016722
-151.6051260350	59.3055742696	Alpine	0.031572	0.014532	0.056487	0.263289	0.269836	0.068119	0.141616	0.083946	0.013786	0.056817	0.269836	Mixed Conifer	0.031572	Mixed Conifer	0.019497	0.007758	0.061214	0.032666	0.059821	0.024804	0.042479	0.022824	0.007082	0.023319	0.030013	0.019975	0.03577	0.253768	0.253651	0.073492	0.157856	0.094036	0.013347	0.068092	0.253768	Herbaceous	0.030013	Herbaceous	0.03313	0.009089	0.077205	0.27281	0.286021	0.062746	0.125376	0.073855	0.014225
-151.6000335550	59.3770788896	Alpine	0.036363	0.02344	0.027489	0.252537	0.305581	0.063093	0.142302	0.064318	0.018913	0.065965	0.305581	Mixed Conifer	0.036363	Mixed Conifer	0.018463	0.016629	0.027946	0.069515	0.02106	0.031476	0.037494	0.013353	0.009151	0.030318	0.037614	0.03016	0.041045	0.234271	0.299325	0.058168	0.13524	0.069342	0.013034	0.0818	0.299325	Mixed Conifer	0.037614	Mixed Conifer	0.035111	0.016719	0.013933	0.270804	0.311837	0.068017	0.149365	0.059294	0.024791
-151.5987570510	59.3949546529	Alpine	0.041779	0.019669	0.062102	0.249071	0.261793	0.057112	0.13195	0.085351	0.017381	0.073792	0.261793	Mixed Conifer	0.041779	Mixed Conifer	0.023512	0.015443	0.07161	0.069406	0.05373	0.025941	0.058551	0.014331	0.010608	0.027285	0.04099	0.025809	0.051188	0.233149	0.244433	0.062968	0.159041	0.090006	0.011962	0.080453	0.244433	Mixed Conifer	0.04099	Mixed Conifer	0.042567	0.013528	0.073015	0.264993	0.279154	0.051256	0.104859	0.080696	0.022799
-151.5974791890	59.4128302627	Alpine	0.035596	0.02161	0.038434	0.215049	0.385081	0.067109	0.127194	0.045351	0.012018	0.052558	0.385081	Mixed Conifer	0.035596	Mixed Conifer	0.01548	0.015231	0.027733	0.074555	0.082159	0.028598	0.047369	0.015424	0.006615	0.028954	0.033907	0.029734	0.049437	0.211364	0.344926	0.060222	0.143252	0.054206	0.010833	0.06212	0.344926	Mixed Conifer	0.033907	Mixed Conifer	0.037285	0.013486	0.02743	0.218735	0.425236	0.073997	0.111136	0.036496	0.013202
-151.5913522850	59.2516209712	Alpine	0.029555	0.013362	0.062286	0.266093	0.257099	0.06644	0.148555	0.083125	0.012874	0.060612	0.266093	Herbaceous	0.029555	Herbaceous	0.01805	0.008736	0.057686	0.027015	0.060002	0.022278	0.050027	0.023623	0.006438	0.028159	0.0266	0.019652	0.053618	0.252308	0.235267	0.071953	0.164343	0.091558	0.011436	0.073264	0.252308	Herbaceous	0.0266	Herbaceous	0.032509	0.007071	0.070953	0.279877	0.278932	0.060927	0.132767	0.074692	0.014311
-151.5907142760	59.2605593488	Alpine	0.02847	0.018656	0.075118	0.256573	0.257198	0.066242	0.130685	0.089907	0.012844	0.064307	0.257198	Mixed Conifer	0.02847	Mixed Conifer	0.01655	0.014565	0.058738	0.027648	0.050368	0.026469	0.045533	0.02232	0.006548	0.037782	0.027445	0.028655	0.066242	0.240097	0.23961	0.073183	0.142523	0.095133	0.009972	0.077139	0.240097	Herbaceous	0.027445	Herbaceous	0.029494	0.008658	0.083994	0.27305	0.274786	0.059302	0.118847	0.08468	0.015715
-151.5900759280	59.2694976850	Alpine	0.035982	0.018635	0.051036	0.262692	0.273917	0.069409	0.13704	0.074798	0.015372	0.061119	0.273917	Mixed Conifer	0.035982	Mixed Conifer	0.024191	0.011349	0.058916	0.045781	0.058302	0.022914	0.054209	0.020071	0.007582	0.031075	0.036106	0.026957	0.031386	0.241357	0.27348	0.074463	0.138386	0.08819	0.013648	0.076029	0.27348	Mixed Conifer	0.036106	Mixed Conifer	0.035859	0.010313	0.070686	0.284028	0.274354	0.064354	0.135694	0.061405	0.017097
-151.5887982180	59.2873742340	Alpine	0.026864	0.017535	0.090328	0.248086	0.248305	0.069731	0.13092	0.089117	0.012581	0.066534	0.248305	Mixed Conifer	0.026864	Mixed Conifer	0.016057	0.011251	0.075217	0.023325	0.050878	0.023971	0.051867	0.023379	0.006982	0.033906	0.024864	0.026364	0.103899	0.230638	0.222829	0.076606	0.132384	0.095519	0.008784	0.078112	0.230638	Herbaceous	0.024864	Herbaceous	0.028864	0.008705	0.076758	0.265534	0.27378	0.062856	0.129457	0.082714	0.016378
-151.5881588550	59.2963124472	Alpine	0.037059	0.018508	0.046764	0.26044	0.277748	0.068021	0.140045	0.07584	0.016074	0.059501	0.277748	Mixed Conifer	0.037059	Mixed Conifer	0.025301	0.009179	0.06018	0.039745	0.058057	0.027	0.056305	0.02568	0.007732	0.026511	0.038116	0.024917	0.02289	0.247143	0.276878	0.06983	0.138289	0.093658	0.015134	0.073145	0.276878	Mixed Conifer	0.038116	Mixed Conifer	0.036002	0.012099	0.070638	0.273737	0.278618	0.066213	0.1418	0.058021	0.017015
-151.5823892990	59.3767545625	Alpine	0.036363	0.02344	0.027489	0.252537	0.305581	0.063093	0.142302	0.064318	0.018913	0.065965	0.305581	Mixed Conifer	0.036363	Mixed Conifer	0.018463	0.016629	0.027946	0.069515	0.02106	0.031476	0.037494	0.013353	0.009151	0.030318	0.037614	0.03016	0.041045	0.234271	0.299325	0.058168	0.13524	0.069342	0.013034	0.0818	0.299325	Mixed Conifer	0.037614	Mixed Conifer	0.035111	0.016719	0.013933	0.270804	0.311837	0.068017	0.149365	0.059294	0.024791
-151.5817465340	59.3856923785	Alpine	0.040821	0.022588	0.024911	0.230703	0.32198	0.060806	0.149579	0.06238	0.02232	0.06391	0.32198	Mixed Conifer	0.040821	Mixed Conifer	0.019594	0.014249	0.019105	0.085769	0.045429	0.030647	0.050424	0.011661	0.014036	0.027371	0.038366	0.028484	0.03403	0.233532	0.298406	0.052813	0.157267	0.066595	0.012854	0.077653	0.298406	Mixed Conifer	0.038366	Mixed Conifer	0.043276	0.016692	0.015792	0.227875	0.345553	0.0688	0.141892	0.058166	0.031787
-151.5798161860	59.4125055957	Alpine	0.027663	0.028499	0.090206	0.253616	0.194551	0.059434	0.157731	0.09737	0.01003	0.080899	0.253616	Herbaceous	0.027663	Herbaceous	0.010203	0.029404	0.066	0.054009	0.059107	0.026896	0.10558	0.028677	0.006089	0.033225	0.025168	0.024537	0.078405	0.249451	0.184001	0.066032	0.197352	0.092105	0.012595	0.070355	0.249451	Herbaceous	0.025168	Herbaceous	0.030158	0.03246	0.102006	0.257782	0.205102	0.052837	0.11811	0.102636	0.007464
-151.5724880110	59.2691720054	Alpine	0.030816	0.017866	0.060086	0.262124	0.271232	0.069724	0.128233	0.083531	0.01463	0.061759	0.271232	Mixed Conifer	0.030816	Mixed Conifer	0.019809	0.009633	0.056598	0.028332	0.059214	0.025343	0.04624	0.024307	0.007348	0.027556	0.030237	0.025115	0.044945	0.253115	0.252756	0.076242	0.140707	0.093311	0.012945	0.070626	0.253115	Herbaceous	0.030237	Herbaceous	0.031395	0.010617	0.075227	0.271132	0.289708	0.063205	0.115759	0.073751	0.016315
-151.5673317400	59.3406765479	Alpine	0.037715	0.023601	0.022973	0.263275	0.286738	0.070347	0.141846	0.067737	0.017343	0.068425	0.286738	Mixed Conifer	0.037715	Mixed Conifer	0.018971	0.013842	0.023618	0.039827	0.045448	0.02754	0.025683	0.016343	0.008329	0.027737	0.038129	0.028473	0.029492	0.259654	0.271057	0.066978	0.140035	0.075159	0.012879	0.078144	0.271057	Mixed Conifer	0.038129	Mixed Conifer	0.037301	0.018729	0.016454	0.266895	0.302419	0.073715	0.143657	0.060316	0.021806
-151.5666856660	59.3496144351	Alpine	0.037715	0.023601	0.022973	0.263275	0.286738	0.070347	0.141846	0.067737	0.017343	0.068425	0.286738	Mixed Conifer	0.037715	Mixed Conifer	0.018971	0.013842	0.023618	0.039827	0.045448	0.02754	0.025683	0.016343	0.008329	0.027737	0.038129	0.028473	0.029492	0.259654	0.271057	0.066978	0.140035	0.075159	0.012879	0.078144	0.271057	Mixed Conifer	0.038129	Mixed Conifer	0.037301	0.018729	0.016454	0.266895	0.302419	0.073715	0.143657	0.060316	0.021806
-151.5647453850	59.3764278607	Alpine	0.040998	0.02114	0.032228	0.228069	0.331965	0.058693	0.140768	0.056251	0.023308	0.06658	0.331965	Mixed Conifer	0.040998	Mixed Conifer	0.019038	0.007544	0.03021	0.085984	0.06582	0.028018	0.045146	0.015276	0.016542	0.024833	0.039658	0.02544	0.041919	0.238375	0.292493	0.056278	0.150915	0.064686	0.011824	0.078413	0.292493	Mixed Conifer	0.039658	Mixed Conifer	0.042339	0.016839	0.022537	0.217763	0.371436	0.061109	0.130622	0.047816	0.034792
-151.5549004350	59.2688439586	Alpine	0.032967	0.017196	0.053745	0.265252	0.271792	0.067757	0.134602	0.084151	0.014536	0.058004	0.271792	Mixed Conifer	0.032967	Mixed Conifer	0.020225	0.010065	0.058633	0.02841	0.064018	0.025439	0.052189	0.025233	0.007648	0.025054	0.031584	0.025282	0.032666	0.255636	0.257726	0.07442	0.144158	0.096519	0.014155	0.067853	0.257726	Mixed Conifer	0.031584	Mixed Conifer	0.03435	0.00911	0.074824	0.274868	0.285857	0.061093	0.125045	0.071783	0.014916
-151.5536041090	59.2867201667	Alpine	0.028331	0.021612	0.070941	0.265268	0.249998	0.064304	0.133021	0.088025	0.013422	0.065077	0.265268	Herbaceous	0.028331	Herbaceous	0.017399	0.021541	0.055768	0.037827	0.040753	0.029788	0.039018	0.024351	0.006999	0.031569	0.029822	0.035888	0.063293	0.236362	0.25821	0.069814	0.13743	0.088969	0.012245	0.067967	0.25821	Mixed Conifer	0.029822	Mixed Conifer	0.026841	0.007336	0.07859	0.294173	0.241785	0.058794	0.128612	0.087082	0.014599
-151.5490561270	59.3492856169	Alpine	0.037611	0.025425	0.029983	0.250907	0.32368	0.065871	0.127171	0.060451	0.020052	0.058849	0.32368	Mixed Conifer	0.037611	Mixed Conifer	0.016891	0.008563	0.034899	0.06609	0.067529	0.026421	0.025417	0.016682	0.011211	0.015768	0.039284	0.025687	0.03959	0.255328	0.286124	0.066932	0.139481	0.066238	0.013239	0.068096	0.286124	Mixed Conifer	0.039284	Mixed Conifer	0.035937	0.025164	0.020375	0.246487	0.361236	0.06481	0.11486	0.054663	0.026865
-151.5477535980	59.3671611011	Alpine	0.042037	0.024169	0.029891	0.224604	0.357603	0.062828	0.125088	0.051847	0.026469	0.055464	0.357603	Mixed Conifer	0.042037	Mixed Conifer	0.027699	0.012521	0.022757	0.064693	0.031347	0.031586	0.035467	0.006734	0.015518	0.016982	0.044381	0.023445	0.03493	0.232948	0.346681	0.059231	0.125192	0.052883	0.019394	0.060914	0.346681	Mixed Conifer	0.044381	Mixed Conifer	0.039693	0.024893	0.024851	0.216261	0.368525	0.066425	0.124985	0.050811	0.033544
-151.5457972070	59.3939740344	Alpine	0.046954	0.013964	0.033095	0.228262	0.363778	0.062184	0.139329	0.043053	0.030223	0.039157	0.363778	Mixed Conifer	0.046954	Mixed Conifer	0.02348	0.01102	0.029977	0.05463	0.043046	0.034729	0.04212	0.011632	0.019979	0.020073	0.047889	0.015248	0.039234	0.232499	0.353942	0.06381	0.132449	0.042276	0.019379	0.053275	0.353942	Mixed Conifer	0.047889	Mixed Conifer	0.04602	0.01268	0.026957	0.224025	0.373614	0.060558	0.14621	0.04383	0.041068
-151.5451443830	59.4029116015	Alpine	0.04727	0.019431	0.020422	0.225161	0.387719	0.062385	0.120508	0.04617	0.032643	0.03829	0.387719	Mixed Conifer	0.04727	Mixed Conifer	0.02966	0.017486	0.015642	0.052899	0.049424	0.034888	0.043552	0.020875	0.016917	0.0126	0.053488	0.018181	0.026432	0.231199	0.363257	0.063215	0.121009	0.048602	0.028993	0.045625	0.363257	Mixed Conifer	0.053488	Mixed Conifer	0.041053	0.020681	0.014413	0.219122	0.41218	0.061556	0.120008	0.043738	0.036294
-151.5438376930	59.4207866209	Alpine	0.036411	0.02849	0.028306	0.244766	0.283055	0.066189	0.12243	0.087374	0.021634	0.081346	0.283055	Mixed Conifer	0.036411	Mixed Conifer	0.014396	0.014916	0.015	0.061771	0.043904	0.034659	0.037324	0.032304	0.010152	0.037029	0.031167	0.029132	0.038326	0.231437	0.276121	0.064811	0.13548	0.080254	0.014944	0.098327	0.276121	Mixed Conifer	0.031167	Mixed Conifer	0.041654	0.027849	0.018285	0.258095	0.289989	0.067566	0.10938	0.094493	0.028324
-151.5431838270	59.4297240736	Alpine	0.042165	0.026972	0.029203	0.245664	0.29027	0.064083	0.124362	0.082304	0.019149	0.075827	0.29027	Mixed Conifer	0.042165	Mixed Conifer	0.020192	0.020165	0.011259	0.060793	0.051974	0.038335	0.061607	0.027639	0.01107	0.022769	0.035046	0.024543	0.038641	0.238017	0.292106	0.060777	0.147633	0.071925	0.010789	0.080523	0.292106	Mixed Conifer	0.035046	Mixed Conifer	0.049285	0.029401	0.019765	0.253312	0.288433	0.06739	0.101091	0.092682	0.027509
-151.5418720480	59.2059461062	Alpine	0.023737	0.029559	0.091459	0.252857	0.202783	0.068235	0.157062	0.095948	0.011564	0.066798	0.252857	Herbaceous	0.023737	Herbaceous	0.010337	0.026633	0.083235	0.05353	0.054349	0.036808	0.046535	0.028539	0.005181	0.027835	0.017747	0.041303	0.113271	0.213656	0.16808	0.076174	0.188799	0.090796	0.008721	0.081454	0.213656	Herbaceous	0.017747	Herbaceous	0.029726	0.017815	0.069647	0.292058	0.237486	0.060296	0.125324	0.101101	0.014407
-151.5373132020	59.2685135447	Alpine	0.036751	0.017578	0.049693	0.265054	0.269707	0.071379	0.135308	0.07977	0.017832	0.056927	0.269707	Mixed Conifer	0.036751	Mixed Conifer	0.024636	0.010223	0.060853	0.033319	0.068823	0.026526	0.046465	0.023575	0.009469	0.024383	0.039754	0.026127	0.027757	0.253653	0.260483	0.079997	0.130701	0.093567	0.018856	0.069105	0.260483	Mixed Conifer	0.039754	Mixed Conifer	0.033749	0.009029	0.071629	0.276456	0.278932	0.062761	0.139914	0.065973	0.016809
-151.5353542330	59.2953275369	Alpine	0.028683	0.02243	0.057422	0.262657	0.254802	0.075181	0.130955	0.085658	0.01382	0.068391	0.262657	Herbaceous	0.028683	Herbaceous	0.018124	0.018472	0.052875	0.040079	0.050257	0.02706	0.025821	0.021602	0.006644	0.032411	0.03126	0.033834	0.037511	0.240303	0.251256	0.085977	0.130052	0.095489	0.01279	0.081529	0.251256	Mixed Conifer	0.03126	Mixed Conifer	0.026107	0.011025	0.077334	0.285012	0.258349	0.064384	0.131859	0.075828	0.01485
-151.5314269340	59.3489544260	Alpine	0.038621	0.023004	0.028496	0.241439	0.354346	0.066135	0.123704	0.051055	0.02213	0.051069	0.354346	Mixed Conifer	0.038621	Mixed Conifer	0.02367	0.014265	0.028894	0.061142	0.053882	0.027466	0.034289	0.011027	0.014608	0.017113	0.043507	0.022945	0.036844	0.246304	0.321571	0.066104	0.132286	0.055094	0.013906	0.06144	0.321571	Mixed Conifer	0.043507	Mixed Conifer	0.033736	0.023064	0.020149	0.236574	0.387122	0.066166	0.115121	0.047016	0.030354
-151.5301150530	59.3668297370	Alpine	0.041482	0.025519	0.027253	0.237357	0.342172	0.06696	0.133516	0.0525	0.020308	0.052932	0.342172	Mixed Conifer	0.041482	Mixed Conifer	0.022326	0.015818	0.023641	0.073269	0.038189	0.024698	0.029246	0.013574	0.012856	0.016532	0.04299	0.02283	0.033726	0.251709	0.330315	0.061441	0.134613	0.053223	0.015014	0.054139	0.330315	Mixed Conifer	0.04299	Mixed Conifer	0.039974	0.028209	0.020779	0.223005	0.354028	0.072479	0.132419	0.051778	0.025603
-151.5294585900	59.3757673336	Alpine	0.041125	0.031057	0.028865	0.213797	0.350689	0.068441	0.136463	0.050392	0.023556	0.055616	0.350689	Mixed Conifer	0.041125	Mixed Conifer	0.024535	0.011964	0.029554	0.075771	0.038084	0.026374	0.033755	0.013026	0.013518	0.017784	0.044784	0.028264	0.035217	0.230541	0.326551	0.064013	0.141169	0.053079	0.016547	0.059834	0.326551	Mixed Conifer	0.044784	Mixed Conifer	0.037467	0.03385	0.022512	0.197052	0.374827	0.072868	0.131756	0.047705	0.030565
-151.5288017780	59.3847048912	Alpine	0.040413	0.02919	0.029306	0.222	0.334632	0.066388	0.136631	0.055439	0.024985	0.061016	0.334632	Mixed Conifer	0.040413	Mixed Conifer	0.027258	0.007524	0.030208	0.085067	0.039787	0.029844	0.026125	0.01402	0.010594	0.018087	0.042053	0.028572	0.038492	0.226689	0.316469	0.065544	0.139778	0.057869	0.018049	0.066483	0.316469	Mixed Conifer	0.042053	Mixed Conifer	0.038773	0.029807	0.020121	0.217311	0.352795	0.067232	0.133483	0.053009	0.031922
-151.5261710340	59.4204547358	Alpine	0.048424	0.019158	0.027302	0.210059	0.406843	0.05809	0.103001	0.048101	0.032729	0.046294	0.406843	Mixed Conifer	0.048424	Mixed Conifer	0.021512	0.011675	0.018474	0.083855	0.079894	0.031268	0.046257	0.015697	0.021003	0.01482	0.049479	0.01976	0.032063	0.203648	0.414826	0.052664	0.10877	0.048765	0.017586	0.052438	0.414826	Mixed Conifer	0.049479	Mixed Conifer	0.047369	0.018556	0.022541	0.21647	0.398861	0.063515	0.097231	0.047436	0.047872
-151.5255124730	59.4293921014	Alpine	0.041528	0.029475	0.026704	0.220545	0.362766	0.066451	0.103122	0.060993	0.028852	0.059564	0.362766	Mixed Conifer	0.041528	Mixed Conifer	0.023544	0.01975	0.026757	0.096603	0.068535	0.03598	0.038841	0.023974	0.018422	0.015354	0.038634	0.034563	0.036	0.224292	0.338617	0.068274	0.115289	0.059896	0.015376	0.069058	0.338617	Mixed Conifer	0.038634	Mixed Conifer	0.044422	0.024387	0.017407	0.216797	0.386915	0.064629	0.090955	0.062089	0.042328
-151.5248535620	59.4383294293	Alpine	0.041528	0.029475	0.026704	0.220545	0.362766	0.066451	0.103122	0.060993	0.028852	0.059564	0.362766	Mixed Conifer	0.041528	Mixed Conifer	0.023544	0.01975	0.026757	0.096603	0.068535	0.03598	0.038841	0.023974	0.018422	0.015354	0.038634	0.034563	0.036	0.224292	0.338617	0.068274	0.115289	0.059896	0.015376	0.069058	0.338617	Mixed Conifer	0.038634	Mixed Conifer	0.044422	0.024387	0.017407	0.216797	0.386915	0.064629	0.090955	0.062089	0.042328
-151.5210398630	59.2503047358	Alpine	0.032261	0.019698	0.05725	0.278664	0.254269	0.07369	0.130666	0.083587	0.013979	0.055938	0.278664	Herbaceous	0.032261	Herbaceous	0.018438	0.015271	0.052533	0.043621	0.047357	0.029427	0.029859	0.02538	0.005983	0.024805	0.034473	0.030215	0.037425	0.266831	0.241258	0.08328	0.134357	0.094182	0.01284	0.06514	0.266831	Herbaceous	0.034473	Herbaceous	0.03005	0.00918	0.077075	0.290496	0.267279	0.064101	0.126975	0.072991	0.015117
-151.5203832630	59.2592427706	Alpine	0.035849	0.015459	0.049348	0.277483	0.264004	0.069409	0.139534	0.077871	0.01763	0.053414	0.277483	Herbaceous	0.035849	Herbaceous	0.02198	0.008751	0.060445	0.044849	0.049355	0.026262	0.040934	0.020808	0.010127	0.021852	0.039695	0.020501	0.027301	0.260539	0.255603	0.080008	0.148252	0.08725	0.01843	0.062423	0.260539	Herbaceous	0.039695	Herbaceous	0.032003	0.010417	0.071395	0.294427	0.272405	0.058811	0.130816	0.068491	0.016829
-151.5190690190	59.2771187155	Alpine	0.030487	0.019504	0.06608	0.273715	0.249412	0.072245	0.121598	0.09347	0.013376	0.060111	0.273715	Herbaceous	0.030487	Herbaceous	0.017375	0.017874	0.049298	0.040805	0.051415	0.032948	0.03221	0.023323	0.006359	0.026855	0.030579	0.031672	0.049181	0.261375	0.257579	0.08419	0.115292	0.096962	0.012826	0.060344	0.261375	Herbaceous	0.030579	Herbaceous	0.030396	0.007335	0.08298	0.286056	0.241246	0.0603	0.127905	0.089978	0.013925
-151.5157773090	59.3218078601	Alpine	0.029601	0.028256	0.069922	0.241189	0.216546	0.072468	0.142175	0.108985	0.014373	0.076486	0.241189	Herbaceous	0.029601	Herbaceous	0.016138	0.031737	0.048486	0.045334	0.066784	0.037249	0.041549	0.026749	0.007843	0.040555	0.031447	0.045658	0.051543	0.221692	0.189147	0.081971	0.155396	0.115039	0.013697	0.094411	0.221692	Herbaceous	0.031447	Herbaceous	0.027756	0.010853	0.0883	0.260685	0.243945	0.062964	0.128954	0.102931	0.015049
-151.5131376480	59.3575584505	Alpine	0.039339	0.023529	0.031071	0.249327	0.327475	0.064144	0.135567	0.054841	0.022228	0.05248	0.327475	Mixed Conifer	0.039339	Mixed Conifer	0.019583	0.009648	0.029462	0.066266	0.069731	0.026348	0.049389	0.010279	0.013123	0.014544	0.042871	0.025397	0.038043	0.250698	0.287407	0.065092	0.156602	0.05772	0.014467	0.061703	0.287407	Mixed Conifer	0.042871	Mixed Conifer	0.035806	0.02166	0.024099	0.247956	0.367544	0.063196	0.114531	0.051961	0.029989
-151.5118157140	59.3754335083	Alpine	0.046072	0.01863	0.032099	0.212492	0.380643	0.062055	0.120678	0.047352	0.027362	0.052616	0.380643	Mixed Conifer	0.046072	Mixed Conifer	0.021138	0.014121	0.028333	0.074192	0.037289	0.024883	0.039369	0.01351	0.017954	0.028212	0.042987	0.023139	0.037502	0.224428	0.360614	0.057964	0.131165	0.048512	0.015894	0.057797	0.360614	Mixed Conifer	0.042987	Mixed Conifer	0.049158	0.01412	0.026697	0.200557	0.400673	0.066147	0.110192	0.046193	0.038829
-151.5111542200	59.3843709785	Alpine	0.046072	0.01863	0.032099	0.212492	0.380643	0.062055	0.120678	0.047352	0.027362	0.052616	0.380643	Mixed Conifer	0.046072	Mixed Conifer	0.021138	0.014121	0.028333	0.074192	0.037289	0.024883	0.039369	0.01351	0.017954	0.028212	0.042987	0.023139	0.037502	0.224428	0.360614	0.057964	0.131165	0.048512	0.015894	0.057797	0.360614	Mixed Conifer	0.042987	Mixed Conifer	0.049158	0.01412	0.026697	0.200557	0.400673	0.066147	0.110192	0.046193	0.038829
-151.5091676270	59.4111831570	Alpine	0.056187	0.008838	0.041438	0.187891	0.389139	0.06009	0.1318	0.041389	0.049412	0.033815	0.389139	Mixed Conifer	0.056187	Mixed Conifer	0.026941	0.008292	0.036825	0.046347	0.036382	0.035093	0.035086	0.01792	0.035264	0.016746	0.054716	0.009885	0.041328	0.188997	0.391351	0.05981	0.13193	0.040308	0.039653	0.042024	0.391351	Mixed Conifer	0.054716	Mixed Conifer	0.057658	0.00779	0.041548	0.186785	0.386927	0.060371	0.131671	0.042471	0.059171
-151.5085047250	59.4201204731	Alpine	0.056187	0.008838	0.041438	0.187891	0.389139	0.06009	0.1318	0.041389	0.049412	0.033815	0.389139	Mixed Conifer	0.056187	Mixed Conifer	0.026941	0.008292	0.036825	0.046347	0.036382	0.035093	0.035086	0.01792	0.035264	0.016746	0.054716	0.009885	0.041328	0.188997	0.391351	0.05981	0.13193	0.040308	0.039653	0.042024	0.391351	Mixed Conifer	0.054716	Mixed Conifer	0.057658	0.00779	0.041548	0.186785	0.386927	0.060371	0.131671	0.042471	0.059171
-151.5028013730	59.2589077099	Alpine	0.025084	0.02698	0.092176	0.248602	0.235625	0.072159	0.120411	0.098724	0.011236	0.069002	0.248602	Herbaceous	0.025084	Herbaceous	0.012306	0.030779	0.054506	0.03337	0.055174	0.035695	0.03956	0.026296	0.006974	0.039092	0.023942	0.045051	0.096924	0.22509	0.203305	0.081876	0.125779	0.101849	0.007224	0.08896	0.22509	Herbaceous	0.023942	Herbaceous	0.026226	0.008909	0.087428	0.272114	0.267945	0.062441	0.115043	0.095599	0.015248
-151.5001528800	59.2946590855	Alpine	0.02964	0.02397	0.063311	0.261731	0.256446	0.071822	0.128212	0.088839	0.013192	0.062837	0.261731	Herbaceous	0.02964	Herbaceous	0.018597	0.021814	0.049031	0.032908	0.044106	0.029291	0.027214	0.024902	0.006242	0.025037	0.032382	0.036914	0.045657	0.248829	0.251818	0.083186	0.120934	0.096717	0.012047	0.071517	0.251818	Mixed Conifer	0.032382	Mixed Conifer	0.026899	0.011025	0.080965	0.274632	0.261075	0.060458	0.13549	0.080961	0.014337
-151.4981628220	59.3214721872	Alpine	0.031067	0.026438	0.06686	0.248679	0.242264	0.074723	0.134667	0.093708	0.01403	0.067565	0.248679	Herbaceous	0.031067	Herbaceous	0.016163	0.027037	0.05285	0.033133	0.053612	0.029308	0.040224	0.023439	0.007518	0.029471	0.033055	0.041669	0.046584	0.237026	0.220154	0.082889	0.141281	0.104791	0.012946	0.079604	0.237026	Herbaceous	0.033055	Herbaceous	0.029079	0.011206	0.087135	0.260332	0.264374	0.066557	0.128052	0.082625	0.015113
-151.4961695950	59.3482849265	Alpine	0.035825	0.029729	0.027361	0.25457	0.2712	0.071182	0.145834	0.075682	0.018546	0.070072	0.2712	Mixed Conifer	0.035825	Mixed Conifer	0.014055	0.008959	0.019653	0.048026	0.048147	0.028894	0.038718	0.014417	0.008151	0.033081	0.034566	0.033516	0.036975	0.237205	0.242627	0.072836	0.162056	0.084021	0.013787	0.08241	0.242627	Mixed Conifer	0.034566	Mixed Conifer	0.037084	0.025941	0.017747	0.271935	0.299773	0.069529	0.129611	0.067342	0.023304
-151.4955044800	59.3572224266	Alpine	0.04182	0.020421	0.033602	0.237334	0.350045	0.059149	0.137775	0.049217	0.0237	0.046937	0.350045	Mixed Conifer	0.04182	Mixed Conifer	0.020612	0.012111	0.030667	0.065699	0.036353	0.027217	0.02776	0.003837	0.013402	0.014371	0.038637	0.024542	0.04168	0.241177	0.338237	0.06128	0.134929	0.05004	0.016114	0.053363	0.338237	Mixed Conifer	0.038637	Mixed Conifer	0.045003	0.0163	0.025524	0.23349	0.361853	0.057019	0.140622	0.048393	0.031286
-151.4948390120	59.3661598873	Alpine	0.04182	0.020421	0.033602	0.237334	0.350045	0.059149	0.137775	0.049217	0.0237	0.046937	0.350045	Mixed Conifer	0.04182	Mixed Conifer	0.020612	0.012111	0.030667	0.065699	0.036353	0.027217	0.02776	0.003837	0.013402	0.014371	0.038637	0.024542	0.04168	0.241177	0.338237	0.06128	0.134929	0.05004	0.016114	0.053363	0.338237	Mixed Conifer	0.038637	Mixed Conifer	0.045003	0.0163	0.025524	0.23349	0.361853	0.057019	0.140622	0.048393	0.031286
-151.4941731900	59.3750973086	Alpine	0.037214	0.035595	0.038637	0.232576	0.318135	0.064491	0.125867	0.061137	0.02287	0.063479	0.318135	Mixed Conifer	0.037214	Mixed Conifer	0.016565	0.015925	0.035263	0.068227	0.028089	0.026457	0.049101	0.015846	0.013862	0.025989	0.034955	0.035613	0.040494	0.233139	0.299061	0.05683	0.148475	0.066914	0.01502	0.0695	0.299061	Mixed Conifer	0.034955	Mixed Conifer	0.039474	0.035577	0.03678	0.232013	0.337209	0.072152	0.103258	0.05536	0.03072
-151.4935070150	59.3840346909	Alpine	0.038393	0.031349	0.032064	0.244209	0.281948	0.072808	0.132026	0.075467	0.018174	0.073563	0.281948	Mixed Conifer	0.038393	Mixed Conifer	0.010739	0.009332	0.018084	0.047431	0.045496	0.029351	0.026339	0.020858	0.008582	0.031773	0.034951	0.036038	0.036148	0.23488	0.265667	0.072015	0.145602	0.077319	0.012093	0.085287	0.265667	Mixed Conifer	0.034951	Mixed Conifer	0.041835	0.02666	0.02798	0.253537	0.298229	0.073601	0.11845	0.073615	0.024255
-151.4921736010	59.4019093388	Alpine	0.047645	0.015854	0.027712	0.211082	0.384702	0.063119	0.122816	0.045554	0.038286	0.043231	0.384702	Mixed Conifer	0.047645	Mixed Conifer	0.024284	0.013704	0.024404	0.04871	0.026198	0.033437	0.032838	0.027942	0.021886	0.020346	0.045432	0.019262	0.028234	0.220319	0.376231	0.062838	0.121945	0.047464	0.028368	0.049906	0.376231	Mixed Conifer	0.045432	Mixed Conifer	0.049858	0.012446	0.02719	0.201844	0.393173	0.063399	0.123686	0.043644	0.048204
-151.4915063630	59.4108466050	Alpine	0.033622	0.030797	0.030459	0.23036	0.344728	0.062031	0.131953	0.051107	0.024302	0.06064	0.344728	Mixed Conifer	0.033622	Mixed Conifer	0.01531	0.015284	0.035705	0.078849	0.053326	0.03557	0.038736	0.012849	0.013269	0.021503	0.034948	0.031384	0.045775	0.218173	0.314962	0.061961	0.157243	0.053107	0.015948	0.066499	0.314962	Mixed Conifer	0.034948	Mixed Conifer	0.032296	0.03021	0.015143	0.242547	0.374494	0.062102	0.106663	0.049107	0.032656
-151.4888338550	59.4465952886	Alpine	0.024023	0.0376	0.136941	0.232892	0.144914	0.085355	0.156707	0.093994	0.010043	0.077532	0.232892	Herbaceous	0.024023	Herbaceous	0.009079	0.036015	0.08229	0.064875	0.053065	0.022025	0.084885	0.02987	0.005209	0.032935	0.021346	0.044802	0.150109	0.221801	0.127883	0.094936	0.165449	0.088235	0.007285	0.078154	0.221801	Herbaceous	0.021346	Herbaceous	0.0267	0.030398	0.123774	0.243982	0.161944	0.075775	0.147964	0.099752	0.012802
-151.4686071660	59.7146921751	Alpine	0.013472	0.023915	0.299918	0.110912	0.059065	0.126919	0.12095	0.094357	0.001444	0.149047	0.299918	Deciduous	0.013472	Deciduous	0.004751	0.015111	0.069518	0.021654	0.019981	0.019014	0.027988	0.017411	0.001315	0.023185	0.01299	0.026276	0.291021	0.115323	0.0473	0.132967	0.120759	0.095433	0.001231	0.156698	0.291021	Deciduous	0.01299	Deciduous	0.013953	0.021555	0.308814	0.106502	0.07083	0.120872	0.121141	0.093281	0.001657
-151.4818850690	59.3032589597	Alpine	0.027329	0.026002	0.060066	0.248835	0.250572	0.076928	0.139698	0.088097	0.012381	0.070093	0.250572	Mixed Conifer	0.027329	Mixed Conifer	0.012684	0.026554	0.053126	0.033221	0.062811	0.030367	0.043078	0.023192	0.006604	0.030194	0.027663	0.040965	0.04197	0.243603	0.219191	0.08666	0.146635	0.098888	0.010951	0.083474	0.243603	Herbaceous	0.027663	Herbaceous	0.026994	0.011039	0.078163	0.254067	0.281952	0.067196	0.13276	0.077307	0.013812
-151.4785414530	59.3479466181	Alpine	0.035983	0.024354	0.026761	0.258507	0.269452	0.074738	0.142601	0.07521	0.018294	0.074102	0.269452	Mixed Conifer	0.035983	Mixed Conifer	0.017014	0.009328	0.018672	0.043717	0.058742	0.025938	0.040402	0.018392	0.007828	0.037387	0.037486	0.029187	0.032484	0.233626	0.24539	0.076483	0.156326	0.083894	0.014719	0.090404	0.24539	Mixed Conifer	0.037486	Mixed Conifer	0.034479	0.01952	0.021037	0.283388	0.293514	0.072993	0.128875	0.066525	0.021869
-151.4778716650	59.3568840297	Alpine	0.042686	0.018565	0.02636	0.244243	0.314037	0.06573	0.140693	0.065009	0.023817	0.058861	0.314037	Mixed Conifer	0.042686	Mixed Conifer	0.021146	0.012851	0.031614	0.05225	0.031046	0.029369	0.037583	0.01878	0.011548	0.019131	0.041283	0.023691	0.034826	0.234302	0.303794	0.0708	0.136337	0.066103	0.017197	0.071666	0.303794	Mixed Conifer	0.041283	Mixed Conifer	0.044089	0.01344	0.017894	0.254183	0.324279	0.060659	0.14505	0.063915	0.030436
-151.4772015210	59.3658214019	Alpine	0.038677	0.023865	0.022914	0.251259	0.298704	0.069412	0.140331	0.066507	0.021975	0.066357	0.298704	Mixed Conifer	0.038677	Mixed Conifer	0.020933	0.010127	0.025963	0.046564	0.045069	0.028448	0.030347	0.021392	0.008135	0.017845	0.03763	0.027306	0.031036	0.255945	0.270264	0.071464	0.142537	0.071913	0.018145	0.07376	0.270264	Mixed Conifer	0.03763	Mixed Conifer	0.039725	0.020425	0.014791	0.246572	0.327143	0.06736	0.138126	0.061102	0.025804
-151.4738454530	59.4105076762	Alpine	0.033618	0.029998	0.039479	0.250985	0.200704	0.074296	0.159491	0.098096	0.013592	0.099743	0.250985	Herbaceous	0.033618	Herbaceous	0.007253	0.023163	0.029843	0.057317	0.050593	0.018731	0.036172	0.018896	0.00764	0.047802	0.03234	0.035781	0.058254	0.23089	0.178245	0.077118	0.165784	0.106749	0.008652	0.106187	0.23089	Herbaceous	0.03234	Herbaceous	0.034896	0.024214	0.020703	0.27108	0.223162	0.071474	0.153197	0.089443	0.018531
-151.4411672420	59.8394507794	Alpine	0.017118	0.028034	0.256735	0.133042	0.060589	0.09955	0.131479	0.126326	0.001351	0.145775	0.256735	Deciduous	0.017118	Deciduous	0.014288	0.018093	0.074981	0.032247	0.027315	0.024705	0.045858	0.050809	0.001293	0.027378	0.021555	0.027435	0.239626	0.147161	0.055571	0.088602	0.123547	0.144726	0.001655	0.150121	0.239626	Deciduous	0.021555	Deciduous	0.012682	0.028632	0.273845	0.118923	0.065607	0.110499	0.139411	0.107926	0.001047
-151.4356385410	59.9109342712	Alpine	0.012396	0.032488	0.274743	0.131198	0.069903	0.088943	0.141951	0.118076	0.000282	0.130019	0.274743	Deciduous	0.012396	Deciduous	0.009545	0.021869	0.080831	0.026561	0.018154	0.01658	0.038716	0.037772	0.00069	0.030802	0.011719	0.040126	0.256906	0.134585	0.067246	0.094732	0.129797	0.125165	0	0.139724	0.256906	Deciduous	0.011719	Deciduous	0.013074	0.02485	0.292581	0.12781	0.07256	0.083154	0.154106	0.110987	0.000563
-151.4662965000	59.2761059072	Alpine	0.027781	0.024173	0.065936	0.246493	0.245452	0.073974	0.138564	0.094155	0.011725	0.071747	0.246493	Herbaceous	0.027781	Herbaceous	0.011411	0.01799	0.051358	0.025606	0.057255	0.035493	0.032047	0.025667	0.006443	0.03402	0.027413	0.035675	0.044954	0.243308	0.22065	0.088316	0.143614	0.098893	0.008889	0.088286	0.243308	Herbaceous	0.027413	Herbaceous	0.028148	0.012672	0.086917	0.249677	0.270255	0.059632	0.133514	0.089416	0.014561
-151.4649529320	59.2939811590	Alpine	0.031441	0.027571	0.046326	0.248496	0.266261	0.076092	0.14971	0.071107	0.01337	0.069626	0.266261	Mixed Conifer	0.031441	Mixed Conifer	0.016813	0.025746	0.048369	0.062251	0.053617	0.032988	0.036463	0.02121	0.0057	0.035615	0.035326	0.044287	0.024795	0.214939	0.2659	0.085011	0.14745	0.081766	0.011924	0.088602	0.2659	Mixed Conifer	0.035326	Mixed Conifer	0.027557	0.010856	0.067856	0.282052	0.266623	0.067172	0.151971	0.060448	0.014816
-151.4642806130	59.3029187234	Alpine	0.032966	0.024409	0.029349	0.253063	0.284983	0.075309	0.151269	0.069772	0.016306	0.062575	0.284983	Mixed Conifer	0.032966	Mixed Conifer	0.015571	0.016974	0.014667	0.078427	0.035939	0.033085	0.033679	0.019336	0.005978	0.031944	0.035162	0.036011	0.025524	0.208223	0.289072	0.084886	0.151195	0.077183	0.014537	0.078207	0.289072	Mixed Conifer	0.035162	Mixed Conifer	0.03077	0.012807	0.033174	0.297903	0.280893	0.065732	0.151344	0.062361	0.018074
-151.4609136670	59.3476059372	Alpine	0.02644	0.021827	0.066396	0.256	0.213586	0.071842	0.143545	0.097742	0.011854	0.090767	0.256	Herbaceous	0.02644	Herbaceous	0.008961	0.010348	0.058658	0.039043	0.035116	0.02322	0.033235	0.028723	0.007132	0.039865	0.026008	0.027892	0.050545	0.240578	0.204114	0.072829	0.155671	0.108014	0.008481	0.105868	0.240578	Herbaceous	0.026008	Herbaceous	0.026871	0.015763	0.082248	0.271423	0.223059	0.070855	0.131419	0.08747	0.015227
-151.4602392050	59.3565432598	Alpine	0.031649	0.022442	0.031581	0.247587	0.264603	0.075009	0.16677	0.07108	0.015337	0.073942	0.264603	Mixed Conifer	0.031649	Mixed Conifer	0.011643	0.012196	0.014027	0.047495	0.050918	0.034991	0.044142	0.026008	0.006407	0.035615	0.032208	0.030589	0.032347	0.22067	0.247535	0.081417	0.180783	0.072598	0.013808	0.088046	0.247535	Mixed Conifer	0.032208	Mixed Conifer	0.03109	0.014295	0.030816	0.274505	0.28167	0.068602	0.152756	0.069563	0.016866
-151.4588892060	59.3744177864	Alpine	0.039578	0.0262	0.015232	0.263341	0.297773	0.067451	0.134934	0.066278	0.023415	0.065799	0.297773	Mixed Conifer	0.039578	Mixed Conifer	0.023269	0.008338	0.013422	0.040757	0.049318	0.028962	0.036184	0.019693	0.008884	0.018906	0.040214	0.03201	0.01564	0.262234	0.269027	0.06645	0.1451	0.072335	0.022231	0.074758	0.269027	Mixed Conifer	0.040214	Mixed Conifer	0.038941	0.020389	0.014824	0.264448	0.326518	0.068453	0.124768	0.060222	0.024598
-151.4208648790	59.4094766299	Alpine	0.03334	0.021656	0.031892	0.264934	0.28524	0.073605	0.14347	0.066887	0.016426	0.062548	0.28524	Mixed Conifer	0.03334	Mixed Conifer	0.013777	0.008655	0.018513	0.051413	0.037684	0.029752	0.027613	0.022096	0.006667	0.02636	0.033145	0.027416	0.030788	0.229064	0.299232	0.074522	0.140634	0.074643	0.0156	0.074956	0.299232	Mixed Conifer	0.033145	Mixed Conifer	0.033535	0.015896	0.032996	0.300805	0.271248	0.072689	0.146307	0.059132	0.017253
-151.4201785220	59.4184134987	Alpine	0.03342	0.026918	0.031433	0.257741	0.247306	0.074253	0.144162	0.08962	0.015118	0.080029	0.257741	Herbaceous	0.03342	Herbaceous	0.011015	0.020994	0.01768	0.043139	0.037096	0.025562	0.024779	0.027486	0.005425	0.039598	0.035083	0.040954	0.028306	0.23841	0.2189	0.072061	0.153619	0.095906	0.012438	0.104323	0.23841	Herbaceous	0.035083	Herbaceous	0.031758	0.012881	0.034561	0.277072	0.275712	0.076445	0.134705	0.083334	0.017798
-151.4146744990	59.4899070861	Alpine	0.026071	0.019027	0.107351	0.277216	0.173182	0.068911	0.134873	0.112391	0.010949	0.07003	0.277216	Herbaceous	0.026071	Herbaceous	0.017761	0.010105	0.081996	0.049164	0.041746	0.031037	0.049148	0.046023	0.005198	0.025832	0.02649	0.02523	0.114372	0.256972	0.142743	0.072188	0.161618	0.111117	0.010401	0.078869	0.256972	Herbaceous	0.02649	Herbaceous	0.025652	0.012825	0.100331	0.297459	0.20362	0.065633	0.108128	0.113664	0.011496
-151.3832716790	59.8920176827	Alpine	0.008641	0.031805	0.291887	0.131423	0.062811	0.102648	0.131717	0.112025	0.001326	0.125719	0.291887	Deciduous	0.008641	Deciduous	0.006728	0.01582	0.085829	0.024109	0.021383	0.015009	0.036158	0.034331	0.001894	0.024408	0.010418	0.03582	0.277196	0.132871	0.057928	0.100413	0.130166	0.122328	0.00052	0.13234	0.277196	Deciduous	0.010418	Deciduous	0.006863	0.02779	0.306577	0.129974	0.067693	0.104883	0.133268	0.101723	0.002132
-151.4094083320	59.3286954378	Alpine	0.029988	0.019338	0.061374	0.283962	0.219959	0.070944	0.134385	0.090542	0.013374	0.076132	0.283962	Herbaceous	0.029988	Herbaceous	0.017246	0.007707	0.05721	0.043317	0.040118	0.025834	0.030096	0.027068	0.00721	0.034194	0.029648	0.024721	0.041832	0.270042	0.220983	0.076868	0.127159	0.108751	0.011075	0.08892	0.270042	Herbaceous	0.029648	Herbaceous	0.030328	0.013955	0.080916	0.297882	0.218935	0.06502	0.141612	0.072334	0.015673
-151.4059659280	59.3733806971	Alpine	0.025711	0.021402	0.056783	0.248154	0.239497	0.071496	0.157239	0.086394	0.011578	0.081748	0.248154	Herbaceous	0.025711	Herbaceous	0.011062	0.01084	0.059369	0.048087	0.042495	0.027971	0.023812	0.029782	0.00559	0.041768	0.025931	0.027891	0.036242	0.233995	0.233559	0.067936	0.154896	0.102197	0.009659	0.107695	0.233995	Herbaceous	0.025931	Herbaceous	0.025491	0.014912	0.077324	0.262313	0.245434	0.075055	0.159582	0.070592	0.013497
-151.4032054140	59.4091281947	Alpine	0.031923	0.020767	0.052339	0.269115	0.26695	0.075236	0.133975	0.070232	0.014065	0.065398	0.269115	Herbaceous	0.031923	Herbaceous	0.015166	0.008082	0.059655	0.044097	0.047435	0.027777	0.028361	0.026391	0.006982	0.024596	0.034219	0.02617	0.030592	0.249846	0.281946	0.074066	0.127071	0.086083	0.013005	0.077	0.281946	Mixed Conifer	0.034219	Mixed Conifer	0.029627	0.015363	0.074087	0.288384	0.251954	0.076405	0.140878	0.054381	0.015124
-151.3969727340	59.4895578270	Alpine	0.023596	0.017299	0.104989	0.261742	0.189716	0.065521	0.131035	0.120809	0.011196	0.074097	0.261742	Herbaceous	0.023596	Herbaceous	0.017084	0.005802	0.075718	0.024985	0.03039	0.031633	0.042376	0.039085	0.005439	0.027181	0.022559	0.021647	0.104843	0.255603	0.167963	0.06395	0.154945	0.118661	0.009483	0.080345	0.255603	Herbaceous	0.022559	Herbaceous	0.024632	0.012951	0.105136	0.267881	0.211468	0.067093	0.107125	0.122957	0.012909
-151.3603679600	59.9542086173	Alpine	0.009638	0.039339	0.259801	0.138279	0.072716	0.092525	0.15996	0.102797	0.000292	0.124655	0.259801	Deciduous	0.009638	Deciduous	0.008739	0.028358	0.048728	0.020936	0.012989	0.013536	0.056766	0.024647	0.000714	0.034713	0.011337	0.037528	0.272768	0.14046	0.064094	0.097084	0.140059	0.104409	0.000583	0.131678	0.272768	Deciduous	0.011337	Deciduous	0.007939	0.041149	0.246833	0.136098	0.081337	0.087966	0.179861	0.101185	0
-151.3910989120	59.3372824914	Alpine	0.028092	0.01593	0.080799	0.275236	0.217661	0.074172	0.124191	0.098617	0.013721	0.07158	0.275236	Herbaceous	0.028092	Herbaceous	0.016537	0.006614	0.051634	0.035754	0.034418	0.030457	0.016873	0.026008	0.007904	0.030707	0.026667	0.019676	0.080276	0.253838	0.220603	0.083573	0.118026	0.107987	0.010736	0.078618	0.253838	Herbaceous	0.026667	Herbaceous	0.029518	0.012184	0.081322	0.296635	0.214719	0.064772	0.130355	0.089247	0.016706
-151.3904061270	59.3462194916	Alpine	0.028092	0.01593	0.080799	0.275236	0.217661	0.074172	0.124191	0.098617	0.013721	0.07158	0.275236	Herbaceous	0.028092	Herbaceous	0.016537	0.006614	0.051634	0.035754	0.034418	0.030457	0.016873	0.026008	0.007904	0.030707	0.026667	0.019676	0.080276	0.253838	0.220603	0.083573	0.118026	0.107987	0.010736	0.078618	0.253838	Herbaceous	0.026667	Herbaceous	0.029518	0.012184	0.081322	0.296635	0.214719	0.064772	0.130355	0.089247	0.016706
-151.3897129750	59.3551564517	Alpine	0.022307	0.018671	0.071436	0.265753	0.204457	0.07112	0.140968	0.109821	0.011853	0.083615	0.265753	Herbaceous	0.022307	Herbaceous	0.0118	0.007835	0.062903	0.052029	0.025179	0.023091	0.029661	0.037068	0.006955	0.04005	0.019012	0.02179	0.065407	0.242429	0.197214	0.071523	0.143007	0.128989	0.00863	0.102	0.242429	Herbaceous	0.019012	Herbaceous	0.025601	0.015551	0.077464	0.289078	0.2117	0.070717	0.138929	0.090653	0.015076
-151.3876313060	59.3819670939	Alpine	0.021817	0.020903	0.070922	0.25174	0.208721	0.070797	0.148704	0.10126	0.010655	0.09448	0.25174	Herbaceous	0.021817	Herbaceous	0.008056	0.007053	0.060756	0.061166	0.026628	0.021731	0.030075	0.030477	0.005343	0.050414	0.021156	0.024423	0.062946	0.229122	0.207615	0.072464	0.147316	0.111072	0.008768	0.115118	0.229122	Herbaceous	0.021156	Herbaceous	0.022479	0.017383	0.078899	0.274359	0.209828	0.06913	0.150091	0.091447	0.012541
-151.3869366790	59.3909038960	Alpine	0.023817	0.016488	0.068005	0.278804	0.215298	0.069805	0.13653	0.101764	0.011134	0.078355	0.278804	Herbaceous	0.023817	Herbaceous	0.012363	0.007345	0.058791	0.037322	0.022691	0.020594	0.01956	0.032629	0.007032	0.029891	0.020775	0.021013	0.051595	0.272334	0.213243	0.073459	0.135346	0.116604	0.007313	0.088318	0.272334	Herbaceous	0.020775	Herbaceous	0.026859	0.011963	0.084415	0.285275	0.217352	0.066151	0.137714	0.086924	0.014956
-151.3862416820	59.3998406589	Alpine	0.033371	0.016157	0.061821	0.275178	0.234612	0.070851	0.13714	0.09034	0.015884	0.064647	0.275178	Herbaceous	0.033371	Herbaceous	0.023004	0.004488	0.055419	0.033528	0.037959	0.032378	0.032848	0.02604	0.010641	0.021454	0.037272	0.019461	0.041856	0.264309	0.234819	0.077121	0.13566	0.103899	0.016989	0.068613	0.264309	Herbaceous	0.037272	Herbaceous	0.02947	0.012853	0.081787	0.286046	0.234405	0.064581	0.138619	0.076781	0.014778
-151.3792713400	59.4892061858	Alpine	0.016526	0.025689	0.173208	0.218117	0.125802	0.079259	0.164798	0.092684	0.007573	0.096344	0.218117	Herbaceous	0.016526	Herbaceous	0.012277	0.023528	0.068521	0.037938	0.039579	0.026974	0.050621	0.039556	0.002658	0.045699	0.016908	0.033709	0.150557	0.203003	0.110059	0.085847	0.183842	0.106389	0.007568	0.102117	0.203003	Herbaceous	0.016908	Herbaceous	0.016144	0.017669	0.195859	0.233231	0.141544	0.072672	0.145754	0.078978	0.007577
-151.3416992980	59.9627868015	Alpine	0.012232	0.04634	0.283284	0.117462	0.06612	0.108493	0.130219	0.091348	0.000528	0.143973	0.283284	Deciduous	0.012232	Deciduous	0.012247	0.039459	0.011805	0.028361	0.014506	0.020025	0.021922	0.025302	0.00082	0.049578	0.015232	0.042674	0.279232	0.111587	0.062973	0.113245	0.123573	0.09431	0.000503	0.156672	0.279232	Deciduous	0.015232	Deciduous	0.009232	0.050006	0.287337	0.123337	0.069266	0.103741	0.136866	0.088386	0.000553
-151.3769593390	59.2922448936	Alpine	0.027747	0.014042	0.086931	0.264469	0.235228	0.069177	0.131514	0.093947	0.015234	0.061711	0.264469	Herbaceous	0.027747	Herbaceous	0.017263	0.005794	0.068861	0.03452	0.043671	0.031486	0.016562	0.025654	0.010481	0.019187	0.026826	0.015512	0.093196	0.245557	0.220925	0.074652	0.136602	0.100691	0.014838	0.071201	0.245557	Herbaceous	0.026826	Herbaceous	0.028667	0.012571	0.080667	0.283381	0.249532	0.063702	0.126426	0.087202	0.01563
-151.3741746950	59.3279930936	Alpine	0.024489	0.01937	0.103604	0.234806	0.180821	0.079709	0.148283	0.11916	0.010249	0.079508	0.234806	Herbaceous	0.024489	Herbaceous	0.01727	0.011535	0.090049	0.032569	0.043832	0.033419	0.027821	0.053153	0.006062	0.044148	0.019467	0.024387	0.124523	0.213108	0.146672	0.07927	0.165735	0.118584	0.006444	0.101809	0.213108	Herbaceous	0.019467	Herbaceous	0.029511	0.014353	0.082685	0.256504	0.21497	0.080149	0.130831	0.119737	0.014055
-151.3734776110	59.3369300419	Alpine	0.026307	0.016593	0.087836	0.274225	0.217726	0.067154	0.131559	0.099086	0.013545	0.06597	0.274225	Herbaceous	0.026307	Herbaceous	0.017018	0.007337	0.073261	0.042997	0.024923	0.036514	0.019288	0.030443	0.008894	0.020397	0.024197	0.020864	0.09511	0.243659	0.217992	0.076871	0.126842	0.11365	0.010145	0.07067	0.243659	Herbaceous	0.024197	Herbaceous	0.028418	0.012321	0.080561	0.304791	0.217461	0.057438	0.136275	0.084522	0.016944
-151.3727801560	59.3458669499	Alpine	0.028083	0.017497	0.080686	0.278427	0.229061	0.069492	0.127093	0.093983	0.016283	0.059395	0.278427	Herbaceous	0.028083	Herbaceous	0.016542	0.008386	0.056798	0.041926	0.036069	0.030868	0.018214	0.027447	0.011457	0.017933	0.028558	0.022935	0.071855	0.256524	0.240942	0.07712	0.123412	0.100216	0.01523	0.06321	0.256524	Herbaceous	0.028558	Herbaceous	0.027609	0.012059	0.089517	0.30033	0.21718	0.061865	0.130774	0.087751	0.017336
-151.3692873220	59.3905508929	Alpine	0.03139	0.018766	0.066411	0.27336	0.228847	0.066258	0.135764	0.100077	0.016305	0.062821	0.27336	Herbaceous	0.03139	Herbaceous	0.02063	0.013036	0.053216	0.033653	0.043742	0.033542	0.027873	0.024401	0.00989	0.0242	0.035406	0.028309	0.046103	0.263516	0.228928	0.074907	0.130219	0.107803	0.015711	0.069097	0.263516	Herbaceous	0.035406	Herbaceous	0.027374	0.009222	0.086719	0.283204	0.228765	0.05761	0.14131	0.09235	0.0169
-151.3302444290	59.8820152760	Alpine	0.009133	0.031637	0.299049	0.121969	0.057157	0.122014	0.122917	0.109306	0.001397	0.125421	0.299049	Deciduous	0.009133	Deciduous	0.008763	0.014877	0.095415	0.026826	0.021211	0.010135	0.026898	0.035451	0.002068	0.033241	0.00904	0.034588	0.289755	0.13282	0.046658	0.118298	0.120647	0.112185	0.000512	0.135498	0.289755	Deciduous	0.00904	Deciduous	0.009226	0.028687	0.308344	0.111117	0.067656	0.12573	0.125188	0.106428	0.002282
-151.3266375630	59.9266891508	Alpine	0.008177	0.025587	0.278929	0.142942	0.066214	0.10588	0.149015	0.09981	0.001033	0.122414	0.278929	Deciduous	0.008177	Deciduous	0.005566	0.016601	0.087742	0.037486	0.017039	0.009721	0.058854	0.021816	0.001292	0.04181	0.009616	0.03048	0.280908	0.141194	0.058112	0.111512	0.125734	0.104546	0.000511	0.137386	0.280908	Deciduous	0.009616	Deciduous	0.006737	0.020694	0.27695	0.144689	0.074315	0.100247	0.172297	0.095073	0.001556
-151.3244687640	59.9534931509	Alpine	0.010632	0.03651	0.291712	0.122103	0.078561	0.105459	0.13359	0.103496	0.002377	0.11556	0.291712	Deciduous	0.010632	Deciduous	0.010279	0.02979	0.009974	0.024759	0.024479	0.031348	0.01985	0.037315	0.002227	0.035513	0.012112	0.041774	0.29416	0.113494	0.070656	0.104545	0.133999	0.109872	0.001573	0.117815	0.29416	Deciduous	0.012112	Deciduous	0.009152	0.031245	0.289263	0.130712	0.086466	0.106374	0.133181	0.097119	0.003182
-151.3607611320	59.2740163734	Alpine	0.027853	0.013427	0.082469	0.270601	0.240319	0.067929	0.150709	0.075029	0.013426	0.058237	0.270601	Herbaceous	0.027853	Herbaceous	0.018909	0.00605	0.075033	0.035464	0.045997	0.025643	0.017521	0.022221	0.008534	0.016585	0.030298	0.015912	0.08829	0.247383	0.235681	0.073229	0.15183	0.077887	0.011901	0.067587	0.247383	Herbaceous	0.030298	Herbaceous	0.025408	0.010942	0.076648	0.293819	0.244957	0.062628	0.149588	0.07217	0.014951
-151.3600616100	59.2829534752	Alpine	0.027169	0.013713	0.084296	0.271172	0.229549	0.070142	0.136056	0.096678	0.01345	0.057775	0.271172	Herbaceous	0.027169	Herbaceous	0.019266	0.005961	0.06873	0.042395	0.036102	0.028488	0.022432	0.025232	0.00848	0.010915	0.024524	0.016546	0.09234	0.257288	0.22217	0.076056	0.134424	0.1032	0.012145	0.061307	0.257288	Herbaceous	0.024524	Herbaceous	0.029815	0.010879	0.076253	0.285055	0.236928	0.064228	0.137687	0.090155	0.014756
-151.3551545550	59.3455120363	Alpine	0.031123	0.012801	0.08313	0.261607	0.227119	0.069226	0.142595	0.095686	0.01631	0.060402	0.261607	Herbaceous	0.031123	Herbaceous	0.019024	0.006031	0.054195	0.035377	0.041761	0.031872	0.034339	0.021641	0.010587	0.022606	0.033752	0.016336	0.079003	0.24354	0.21612	0.07826	0.149468	0.099952	0.015952	0.067618	0.24354	Herbaceous	0.033752	Herbaceous	0.028494	0.009265	0.087257	0.279673	0.238118	0.060193	0.135723	0.091421	0.016669
-151.3523423290	59.3812588982	Alpine	0.02336	0.018265	0.072198	0.256287	0.214357	0.070139	0.145448	0.109926	0.01262	0.0774	0.256287	Herbaceous	0.02336	Herbaceous	0.008753	0.008777	0.056192	0.030471	0.047497	0.032425	0.025655	0.036354	0.00684	0.034522	0.023403	0.024355	0.054051	0.253088	0.21056	0.080157	0.140861	0.111687	0.010753	0.091089	0.253088	Herbaceous	0.023403	Herbaceous	0.023318	0.012175	0.090346	0.259486	0.218155	0.060122	0.150036	0.108165	0.014486
-151.3424522900	59.5063680410	Alpine	0.033419	0.020064	0.04059	0.250968	0.262166	0.069918	0.151281	0.077396	0.015726	0.07847	0.262166	Mixed Conifer	0.033419	Mixed Conifer	0.014299	0.009075	0.024376	0.045729	0.037073	0.034315	0.022335	0.024732	0.007421	0.039883	0.034161	0.025687	0.034052	0.230317	0.250377	0.073815	0.160697	0.087932	0.014482	0.08848	0.250377	Mixed Conifer	0.034161	Mixed Conifer	0.032677	0.014442	0.047129	0.271618	0.273955	0.066022	0.141864	0.066861	0.016971
-151.3072479180	59.9441972520	Alpine	0.008546	0.030471	0.284209	0.129524	0.070275	0.101022	0.151724	0.108375	0.001332	0.114523	0.284209	Deciduous	0.008546	Deciduous	0.008582	0.026642	0.033237	0.022297	0.021049	0.022982	0.045532	0.037161	0.001855	0.027826	0.010425	0.034847	0.297233	0.124417	0.064791	0.105143	0.130744	0.111799	0.001082	0.119519	0.297233	Deciduous	0.010425	Deciduous	0.006667	0.026094	0.271185	0.134631	0.075759	0.096901	0.172703	0.104951	0.001583
-151.3065197520	59.9531317954	Alpine	0.010627	0.036411	0.29013	0.121711	0.07714	0.10774	0.138412	0.10312	0.00213	0.112579	0.29013	Deciduous	0.010627	Deciduous	0.010283	0.02929	0.010724	0.02344	0.025439	0.031829	0.025584	0.036819	0.00223	0.031949	0.012091	0.041565	0.290796	0.115377	0.067537	0.107364	0.143256	0.107343	0.001073	0.113598	0.290796	Deciduous	0.012091	Deciduous	0.009162	0.031258	0.289464	0.128045	0.086744	0.108115	0.133568	0.098897	0.003186
-151.3424690120	59.2825968419	Alpine	0.025009	0.019369	0.084661	0.25923	0.20522	0.074779	0.148386	0.101074	0.011283	0.070991	0.25923	Herbaceous	0.025009	Herbaceous	0.014599	0.013265	0.083541	0.026892	0.049401	0.035465	0.030143	0.02982	0.00502	0.038817	0.02573	0.026356	0.092335	0.243008	0.174771	0.080488	0.150649	0.105767	0.009477	0.09142	0.243008	Herbaceous	0.02573	Herbaceous	0.024288	0.012382	0.076986	0.275452	0.235668	0.069071	0.146123	0.09638	0.013088
-151.3417644650	59.2915338092	Alpine	0.025595	0.019305	0.084957	0.255188	0.224213	0.07067	0.142614	0.098783	0.011425	0.067251	0.255188	Herbaceous	0.025595	Herbaceous	0.01542	0.010969	0.081128	0.037797	0.039909	0.034795	0.024198	0.026027	0.005635	0.030798	0.025978	0.027681	0.096389	0.220962	0.207335	0.079243	0.146028	0.103028	0.009361	0.083994	0.220962	Herbaceous	0.025978	Herbaceous	0.025212	0.010929	0.073524	0.289413	0.241091	0.062096	0.139199	0.094539	0.013489
-151.3361146150	59.3630280744	Alpine	0.027865	0.021069	0.06891	0.24376	0.223052	0.073773	0.151543	0.103742	0.013269	0.073016	0.24376	Herbaceous	0.027865	Herbaceous	0.013916	0.01301	0.057442	0.034011	0.044664	0.029729	0.017441	0.023539	0.007307	0.030621	0.029407	0.029392	0.046574	0.228731	0.216513	0.087721	0.152979	0.115358	0.011803	0.081522	0.228731	Herbaceous	0.029407	Herbaceous	0.026324	0.012747	0.091246	0.25879	0.229591	0.059825	0.150107	0.092125	0.014736
-151.3325712530	59.4077106904	Alpine	0.019564	0.01699	0.112368	0.245679	0.174419	0.070132	0.133912	0.12317	0.009938	0.093827	0.245679	Herbaceous	0.019564	Herbaceous	0.010997	0.008917	0.071018	0.03491	0.020875	0.030415	0.02936	0.048256	0.006115	0.058505	0.016758	0.02117	0.134926	0.216808	0.159891	0.075131	0.125408	0.120952	0.006928	0.122029	0.216808	Herbaceous	0.016758	Herbaceous	0.02237	0.012809	0.089809	0.27455	0.188948	0.065133	0.142417	0.125389	0.012949
-151.3268822360	59.4792008684	Alpine	0.032941	0.018788	0.032822	0.250447	0.262901	0.069086	0.156146	0.082573	0.015773	0.078523	0.262901	Mixed Conifer	0.032941	Mixed Conifer	0.014996	0.007304	0.019206	0.053024	0.035201	0.029207	0.035245	0.022479	0.007877	0.03562	0.03393	0.02343	0.03389	0.231134	0.247334	0.066815	0.168409	0.087751	0.015539	0.091768	0.247334	Mixed Conifer	0.03393	Mixed Conifer	0.031953	0.014146	0.031753	0.26976	0.278468	0.071357	0.143883	0.077396	0.016007
-151.3254561900	59.4970730367	Alpine	0.034999	0.034822	0.032631	0.24154	0.31718	0.073474	0.143939	0.052846	0.02162	0.04695	0.31718	Mixed Conifer	0.034999	Mixed Conifer	0.018276	0.01359	0.023644	0.059485	0.034723	0.022683	0.03389	0.018705	0.01034	0.018705	0.035703	0.036668	0.036179	0.227981	0.303317	0.076118	0.147805	0.058668	0.017039	0.060524	0.303317	Mixed Conifer	0.035703	Mixed Conifer	0.034294	0.032976	0.029083	0.255098	0.331042	0.07083	0.140073	0.047023	0.026202
-151.2929632420	59.8991609453	Alpine	0.009491	0.027004	0.317289	0.13301	0.070735	0.110483	0.114184	0.098042	0.001036	0.118724	0.317289	Deciduous	0.009491	Deciduous	0.006673	0.017965	0.088977	0.046161	0.015854	0.012259	0.042695	0.01789	0.001315	0.02312	0.01005	0.029305	0.316256	0.137546	0.06097	0.119775	0.107566	0.09279	0.000493	0.12525	0.316256	Deciduous	0.01005	Deciduous	0.008932	0.024703	0.318322	0.128475	0.080501	0.101192	0.120803	0.103295	0.001578
-151.2893041410	59.9438335791	Alpine	0.009838	0.031833	0.288353	0.123807	0.072398	0.121585	0.136175	0.10013	0.002417	0.113464	0.288353	Deciduous	0.009838	Deciduous	0.009773	0.026892	0.009576	0.028043	0.035954	0.023664	0.032777	0.032875	0.003618	0.032327	0.01174	0.036119	0.287692	0.115891	0.063793	0.119821	0.133444	0.108525	0.001628	0.121346	0.287692	Deciduous	0.01174	Deciduous	0.007936	0.027547	0.289015	0.131723	0.081004	0.123349	0.138905	0.091734	0.003206
-151.2871039300	59.9706368381	Alpine	0.007764	0.04022	0.296404	0.114859	0.071996	0.110463	0.137933	0.095181	0.002137	0.123044	0.296404	Deciduous	0.007764	Deciduous	0.005316	0.030431	0.023504	0.031892	0.029241	0.02799	0.027419	0.033479	0.003212	0.036336	0.008079	0.045526	0.315408	0.104608	0.059976	0.103194	0.135501	0.095513	0.001529	0.130665	0.315408	Deciduous	0.008079	Deciduous	0.007449	0.034914	0.277399	0.125109	0.084016	0.117731	0.140365	0.094849	0.002744
-151.3255856140	59.2733009258	Alpine	0.028391	0.018573	0.087062	0.249112	0.213792	0.071619	0.149133	0.099867	0.012513	0.069938	0.249112	Herbaceous	0.028391	Herbaceous	0.018837	0.012783	0.080264	0.042662	0.038026	0.034276	0.035941	0.027347	0.005857	0.032463	0.029728	0.026027	0.099657	0.213209	0.197831	0.076551	0.16013	0.097839	0.010654	0.088374	0.213209	Herbaceous	0.029728	Herbaceous	0.027055	0.011119	0.074467	0.285015	0.229753	0.066686	0.138137	0.101894	0.014373
-151.3213270190	59.3269217971	Alpine	0.03117	0.019116	0.065409	0.24674	0.225433	0.063771	0.154793	0.101577	0.016639	0.075352	0.24674	Herbaceous	0.03117	Herbaceous	0.020522	0.010679	0.05434	0.040421	0.059265	0.034727	0.035422	0.023096	0.011348	0.036243	0.034804	0.026973	0.049065	0.230221	0.210074	0.073263	0.155201	0.115004	0.016906	0.088491	0.230221	Herbaceous	0.034804	Herbaceous	0.027536	0.011258	0.081754	0.263259	0.240792	0.054279	0.154385	0.088151	0.016373
-151.3206159350	59.3358584656	Alpine	0.035195	0.020043	0.064902	0.244301	0.236993	0.070285	0.142966	0.097332	0.016464	0.07152	0.244301	Herbaceous	0.035195	Herbaceous	0.025284	0.012343	0.06308	0.030956	0.053604	0.030683	0.034295	0.022064	0.010469	0.029823	0.040523	0.028815	0.04498	0.238946	0.217753	0.081461	0.140998	0.10957	0.01593	0.081022	0.238946	Herbaceous	0.040523	Herbaceous	0.029866	0.011272	0.084824	0.249656	0.256232	0.059109	0.144933	0.085094	0.016999
-151.3199044730	59.3447950936	Alpine	0.037227	0.020187	0.064629	0.250053	0.229364	0.066628	0.143937	0.097279	0.01831	0.072386	0.250053	Herbaceous	0.037227	Herbaceous	0.027892	0.010771	0.061514	0.032118	0.055425	0.02737	0.023224	0.023578	0.013828	0.027213	0.042594	0.027612	0.04787	0.240312	0.209289	0.077673	0.146151	0.111507	0.019478	0.077514	0.240312	Herbaceous	0.042594	Herbaceous	0.031859	0.012762	0.081389	0.259793	0.24944	0.055584	0.141723	0.08305	0.017141
-151.3191926340	59.3537316814	Alpine	0.023485	0.018865	0.0786	0.258542	0.186184	0.067468	0.149443	0.121203	0.011126	0.085083	0.258542	Herbaceous	0.023485	Herbaceous	0.012245	0.011925	0.055346	0.04015	0.03367	0.035048	0.0358	0.047295	0.006478	0.036592	0.019752	0.025633	0.067663	0.2416	0.17565	0.070802	0.161744	0.126768	0.007869	0.102519	0.2416	Herbaceous	0.019752	Herbaceous	0.027217	0.012097	0.089538	0.275484	0.196719	0.064135	0.137143	0.115638	0.014383
-151.3177678210	59.3716047370	Alpine	0.037327	0.02039	0.059633	0.248903	0.243481	0.068419	0.139558	0.094987	0.017756	0.069547	0.248903	Herbaceous	0.037327	Herbaceous	0.028671	0.015331	0.065368	0.033981	0.049631	0.02452	0.03756	0.020818	0.011181	0.025388	0.041596	0.029594	0.040903	0.237289	0.234027	0.077127	0.133244	0.106884	0.019085	0.080252	0.237289	Herbaceous	0.041596	Herbaceous	0.033058	0.011185	0.078364	0.260517	0.252935	0.059711	0.145872	0.08309	0.016427
-151.3163414940	59.3894776339	Alpine	0.033788	0.023847	0.042266	0.263664	0.218466	0.078351	0.144784	0.101036	0.011905	0.081893	0.263664	Herbaceous	0.033788	Herbaceous	0.01181	0.017281	0.035167	0.037971	0.018912	0.024102	0.018676	0.027107	0.006775	0.046607	0.037076	0.036268	0.025856	0.24621	0.202939	0.088606	0.141574	0.108061	0.010296	0.103114	0.24621	Herbaceous	0.037076	Herbaceous	0.030499	0.011427	0.058675	0.281118	0.233994	0.068096	0.147994	0.094011	0.013513
-151.3099042140	59.4699037497	Alpine	0.032255	0.019848	0.045588	0.270618	0.231728	0.070013	0.131435	0.103404	0.013599	0.081511	0.270618	Herbaceous	0.032255	Herbaceous	0.012015	0.014184	0.032424	0.03759	0.028145	0.027284	0.038117	0.028312	0.005654	0.045249	0.032565	0.028538	0.034143	0.257065	0.209789	0.070644	0.138197	0.116092	0.013175	0.099793	0.257065	Herbaceous	0.032565	Herbaceous	0.031946	0.011158	0.057033	0.284172	0.253668	0.069382	0.124672	0.090716	0.014024
-151.3091870550	59.4788397948	Alpine	0.044279	0.024649	0.023842	0.244808	0.313	0.062593	0.134363	0.064589	0.028909	0.058969	0.313	Mixed Conifer	0.044279	Mixed Conifer	0.026189	0.016804	0.022976	0.063907	0.03597	0.033377	0.040377	0.015112	0.016766	0.021922	0.04819	0.032481	0.030554	0.220393	0.286697	0.061793	0.15586	0.065548	0.025569	0.072915	0.286697	Mixed Conifer	0.04819	Mixed Conifer	0.040367	0.016817	0.01713	0.269224	0.339302	0.063392	0.112865	0.06363	0.032249
-151.3029961280	59.3354965311	Alpine	0.032419	0.01923	0.063714	0.245331	0.226766	0.066879	0.153249	0.103526	0.015463	0.073422	0.245331	Herbaceous	0.032419	Herbaceous	0.023606	0.010877	0.056568	0.038759	0.063991	0.034738	0.031752	0.024515	0.009576	0.033046	0.037149	0.027218	0.04952	0.231766	0.205947	0.078318	0.1517	0.118371	0.015158	0.084851	0.231766	Herbaceous	0.037149	Herbaceous	0.027689	0.011242	0.077908	0.258896	0.247585	0.05544	0.154798	0.088681	0.015769
-151.3022799980	59.3444330646	Alpine	0.025106	0.020215	0.102538	0.233725	0.173067	0.074778	0.164624	0.119552	0.008923	0.077474	0.233725	Herbaceous	0.025106	Herbaceous	0.017348	0.017442	0.089029	0.029852	0.050121	0.036864	0.039686	0.058865	0.004045	0.033606	0.02427	0.029257	0.12291	0.210109	0.136932	0.085214	0.178983	0.11034	0.007138	0.094849	0.210109	Herbaceous	0.02427	Herbaceous	0.025942	0.011172	0.082167	0.257342	0.209201	0.064341	0.150265	0.128764	0.010708
-151.3001293260	59.3712424239	Alpine	0.034381	0.025918	0.043743	0.257071	0.233125	0.076141	0.146532	0.090117	0.014776	0.078197	0.257071	Herbaceous	0.034381	Herbaceous	0.015213	0.016771	0.037951	0.05242	0.026628	0.019642	0.025141	0.015719	0.008079	0.042021	0.035332	0.036275	0.033519	0.23068	0.223444	0.082907	0.155003	0.098397	0.01109	0.093353	0.23068	Herbaceous	0.035332	Herbaceous	0.033429	0.015561	0.053967	0.283461	0.242806	0.069376	0.13806	0.081836	0.018463
-151.2986936400	59.3891151312	Alpine	0.039463	0.027115	0.023543	0.262816	0.259411	0.070065	0.148199	0.081247	0.017517	0.070624	0.262816	Herbaceous	0.039463	Herbaceous	0.020429	0.008847	0.016098	0.044096	0.03055	0.022018	0.03936	0.019933	0.008496	0.034695	0.042263	0.031576	0.02684	0.237588	0.24499	0.072592	0.151338	0.091534	0.014908	0.086372	0.24499	Mixed Conifer	0.042263	Mixed Conifer	0.036664	0.022653	0.020247	0.288045	0.273832	0.067538	0.145061	0.07096	0.020126
-151.2979752240	59.3980514257	Alpine	0.03442	0.026191	0.025247	0.254281	0.259199	0.07127	0.16486	0.079684	0.01478	0.070069	0.259199	Mixed Conifer	0.03442	Mixed Conifer	0.011945	0.014531	0.016073	0.049829	0.034527	0.028358	0.037799	0.022436	0.007483	0.027966	0.036285	0.035693	0.022238	0.219786	0.250962	0.078607	0.18161	0.081429	0.014834	0.078557	0.250962	Mixed Conifer	0.036285	Mixed Conifer	0.032556	0.016689	0.028257	0.288776	0.267436	0.063933	0.148109	0.077938	0.014726
-151.2929356020	59.4606044034	Alpine	0.030472	0.018866	0.042697	0.251859	0.229865	0.066018	0.158419	0.091878	0.013531	0.096395	0.251859	Herbaceous	0.030472	Herbaceous	0.009871	0.011581	0.0219	0.057686	0.029323	0.022711	0.046237	0.0207	0.005803	0.049558	0.030536	0.027051	0.037081	0.235175	0.217393	0.066179	0.157556	0.102239	0.013093	0.113697	0.235175	Herbaceous	0.030536	Herbaceous	0.030408	0.01068	0.048313	0.268543	0.242337	0.065857	0.159283	0.081516	0.013969
-151.2922141220	59.4695403905	Alpine	0.046305	0.014291	0.012071	0.260246	0.29912	0.066428	0.15341	0.068074	0.029877	0.050178	0.29912	Mixed Conifer	0.046305	Mixed Conifer	0.029213	0.009197	0.007713	0.048484	0.029257	0.027413	0.043689	0.018317	0.021579	0.023836	0.047881	0.016055	0.014765	0.256331	0.285632	0.065669	0.154472	0.073209	0.028079	0.057908	0.285632	Mixed Conifer	0.047881	Mixed Conifer	0.044729	0.012528	0.009377	0.264161	0.312608	0.067186	0.152349	0.062939	0.031676
-151.2914922570	59.4784763402	Alpine	0.032964	0.018672	0.024576	0.253542	0.274313	0.069251	0.149149	0.086026	0.013794	0.077713	0.274313	Mixed Conifer	0.032964	Mixed Conifer	0.015232	0.009313	0.0203	0.052343	0.028211	0.031484	0.027335	0.028075	0.006069	0.039288	0.033914	0.023984	0.022184	0.231161	0.258167	0.070067	0.15799	0.096917	0.012163	0.093453	0.258167	Mixed Conifer	0.033914	Mixed Conifer	0.032013	0.01336	0.026968	0.275923	0.290458	0.068436	0.140308	0.075136	0.015424
-151.2571252110	59.8984273391	Alpine	0.007	0.023212	0.294423	0.131012	0.05718	0.114509	0.151753	0.094884	0.00136	0.124667	0.294423	Deciduous	0.007	Deciduous	0.007443	0.012032	0.040108	0.039708	0.014039	0.019866	0.030684	0.02386	0.001299	0.039546	0.007712	0.025357	0.301182	0.133725	0.052253	0.113208	0.131563	0.097744	0.00168	0.135575	0.301182	Deciduous	0.007712	Deciduous	0.006288	0.021067	0.287665	0.128299	0.062108	0.115809	0.171942	0.092023	0.00104
-151.2911293440	59.2636392428	Alpine	0.018803	0.014893	0.12528	0.247553	0.198646	0.075528	0.156337	0.099598	0.009536	0.053826	0.247553	Herbaceous	0.018803	Herbaceous	0.015	0.009724	0.090075	0.045793	0.030103	0.028389	0.020374	0.033991	0.005178	0.017362	0.015352	0.019766	0.108989	0.243386	0.191888	0.081099	0.160431	0.108903	0.008382	0.061805	0.243386	Herbaceous	0.015352	Herbaceous	0.022254	0.010021	0.141572	0.251721	0.205405	0.069957	0.152243	0.090292	0.010689
-151.2904115960	59.2725760110	Alpine	0.020964	0.015757	0.131475	0.225312	0.193643	0.075548	0.168414	0.094826	0.01025	0.063812	0.225312	Herbaceous	0.020964	Herbaceous	0.013478	0.01046	0.10036	0.03775	0.035707	0.030998	0.038361	0.030322	0.005123	0.030193	0.020145	0.021143	0.111595	0.212477	0.177397	0.086123	0.177321	0.103368	0.009104	0.081327	0.212477	Herbaceous	0.020145	Herbaceous	0.021784	0.01037	0.151356	0.238146	0.209889	0.064973	0.159506	0.086283	0.011395
-151.2896934690	59.2815127374	Alpine	0.017001	0.017333	0.144998	0.222248	0.174504	0.07715	0.158582	0.107334	0.008518	0.072333	0.222248	Herbaceous	0.017001	Herbaceous	0.010911	0.010422	0.097832	0.024343	0.039563	0.030806	0.030583	0.042288	0.004354	0.041274	0.015942	0.022829	0.136701	0.218507	0.144947	0.083042	0.159352	0.11615	0.0065	0.09603	0.218507	Herbaceous	0.015942	Herbaceous	0.01806	0.011837	0.153295	0.22599	0.20406	0.071257	0.157813	0.098518	0.010535
-151.2846559020	59.3440686639	Alpine	0.031272	0.021669	0.063956	0.248707	0.205009	0.07065	0.159494	0.108566	0.013444	0.077234	0.248707	Herbaceous	0.031272	Herbaceous	0.016333	0.012723	0.051433	0.036078	0.049942	0.035891	0.042137	0.020143	0.007019	0.034038	0.031937	0.029871	0.048898	0.232584	0.189899	0.081645	0.173217	0.119059	0.01225	0.08064	0.232584	Herbaceous	0.031937	Herbaceous	0.030606	0.013467	0.079014	0.264831	0.220118	0.059655	0.145772	0.098073	0.014637
-151.2839347220	59.3530050618	Alpine	0.026209	0.020354	0.075967	0.252198	0.185138	0.077693	0.135891	0.122708	0.011378	0.092467	0.252198	Herbaceous	0.026209	Herbaceous	0.012362	0.013021	0.055137	0.0327	0.022479	0.021743	0.027232	0.034893	0.006557	0.037742	0.024804	0.028097	0.061842	0.248453	0.177328	0.080741	0.137551	0.139233	0.008343	0.093608	0.248453	Herbaceous	0.024804	Herbaceous	0.027614	0.012611	0.090091	0.255942	0.192947	0.074644	0.134231	0.106182	0.014412
-151.2817688810	59.3798140153	Alpine	0.032404	0.026525	0.02941	0.249324	0.229997	0.075416	0.151431	0.099438	0.013574	0.092482	0.249324	Herbaceous	0.032404	Herbaceous	0.006163	0.017799	0.025632	0.052266	0.028617	0.022059	0.029316	0.027056	0.006066	0.049442	0.033371	0.034271	0.031493	0.226074	0.206959	0.081894	0.148632	0.114708	0.011542	0.111056	0.226074	Herbaceous	0.033371	Herbaceous	0.031437	0.018778	0.027327	0.272574	0.253035	0.068938	0.15423	0.084168	0.015605
-151.2803230690	59.3976864527	Alpine	0.034764	0.029441	0.031568	0.249215	0.240484	0.069841	0.158162	0.083932	0.015622	0.08697	0.249215	Herbaceous	0.034764	Herbaceous	0.011	0.013265	0.015345	0.044376	0.03777	0.026478	0.024664	0.019467	0.006834	0.04208	0.035618	0.038572	0.032479	0.227235	0.217988	0.076625	0.162706	0.091274	0.014719	0.102785	0.227235	Herbaceous	0.035618	Herbaceous	0.03391	0.020311	0.030657	0.271195	0.26298	0.063057	0.153618	0.076591	0.016525
-151.2774268270	59.4334308590	Alpine	0.037709	0.018304	0.016709	0.267703	0.280795	0.067466	0.151007	0.070829	0.0208	0.06868	0.280795	Mixed Conifer	0.037709	Mixed Conifer	0.019365	0.011535	0.018659	0.051383	0.041467	0.031534	0.043661	0.024811	0.008983	0.023146	0.03826	0.021038	0.022956	0.25331	0.268045	0.063524	0.162247	0.07627	0.019514	0.074835	0.268045	Mixed Conifer	0.03826	Mixed Conifer	0.037159	0.015569	0.010462	0.282096	0.293544	0.071408	0.139766	0.065388	0.022085
-151.2759763930	59.4513028310	Alpine	0.031336	0.016712	0.029641	0.245998	0.273687	0.06923	0.15497	0.078513	0.013825	0.086088	0.273687	Mixed Conifer	0.031336	Mixed Conifer	0.013551	0.007397	0.020261	0.052353	0.038019	0.035421	0.037456	0.016119	0.005494	0.040553	0.033616	0.02032	0.030799	0.226534	0.247201	0.071787	0.171602	0.083365	0.011898	0.102878	0.247201	Mixed Conifer	0.033616	Mixed Conifer	0.029056	0.013104	0.028484	0.265463	0.300173	0.066672	0.138337	0.073661	0.015753
-151.2752505960	59.4602387599	Alpine	0.042301	0.017067	0.013159	0.259939	0.309985	0.065028	0.138577	0.068551	0.025738	0.059655	0.309985	Mixed Conifer	0.042301	Mixed Conifer	0.027122	0.011736	0.011962	0.050578	0.06116	0.029737	0.039443	0.029587	0.015089	0.023921	0.046204	0.022607	0.01988	0.252511	0.270805	0.062736	0.148042	0.078203	0.02608	0.072932	0.270805	Mixed Conifer	0.046204	Mixed Conifer	0.038398	0.011526	0.006437	0.267368	0.349165	0.067321	0.129112	0.058898	0.025395
-151.2745244130	59.4691746511	Alpine	0.030621	0.019121	0.058632	0.268186	0.224382	0.070673	0.129617	0.106518	0.01167	0.080581	0.268186	Herbaceous	0.030621	Herbaceous	0.016946	0.013487	0.059304	0.038027	0.023048	0.027574	0.018299	0.028549	0.006132	0.039237	0.031771	0.026619	0.035653	0.253161	0.215798	0.071145	0.127862	0.12337	0.010917	0.103704	0.253161	Herbaceous	0.031771	Herbaceous	0.029472	0.011623	0.08161	0.283211	0.232965	0.0702	0.131371	0.089667	0.012422
-151.2730708860	59.4870463207	Alpine	0.036883	0.018868	0.017271	0.267441	0.287706	0.070246	0.144603	0.072139	0.01833	0.066512	0.287706	Mixed Conifer	0.036883	Mixed Conifer	0.021755	0.010979	0.015286	0.04633	0.035592	0.034691	0.02335	0.024272	0.008277	0.034606	0.039403	0.024496	0.014496	0.244198	0.282176	0.07666	0.143219	0.076876	0.018576	0.0799	0.282176	Mixed Conifer	0.039403	Mixed Conifer	0.034363	0.01324	0.020047	0.290684	0.293236	0.063833	0.145987	0.067401	0.018085
-151.2429283370	59.8533850668	Alpine	0.007734	0.026107	0.305367	0.131588	0.06219	0.115131	0.141813	0.095753	0.001614	0.112705	0.305367	Deciduous	0.007734	Deciduous	0.008681	0.014755	0.045416	0.045846	0.016764	0.02117	0.045215	0.024654	0.001492	0.032852	0.008126	0.025054	0.304081	0.135248	0.062129	0.120196	0.120841	0.100814	0.001663	0.121849	0.304081	Deciduous	0.008126	Deciduous	0.007342	0.027161	0.306652	0.127927	0.062251	0.110065	0.162785	0.090691	0.001564
-151.2721023780	59.2811466346	Alpine	0.019187	0.01783	0.142404	0.221458	0.168615	0.075151	0.169302	0.107432	0.008249	0.070371	0.221458	Herbaceous	0.019187	Herbaceous	0.012242	0.010332	0.100293	0.023286	0.040971	0.033207	0.044391	0.051931	0.003695	0.03657	0.01913	0.023793	0.127205	0.222347	0.137581	0.085735	0.180852	0.104681	0.006976	0.091701	0.222347	Herbaceous	0.01913	Herbaceous	0.019245	0.011866	0.157603	0.220569	0.199648	0.064568	0.157753	0.110184	0.009522
-151.2692074330	59.3168927423	Alpine	0.011831	0.013244	0.178169	0.210757	0.145147	0.093988	0.133989	0.110736	0.005595	0.096544	0.210757	Herbaceous	0.011831	Herbaceous	0.006938	0.007587	0.062026	0.050618	0.01439	0.024237	0.02358	0.034107	0.003499	0.072758	0.011596	0.014411	0.165185	0.197862	0.140576	0.111358	0.11776	0.114538	0.004426	0.12229	0.197862	Herbaceous	0.011596	Herbaceous	0.012067	0.012076	0.191153	0.223652	0.149718	0.076619	0.150218	0.106935	0.006763
-151.2684827360	59.3258291662	Alpine	0.025957	0.021404	0.07386	0.253652	0.184149	0.068194	0.150367	0.132604	0.010255	0.079557	0.253652	Herbaceous	0.025957	Herbaceous	0.014759	0.017678	0.05306	0.027823	0.045467	0.034018	0.036904	0.046049	0.005205	0.033176	0.025293	0.030324	0.065427	0.252461	0.165418	0.079229	0.148016	0.142306	0.008117	0.083408	0.252461	Herbaceous	0.025293	Herbaceous	0.026622	0.012483	0.082292	0.254842	0.202881	0.057159	0.152718	0.122902	0.012393
-151.2655801030	59.3615744556	Alpine	0.031236	0.022973	0.030503	0.244731	0.212513	0.078105	0.15415	0.111096	0.011295	0.103397	0.244731	Herbaceous	0.031236	Herbaceous	0.010231	0.010422	0.020308	0.063301	0.024356	0.023892	0.043921	0.023428	0.00427	0.050276	0.029435	0.02808	0.035841	0.214032	0.200944	0.087276	0.163233	0.121573	0.008941	0.110645	0.214032	Herbaceous	0.029435	Herbaceous	0.033037	0.017866	0.025165	0.27543	0.224083	0.068934	0.145066	0.10062	0.01365
-151.2648534810	59.3705106773	Alpine	0.041352	0.02853	0.026932	0.266611	0.233637	0.071767	0.148521	0.086558	0.018126	0.077966	0.266611	Herbaceous	0.041352	Herbaceous	0.020697	0.011478	0.020034	0.055612	0.023334	0.018265	0.038164	0.017877	0.00861	0.040145	0.045076	0.033983	0.029618	0.229664	0.222014	0.076244	0.162636	0.093747	0.014851	0.092169	0.229664	Herbaceous	0.045076	Herbaceous	0.037627	0.023078	0.024246	0.303558	0.245261	0.067291	0.134406	0.07937	0.021401
-151.2633990790	59.3883830016	Alpine	0.039559	0.025318	0.03011	0.256516	0.278277	0.07286	0.140267	0.07254	0.019176	0.065377	0.278277	Mixed Conifer	0.039559	Mixed Conifer	0.028517	0.013712	0.018384	0.053434	0.039235	0.034712	0.024318	0.02345	0.010682	0.032363	0.047224	0.035758	0.029647	0.228226	0.264285	0.0748	0.138042	0.08345	0.018877	0.079691	0.264285	Mixed Conifer	0.047224	Mixed Conifer	0.031895	0.014878	0.030574	0.284806	0.292269	0.07092	0.142492	0.06163	0.019475
-151.2597563010	59.4330631254	Alpine	0.03469	0.01742	0.026295	0.247375	0.268852	0.0704	0.156816	0.08139	0.016937	0.079826	0.268852	Mixed Conifer	0.03469	Mixed Conifer	0.014228	0.006967	0.020646	0.055875	0.032635	0.031721	0.027699	0.021097	0.007079	0.039488	0.035061	0.020997	0.036439	0.223032	0.245444	0.069088	0.169242	0.091265	0.013195	0.096237	0.245444	Mixed Conifer	0.035061	Mixed Conifer	0.034318	0.013842	0.016151	0.271718	0.29226	0.071712	0.14439	0.071514	0.020678
-151.2582964740	59.4509349045	Alpine	0.043942	0.018889	0.015144	0.262714	0.300816	0.065118	0.137581	0.067048	0.025153	0.063595	0.300816	Mixed Conifer	0.043942	Mixed Conifer	0.029438	0.011034	0.010925	0.04666	0.050258	0.032906	0.038564	0.022711	0.014056	0.023759	0.048321	0.022943	0.019917	0.255571	0.272253	0.064917	0.147081	0.070996	0.024345	0.073656	0.272253	Mixed Conifer	0.048321	Mixed Conifer	0.039564	0.014835	0.010372	0.269857	0.329378	0.065318	0.128082	0.0631	0.02596
-151.2561038170	59.4777422881	Alpine	0.028713	0.017851	0.070358	0.269304	0.215801	0.070161	0.131139	0.11523	0.011992	0.069451	0.269304	Herbaceous	0.028713	Herbaceous	0.016111	0.01402	0.060508	0.025469	0.048364	0.031348	0.025246	0.030594	0.006611	0.025009	0.029473	0.026327	0.052892	0.263795	0.191215	0.076529	0.132847	0.134863	0.011478	0.080582	0.263795	Herbaceous	0.029473	Herbaceous	0.027954	0.009374	0.087824	0.274814	0.240388	0.063793	0.129431	0.095597	0.012505
-151.2553721520	59.4866780075	Alpine	0.014474	0.015613	0.220609	0.211083	0.133351	0.07289	0.154353	0.091157	0.005338	0.081131	0.220609	Deciduous	0.014474	Deciduous	0.010864	0.009399	0.074603	0.021927	0.025708	0.028431	0.036935	0.01947	0.003151	0.047314	0.014773	0.021324	0.203109	0.204325	0.124037	0.077935	0.15803	0.092578	0.004845	0.099044	0.204325	Herbaceous	0.014773	Herbaceous	0.014175	0.009903	0.238109	0.217841	0.142666	0.067846	0.150677	0.089735	0.005832
-151.2574190750	59.2450317718	Alpine	0.020849	0.017155	0.116126	0.26501	0.194986	0.072263	0.145328	0.101666	0.009944	0.056672	0.26501	Herbaceous	0.020849	Herbaceous	0.016534	0.01112	0.091403	0.053524	0.03387	0.031775	0.023616	0.03575	0.004921	0.025334	0.017514	0.024308	0.090503	0.274011	0.182176	0.078693	0.142258	0.114578	0.008629	0.067329	0.274011	Herbaceous	0.017514	Herbaceous	0.024184	0.010001	0.14175	0.256009	0.207796	0.065834	0.148398	0.088755	0.011258
-151.2566928010	59.2539684334	Alpine	0.023549	0.013633	0.113999	0.251551	0.218028	0.075776	0.145627	0.095354	0.009812	0.05267	0.251551	Herbaceous	0.023549	Herbaceous	0.018336	0.010264	0.091317	0.031405	0.03788	0.029983	0.033099	0.031284	0.004298	0.014436	0.023154	0.018626	0.08955	0.24708	0.211951	0.083579	0.15406	0.103881	0.00844	0.05968	0.24708	Herbaceous	0.023154	Herbaceous	0.023945	0.008641	0.138448	0.256022	0.224105	0.067974	0.137193	0.086827	0.011184
-151.2552391000	59.2718416297	Alpine	0.017314	0.018013	0.146242	0.226498	0.161228	0.074275	0.15443	0.118312	0.007779	0.075909	0.226498	Herbaceous	0.017314	Herbaceous	0.01327	0.010056	0.095229	0.018966	0.048243	0.034709	0.035196	0.047645	0.005006	0.04395	0.014144	0.023958	0.135482	0.223546	0.133203	0.081826	0.162002	0.121839	0.005844	0.098155	0.223546	Herbaceous	0.014144	Herbaceous	0.020484	0.012068	0.157003	0.229449	0.189252	0.066723	0.146859	0.114786	0.009715
-151.2508687410	59.3254602153	Alpine	0.035298	0.020257	0.062375	0.243656	0.224419	0.078292	0.14498	0.102105	0.015292	0.073326	0.243656	Herbaceous	0.035298	Herbaceous	0.018603	0.0098	0.054341	0.053022	0.039963	0.021814	0.039579	0.022735	0.008478	0.030314	0.037526	0.027061	0.049769	0.219441	0.208936	0.087367	0.157772	0.116535	0.013635	0.08196	0.219441	Herbaceous	0.037526	Herbaceous	0.03307	0.013453	0.074981	0.267872	0.239902	0.069217	0.132189	0.087675	0.01695
-151.2501389960	59.3343965020	Alpine	0.024335	0.020511	0.071921	0.254983	0.197217	0.072754	0.137641	0.121126	0.010204	0.08931	0.254983	Herbaceous	0.024335	Herbaceous	0.01043	0.015686	0.06051	0.030118	0.037488	0.031816	0.026186	0.032238	0.005046	0.044748	0.022068	0.028702	0.051347	0.250389	0.18029	0.089131	0.133856	0.14205	0.008354	0.093813	0.250389	Herbaceous	0.022068	Herbaceous	0.026602	0.012321	0.092495	0.259576	0.214143	0.056378	0.141425	0.100201	0.012053
-151.2464844510	59.3790773293	Alpine	0.040934	0.031453	0.026496	0.265973	0.225704	0.076043	0.154348	0.081361	0.015849	0.081838	0.265973	Herbaceous	0.040934	Herbaceous	0.016993	0.012573	0.020722	0.065183	0.030783	0.02085	0.046126	0.014467	0.00887	0.037277	0.041698	0.035989	0.025526	0.227346	0.219177	0.081327	0.168411	0.091265	0.011029	0.098231	0.227346	Herbaceous	0.041698	Herbaceous	0.040171	0.026917	0.027466	0.304601	0.232232	0.070759	0.140284	0.071456	0.02067
-151.2428201860	59.4237571641	Alpine	0.031956	0.019631	0.040887	0.240741	0.228888	0.069931	0.170776	0.084622	0.013455	0.099114	0.240741	Herbaceous	0.031956	Herbaceous	0.010638	0.007052	0.022861	0.042661	0.02846	0.029862	0.033947	0.015003	0.005952	0.050127	0.030815	0.021204	0.053073	0.226778	0.216658	0.068021	0.170011	0.088105	0.010666	0.114668	0.226778	Herbaceous	0.030815	Herbaceous	0.033096	0.018058	0.028701	0.254703	0.241117	0.071841	0.171541	0.08114	0.016244
-151.2420861630	59.4326930142	Alpine	0.031783	0.02134	0.02825	0.25241	0.259227	0.079268	0.154318	0.086252	0.012886	0.074268	0.259227	Mixed Conifer	0.031783	Mixed Conifer	0.011853	0.009716	0.019325	0.052533	0.030472	0.026595	0.031905	0.0253	0.006263	0.040625	0.031806	0.027554	0.025882	0.227303	0.236153	0.081999	0.166801	0.099809	0.009817	0.092875	0.236153	Mixed Conifer	0.031806	Mixed Conifer	0.031759	0.015125	0.030617	0.277516	0.282301	0.076537	0.141834	0.072696	0.015955
-151.2406169440	59.4505645990	Alpine	0.045013	0.018853	0.02322	0.267948	0.26431	0.065649	0.13804	0.085974	0.020974	0.070017	0.267948	Herbaceous	0.045013	Herbaceous	0.029896	0.01003	0.015217	0.052192	0.037481	0.028108	0.039999	0.025514	0.009437	0.037236	0.052917	0.026354	0.022022	0.248991	0.24305	0.066562	0.137771	0.09785	0.019382	0.0851	0.248991	Herbaceous	0.052917	Herbaceous	0.037108	0.011353	0.024418	0.286905	0.285571	0.064736	0.138309	0.074098	0.022566
-151.2391461600	59.4684360314	Alpine	0.028546	0.016128	0.080809	0.266662	0.207224	0.068945	0.13562	0.113077	0.013583	0.069406	0.266662	Herbaceous	0.028546	Herbaceous	0.014123	0.008557	0.061024	0.029173	0.031627	0.034959	0.038036	0.032075	0.006387	0.02966	0.028728	0.022711	0.069024	0.252183	0.212702	0.072177	0.143323	0.114202	0.011783	0.073168	0.252183	Herbaceous	0.028728	Herbaceous	0.028364	0.009546	0.092594	0.281141	0.201747	0.065713	0.127917	0.111952	0.015383
-151.2398473390	59.2446613208	Alpine	0.015879	0.016027	0.138546	0.234838	0.173075	0.075777	0.149288	0.116283	0.008573	0.071716	0.234838	Herbaceous	0.015879	Herbaceous	0.010537	0.01018	0.088734	0.034658	0.0399	0.030402	0.031013	0.048549	0.005228	0.034761	0.013488	0.021933	0.134805	0.232698	0.142581	0.080883	0.155769	0.122248	0.005233	0.090361	0.232698	Herbaceous	0.013488	Herbaceous	0.018269	0.010121	0.142286	0.236979	0.203568	0.070671	0.142806	0.110318	0.011912
-151.2332551330	59.3250888942	Alpine	0.024124	0.021353	0.07587	0.247445	0.174846	0.070007	0.151714	0.137062	0.010075	0.087506	0.247445	Herbaceous	0.024124	Herbaceous	0.014142	0.015314	0.052442	0.02991	0.03521	0.035785	0.030446	0.048103	0.004806	0.035756	0.024703	0.030073	0.069378	0.244292	0.158874	0.079193	0.152903	0.138276	0.008694	0.093614	0.244292	Herbaceous	0.024703	Herbaceous	0.023544	0.012633	0.082362	0.250597	0.190818	0.060821	0.150524	0.135848	0.011455
-151.2325207230	59.3340250839	Alpine	0.028346	0.0218	0.061685	0.264438	0.20019	0.077172	0.139099	0.11406	0.012407	0.080803	0.264438	Herbaceous	0.028346	Herbaceous	0.012721	0.018336	0.057992	0.040755	0.035506	0.021049	0.029603	0.029414	0.006576	0.027639	0.030804	0.034203	0.045627	0.246509	0.182881	0.084864	0.142958	0.132116	0.010988	0.08905	0.246509	Herbaceous	0.030804	Herbaceous	0.025887	0.009398	0.077744	0.282367	0.217499	0.06948	0.13524	0.096003	0.013825
-151.2303151520	59.3608334094	Alpine	0.041451	0.026004	0.042361	0.263358	0.245549	0.067718	0.140438	0.084173	0.018443	0.070505	0.263358	Herbaceous	0.041451	Herbaceous	0.026895	0.018671	0.038123	0.038872	0.039819	0.023389	0.023151	0.013532	0.010818	0.032733	0.045553	0.038134	0.034268	0.247406	0.227945	0.06696	0.146651	0.093142	0.016208	0.083733	0.247406	Herbaceous	0.045553	Herbaceous	0.03735	0.013873	0.050454	0.27931	0.263154	0.068476	0.134224	0.075204	0.020679
-151.2273689190	59.3965772823	Alpine	0.030973	0.021156	0.043576	0.224026	0.227051	0.068283	0.186273	0.089063	0.012802	0.096796	0.227051	Mixed Conifer	0.030973	Mixed Conifer	0.009594	0.004976	0.023141	0.055715	0.036839	0.025771	0.042551	0.017676	0.005567	0.048229	0.030609	0.023731	0.052934	0.202556	0.214119	0.071304	0.187614	0.093662	0.010668	0.112802	0.214119	Mixed Conifer	0.030609	Mixed Conifer	0.031336	0.018581	0.034218	0.245496	0.239984	0.065263	0.184932	0.084464	0.014936
-151.2258934520	59.4144489818	Alpine	0.028799	0.020176	0.051587	0.23352	0.23949	0.070193	0.151876	0.084365	0.011802	0.108192	0.23949	Mixed Conifer	0.028799	Mixed Conifer	0.008084	0.007168	0.022707	0.049375	0.033054	0.025979	0.031775	0.019128	0.005319	0.04715	0.029882	0.022129	0.056991	0.210584	0.229208	0.073524	0.165336	0.087517	0.010024	0.114806	0.229208	Mixed Conifer	0.029882	Mixed Conifer	0.027716	0.018223	0.046183	0.256457	0.249773	0.066862	0.138416	0.081212	0.01358
-151.2251551300	59.4233847729	Alpine	0.03788	0.017447	0.025778	0.275507	0.265075	0.069147	0.139159	0.084472	0.017021	0.068516	0.275507	Herbaceous	0.03788	Herbaceous	0.019902	0.010515	0.011986	0.042242	0.030258	0.025514	0.030855	0.029671	0.006329	0.038907	0.043053	0.025101	0.021682	0.248618	0.253846	0.069701	0.138072	0.100698	0.014843	0.084386	0.253846	Mixed Conifer	0.043053	Mixed Conifer	0.032707	0.009793	0.029873	0.302396	0.276304	0.068593	0.140246	0.068245	0.019198
-151.2236773070	59.4412562392	Alpine	0.039556	0.019033	0.021648	0.262207	0.291263	0.068836	0.140466	0.075849	0.019927	0.061214	0.291263	Mixed Conifer	0.039556	Mixed Conifer	0.026299	0.011539	0.013263	0.041201	0.059259	0.033122	0.048546	0.027258	0.010812	0.020152	0.046142	0.026312	0.019652	0.250187	0.257233	0.068748	0.157429	0.083891	0.020237	0.07017	0.257233	Mixed Conifer	0.046142	Mixed Conifer	0.03297	0.011754	0.023645	0.274228	0.325292	0.068924	0.123503	0.067808	0.019618
-151.2221979100	59.4591275520	Alpine	0.037	0.017866	0.057494	0.287477	0.222694	0.066059	0.139145	0.089599	0.016557	0.066109	0.287477	Herbaceous	0.037	Herbaceous	0.025219	0.009824	0.061414	0.02798	0.057431	0.025379	0.043223	0.024654	0.009542	0.025761	0.043525	0.024708	0.03577	0.276389	0.207628	0.068715	0.146409	0.104599	0.016208	0.07605	0.276389	Herbaceous	0.043525	Herbaceous	0.030476	0.011025	0.079218	0.298565	0.23776	0.063404	0.13188	0.074598	0.016905
-151.1877314910	59.8701290739	Alpine	0.009276	0.039436	0.29339	0.113334	0.058124	0.118829	0.154965	0.104919	0.001906	0.10582	0.29339	Deciduous	0.009276	Deciduous	0.009301	0.038102	0.044359	0.03066	0.027014	0.025915	0.046798	0.033468	0.001967	0.035888	0.009834	0.03325	0.290872	0.123367	0.05904	0.118245	0.141564	0.108579	0.001678	0.113572	0.290872	Deciduous	0.009834	Deciduous	0.008718	0.045622	0.295908	0.103302	0.057209	0.119413	0.168367	0.10126	0.002133
-151.2215404300	59.2532249735	Alpine	0.029422	0.011553	0.109269	0.265727	0.249255	0.064147	0.109368	0.095203	0.013005	0.05305	0.265727	Herbaceous	0.029422	Herbaceous	0.022108	0.008825	0.101312	0.036257	0.045555	0.037989	0.029187	0.034009	0.007589	0.010881	0.032768	0.015776	0.083086	0.266966	0.234166	0.073016	0.116298	0.103548	0.014054	0.060323	0.266966	Herbaceous	0.032768	Herbaceous	0.026076	0.007331	0.135452	0.264487	0.264345	0.055279	0.102438	0.086858	0.011956
-151.2208044820	59.2621613991	Alpine	0.024885	0.0152	0.11433	0.260582	0.228168	0.067586	0.127336	0.095236	0.010487	0.05619	0.260582	Herbaceous	0.024885	Herbaceous	0.019735	0.010023	0.094301	0.040209	0.036589	0.030942	0.028791	0.032395	0.00449	0.015593	0.025638	0.02032	0.08909	0.26122	0.212938	0.073623	0.138728	0.103673	0.009142	0.065627	0.26122	Herbaceous	0.025638	Herbaceous	0.024133	0.01008	0.139569	0.259943	0.243399	0.06155	0.115944	0.086798	0.011831
-151.2200681440	59.2710977823	Alpine	0.024734	0.02271	0.089194	0.244748	0.201681	0.076749	0.15097	0.108842	0.010112	0.070261	0.244748	Herbaceous	0.024734	Herbaceous	0.013717	0.017179	0.080545	0.044075	0.049407	0.037876	0.027237	0.030389	0.004307	0.040256	0.023852	0.034352	0.104178	0.205678	0.173816	0.086055	0.159239	0.112798	0.007656	0.092376	0.205678	Herbaceous	0.023852	Herbaceous	0.025617	0.011068	0.074209	0.283818	0.229545	0.067444	0.142701	0.104886	0.012567
-151.2141633730	59.3425873464	Alpine	0.029679	0.023521	0.061604	0.265135	0.212989	0.077504	0.131336	0.104665	0.013641	0.079927	0.265135	Herbaceous	0.029679	Herbaceous	0.011907	0.01955	0.058249	0.041526	0.046972	0.020883	0.035876	0.021943	0.00748	0.029338	0.032204	0.035736	0.045161	0.246497	0.199012	0.087488	0.139789	0.115513	0.012555	0.086046	0.246497	Herbaceous	0.032204	Herbaceous	0.027154	0.011305	0.078047	0.283773	0.226965	0.067521	0.122883	0.093816	0.014726
-151.2126832610	59.3604593275	Alpine	0.040512	0.027747	0.026532	0.266041	0.229769	0.075047	0.151448	0.086245	0.017175	0.079485	0.266041	Herbaceous	0.040512	Herbaceous	0.016805	0.012839	0.020735	0.060822	0.02527	0.018668	0.038036	0.015164	0.009175	0.03936	0.042	0.034302	0.025542	0.22612	0.220143	0.086294	0.16461	0.095287	0.012312	0.09339	0.22612	Herbaceous	0.042	Herbaceous	0.039024	0.021191	0.027522	0.305962	0.239395	0.0638	0.138285	0.077203	0.022038
-151.2119426150	59.3693952576	Alpine	0.040512	0.027747	0.026532	0.266041	0.229769	0.075047	0.151448	0.086245	0.017175	0.079485	0.266041	Herbaceous	0.040512	Herbaceous	0.016805	0.012839	0.020735	0.060822	0.02527	0.018668	0.038036	0.015164	0.009175	0.03936	0.042	0.034302	0.025542	0.22612	0.220143	0.086294	0.16461	0.095287	0.012312	0.09339	0.22612	Herbaceous	0.042	Herbaceous	0.039024	0.021191	0.027522	0.305962	0.239395	0.0638	0.138285	0.077203	0.022038
-151.2104601430	59.3872669979	Alpine	0.038648	0.024012	0.027782	0.260695	0.244129	0.076206	0.159665	0.081356	0.01689	0.070618	0.260695	Herbaceous	0.038648	Herbaceous	0.019518	0.010522	0.013837	0.052253	0.031346	0.023537	0.033083	0.024584	0.008275	0.036893	0.040507	0.032134	0.028987	0.224846	0.2333	0.082154	0.166391	0.091178	0.014169	0.086334	0.2333	Mixed Conifer	0.040507	Mixed Conifer	0.036789	0.01589	0.026577	0.296545	0.254957	0.070258	0.152939	0.071534	0.01961
-151.2074904680	59.4230100048	Alpine	0.029909	0.019946	0.056577	0.270016	0.213638	0.076568	0.144384	0.09684	0.012882	0.079241	0.270016	Herbaceous	0.029909	Herbaceous	0.013403	0.014608	0.056215	0.04137	0.037488	0.022288	0.031347	0.035708	0.006438	0.046433	0.031549	0.0281	0.033863	0.254484	0.197956	0.07508	0.152961	0.112271	0.011236	0.102501	0.254484	Herbaceous	0.031549	Herbaceous	0.028268	0.011792	0.079291	0.285548	0.22932	0.078056	0.135808	0.081408	0.014527
-151.2067470610	59.4319456590	Alpine	0.024916	0.017563	0.068054	0.270152	0.205333	0.076151	0.134056	0.107843	0.011866	0.084067	0.270152	Herbaceous	0.024916	Herbaceous	0.01334	0.011268	0.060471	0.040585	0.032508	0.025885	0.028115	0.035346	0.006342	0.035651	0.022909	0.023289	0.047811	0.25872	0.198339	0.079304	0.132079	0.126278	0.009921	0.101349	0.25872	Herbaceous	0.022909	Herbaceous	0.026922	0.011836	0.088296	0.281584	0.212326	0.072999	0.136033	0.089408	0.013811
-151.2052590610	59.4498168516	Alpine	0.033382	0.015134	0.059468	0.287651	0.228884	0.06733	0.136644	0.088273	0.017085	0.06615	0.287651	Herbaceous	0.033382	Herbaceous	0.024524	0.007787	0.063023	0.028372	0.060949	0.026822	0.046857	0.020559	0.010131	0.02633	0.039095	0.020746	0.037824	0.282323	0.211344	0.072781	0.142474	0.100299	0.016809	0.076306	0.282323	Herbaceous	0.039095	Herbaceous	0.02767	0.009522	0.081112	0.29298	0.246423	0.061879	0.130813	0.076247	0.017361
-151.1614070250	59.9680214391	Alpine	0.011701	0.031812	0.24934	0.101289	0.05698	0.176293	0.16603	0.057809	0.002157	0.146589	0.24934	Deciduous	0.011701	Deciduous	0.011819	0.022105	0.107397	0.05591	0.028409	0.029837	0.056169	0.015191	0.002707	0.070839	0.012334	0.031831	0.240306	0.074966	0.057782	0.198058	0.170845	0.047051	0.001015	0.165811	0.240306	Deciduous	0.012334	Deciduous	0.011067	0.031793	0.258374	0.127612	0.056179	0.154527	0.161215	0.068568	0.003298
-151.1583319960	60.0037559481	Alpine	0.016949	0.016211	0.226487	0.082997	0.045967	0.180676	0.209484	0.064473	0.002913	0.153843	0.226487	Deciduous	0.016949	Deciduous	0.011818	0.014386	0.091075	0.050533	0.023225	0.040438	0.072244	0.025263	0.003248	0.054893	0.015617	0.017123	0.219046	0.069162	0.04643	0.213762	0.173629	0.073174	0.001765	0.170291	0.219046	Deciduous	0.015617	Deciduous	0.018282	0.0153	0.233927	0.096833	0.045503	0.14759	0.245339	0.055771	0.004061
-151.1928146170	59.3868902479	Alpine	0.037907	0.020195	0.024616	0.269938	0.262031	0.070624	0.151636	0.077136	0.016808	0.069109	0.269938	Herbaceous	0.037907	Herbaceous	0.024142	0.010018	0.014541	0.057938	0.038613	0.030738	0.030447	0.025532	0.006232	0.031108	0.042605	0.026885	0.02183	0.232329	0.253156	0.076829	0.165669	0.08599	0.014272	0.080434	0.253156	Mixed Conifer	0.042605	Mixed Conifer	0.033208	0.013504	0.027403	0.307547	0.270906	0.064419	0.137602	0.068282	0.019344
-151.1905739010	59.4136972657	Alpine	0.018586	0.017839	0.103684	0.250223	0.1783	0.078899	0.125148	0.119015	0.012181	0.096125	0.250223	Herbaceous	0.018586	Herbaceous	0.010659	0.004974	0.058121	0.025662	0.03175	0.028336	0.033888	0.036577	0.007674	0.027705	0.017636	0.019069	0.098369	0.234747	0.189743	0.079115	0.127615	0.116214	0.009048	0.108444	0.234747	Herbaceous	0.017636	Herbaceous	0.019535	0.016608	0.109	0.2657	0.166857	0.078683	0.122681	0.121816	0.015313
-151.1898262010	59.4226328599	Alpine	0.033538	0.01989	0.048183	0.26235	0.260332	0.075541	0.13888	0.077232	0.015411	0.068642	0.26235	Herbaceous	0.033538	Herbaceous	0.019249	0.011502	0.051781	0.046229	0.047438	0.025928	0.037777	0.022605	0.00744	0.034656	0.038175	0.028955	0.025246	0.234961	0.261365	0.079674	0.139856	0.092042	0.014595	0.085129	0.261365	Mixed Conifer	0.038175	Mixed Conifer	0.028902	0.010824	0.07112	0.28974	0.259299	0.071408	0.137904	0.062422	0.016227
-151.1875807120	59.4494394098	Alpine	0.020261	0.015468	0.113869	0.253228	0.180985	0.068324	0.147537	0.124537	0.009036	0.066754	0.253228	Herbaceous	0.020261	Herbaceous	0.013826	0.00866	0.081282	0.027377	0.025019	0.034194	0.033303	0.037624	0.005828	0.021884	0.017945	0.016856	0.108723	0.249044	0.188142	0.067722	0.140655	0.130688	0.007113	0.073112	0.249044	Herbaceous	0.017945	Herbaceous	0.022577	0.01408	0.119016	0.257412	0.173829	0.068927	0.15442	0.118386	0.010958
-151.1434519640	59.9676381484	Alpine	0.016725	0.021145	0.252316	0.090389	0.068199	0.162159	0.189341	0.058976	0.003585	0.137164	0.252316	Deciduous	0.016725	Deciduous	0.013298	0.009356	0.076837	0.039578	0.040667	0.030751	0.077295	0.025203	0.002386	0.029128	0.019744	0.021129	0.252038	0.090541	0.076514	0.187563	0.142016	0.059436	0.002979	0.148038	0.252038	Deciduous	0.019744	Deciduous	0.013705	0.021161	0.252594	0.090238	0.059884	0.136756	0.236666	0.058515	0.004192
-151.1426789840	59.9765717121	Alpine	0.052521	0.021426	0.19275	0.062086	0.11333	0.128485	0.193283	0.084809	0.005877	0.145434	0.193283	Mountain Hemlock	0.052521	Mountain Hemlock	0.061648	0.013499	0.091126	0.031036	0.076131	0.047499	0.088788	0.034427	0.004211	0.051365	0.062148	0.015493	0.182037	0.069038	0.144833	0.144331	0.13141	0.080049	0.007606	0.163056	0.182037	Deciduous	0.062148	Deciduous	0.042894	0.027359	0.203462	0.055133	0.081827	0.112638	0.255157	0.089569	0.004148
-151.1419055860	59.9855052495	Alpine	0.029244	0.016678	0.214544	0.084698	0.059507	0.156786	0.220937	0.07572	0.004445	0.13744	0.220937	Mountain Hemlock	0.029244	Mountain Hemlock	0.032199	0.014034	0.121788	0.053762	0.044463	0.061526	0.05284	0.072295	0.004128	0.022177	0.035012	0.01504	0.174168	0.104605	0.051594	0.184799	0.187469	0.089612	0.003327	0.154374	0.187469	Mountain Hemlock	0.035012	Mountain Hemlock	0.023475	0.018316	0.25492	0.064791	0.06742	0.128773	0.254405	0.061829	0.005563
-151.1411317690	59.9944387608	Alpine	0.029244	0.016678	0.214544	0.084698	0.059507	0.156786	0.220937	0.07572	0.004445	0.13744	0.220937	Mountain Hemlock	0.029244	Mountain Hemlock	0.032199	0.014034	0.121788	0.053762	0.044463	0.061526	0.05284	0.072295	0.004128	0.022177	0.035012	0.01504	0.174168	0.104605	0.051594	0.184799	0.187469	0.089612	0.003327	0.154374	0.187469	Mountain Hemlock	0.035012	Mountain Hemlock	0.023475	0.018316	0.25492	0.064791	0.06742	0.128773	0.254405	0.061829	0.005563
-151.1403575330	60.0033722462	Alpine	0.01782	0.014629	0.236038	0.069081	0.077853	0.158219	0.203048	0.074059	0.003539	0.145713	0.236038	Deciduous	0.01782	Deciduous	0.015237	0.012752	0.120469	0.041374	0.073176	0.053856	0.064948	0.052547	0.002824	0.024466	0.018819	0.014074	0.208039	0.078442	0.088818	0.180828	0.174826	0.079492	0.002771	0.15389	0.208039	Deciduous	0.018819	Deciduous	0.016821	0.015184	0.264037	0.05972	0.066888	0.13561	0.231271	0.068626	0.004307
-151.1766706680	59.3686397787	Alpine	0.028709	0.0244	0.070921	0.263368	0.184475	0.075689	0.135445	0.114174	0.012216	0.090603	0.263368	Herbaceous	0.028709	Herbaceous	0.014765	0.013786	0.058081	0.041572	0.028238	0.021418	0.024577	0.031912	0.006548	0.043553	0.028968	0.030612	0.053948	0.251493	0.172279	0.079329	0.142061	0.129019	0.010261	0.102031	0.251493	Herbaceous	0.028968	Herbaceous	0.02845	0.018187	0.087893	0.275243	0.196672	0.072049	0.12883	0.099329	0.014172
-151.1759202770	59.3775754711	Alpine	0.028709	0.0244	0.070921	0.263368	0.184475	0.075689	0.135445	0.114174	0.012216	0.090603	0.263368	Herbaceous	0.028709	Herbaceous	0.014765	0.013786	0.058081	0.041572	0.028238	0.021418	0.024577	0.031912	0.006548	0.043553	0.028968	0.030612	0.053948	0.251493	0.172279	0.079329	0.142061	0.129019	0.010261	0.102031	0.251493	Herbaceous	0.028968	Herbaceous	0.02845	0.018187	0.087893	0.275243	0.196672	0.072049	0.12883	0.099329	0.014172
-151.1729147200	59.4133178435	Alpine	0.035828	0.017722	0.044929	0.255458	0.264328	0.070237	0.156692	0.076209	0.015065	0.063532	0.264328	Mixed Conifer	0.035828	Mixed Conifer	0.022659	0.009418	0.049618	0.05011	0.052332	0.030057	0.035713	0.027226	0.007286	0.031258	0.042498	0.024624	0.024748	0.220551	0.258265	0.073829	0.17337	0.090724	0.013883	0.077507	0.258265	Mixed Conifer	0.042498	Mixed Conifer	0.029158	0.010819	0.065109	0.290365	0.270392	0.066644	0.140015	0.061694	0.016247
-151.1721623310	59.4222533382	Alpine	0.035828	0.017722	0.044929	0.255458	0.264328	0.070237	0.156692	0.076209	0.015065	0.063532	0.264328	Mixed Conifer	0.035828	Mixed Conifer	0.022659	0.009418	0.049618	0.05011	0.052332	0.030057	0.035713	0.027226	0.007286	0.031258	0.042498	0.024624	0.024748	0.220551	0.258265	0.073829	0.17337	0.090724	0.013883	0.077507	0.258265	Mixed Conifer	0.042498	Mixed Conifer	0.029158	0.010819	0.065109	0.290365	0.270392	0.066644	0.140015	0.061694	0.016247
-151.1714095430	59.4311887940	Alpine	0.02002	0.015693	0.110698	0.252433	0.187369	0.071431	0.129197	0.123119	0.010408	0.079632	0.252433	Herbaceous	0.02002	Herbaceous	0.01345	0.008722	0.074533	0.024211	0.020748	0.027483	0.01772	0.039949	0.005987	0.036034	0.016305	0.017035	0.129555	0.234829	0.187978	0.070664	0.114933	0.126506	0.008458	0.093736	0.234829	Herbaceous	0.016305	Herbaceous	0.023735	0.014352	0.09184	0.270037	0.186759	0.072199	0.143462	0.119731	0.012357
-151.1668843850	59.4848007218	Alpine	0.015808	0.015649	0.19738	0.218865	0.147075	0.076837	0.14886	0.098847	0.006092	0.074588	0.218865	Herbaceous	0.015808	Herbaceous	0.012772	0.006361	0.065477	0.031723	0.019621	0.027503	0.022008	0.020429	0.004287	0.03125	0.017869	0.017989	0.169649	0.213013	0.148453	0.076142	0.158871	0.103961	0.006183	0.087869	0.213013	Herbaceous	0.017869	Herbaceous	0.013746	0.013308	0.22511	0.224716	0.145697	0.077532	0.13885	0.093734	0.006001
-151.1278282800	59.9404519011	Alpine	0.01227	0.02855	0.244231	0.080493	0.064556	0.184911	0.192298	0.053702	0.002476	0.136514	0.244231	Deciduous	0.01227	Deciduous	0.011543	0.022856	0.102498	0.029374	0.040904	0.029165	0.058385	0.003694	0.003087	0.060394	0.014133	0.029378	0.243122	0.081793	0.050371	0.206432	0.172359	0.052846	0.001664	0.147903	0.243122	Deciduous	0.014133	Deciduous	0.010406	0.027722	0.245339	0.079194	0.078741	0.163391	0.212236	0.054557	0.003288
-151.1262747280	59.9583189555	Alpine	0.015085	0.017509	0.259451	0.09907	0.054083	0.160473	0.193742	0.056248	0.003312	0.141027	0.259451	Deciduous	0.015085	Deciduous	0.01048	0.017836	0.129058	0.057007	0.029472	0.02995	0.091878	0.022735	0.002756	0.037667	0.016981	0.02241	0.246208	0.093764	0.061784	0.18085	0.162127	0.06084	0.002359	0.152677	0.246208	Deciduous	0.016981	Deciduous	0.01319	0.012608	0.272694	0.104377	0.046382	0.140096	0.225357	0.051656	0.004265
-151.1254973210	59.9672524424	Alpine	0.021209	0.011754	0.256557	0.078006	0.054184	0.163111	0.201695	0.066135	0.002741	0.144607	0.256557	Deciduous	0.021209	Deciduous	0.017514	0.012446	0.107355	0.049515	0.036619	0.052192	0.086197	0.038903	0.003015	0.02742	0.022173	0.017074	0.230988	0.085547	0.05083	0.197911	0.168982	0.065938	0.003167	0.157389	0.230988	Deciduous	0.022173	Deciduous	0.020245	0.006434	0.282126	0.070466	0.057538	0.12831	0.234408	0.066332	0.002315
-151.1247194950	59.9761859028	Alpine	0.021209	0.011754	0.256557	0.078006	0.054184	0.163111	0.201695	0.066135	0.002741	0.144607	0.256557	Deciduous	0.021209	Deciduous	0.017514	0.012446	0.107355	0.049515	0.036619	0.052192	0.086197	0.038903	0.003015	0.02742	0.022173	0.017074	0.230988	0.085547	0.05083	0.197911	0.168982	0.065938	0.003167	0.157389	0.230988	Deciduous	0.022173	Deciduous	0.020245	0.006434	0.282126	0.070466	0.057538	0.12831	0.234408	0.066332	0.002315
-151.1239412470	59.9851193367	Alpine	0.047715	0.021988	0.197249	0.062188	0.09451	0.13341	0.198808	0.08335	0.005641	0.155141	0.198808	Mountain Hemlock	0.047715	Mountain Hemlock	0.053768	0.011366	0.114453	0.026573	0.067047	0.044871	0.098067	0.040686	0.004934	0.055155	0.061424	0.019273	0.188038	0.06859	0.125637	0.145128	0.125756	0.080862	0.007111	0.178181	0.188038	Deciduous	0.061424	Deciduous	0.034007	0.024703	0.206461	0.055786	0.063383	0.121692	0.271859	0.085838	0.004171
-151.1231625790	59.9940527445	Alpine	0.030925	0.021628	0.198884	0.065072	0.072538	0.165288	0.214632	0.083361	0.003898	0.143774	0.214632	Mountain Hemlock	0.030925	Mountain Hemlock	0.031343	0.006034	0.114609	0.037304	0.038724	0.062928	0.056444	0.065747	0.003605	0.025533	0.035821	0.02245	0.165509	0.082702	0.077248	0.187211	0.18317	0.095918	0.003595	0.146378	0.187211	Mixed Forest	0.035821	Mixed Forest	0.026029	0.020806	0.232259	0.047442	0.067829	0.143366	0.246094	0.070804	0.004202
-151.1223834890	60.0029861263	Alpine	0.026263	0.021943	0.207586	0.068203	0.06993	0.164266	0.219375	0.083361	0.003477	0.135596	0.219375	Mountain Hemlock	0.026263	Mountain Hemlock	0.02406	0.007573	0.107731	0.031936	0.034039	0.058137	0.055473	0.063925	0.00279	0.01585	0.031027	0.020345	0.175899	0.082154	0.078382	0.185106	0.189676	0.096426	0.00353	0.137455	0.189676	Mountain Hemlock	0.031027	Mountain Hemlock	0.021499	0.023542	0.239272	0.054251	0.061478	0.143426	0.249074	0.070296	0.003425
-151.1567688850	59.3950651380	Alpine	0.036091	0.021963	0.027252	0.255933	0.259327	0.078566	0.159359	0.082418	0.013974	0.065118	0.259327	Mixed Conifer	0.036091	Mixed Conifer	0.015927	0.014453	0.018533	0.052791	0.030485	0.028545	0.026894	0.024493	0.006765	0.038515	0.041397	0.032838	0.020768	0.221558	0.25484	0.083627	0.160254	0.087862	0.012774	0.084083	0.25484	Mixed Conifer	0.041397	Mixed Conifer	0.030784	0.011087	0.033737	0.290308	0.263815	0.073504	0.158463	0.076975	0.015174
-151.1552559390	59.4129360452	Alpine	0.041536	0.020685	0.015325	0.267176	0.285494	0.066936	0.151057	0.068444	0.022797	0.060549	0.285494	Mixed Conifer	0.041536	Mixed Conifer	0.030033	0.012687	0.012842	0.039306	0.0404	0.025726	0.030902	0.017715	0.014625	0.021648	0.044799	0.027872	0.018411	0.253984	0.2714	0.066258	0.148856	0.076224	0.023304	0.068892	0.2714	Mixed Conifer	0.044799	Mixed Conifer	0.038273	0.013498	0.012238	0.280368	0.299589	0.067614	0.153258	0.060664	0.022291
-151.1537413830	59.4308067955	Alpine	0.031136	0.017618	0.055478	0.266679	0.21734	0.072073	0.147357	0.099303	0.012983	0.080033	0.266679	Herbaceous	0.031136	Herbaceous	0.014406	0.00995	0.058694	0.029789	0.030174	0.028171	0.026045	0.027973	0.006673	0.034641	0.033064	0.024352	0.032305	0.263661	0.212119	0.077091	0.136986	0.11614	0.011368	0.092914	0.263661	Herbaceous	0.033064	Herbaceous	0.029208	0.010883	0.078651	0.269697	0.222561	0.067056	0.157728	0.082466	0.014598
-151.1529835000	59.4397421123	Alpine	0.035154	0.018036	0.029832	0.271892	0.275956	0.069369	0.145941	0.068183	0.02085	0.064789	0.275956	Mixed Conifer	0.035154	Mixed Conifer	0.020911	0.006643	0.027526	0.046596	0.046121	0.033995	0.040496	0.017553	0.015049	0.033132	0.041999	0.023308	0.016195	0.251393	0.272677	0.068696	0.146036	0.075112	0.023983	0.080603	0.272677	Mixed Conifer	0.041999	Mixed Conifer	0.028309	0.012764	0.04347	0.29239	0.279235	0.070041	0.145845	0.061254	0.017717
-151.1514665250	59.4576126303	Alpine	0.01674	0.016838	0.154029	0.244064	0.157313	0.071739	0.147328	0.1085	0.008035	0.075415	0.244064	Herbaceous	0.01674	Herbaceous	0.01135	0.005395	0.091203	0.03847	0.030009	0.02969	0.018463	0.025332	0.007119	0.029386	0.017128	0.016627	0.147688	0.23662	0.155284	0.068268	0.150542	0.111526	0.008613	0.087703	0.23662	Herbaceous	0.017128	Herbaceous	0.016352	0.017049	0.16037	0.251508	0.159341	0.075209	0.144113	0.105473	0.007457
-151.1499479320	59.4754829955	Alpine	0.018874	0.017442	0.107258	0.241909	0.183321	0.06557	0.143942	0.122869	0.008949	0.089866	0.241909	Herbaceous	0.018874	Herbaceous	0.009585	0.007881	0.079237	0.022114	0.041825	0.036354	0.028365	0.037192	0.003398	0.056497	0.017075	0.022287	0.116685	0.227069	0.157111	0.070843	0.141702	0.122796	0.008173	0.11626	0.227069	Herbaceous	0.017075	Herbaceous	0.020673	0.012597	0.097831	0.256749	0.209531	0.060297	0.146183	0.122942	0.009725
-151.1430941940	59.5558977896	Alpine	0.015454	0.016729	0.231581	0.199736	0.133429	0.071014	0.155636	0.088799	0.006046	0.081576	0.231581	Deciduous	0.015454	Deciduous	0.012703	0.006196	0.048943	0.027734	0.027982	0.029582	0.04504	0.0138	0.004016	0.034936	0.015634	0.019319	0.227418	0.186642	0.114568	0.072886	0.174026	0.090811	0.005143	0.093553	0.227418	Deciduous	0.015634	Deciduous	0.015273	0.014139	0.235745	0.21283	0.152291	0.069141	0.137246	0.086787	0.00695
-151.1377406900	59.6184406047	Alpine	0.006087	0.07987	0.272761	0.186373	0.058183	0.121957	0.14213	0.036705	0.001213	0.09472	0.272761	Deciduous	0.006087	Deciduous	0.003702	0.052503	0.048834	0.081758	0.018491	0.026692	0.05268	0.012888	0.001124	0.007449	0.007692	0.081138	0.268434	0.179175	0.056016	0.126767	0.151069	0.035799	0.000491	0.093419	0.268434	Deciduous	0.007692	Deciduous	0.004482	0.078601	0.277089	0.193571	0.06035	0.117148	0.133191	0.037611	0.001934
-151.1083253490	59.9579309382	Alpine	0.013674	0.019089	0.281973	0.088773	0.060628	0.162706	0.182085	0.054634	0.003781	0.132658	0.281973	Deciduous	0.013674	Deciduous	0.010963	0.019238	0.150753	0.042594	0.03296	0.030279	0.087271	0.019696	0.003271	0.031697	0.015467	0.023955	0.276184	0.083601	0.062653	0.182826	0.152662	0.063093	0.002826	0.136734	0.276184	Deciduous	0.015467	Deciduous	0.011881	0.014223	0.287761	0.093944	0.058603	0.142587	0.211508	0.046175	0.004736
-151.1075430990	59.9668643212	Alpine	0.014555	0.012094	0.255955	0.094597	0.05954	0.166374	0.182422	0.060137	0.003499	0.150827	0.255955	Deciduous	0.014555	Deciduous	0.009172	0.010477	0.121953	0.0547	0.032492	0.034964	0.085908	0.031722	0.00293	0.046529	0.015151	0.013011	0.230338	0.091358	0.072391	0.193369	0.142991	0.067506	0.002204	0.171683	0.230338	Deciduous	0.015151	Deciduous	0.013958	0.011177	0.281572	0.097836	0.04669	0.139379	0.221853	0.052768	0.004795
-151.1059773300	59.9847310074	Alpine	0.096221	0.014588	0.122138	0.091737	0.106561	0.111215	0.210014	0.118903	0.01355	0.115074	0.210014	Mountain Hemlock	0.096221	Mountain Hemlock	0.085752	0.016614	0.058938	0.019706	0.044809	0.037339	0.089359	0.042018	0.009837	0.047622	0.096643	0.013459	0.107197	0.090108	0.107611	0.117199	0.194165	0.136286	0.012941	0.12439	0.194165	Mountain Hemlock	0.096643	Mountain Hemlock	0.095798	0.015716	0.137078	0.093366	0.10551	0.105231	0.225863	0.101519	0.014159
-151.1051938100	59.9936643111	Alpine	0.047607	0.018713	0.198737	0.060647	0.102832	0.122735	0.223235	0.080872	0.007012	0.137609	0.223235	Mountain Hemlock	0.047607	Mountain Hemlock	0.049487	0.013208	0.121786	0.023818	0.070062	0.055597	0.092262	0.041761	0.006163	0.056499	0.056429	0.014404	0.200976	0.071259	0.131941	0.125514	0.156432	0.079826	0.00819	0.155029	0.200976	Deciduous	0.056429	Deciduous	0.038786	0.023022	0.196499	0.050035	0.073723	0.119955	0.290037	0.081918	0.005835
-151.1044098660	60.0025975887	Alpine	0.066132	0.017399	0.183954	0.058645	0.099963	0.144517	0.172553	0.092037	0.005752	0.159046	0.183954	Deciduous	0.066132	Deciduous	0.075029	0.00964	0.129099	0.024995	0.047329	0.072418	0.05245	0.057777	0.00618	0.076856	0.072951	0.017437	0.191649	0.05969	0.101149	0.159461	0.132812	0.092715	0.006181	0.165955	0.191649	Deciduous	0.072951	Deciduous	0.059314	0.017362	0.17626	0.057601	0.098776	0.129573	0.212294	0.09136	0.005323
-151.1036254980	60.0115308405	Alpine	0.0192	0.014493	0.247195	0.070512	0.056231	0.173768	0.20633	0.071808	0.001886	0.138577	0.247195	Deciduous	0.0192	Deciduous	0.013577	0.015373	0.101663	0.047417	0.050482	0.065271	0.063801	0.038158	0.002123	0.038912	0.020548	0.019325	0.211733	0.067309	0.054478	0.200119	0.196013	0.074948	0.001555	0.153972	0.211733	Deciduous	0.020548	Deciduous	0.017853	0.00966	0.282657	0.073714	0.057984	0.147418	0.216647	0.068669	0.002217
-151.1020554870	60.0293972675	Alpine	0.016187	0.020343	0.229672	0.082345	0.045651	0.175903	0.200087	0.064661	0.003113	0.162038	0.229672	Deciduous	0.016187	Deciduous	0.007874	0.017723	0.083728	0.049319	0.026896	0.040632	0.071935	0.025478	0.00297	0.066944	0.01576	0.02096	0.211354	0.082134	0.047031	0.204549	0.164175	0.070858	0.001749	0.18143	0.211354	Deciduous	0.01576	Deciduous	0.016614	0.019726	0.247989	0.082556	0.044272	0.147257	0.235999	0.058463	0.004477
-151.1436771240	59.3410680887	Alpine	0.0545	0.01485	0.042865	0.22381	0.317169	0.048489	0.149871	0.054362	0.037834	0.05625	0.317169	Mixed Conifer	0.0545	Mixed Conifer	0.03123	0.009994	0.0237	0.02848	0.04634	0.022742	0.037393	0.007278	0.028999	0.020778	0.05663	0.017878	0.049991	0.216502	0.297011	0.046412	0.169735	0.050709	0.026927	0.068205	0.297011	Mixed Conifer	0.05663	Mixed Conifer	0.052369	0.011822	0.03574	0.231119	0.337327	0.050566	0.130006	0.058015	0.048741
-151.1429185900	59.3500037024	Alpine	0.038563	0.024437	0.02809	0.234792	0.272449	0.065821	0.181025	0.062408	0.019803	0.072611	0.272449	Mixed Conifer	0.038563	Mixed Conifer	0.015808	0.021255	0.015733	0.051222	0.034213	0.020211	0.050998	0.011622	0.008397	0.026283	0.036287	0.028132	0.030566	0.220374	0.262119	0.067752	0.193187	0.058882	0.015166	0.087533	0.262119	Mixed Conifer	0.036287	Mixed Conifer	0.040839	0.020742	0.025614	0.24921	0.282779	0.06389	0.168863	0.065934	0.024441
-151.1406405720	59.3768103003	Alpine	0.058762	0.020213	0.031993	0.233858	0.311042	0.052407	0.138265	0.065494	0.039952	0.048014	0.311042	Mixed Conifer	0.058762	Mixed Conifer	0.035859	0.014833	0.014231	0.049301	0.042694	0.024653	0.036045	0.012461	0.031973	0.019381	0.05863	0.026622	0.028829	0.23024	0.303255	0.053043	0.142897	0.064559	0.035977	0.055948	0.303255	Mixed Conifer	0.05863	Mixed Conifer	0.058893	0.013804	0.035157	0.237477	0.318829	0.051772	0.133632	0.066429	0.043928
-151.1368357960	59.4214871648	Alpine	0.03133	0.019703	0.047943	0.247579	0.253879	0.079327	0.157032	0.081912	0.013105	0.06819	0.253879	Mixed Conifer	0.03133	Mixed Conifer	0.01407	0.014322	0.058566	0.043604	0.045311	0.029207	0.027123	0.026007	0.006195	0.035859	0.03562	0.030478	0.020557	0.22071	0.253167	0.082359	0.170558	0.087033	0.013102	0.086415	0.253167	Mixed Conifer	0.03562	Mixed Conifer	0.02704	0.008927	0.075329	0.274448	0.254592	0.076295	0.143507	0.07679	0.013108
-151.1337846820	59.4572279520	Alpine	0.032533	0.015932	0.044941	0.250023	0.268323	0.067904	0.156041	0.079081	0.013832	0.07139	0.268323	Mixed Conifer	0.032533	Mixed Conifer	0.016754	0.008772	0.054092	0.04155	0.06381	0.032882	0.031671	0.020024	0.006795	0.033858	0.038057	0.022711	0.021647	0.243622	0.255645	0.07498	0.152347	0.091707	0.013809	0.085476	0.255645	Mixed Conifer	0.038057	Mixed Conifer	0.027009	0.009154	0.068235	0.256424	0.281001	0.060829	0.159735	0.066455	0.013854
-151.1322566870	59.4750981151	Alpine	0.018056	0.017071	0.118585	0.256782	0.163116	0.069876	0.129577	0.12321	0.008814	0.094914	0.256782	Herbaceous	0.018056	Herbaceous	0.009938	0.011065	0.078448	0.013165	0.028137	0.03426	0.019601	0.032034	0.005331	0.056377	0.015287	0.023198	0.122174	0.246225	0.152498	0.072961	0.12181	0.120821	0.007657	0.117367	0.246225	Herbaceous	0.015287	Herbaceous	0.020825	0.010945	0.114995	0.26734	0.173733	0.066791	0.137343	0.125599	0.00997
-151.1284295660	59.5197728634	Alpine	0.014701	0.016474	0.206145	0.214248	0.153765	0.072513	0.143302	0.095294	0.005663	0.077895	0.214248	Herbaceous	0.014701	Herbaceous	0.011723	0.006314	0.073429	0.028355	0.022216	0.028855	0.032956	0.018088	0.00361	0.038901	0.017606	0.019821	0.169772	0.203025	0.156503	0.076208	0.157478	0.09846	0.005534	0.095593	0.203025	Herbaceous	0.017606	Herbaceous	0.011795	0.013127	0.242519	0.225472	0.151028	0.068818	0.129125	0.092129	0.005792
-151.1245922220	59.5644466896	Alpine	0.041237	0.014867	0.034186	0.2732	0.228371	0.057609	0.157704	0.10282	0.017578	0.072428	0.2732	Herbaceous	0.041237	Herbaceous	0.024972	0.007582	0.034302	0.066546	0.032493	0.028096	0.047475	0.029173	0.011913	0.032719	0.045395	0.01903	0.034325	0.257291	0.214926	0.053169	0.153861	0.119863	0.017988	0.084151	0.257291	Herbaceous	0.045395	Herbaceous	0.037079	0.010704	0.034047	0.289108	0.241815	0.062049	0.161547	0.085777	0.017167
-151.1222848930	59.5912505530	Alpine	0.007342	0.026864	0.338488	0.142196	0.085057	0.106133	0.132628	0.064176	0.003744	0.093372	0.338488	Deciduous	0.007342	Deciduous	0.003618	0.023831	0.082223	0.051207	0.037869	0.028998	0.03226	0.017565	0.002185	0.009377	0.005556	0.030791	0.345754	0.124276	0.066635	0.121975	0.13692	0.069702	0.001905	0.096488	0.345754	Deciduous	0.005556	Deciduous	0.009128	0.022936	0.331222	0.160115	0.10348	0.090292	0.128336	0.058651	0.005583
-151.0911630600	59.9486072011	Alpine	0.020822	0.013986	0.241588	0.097683	0.053115	0.140184	0.206188	0.069233	0.003471	0.15373	0.241588	Deciduous	0.020822	Deciduous	0.020671	0.010874	0.119775	0.063835	0.038996	0.037961	0.075891	0.043714	0.003759	0.030234	0.021593	0.014852	0.236222	0.111442	0.045526	0.163092	0.159206	0.071926	0.00293	0.173211	0.236222	Deciduous	0.021593	Deciduous	0.020052	0.01312	0.246953	0.083923	0.060705	0.117276	0.253171	0.066541	0.004012
-151.0903763920	59.9575405064	Alpine	0.01644	0.020646	0.275741	0.083429	0.065787	0.16503	0.179468	0.055938	0.003302	0.13422	0.275741	Deciduous	0.01644	Deciduous	0.012519	0.014317	0.125852	0.033488	0.038467	0.054486	0.092189	0.016767	0.00265	0.041548	0.018549	0.026599	0.262229	0.08216	0.06781	0.192094	0.13548	0.057409	0.002134	0.155535	0.262229	Deciduous	0.018549	Deciduous	0.01433	0.014692	0.289253	0.084698	0.063765	0.137965	0.223455	0.054466	0.00447
-151.0895893000	59.9664737848	Alpine	0.024787	0.01563	0.235792	0.093681	0.050529	0.141485	0.192166	0.077894	0.004126	0.163909	0.235792	Deciduous	0.024787	Deciduous	0.02791	0.013476	0.12286	0.061375	0.027406	0.043378	0.088666	0.05673	0.003325	0.039904	0.030526	0.01905	0.218819	0.113427	0.051546	0.154213	0.141457	0.078222	0.004133	0.188607	0.218819	Deciduous	0.030526	Deciduous	0.019047	0.01221	0.252765	0.073935	0.049513	0.128758	0.242875	0.077566	0.00412
-151.0888017810	59.9754070365	Alpine	0.020682	0.012357	0.258524	0.071452	0.061637	0.165827	0.19284	0.065006	0.0027	0.148976	0.258524	Deciduous	0.020682	Deciduous	0.016919	0.012789	0.106395	0.044341	0.03968	0.051527	0.067907	0.03923	0.003045	0.028308	0.023097	0.016855	0.237658	0.081209	0.063494	0.187059	0.163447	0.066045	0.001987	0.15915	0.237658	Deciduous	0.023097	Deciduous	0.018267	0.007859	0.279389	0.061696	0.059779	0.144594	0.222234	0.063967	0.003413
-151.0872254660	59.9932734605	Alpine	0.079592	0.010283	0.16979	0.091814	0.083899	0.115169	0.207415	0.108623	0.011219	0.122196	0.207415	Mountain Hemlock	0.079592	Mountain Hemlock	0.081676	0.014319	0.08896	0.031087	0.045092	0.050363	0.068519	0.036452	0.011012	0.039432	0.079239	0.009004	0.154508	0.092228	0.081052	0.112844	0.21953	0.118856	0.008093	0.124645	0.21953	Mountain Hemlock	0.079239	Mountain Hemlock	0.079944	0.011563	0.185073	0.091399	0.086746	0.117494	0.1953	0.098389	0.014344
-151.0856474440	60.0111397802	Alpine	0.037676	0.016034	0.237636	0.093515	0.065592	0.126579	0.192166	0.076129	0.004968	0.149704	0.237636	Deciduous	0.037676	Deciduous	0.036088	0.013412	0.133999	0.039475	0.032966	0.053973	0.058629	0.051706	0.004451	0.05318	0.043861	0.014758	0.218583	0.101593	0.072298	0.139521	0.161048	0.072486	0.004655	0.171197	0.218583	Deciduous	0.043861	Deciduous	0.031491	0.01731	0.25669	0.085438	0.058885	0.113638	0.223284	0.079772	0.005282
-151.0840677120	60.0290059972	Alpine	0.018416	0.014821	0.249164	0.07818	0.051591	0.172311	0.194041	0.062689	0.002923	0.155864	0.249164	Deciduous	0.018416	Deciduous	0.011896	0.00971	0.095726	0.049032	0.03434	0.038939	0.066317	0.029637	0.00263	0.05367	0.016607	0.017795	0.23466	0.071949	0.054885	0.195845	0.160255	0.068866	0.002392	0.176745	0.23466	Deciduous	0.016607	Deciduous	0.020225	0.011847	0.263668	0.084411	0.048296	0.148777	0.227828	0.056512	0.003455
-151.0832772040	60.0379390677	Alpine	0.009911	0.032415	0.269861	0.091003	0.04275	0.176355	0.150518	0.065426	0.001701	0.16006	0.269861	Deciduous	0.009911	Deciduous	0.007628	0.024255	0.045195	0.048452	0.013331	0.03836	0.026324	0.017849	0.002706	0.07324	0.007617	0.035749	0.273904	0.080069	0.039335	0.184869	0.146076	0.055271	0.000554	0.176557	0.273904	Deciduous	0.007617	Deciduous	0.012204	0.029082	0.265818	0.101938	0.046164	0.167842	0.15496	0.075581	0.002848
-151.0824862680	60.0468721131	Alpine	0.011814	0.03112	0.287345	0.087017	0.046193	0.167852	0.154921	0.060183	0.001612	0.151942	0.287345	Deciduous	0.011814	Deciduous	0.008744	0.021954	0.043664	0.047825	0.020528	0.040675	0.049844	0.010424	0.002049	0.067314	0.009772	0.027136	0.292863	0.087942	0.044927	0.162383	0.13953	0.057631	0.000562	0.177255	0.292863	Deciduous	0.009772	Deciduous	0.013857	0.035105	0.281826	0.086092	0.047459	0.173321	0.170313	0.062736	0.002662
-151.1275817500	59.3228111980	Alpine	0.049859	0.021041	0.047947	0.217536	0.303026	0.048826	0.164049	0.059648	0.02681	0.061257	0.303026	Mixed Conifer	0.049859	Mixed Conifer	0.02905	0.018518	0.033461	0.062352	0.055227	0.019458	0.043575	0.018399	0.013534	0.014352	0.054908	0.028301	0.062326	0.197443	0.281263	0.049457	0.168903	0.064245	0.023079	0.070074	0.281263	Mixed Conifer	0.054908	Mixed Conifer	0.044809	0.013781	0.033568	0.237629	0.32479	0.048195	0.159195	0.055051	0.030542
-151.1252933600	59.3496178596	Alpine	0.063024	0.015117	0.045773	0.236309	0.297506	0.044315	0.150082	0.055272	0.04727	0.045331	0.297506	Mixed Conifer	0.063024	Mixed Conifer	0.035757	0.009746	0.020366	0.039439	0.03688	0.022748	0.02964	0.009335	0.035805	0.012846	0.066631	0.018029	0.055092	0.225295	0.285761	0.044997	0.167468	0.054858	0.034078	0.047791	0.285761	Mixed Conifer	0.066631	Mixed Conifer	0.059417	0.012205	0.036455	0.247323	0.309251	0.043633	0.132696	0.055686	0.060463
-151.1245297540	59.3585533317	Alpine	0.043137	0.021578	0.032685	0.269537	0.249063	0.061333	0.155364	0.081521	0.018036	0.067745	0.269537	Herbaceous	0.043137	Herbaceous	0.021526	0.009479	0.01747	0.040701	0.039914	0.024606	0.033357	0.018551	0.00848	0.030952	0.0424	0.025518	0.04585	0.262236	0.234138	0.063949	0.14233	0.089942	0.013325	0.080312	0.262236	Herbaceous	0.0424	Herbaceous	0.043874	0.017639	0.019519	0.276839	0.263988	0.058717	0.168399	0.0731	0.022748
-151.1237657420	59.3674887634	Alpine	0.043137	0.021578	0.032685	0.269537	0.249063	0.061333	0.155364	0.081521	0.018036	0.067745	0.269537	Herbaceous	0.043137	Herbaceous	0.021526	0.009479	0.01747	0.040701	0.039914	0.024606	0.033357	0.018551	0.00848	0.030952	0.0424	0.025518	0.04585	0.262236	0.234138	0.063949	0.14233	0.089942	0.013325	0.080312	0.262236	Herbaceous	0.0424	Herbaceous	0.043874	0.017639	0.019519	0.276839	0.263988	0.058717	0.168399	0.0731	0.022748
-151.1191731360	59.4211005134	Alpine	0.049649	0.017523	0.031127	0.259216	0.304621	0.061237	0.138326	0.062586	0.025172	0.050544	0.304621	Mixed Conifer	0.049649	Mixed Conifer	0.024003	0.017415	0.023398	0.046785	0.033437	0.022977	0.029563	0.011014	0.016559	0.01783	0.049545	0.023796	0.035261	0.264119	0.297496	0.063165	0.138654	0.056195	0.017827	0.053941	0.297496	Mixed Conifer	0.049545	Mixed Conifer	0.049754	0.011249	0.026992	0.254313	0.311746	0.059309	0.137997	0.068976	0.032517
-151.1176390080	59.4389707815	Alpine	0.034844	0.015517	0.043875	0.265485	0.232846	0.071294	0.140315	0.101254	0.011887	0.082682	0.265485	Herbaceous	0.034844	Herbaceous	0.019147	0.011449	0.055324	0.048956	0.040114	0.02355	0.030025	0.032394	0.005251	0.043786	0.040466	0.023709	0.021805	0.248517	0.221534	0.070946	0.13961	0.118097	0.011384	0.10393	0.248517	Herbaceous	0.040466	Herbaceous	0.029222	0.007324	0.065946	0.282453	0.244159	0.071643	0.14102	0.084411	0.012389
-151.1161032460	59.4568408947	Alpine	0.040063	0.016432	0.017383	0.276659	0.272716	0.069181	0.154744	0.068664	0.018765	0.065393	0.276659	Herbaceous	0.040063	Herbaceous	0.026869	0.0087	0.015107	0.041619	0.058402	0.029141	0.032687	0.017036	0.009143	0.024201	0.045142	0.018098	0.018677	0.271135	0.257016	0.071654	0.153424	0.074237	0.017649	0.072968	0.271135	Herbaceous	0.045142	Herbaceous	0.034984	0.014766	0.016089	0.282184	0.288416	0.066708	0.156063	0.063091	0.019881
-151.1137965350	59.4836457774	Alpine	0.013903	0.018342	0.134883	0.235149	0.147553	0.070539	0.157776	0.113284	0.00697	0.101603	0.235149	Herbaceous	0.013903	Herbaceous	0.004953	0.008825	0.070834	0.029615	0.038682	0.026085	0.0632	0.020507	0.004159	0.057237	0.013829	0.022445	0.122851	0.233288	0.122195	0.076434	0.177554	0.109007	0.004809	0.117588	0.233288	Herbaceous	0.013829	Herbaceous	0.013976	0.014238	0.146915	0.23701	0.172911	0.064643	0.137998	0.117561	0.009131
-151.1091720320	59.5372545290	Alpine	0.041374	0.018222	0.053995	0.259786	0.189397	0.049035	0.171899	0.126109	0.021432	0.068749	0.259786	Herbaceous	0.041374	Herbaceous	0.028138	0.015587	0.027116	0.097647	0.045579	0.026223	0.100206	0.036735	0.014375	0.032967	0.043655	0.016209	0.04299	0.258258	0.191681	0.043335	0.187632	0.126863	0.019531	0.069845	0.258258	Herbaceous	0.043655	Herbaceous	0.039093	0.020234	0.065001	0.261314	0.187113	0.054736	0.156167	0.125356	0.023332
-151.1083998410	59.5461891918	Alpine	0.031785	0.022351	0.077003	0.257509	0.17071	0.048769	0.172753	0.131081	0.015697	0.07234	0.257509	Herbaceous	0.031785	Herbaceous	0.020591	0.014632	0.052322	0.057746	0.026202	0.031758	0.071445	0.031443	0.008519	0.028317	0.026097	0.024508	0.07165	0.255247	0.174165	0.043161	0.17195	0.142865	0.01197	0.078386	0.255247	Herbaceous	0.026097	Herbaceous	0.037473	0.020195	0.082356	0.259771	0.167256	0.054377	0.173556	0.119297	0.019425
-151.1076272380	59.5551238183	Alpine	0.035134	0.01348	0.045877	0.262916	0.202501	0.057053	0.162958	0.130823	0.015126	0.074133	0.262916	Herbaceous	0.035134	Herbaceous	0.019093	0.007004	0.028172	0.063128	0.035958	0.020624	0.070781	0.030939	0.007634	0.032561	0.031503	0.015975	0.044816	0.254011	0.18327	0.054982	0.169155	0.145325	0.011929	0.089035	0.254011	Herbaceous	0.031503	Herbaceous	0.038766	0.010985	0.046938	0.27182	0.221732	0.059124	0.156762	0.11632	0.018323
-151.0983237130	59.6623365740	Alpine	0.008917	0.035422	0.292647	0.086661	0.067514	0.180689	0.150901	0.052542	0.002316	0.122392	0.292647	Deciduous	0.008917	Deciduous	0.004122	0.021563	0.050839	0.054693	0.030262	0.034044	0.044124	0.007444	0.002157	0.042719	0.00872	0.034236	0.26025	0.078397	0.062214	0.200563	0.174076	0.049688	0.001034	0.130822	0.26025	Deciduous	0.00872	Deciduous	0.009114	0.036608	0.325044	0.094926	0.072813	0.160814	0.127725	0.055396	0.003598
-151.0740104490	59.9392812327	Alpine	0.015223	0.027123	0.268564	0.075188	0.060296	0.172293	0.195915	0.054681	0.003095	0.127621	0.268564	Deciduous	0.015223	Deciduous	0.010911	0.017252	0.113541	0.0345	0.032965	0.037698	0.072986	0.016605	0.002336	0.037719	0.015648	0.031827	0.249849	0.069476	0.068673	0.194042	0.16771	0.057327	0.002111	0.143337	0.249849	Deciduous	0.015648	Deciduous	0.014797	0.022419	0.28728	0.080901	0.051919	0.150544	0.22412	0.052035	0.004079
-151.0732193690	59.9482144600	Alpine	0.032566	0.017345	0.215017	0.075326	0.078532	0.150594	0.206274	0.077534	0.006059	0.140753	0.215017	Deciduous	0.032566	Deciduous	0.035227	0.012186	0.114147	0.029231	0.06138	0.067195	0.071347	0.046673	0.002643	0.038683	0.041944	0.016511	0.20294	0.080661	0.093195	0.156337	0.159042	0.079061	0.005932	0.164379	0.20294	Deciduous	0.041944	Deciduous	0.023187	0.018179	0.227094	0.069991	0.06387	0.144852	0.253507	0.076008	0.006185
-151.0724278620	59.9571476602	Alpine	0.023962	0.019282	0.230518	0.086235	0.069683	0.153902	0.196682	0.071467	0.002813	0.145456	0.230518	Deciduous	0.023962	Deciduous	0.025269	0.015069	0.125342	0.054828	0.057835	0.049594	0.06604	0.047593	0.003286	0.031117	0.027941	0.023541	0.210122	0.098267	0.066908	0.174129	0.153407	0.076985	0.002386	0.166313	0.210122	Deciduous	0.027941	Deciduous	0.019982	0.015023	0.250913	0.074204	0.072459	0.133676	0.239957	0.065949	0.003239
-151.0716359260	59.9660808334	Alpine	0.023962	0.019282	0.230518	0.086235	0.069683	0.153902	0.196682	0.071467	0.002813	0.145456	0.230518	Deciduous	0.023962	Deciduous	0.025269	0.015069	0.125342	0.054828	0.057835	0.049594	0.06604	0.047593	0.003286	0.031117	0.027941	0.023541	0.210122	0.098267	0.066908	0.174129	0.153407	0.076985	0.002386	0.166313	0.210122	Deciduous	0.027941	Deciduous	0.019982	0.015023	0.250913	0.074204	0.072459	0.133676	0.239957	0.065949	0.003239
-151.0708435620	59.9750139798	Alpine	0.026934	0.012299	0.225628	0.088488	0.05757	0.154248	0.193439	0.080634	0.004876	0.155883	0.225628	Deciduous	0.026934	Deciduous	0.027949	0.011991	0.133377	0.055247	0.029944	0.051899	0.073568	0.067568	0.004066	0.038244	0.034404	0.014172	0.180504	0.108917	0.059662	0.166707	0.157301	0.087644	0.005075	0.185614	0.185614	White or Lutz or Sitka Spruce	0.034404	White or Lutz or Sitka Spruce	0.019464	0.010426	0.270751	0.068058	0.055478	0.14179	0.229577	0.073625	0.004677
-151.0700507700	59.9839470996	Alpine	0.071888	0.0147	0.17571	0.064714	0.102757	0.127258	0.187431	0.092192	0.009299	0.154052	0.187431	Mountain Hemlock	0.071888	Mountain Hemlock	0.075893	0.009923	0.088349	0.034278	0.038072	0.054422	0.040324	0.038857	0.010502	0.065182	0.072841	0.011258	0.201908	0.058241	0.09723	0.128312	0.170404	0.090179	0.009001	0.160626	0.201908	Deciduous	0.072841	Deciduous	0.070935	0.018141	0.149511	0.071187	0.108284	0.126205	0.204458	0.094206	0.009597
-151.0692575480	59.9928801930	Alpine	0.04502	0.014313	0.202682	0.087793	0.077401	0.126794	0.197682	0.099114	0.006648	0.142553	0.202682	Deciduous	0.04502	Deciduous	0.045527	0.009006	0.102745	0.044409	0.047363	0.073151	0.094314	0.056325	0.006505	0.051654	0.052727	0.014467	0.195175	0.103213	0.07651	0.154464	0.131522	0.101933	0.005522	0.164467	0.195175	Deciduous	0.052727	Deciduous	0.037313	0.014159	0.210189	0.072373	0.078292	0.099125	0.263841	0.096296	0.007774
-151.0684638980	60.0018132603	Alpine	0.066305	0.014754	0.179917	0.066948	0.10361	0.134906	0.180253	0.092456	0.007494	0.153357	0.180253	Mountain Hemlock	0.066305	Mountain Hemlock	0.080452	0.007726	0.113921	0.030449	0.052418	0.066251	0.049921	0.048275	0.008291	0.058569	0.084281	0.015329	0.182993	0.070572	0.098825	0.15101	0.135982	0.094741	0.005607	0.160662	0.182993	Deciduous	0.084281	Deciduous	0.048328	0.01418	0.176842	0.063324	0.108395	0.118802	0.224524	0.090171	0.009381
-151.0676698170	60.0107463017	Alpine	0.065831	0.016206	0.188064	0.061304	0.106462	0.126859	0.183852	0.090595	0.008101	0.152725	0.188064	Deciduous	0.065831	Deciduous	0.082248	0.009674	0.114257	0.036271	0.049663	0.069786	0.050471	0.04551	0.00768	0.060391	0.082966	0.016706	0.200161	0.064371	0.102536	0.139922	0.140167	0.085671	0.007695	0.159805	0.200161	Deciduous	0.082966	Deciduous	0.048696	0.015706	0.175967	0.058237	0.110388	0.113795	0.227538	0.095519	0.008507
-151.0660803660	60.0286123073	Alpine	0.016812	0.017734	0.234801	0.077981	0.052963	0.170933	0.196724	0.072668	0.002902	0.156483	0.234801	Deciduous	0.016812	Deciduous	0.007698	0.012845	0.059082	0.051382	0.037028	0.035619	0.080699	0.026392	0.003231	0.058093	0.015526	0.016855	0.226855	0.073481	0.062872	0.191666	0.16138	0.077441	0.001314	0.17261	0.226855	Deciduous	0.015526	Deciduous	0.018098	0.018614	0.242747	0.08248	0.043054	0.150199	0.232068	0.067896	0.00449
-151.0652849950	60.0375452721	Alpine	0.012292	0.029828	0.270479	0.088536	0.050265	0.173037	0.14997	0.070091	0.00169	0.153812	0.270479	Deciduous	0.012292	Deciduous	0.009195	0.023172	0.049731	0.05208	0.027061	0.037034	0.030882	0.017161	0.002892	0.06005	0.009975	0.028933	0.272514	0.083937	0.052414	0.176152	0.140185	0.072001	0	0.163887	0.272514	Deciduous	0.009975	Deciduous	0.01461	0.030722	0.268443	0.093135	0.048115	0.169922	0.159754	0.068182	0.00338
-151.0644891920	60.0464782117	Alpine	0.011814	0.03112	0.287345	0.087017	0.046193	0.167852	0.154921	0.060183	0.001612	0.151942	0.287345	Deciduous	0.011814	Deciduous	0.008744	0.021954	0.043664	0.047825	0.020528	0.040675	0.049844	0.010424	0.002049	0.067314	0.009772	0.027136	0.292863	0.087942	0.044927	0.162383	0.13953	0.057631	0.000562	0.177255	0.292863	Deciduous	0.009772	Deciduous	0.013857	0.035105	0.281826	0.086092	0.047459	0.173321	0.170313	0.062736	0.002662
-151.0636929580	60.0554111264	Alpine	0.015237	0.022641	0.268503	0.086938	0.038585	0.156575	0.183401	0.072399	0.002164	0.153557	0.268503	Deciduous	0.015237	Deciduous	0.009279	0.018589	0.063723	0.050347	0.014856	0.025973	0.050281	0.019552	0.002741	0.059806	0.013476	0.024778	0.262098	0.082793	0.042585	0.163202	0.168167	0.074057	0	0.168844	0.262098	Deciduous	0.013476	Deciduous	0.016998	0.020504	0.274907	0.091084	0.034586	0.149948	0.198635	0.070741	0.004327
-151.1107375670	59.3134877528	Alpine	0.04997	0.020701	0.047425	0.218437	0.28712	0.060137	0.149178	0.070469	0.022403	0.074159	0.28712	Mixed Conifer	0.04997	Mixed Conifer	0.030023	0.019005	0.047466	0.080833	0.059649	0.019426	0.032112	0.023792	0.008827	0.025923	0.051598	0.027262	0.071282	0.201607	0.261569	0.059789	0.152946	0.073535	0.021965	0.078449	0.261569	Mixed Conifer	0.051598	Mixed Conifer	0.048342	0.01414	0.023569	0.235268	0.312672	0.060485	0.145411	0.067404	0.02284
-151.1076685350	59.3492296453	Alpine	0.055576	0.01714	0.049785	0.214314	0.293083	0.047911	0.163451	0.06009	0.035878	0.062773	0.293083	Mixed Conifer	0.055576	Mixed Conifer	0.027087	0.013264	0.030762	0.040485	0.048793	0.020375	0.027142	0.016548	0.024534	0.016388	0.05634	0.023556	0.068289	0.204248	0.263108	0.048315	0.174541	0.061784	0.030308	0.069512	0.263108	Mixed Conifer	0.05634	Mixed Conifer	0.054812	0.010724	0.031282	0.22438	0.323058	0.047506	0.152361	0.058396	0.041447
-151.1069002590	59.3581650159	Alpine	0.036073	0.024895	0.07035	0.224795	0.214355	0.062721	0.169773	0.094428	0.015502	0.087108	0.224795	Herbaceous	0.036073	Herbaceous	0.017308	0.016332	0.05864	0.053317	0.053682	0.019037	0.092982	0.018821	0.00763	0.030527	0.037044	0.031579	0.058183	0.199936	0.20218	0.062607	0.193461	0.105983	0.014302	0.094727	0.20218	Mixed Conifer	0.037044	Mixed Conifer	0.035103	0.01821	0.082516	0.249654	0.226531	0.062835	0.146086	0.082874	0.016702
-151.1045929810	59.3849708853	Alpine	0.062649	0.00955	0.020683	0.242493	0.347416	0.035202	0.115368	0.061429	0.079967	0.025243	0.347416	Mixed Conifer	0.062649	Mixed Conifer	0.032922	0.011435	0.015668	0.050969	0.06319	0.014712	0.039107	0.013726	0.058972	0.019526	0.0563	0.015892	0.030861	0.241195	0.338972	0.037289	0.113352	0.058826	0.069276	0.038038	0.338972	Mixed Conifer	0.0563	Mixed Conifer	0.068997	0.003207	0.010506	0.243791	0.355859	0.033116	0.117384	0.064033	0.090659
-151.0991950020	59.4475165233	Alpine	0.05159	0.016993	0.041584	0.245313	0.299828	0.057555	0.139407	0.063319	0.025511	0.0589	0.299828	Mixed Conifer	0.05159	Mixed Conifer	0.027832	0.013426	0.030709	0.069835	0.033293	0.026669	0.041947	0.005184	0.019706	0.025375	0.053887	0.020743	0.048341	0.22787	0.286675	0.056901	0.161753	0.061722	0.01739	0.064718	0.286675	Mixed Conifer	0.053887	Mixed Conifer	0.049293	0.013243	0.034827	0.262755	0.312981	0.058209	0.117061	0.064917	0.033633
-151.0968754200	59.4743212137	Alpine	0.025507	0.01861	0.060482	0.257867	0.199767	0.070667	0.128622	0.125316	0.010952	0.102209	0.257867	Herbaceous	0.025507	Herbaceous	0.008523	0.013238	0.066773	0.034674	0.052194	0.021716	0.026419	0.030291	0.004909	0.046048	0.028657	0.026293	0.042377	0.266303	0.185552	0.076772	0.121825	0.135725	0.010434	0.106063	0.266303	Herbaceous	0.028657	Herbaceous	0.022358	0.010926	0.078588	0.249432	0.213983	0.064561	0.135418	0.114908	0.01147
-151.0914486190	59.5368641703	Alpine	0.077674	0.004467	0.035558	0.217907	0.318049	0.027085	0.13463	0.059059	0.085991	0.039581	0.318049	Mixed Conifer	0.077674	Mixed Conifer	0.039159	0.005432	0.038219	0.032451	0.108579	0.015466	0.041591	0.017724	0.0725	0.022967	0.074632	0.006061	0.053758	0.22293	0.307811	0.028509	0.143971	0.052753	0.066757	0.042819	0.307811	Mixed Conifer	0.074632	Mixed Conifer	0.080716	0.002872	0.017358	0.212883	0.328288	0.02566	0.12529	0.065364	0.105226
-151.0898943780	59.5547332540	Alpine	0.027477	0.029482	0.122013	0.249207	0.116667	0.07208	0.169426	0.113825	0.011366	0.088458	0.249207	Herbaceous	0.027477	Herbaceous	0.018219	0.018874	0.076415	0.051039	0.035316	0.036269	0.083411	0.021856	0.006213	0.032049	0.024325	0.030279	0.121336	0.253675	0.103283	0.076147	0.17634	0.111101	0.00954	0.093974	0.253675	Herbaceous	0.024325	Herbaceous	0.030629	0.028685	0.12269	0.244738	0.13005	0.068012	0.162512	0.116549	0.013193
-151.0891166350	59.5636677414	Alpine	0.058957	0.017258	0.036133	0.255344	0.234402	0.057134	0.141631	0.102232	0.023692	0.073218	0.255344	Herbaceous	0.058957	Herbaceous	0.044132	0.016751	0.011985	0.112851	0.053494	0.025977	0.083311	0.035724	0.017816	0.032905	0.071631	0.024489	0.042298	0.263875	0.207281	0.070928	0.103636	0.108933	0.02224	0.08469	0.263875	Herbaceous	0.071631	Herbaceous	0.046282	0.010026	0.029969	0.246813	0.261523	0.04334	0.179626	0.095532	0.025145
-151.0867809110	59.5904709884	Alpine	0.045481	0.01717	0.054183	0.262717	0.183595	0.047571	0.16045	0.126032	0.021793	0.081007	0.262717	Herbaceous	0.045481	Herbaceous	0.027593	0.012142	0.015596	0.103163	0.036426	0.024217	0.089256	0.035493	0.019426	0.02414	0.048462	0.023509	0.058715	0.265297	0.179488	0.054281	0.146107	0.112596	0.023637	0.087909	0.265297	Herbaceous	0.048462	Herbaceous	0.0425	0.01083	0.049652	0.260138	0.187703	0.040862	0.174793	0.139467	0.019949
-151.0820982070	59.6440765316	Alpine	0.016887	0.030206	0.265308	0.156261	0.07586	0.092476	0.184709	0.060063	0.005139	0.113091	0.265308	Deciduous	0.016887	Deciduous	0.00982	0.0089	0.064384	0.045018	0.049159	0.020364	0.100718	0.017317	0.003801	0.034074	0.016195	0.035097	0.261871	0.158844	0.060288	0.106815	0.183541	0.058965	0.002463	0.115921	0.261871	Deciduous	0.016195	Deciduous	0.017579	0.025314	0.268746	0.153678	0.091432	0.078136	0.185877	0.061162	0.007816
-151.0552761060	59.9478193053	Alpine	0.027088	0.015285	0.215994	0.077081	0.079473	0.146495	0.216162	0.07776	0.004304	0.140359	0.216162	Mountain Hemlock	0.027088	Mountain Hemlock	0.028267	0.008961	0.11605	0.034808	0.059178	0.070916	0.076749	0.045524	0.002351	0.033744	0.034958	0.013615	0.201866	0.073341	0.089213	0.156914	0.175145	0.087597	0.00386	0.163492	0.201866	Deciduous	0.034958	Deciduous	0.019218	0.016955	0.230123	0.080821	0.069733	0.136076	0.257179	0.067923	0.004747
-151.0544797590	59.9567523996	Alpine	0.03689	0.013716	0.214874	0.078238	0.070468	0.147115	0.199496	0.079574	0.005547	0.154081	0.214874	Deciduous	0.03689	Deciduous	0.038324	0.007976	0.113574	0.023442	0.038561	0.069433	0.078297	0.042624	0.003955	0.057838	0.044077	0.012266	0.196021	0.079363	0.072118	0.172817	0.154175	0.077053	0.005391	0.186721	0.196021	Deciduous	0.044077	Deciduous	0.029703	0.015167	0.233728	0.077113	0.068819	0.121413	0.244817	0.082095	0.005702
-151.0528857720	59.9746185074	Alpine	0.036295	0.013536	0.218564	0.079797	0.07182	0.137426	0.198549	0.087366	0.004945	0.151702	0.218564	Deciduous	0.036295	Deciduous	0.040422	0.004644	0.128752	0.026082	0.038267	0.061084	0.093789	0.048937	0.00421	0.061359	0.045382	0.016681	0.196463	0.090261	0.085564	0.156475	0.143714	0.084674	0.004158	0.176628	0.196463	Deciduous	0.045382	Deciduous	0.027208	0.01039	0.240665	0.069334	0.058075	0.118378	0.253385	0.090058	0.005732
-151.0520881320	59.9835515212	Alpine	0.036548	0.016117	0.243468	0.071231	0.074075	0.12851	0.183131	0.086392	0.005248	0.155282	0.243468	Deciduous	0.036548	Deciduous	0.04067	0.006018	0.119338	0.030168	0.042292	0.051286	0.08539	0.046931	0.004868	0.062172	0.04454	0.018317	0.218006	0.080053	0.081424	0.148772	0.145192	0.079545	0.004152	0.179999	0.218006	Deciduous	0.04454	Deciduous	0.028556	0.013917	0.268929	0.062408	0.066726	0.108247	0.22107	0.093239	0.006344
-151.0504915570	60.0014174698	Alpine	0.033552	0.013866	0.215044	0.07776	0.080014	0.132906	0.202589	0.082432	0.005205	0.156632	0.215044	Deciduous	0.033552	Deciduous	0.034758	0.006036	0.112683	0.026599	0.039753	0.04786	0.085476	0.042099	0.004738	0.065222	0.037926	0.014258	0.207165	0.07698	0.08583	0.156018	0.160278	0.081923	0.004083	0.175539	0.207165	Deciduous	0.037926	Deciduous	0.029178	0.013474	0.222924	0.07854	0.074198	0.109794	0.244899	0.08294	0.006327
-151.0496926210	60.0103504049	Alpine	0.020349	0.014323	0.249847	0.086493	0.055851	0.157316	0.195219	0.068693	0.003082	0.148826	0.249847	Deciduous	0.020349	Deciduous	0.01324	0.01178	0.080449	0.041103	0.040497	0.052116	0.064857	0.047639	0.002022	0.032132	0.018193	0.017243	0.246071	0.081382	0.053997	0.185085	0.162628	0.073789	0.00276	0.158852	0.246071	Deciduous	0.018193	Deciduous	0.022506	0.011404	0.253623	0.091603	0.057705	0.129547	0.227811	0.063597	0.003404
-151.0480934510	60.0282161979	Alpine	0.016812	0.017734	0.234801	0.077981	0.052963	0.170933	0.196724	0.072668	0.002902	0.156483	0.234801	Deciduous	0.016812	Deciduous	0.007698	0.012845	0.059082	0.051382	0.037028	0.035619	0.080699	0.026392	0.003231	0.058093	0.015526	0.016855	0.226855	0.073481	0.062872	0.191666	0.16138	0.077441	0.001314	0.17261	0.226855	Deciduous	0.015526	Deciduous	0.018098	0.018614	0.242747	0.08248	0.043054	0.150199	0.232068	0.067896	0.00449
-151.0456914440	60.0550146976	Alpine	0.013245	0.023996	0.271843	0.08764	0.042272	0.160572	0.16855	0.072669	0.002213	0.157001	0.271843	Deciduous	0.013245	Deciduous	0.00874	0.01697	0.051711	0.047861	0.019127	0.033851	0.039635	0.019138	0.002999	0.060711	0.011433	0.028211	0.265808	0.086188	0.041449	0.171681	0.15575	0.07285	0	0.166632	0.265808	Deciduous	0.011433	Deciduous	0.015057	0.019782	0.277878	0.089091	0.043094	0.149463	0.18135	0.072488	0.004426
-151.0923604960	59.3220330080	Alpine	0.027458	0.019293	0.07868	0.233117	0.1742	0.08114	0.155207	0.122099	0.010481	0.098326	0.233117	Herbaceous	0.027458	Herbaceous	0.016215	0.013371	0.052966	0.065714	0.0417	0.017289	0.069494	0.038107	0.005482	0.043327	0.033051	0.025721	0.072536	0.209915	0.157793	0.085527	0.163013	0.138402	0.011691	0.102351	0.209915	Herbaceous	0.033051	Herbaceous	0.021865	0.012864	0.084824	0.256318	0.190606	0.076752	0.147401	0.105797	0.009272
-151.0915887800	59.3309683997	Alpine	0.055583	0.024706	0.051681	0.21531	0.29006	0.049561	0.160943	0.064566	0.02382	0.063771	0.29006	Mixed Conifer	0.055583	Mixed Conifer	0.04176	0.018603	0.032544	0.08018	0.043623	0.025413	0.048261	0.008463	0.014926	0.022556	0.064313	0.030354	0.064093	0.191386	0.26948	0.050889	0.168548	0.063541	0.02055	0.076845	0.26948	Mixed Conifer	0.064313	Mixed Conifer	0.046853	0.019058	0.039269	0.239234	0.31064	0.048232	0.153337	0.06559	0.027089
-151.0908166540	59.3399037502	Alpine	0.055583	0.024706	0.051681	0.21531	0.29006	0.049561	0.160943	0.064566	0.02382	0.063771	0.29006	Mixed Conifer	0.055583	Mixed Conifer	0.04176	0.018603	0.032544	0.08018	0.043623	0.025413	0.048261	0.008463	0.014926	0.022556	0.064313	0.030354	0.064093	0.191386	0.26948	0.050889	0.168548	0.063541	0.02055	0.076845	0.26948	Mixed Conifer	0.064313	Mixed Conifer	0.046853	0.019058	0.039269	0.239234	0.31064	0.048232	0.153337	0.06559	0.027089
-151.0892711720	59.3577743282	Alpine	0.069177	0.019477	0.052435	0.199807	0.251351	0.054259	0.170642	0.063797	0.037833	0.081221	0.251351	Mixed Conifer	0.069177	Mixed Conifer	0.051332	0.013344	0.036052	0.067278	0.050285	0.025335	0.040606	0.014966	0.0409	0.022316	0.076836	0.017692	0.040095	0.209146	0.221679	0.055433	0.177887	0.064745	0.051757	0.084728	0.221679	Mixed Conifer	0.076836	Mixed Conifer	0.061517	0.021263	0.064776	0.190467	0.281023	0.053085	0.163396	0.06285	0.023908
-151.0884978160	59.3667095561	Alpine	0.077229	0.003474	0.02759	0.228126	0.344738	0.031746	0.114485	0.060144	0.084088	0.028379	0.344738	Mixed Conifer	0.077229	Mixed Conifer	0.026875	0.004627	0.016464	0.065787	0.074495	0.009335	0.039446	0.017009	0.062237	0.018226	0.080363	0.005293	0.02867	0.216856	0.327221	0.027703	0.116327	0.069288	0.095927	0.032352	0.327221	Mixed Conifer	0.080363	Mixed Conifer	0.074095	0.001654	0.02651	0.239397	0.362255	0.035789	0.112644	0.051001	0.07225
-151.0877240490	59.3756447436	Alpine	0.077229	0.003474	0.02759	0.228126	0.344738	0.031746	0.114485	0.060144	0.084088	0.028379	0.344738	Mixed Conifer	0.077229	Mixed Conifer	0.026875	0.004627	0.016464	0.065787	0.074495	0.009335	0.039446	0.017009	0.062237	0.018226	0.080363	0.005293	0.02867	0.216856	0.327221	0.027703	0.116327	0.069288	0.095927	0.032352	0.327221	Mixed Conifer	0.080363	Mixed Conifer	0.074095	0.001654	0.02651	0.239397	0.362255	0.035789	0.112644	0.051001	0.07225
-151.0854002790	59.4024500653	Alpine	0.099882	0	0.016623	0.211876	0.3349	0.012844	0.110444	0.0516	0.137943	0.023888	0.3349	Mixed Conifer	0.099882	Mixed Conifer	0.025566	0	0.007131	0.084417	0.076598	0.012163	0.049852	0.011966	0.090833	0.01786	0.099962	0	0.016297	0.189484	0.306744	0.009118	0.125875	0.052787	0.160989	0.038744	0.306744	Mixed Conifer	0.099962	Mixed Conifer	0.099802	0	0.016949	0.234268	0.363057	0.01657	0.095013	0.050413	0.114897
-151.0799637120	59.4649944372	Alpine	0.054645	0.018911	0.04793	0.219099	0.286411	0.049889	0.157165	0.076484	0.020698	0.068767	0.286411	Mixed Conifer	0.054645	Mixed Conifer	0.033284	0.010887	0.03648	0.091315	0.02308	0.028655	0.046211	0.011129	0.01606	0.026766	0.055461	0.019815	0.04999	0.205821	0.269142	0.049566	0.18222	0.080821	0.014606	0.072557	0.269142	Mixed Conifer	0.055461	Mixed Conifer	0.05383	0.018007	0.04587	0.232377	0.303681	0.050212	0.13211	0.072147	0.026789
-151.0768479920	59.5007332320	Alpine	0.029045	0.021959	0.040186	0.226747	0.178612	0.068087	0.196561	0.105357	0.010919	0.122527	0.226747	Herbaceous	0.029045	Herbaceous	0.011822	0.0019	0.007449	0.099612	0.035612	0.018237	0.09815	0.017415	0.007774	0.06763	0.026541	0.023027	0.03897	0.212696	0.165467	0.07367	0.219988	0.100708	0.006884	0.132049	0.219988	Mountain Hemlock	0.026541	Mountain Hemlock	0.031549	0.020891	0.041403	0.240799	0.191757	0.062504	0.173133	0.110006	0.014953
-151.0745068380	59.5275369339	Alpine	0.088605	0.004001	0.041121	0.141378	0.312859	0.031102	0.166794	0.071742	0.105654	0.036743	0.312859	Mixed Conifer	0.088605	Mixed Conifer	0.056785	0.004596	0.029778	0.034092	0.153857	0.012197	0.064902	0.024155	0.101551	0.015449	0.086524	0.004903	0.054618	0.122851	0.303372	0.02929	0.16942	0.077823	0.112738	0.038462	0.303372	Mixed Conifer	0.086524	Mixed Conifer	0.090687	0.003098	0.027623	0.159906	0.322346	0.032915	0.164167	0.065662	0.09857
-151.0737256200	59.5364714272	Alpine	0.094716	0.006198	0.034902	0.192946	0.278042	0.031504	0.159778	0.070132	0.09191	0.039872	0.278042	Mixed Conifer	0.094716	Mixed Conifer	0.056212	0.003385	0.025766	0.02519	0.123004	0.018425	0.084874	0.016702	0.08149	0.025672	0.08381	0.007127	0.051202	0.180919	0.245579	0.031507	0.212381	0.068167	0.067376	0.051931	0.245579	Mixed Conifer	0.08381	Mixed Conifer	0.105621	0.00527	0.018603	0.204972	0.310505	0.031502	0.107175	0.072097	0.116444
-151.0729439850	59.5454058838	Alpine	0.073613	0.015538	0.036027	0.233539	0.256561	0.048241	0.143886	0.088953	0.042233	0.061409	0.256561	Mixed Conifer	0.073613	Mixed Conifer	0.053294	0.014103	0.045321	0.070242	0.052103	0.011774	0.049633	0.017065	0.034541	0.021598	0.083508	0.019904	0.069314	0.211965	0.213142	0.0487	0.143666	0.099007	0.040801	0.069993	0.213142	Mixed Conifer	0.083508	Mixed Conifer	0.063718	0.011172	0.002739	0.255113	0.29998	0.047782	0.144106	0.078899	0.043665
-151.0721619330	59.5543403040	Alpine	0.085176	0.017083	0.03617	0.189819	0.232729	0.055348	0.152329	0.113561	0.043198	0.074587	0.232729	Mixed Conifer	0.085176	Mixed Conifer	0.060795	0.014798	0.027802	0.074444	0.066246	0.014236	0.067504	0.043615	0.04369	0.027662	0.087651	0.022842	0.053953	0.162905	0.195704	0.058861	0.175763	0.124941	0.032925	0.084455	0.195704	Mixed Conifer	0.087651	Mixed Conifer	0.0827	0.011324	0.018388	0.216733	0.269755	0.051835	0.128896	0.102181	0.053471
-151.0713794630	59.5632746878	Alpine	0.019576	0.01935	0.294915	0.138429	0.090388	0.086136	0.16999	0.070947	0.003636	0.106633	0.294915	Deciduous	0.019576	Deciduous	0.012322	0.008634	0.081567	0.064144	0.035764	0.025253	0.077488	0.016478	0.002683	0.040947	0.021164	0.018721	0.290806	0.123514	0.094422	0.096838	0.159107	0.070575	0.00249	0.122363	0.290806	Deciduous	0.021164	Deciduous	0.017989	0.019979	0.299025	0.153343	0.086354	0.075435	0.180872	0.071319	0.004782
-151.0698132680	59.5811433475	Alpine	0.033673	0.028545	0.136205	0.208299	0.115222	0.081042	0.197916	0.098171	0.009436	0.091492	0.208299	Herbaceous	0.033673	Herbaceous	0.020586	0.018681	0.104453	0.085217	0.037174	0.018939	0.104533	0.031784	0.004564	0.039451	0.033519	0.02672	0.137107	0.179076	0.096249	0.088824	0.2228	0.097507	0.010125	0.108073	0.2228	Mountain Hemlock	0.033519	Mountain Hemlock	0.033827	0.03037	0.135304	0.237522	0.134194	0.07326	0.173032	0.098835	0.008746
-151.0651046250	59.6347484766	Alpine	0.028645	0.021822	0.253062	0.147606	0.100364	0.074987	0.192618	0.066963	0.006913	0.10702	0.253062	Deciduous	0.028645	Deciduous	0.018518	0.009409	0.097113	0.065643	0.042084	0.023413	0.123874	0.018196	0.004459	0.027449	0.031376	0.023161	0.255824	0.131755	0.085106	0.084212	0.203122	0.067778	0.006309	0.111358	0.255824	Deciduous	0.031376	Deciduous	0.025915	0.020484	0.2503	0.163457	0.115622	0.065763	0.182113	0.066149	0.007516
-151.0643183800	59.6436825430	Alpine	0.052546	0.032063	0.130662	0.203892	0.157932	0.074593	0.162924	0.089999	0.022338	0.073052	0.203892	Herbaceous	0.052546	Herbaceous	0.03042	0.023968	0.072842	0.087273	0.031745	0.029248	0.076014	0.01977	0.018696	0.021433	0.052508	0.035006	0.137331	0.214861	0.141346	0.087332	0.155753	0.078687	0.02103	0.076146	0.214861	Herbaceous	0.052508	Herbaceous	0.052583	0.02912	0.123993	0.192924	0.174517	0.061854	0.170096	0.10131	0.023645
-151.0635317140	59.6526165751	Alpine	0.052546	0.032063	0.130662	0.203892	0.157932	0.074593	0.162924	0.089999	0.022338	0.073052	0.203892	Herbaceous	0.052546	Herbaceous	0.03042	0.023968	0.072842	0.087273	0.031745	0.029248	0.076014	0.01977	0.018696	0.021433	0.052508	0.035006	0.137331	0.214861	0.141346	0.087332	0.155753	0.078687	0.02103	0.076146	0.214861	Herbaceous	0.052508	Herbaceous	0.052583	0.02912	0.123993	0.192924	0.174517	0.061854	0.170096	0.10131	0.023645
-151.0611691870	59.6794184678	Alpine	0.018462	0.028108	0.250307	0.096045	0.09131	0.127266	0.194027	0.05167	0.008162	0.134643	0.250307	Deciduous	0.018462	Deciduous	0.007465	0.009347	0.123203	0.051164	0.020742	0.030739	0.144268	0.015361	0.003222	0.033228	0.017619	0.031663	0.228306	0.099497	0.089985	0.146327	0.181215	0.058124	0.005754	0.141509	0.228306	Deciduous	0.017619	Deciduous	0.019306	0.024554	0.272307	0.092594	0.092635	0.108205	0.206838	0.045215	0.01057
-151.0365320860	59.9563547248	Alpine	0.032777	0.016884	0.224588	0.094691	0.073979	0.128994	0.212828	0.079195	0.004769	0.131296	0.224588	Deciduous	0.032777	Deciduous	0.034143	0.009046	0.11444	0.02882	0.045189	0.048534	0.096586	0.045612	0.003423	0.035973	0.040338	0.017709	0.215746	0.099459	0.079688	0.152312	0.159131	0.082278	0.004635	0.148705	0.215746	Deciduous	0.040338	Deciduous	0.025215	0.016059	0.233431	0.089923	0.06827	0.105675	0.266525	0.076112	0.004904
-151.0349284130	59.9742206195	Alpine	0.025353	0.017092	0.223931	0.084395	0.078419	0.148134	0.211237	0.07392	0.003808	0.133711	0.223931	Deciduous	0.025353	Deciduous	0.022053	0.012113	0.117464	0.035552	0.053487	0.046021	0.080056	0.053481	0.002938	0.027717	0.028698	0.015424	0.198882	0.087961	0.096225	0.161172	0.171056	0.082934	0.003255	0.154395	0.198882	Deciduous	0.028698	Deciduous	0.022008	0.018761	0.24898	0.080829	0.060614	0.135096	0.251417	0.064906	0.004362
-151.0333230040	59.9920864073	Alpine	0.036462	0.015203	0.229432	0.080698	0.080639	0.129977	0.191207	0.086908	0.005389	0.144086	0.229432	Deciduous	0.036462	Deciduous	0.04021	0.006283	0.126671	0.027887	0.042406	0.059166	0.086393	0.040882	0.00439	0.06383	0.044105	0.018105	0.214392	0.08111	0.090702	0.159746	0.149713	0.081224	0.00408	0.156823	0.214392	Deciduous	0.044105	Deciduous	0.02882	0.0123	0.244472	0.080286	0.070576	0.100209	0.232701	0.092591	0.006698
-151.0325196480	60.0010192617	Alpine	0.034876	0.013956	0.219546	0.099915	0.073833	0.127524	0.210058	0.077883	0.005355	0.137054	0.219546	Deciduous	0.034876	Deciduous	0.030556	0.007571	0.105805	0.042782	0.042041	0.043697	0.094875	0.036716	0.004575	0.050257	0.038653	0.015135	0.218135	0.083965	0.078844	0.151058	0.173829	0.075086	0.003938	0.161357	0.218135	Deciduous	0.038653	Deciduous	0.031099	0.012776	0.220958	0.115866	0.068821	0.10399	0.246287	0.080679	0.006773
-151.0317158570	60.0099520900	Alpine	0.026297	0.017752	0.236922	0.098343	0.056198	0.143815	0.188626	0.07423	0.003978	0.15384	0.236922	Deciduous	0.026297	Deciduous	0.02485	0.008356	0.101999	0.047232	0.02713	0.055213	0.091018	0.054912	0.003737	0.049622	0.03044	0.023526	0.224235	0.107642	0.068343	0.168263	0.130551	0.069368	0.003806	0.173825	0.224235	Deciduous	0.03044	Deciduous	0.022154	0.011977	0.249608	0.089043	0.044052	0.119367	0.2467	0.079093	0.00415
-151.0309116300	60.0188848924	Alpine	0.020685	0.01511	0.255749	0.079395	0.055536	0.156014	0.203862	0.066917	0.003945	0.142788	0.255749	Deciduous	0.020685	Deciduous	0.01079	0.008307	0.084149	0.048586	0.03192	0.034439	0.0662	0.043903	0.003138	0.026929	0.01825	0.01714	0.250814	0.075455	0.055516	0.179962	0.174289	0.078177	0.002387	0.148009	0.250814	Deciduous	0.01825	Deciduous	0.023119	0.01308	0.260685	0.083335	0.055556	0.132066	0.233434	0.055656	0.005502
-151.0301069690	60.0278176692	Alpine	0.021549	0.015128	0.242238	0.080252	0.056045	0.159429	0.204295	0.06235	0.002618	0.156097	0.242238	Deciduous	0.021549	Deciduous	0.01068	0.007544	0.093119	0.053776	0.031457	0.039699	0.069526	0.028567	0.003361	0.049091	0.020155	0.015603	0.235929	0.074565	0.057339	0.190768	0.171268	0.066642	0.001292	0.16644	0.235929	Deciduous	0.020155	Deciduous	0.022943	0.014653	0.248547	0.085939	0.05475	0.128089	0.237322	0.058057	0.003945
-151.0770771480	59.2948342416	Alpine	0.013022	0.016314	0.141214	0.220697	0.123697	0.08531	0.170528	0.114896	0.004656	0.109666	0.220697	Herbaceous	0.013022	Herbaceous	0.012164	0.005931	0.083561	0.034693	0.022713	0.027178	0.029189	0.034871	0.002851	0.066455	0.011087	0.018427	0.132223	0.203087	0.115493	0.094591	0.167272	0.121232	0.003657	0.13293	0.203087	Herbaceous	0.011087	Herbaceous	0.014956	0.0142	0.150204	0.238306	0.131902	0.07603	0.173784	0.10856	0.005656
-151.0747504820	59.3216403588	Alpine	0.035379	0.023588	0.045838	0.231859	0.216343	0.068872	0.176215	0.10047	0.012197	0.089239	0.231859	Herbaceous	0.035379	Herbaceous	0.015305	0.01343	0.026986	0.079285	0.044253	0.017708	0.072387	0.025869	0.005555	0.049694	0.041368	0.028409	0.066493	0.214572	0.193888	0.06755	0.179738	0.114194	0.012052	0.081737	0.214572	Herbaceous	0.041368	Herbaceous	0.029391	0.018766	0.025182	0.249145	0.238799	0.070193	0.172692	0.086747	0.012343
-151.0700860270	59.3752514782	Alpine	0.083991	0.009929	0.077985	0.187092	0.262642	0.039766	0.147683	0.070136	0.065071	0.055705	0.262642	Mixed Conifer	0.083991	Mixed Conifer	0.060598	0.011271	0.05342	0.055661	0.071713	0.018677	0.04659	0.013293	0.088761	0.032898	0.089723	0.010566	0.098311	0.161263	0.234435	0.03151	0.140035	0.077453	0.093153	0.063553	0.234435	Mixed Conifer	0.089723	Mixed Conifer	0.078259	0.009292	0.057659	0.212922	0.290849	0.048023	0.155331	0.062819	0.036988
-151.0693071720	59.3841865225	Alpine	0.058903	0.011596	0.066496	0.163415	0.265955	0.050755	0.189768	0.092945	0.030483	0.069684	0.265955	Mixed Conifer	0.058903	Mixed Conifer	0.039334	0.00905	0.031787	0.08158	0.052531	0.018035	0.069334	0.022172	0.033116	0.028395	0.059318	0.010992	0.071891	0.146389	0.261625	0.054132	0.192236	0.099556	0.038515	0.065347	0.261625	Mixed Conifer	0.059318	Mixed Conifer	0.058489	0.012201	0.061102	0.18044	0.270285	0.047379	0.1873	0.086334	0.022451
-151.0622788120	59.4646001399	Alpine	0.082563	0.005977	0.044524	0.17817	0.356951	0.029771	0.122041	0.063463	0.080614	0.035927	0.356951	Mixed Conifer	0.082563	Mixed Conifer	0.038044	0.005562	0.032874	0.056033	0.1032	0.005441	0.045399	0.019932	0.085762	0.014394	0.090083	0.009782	0.049043	0.170413	0.328952	0.032408	0.110731	0.061229	0.103609	0.043748	0.328952	Mixed Conifer	0.090083	Mixed Conifer	0.075043	0.002172	0.040005	0.185926	0.38495	0.027133	0.133351	0.065697	0.057618
-151.0614958030	59.4735347920	Alpine	0.126044	0.001443	0.017701	0.178181	0.32116	0.008677	0.092258	0.05454	0.178875	0.021119	0.32116	Mixed Conifer	0.126044	Alpine	0.021239	0.003536	0.013463	0.054329	0.084162	0.009963	0.029317	0.017105	0.091551	0.01376	0.122283	0.002887	0.021158	0.169291	0.299806	0.007734	0.107221	0.05009	0.187758	0.031771	0.299806	Mixed Conifer	0.122283	Alpine	0.129805	0	0.014244	0.187071	0.342514	0.009621	0.077296	0.05899	0.169991
-151.0607123760	59.4824694059	Alpine	0.080342	0.007503	0.048429	0.20295	0.342648	0.026023	0.099661	0.058025	0.108176	0.026242	0.342648	Mixed Conifer	0.080342	Mixed Conifer	0.021977	0.004298	0.035857	0.043307	0.076762	0.015743	0.054453	0.011211	0.083481	0.013801	0.070985	0.009261	0.060105	0.187407	0.330649	0.027061	0.117581	0.054683	0.110117	0.032151	0.330649	Mixed Conifer	0.070985	Mixed Conifer	0.089699	0.005746	0.036754	0.218492	0.354648	0.024985	0.081741	0.061368	0.106235
-151.0599285330	59.4914039819	Alpine	0.072926	0.019635	0.072713	0.135353	0.286242	0.038214	0.183918	0.086403	0.042429	0.062167	0.286242	Mixed Conifer	0.072926	Mixed Conifer	0.048551	0.018545	0.032214	0.040275	0.104467	0.019291	0.064205	0.020054	0.040304	0.024413	0.073918	0.026783	0.085002	0.121669	0.278483	0.040761	0.168787	0.090677	0.052225	0.061695	0.278483	Mixed Conifer	0.073918	Mixed Conifer	0.071934	0.012486	0.060424	0.149037	0.294001	0.035667	0.19905	0.082128	0.032633
-151.0567889750	59.5271419105	Alpine	0.088605	0.004001	0.041121	0.141378	0.312859	0.031102	0.166794	0.071742	0.105654	0.036743	0.312859	Mixed Conifer	0.088605	Mixed Conifer	0.056785	0.004596	0.029778	0.034092	0.153857	0.012197	0.064902	0.024155	0.101551	0.015449	0.086524	0.004903	0.054618	0.122851	0.303372	0.02929	0.16942	0.077823	0.112738	0.038462	0.303372	Mixed Conifer	0.086524	Mixed Conifer	0.090687	0.003098	0.027623	0.159906	0.322346	0.032915	0.164167	0.065662	0.09857
-151.0544299060	59.5539449683	Alpine	0.089551	0.008334	0.057474	0.170247	0.2097	0.044677	0.199156	0.097653	0.057239	0.065969	0.2097	Mixed Conifer	0.089551	Mixed Conifer	0.073124	0.007152	0.029544	0.079075	0.092375	0.013997	0.069424	0.022004	0.051609	0.046653	0.097358	0.008188	0.07971	0.130463	0.174929	0.042934	0.232484	0.099681	0.055198	0.079055	0.232484	Mountain Hemlock	0.097358	Mountain Hemlock	0.081744	0.008479	0.035239	0.210031	0.244472	0.046419	0.165828	0.095625	0.059279
-151.0528550920	59.5718134915	Alpine	0.035116	0.032435	0.067563	0.204601	0.121292	0.075971	0.198301	0.108916	0.012724	0.143082	0.204601	Herbaceous	0.035116	Herbaceous	0.012296	0.012789	0.023817	0.105869	0.04002	0.018511	0.077759	0.038157	0.003281	0.050518	0.037973	0.034327	0.063952	0.212494	0.115751	0.072868	0.193579	0.11347	0.012828	0.142759	0.212494	Herbaceous	0.037973	Herbaceous	0.032259	0.030543	0.071174	0.196708	0.126833	0.079074	0.203023	0.104362	0.01262
-151.0520670540	59.5807476991	Alpine	0.054008	0.033202	0.086206	0.201539	0.13613	0.060885	0.194362	0.112435	0.019985	0.101246	0.201539	Herbaceous	0.054008	Herbaceous	0.034853	0.019445	0.031471	0.113059	0.049412	0.022048	0.091021	0.031816	0.014442	0.03538	0.063395	0.038199	0.0993	0.201742	0.138253	0.065078	0.173315	0.099782	0.0153	0.105635	0.201742	Herbaceous	0.063395	Herbaceous	0.044622	0.028205	0.073112	0.201337	0.134007	0.056691	0.215409	0.125089	0.024669
-151.0473299680	59.6343522010	Alpine	0.028645	0.021822	0.253062	0.147606	0.100364	0.074987	0.192618	0.066963	0.006913	0.10702	0.253062	Deciduous	0.028645	Deciduous	0.018518	0.009409	0.097113	0.065643	0.042084	0.023413	0.123874	0.018196	0.004459	0.027449	0.031376	0.023161	0.255824	0.131755	0.085106	0.084212	0.203122	0.067778	0.006309	0.111358	0.255824	Deciduous	0.031376	Deciduous	0.025915	0.020484	0.2503	0.163457	0.115622	0.065763	0.182113	0.066149	0.007516
-151.0465389740	59.6432861626	Alpine	0.063715	0.037401	0.097646	0.235231	0.152896	0.058979	0.150101	0.10379	0.030419	0.069823	0.235231	Herbaceous	0.063715	Herbaceous	0.043251	0.02033	0.061192	0.092823	0.052009	0.010452	0.075142	0.026097	0.029574	0.012036	0.073817	0.041803	0.100561	0.247124	0.134374	0.064319	0.147447	0.086812	0.029158	0.074584	0.247124	Herbaceous	0.073817	Herbaceous	0.053612	0.033	0.094731	0.223337	0.171418	0.053638	0.152755	0.120768	0.031679
-151.0193908730	59.9470217551	Alpine	0.024609	0.01702	0.231396	0.104942	0.082784	0.125558	0.215563	0.071529	0.003426	0.123172	0.231396	Deciduous	0.024609	Deciduous	0.020503	0.011283	0.103246	0.040537	0.053688	0.029735	0.09252	0.045786	0.002697	0.02353	0.027128	0.013959	0.239397	0.109277	0.09473	0.136325	0.166931	0.075378	0.003074	0.133802	0.239397	Deciduous	0.027128	Deciduous	0.022091	0.020081	0.223395	0.100608	0.070837	0.114792	0.264195	0.06768	0.003779
-151.0185848470	59.9559546359	Alpine	0.032777	0.016884	0.224588	0.094691	0.073979	0.128994	0.212828	0.079195	0.004769	0.131296	0.224588	Deciduous	0.032777	Deciduous	0.034143	0.009046	0.11444	0.02882	0.045189	0.048534	0.096586	0.045612	0.003423	0.035973	0.040338	0.017709	0.215746	0.099459	0.079688	0.152312	0.159131	0.082278	0.004635	0.148705	0.215746	Deciduous	0.040338	Deciduous	0.025215	0.016059	0.233431	0.089923	0.06827	0.105675	0.266525	0.076112	0.004904
-151.0177783850	59.9648874895	Alpine	0.019996	0.01762	0.224391	0.086415	0.08326	0.151771	0.211097	0.06545	0.002546	0.137454	0.224391	Deciduous	0.019996	Deciduous	0.015269	0.010612	0.09583	0.052535	0.058264	0.047649	0.056674	0.035855	0.002833	0.035745	0.021009	0.022358	0.201528	0.093749	0.086247	0.169728	0.18173	0.065392	0.001973	0.156287	0.201528	Deciduous	0.021009	Deciduous	0.018982	0.012881	0.247255	0.079082	0.080273	0.133813	0.240464	0.065509	0.00312
-151.0169714880	59.9738203162	Alpine	0.019206	0.016781	0.238457	0.09013	0.073463	0.166622	0.194071	0.060729	0.002057	0.138485	0.238457	Deciduous	0.019206	Deciduous	0.015638	0.013797	0.083826	0.041582	0.058504	0.053082	0.059036	0.032989	0.002496	0.036428	0.020974	0.023342	0.212096	0.093591	0.076145	0.190257	0.162736	0.061564	0.002024	0.157271	0.212096	Deciduous	0.020974	Deciduous	0.017437	0.010219	0.264818	0.086668	0.070781	0.142987	0.225406	0.059894	0.00209
-151.0161641530	59.9827531160	Alpine	0.020471	0.018899	0.232113	0.085576	0.074629	0.151536	0.210777	0.064558	0.003407	0.138033	0.232113	Deciduous	0.020471	Deciduous	0.010564	0.009982	0.093907	0.045043	0.051177	0.046372	0.068014	0.03427	0.002496	0.040418	0.020799	0.022932	0.202094	0.091835	0.079778	0.176277	0.174658	0.072969	0.001652	0.157006	0.202094	Deciduous	0.020799	Deciduous	0.020143	0.014866	0.262133	0.079317	0.069479	0.126796	0.246896	0.056147	0.005162
-151.0153563820	59.9916858893	Alpine	0.020409	0.014325	0.221354	0.102508	0.061133	0.147189	0.218633	0.065773	0.002133	0.146543	0.221354	Deciduous	0.020409	Deciduous	0.017106	0.010366	0.098767	0.062599	0.03821	0.05681	0.077928	0.039447	0.002787	0.031749	0.02279	0.018743	0.193527	0.114462	0.072591	0.170276	0.194286	0.058973	0.001955	0.152397	0.194286	Mountain Hemlock	0.02279	Mountain Hemlock	0.018027	0.009907	0.249182	0.090554	0.049675	0.124102	0.242981	0.072572	0.002312
-151.0145481740	60.0006186363	Alpine	0.029514	0.019026	0.238735	0.106142	0.070394	0.125643	0.210652	0.068268	0.006012	0.125615	0.238735	Deciduous	0.029514	Deciduous	0.020596	0.007048	0.095137	0.038575	0.036492	0.036956	0.082618	0.033559	0.004343	0.04697	0.027822	0.0213	0.238803	0.098275	0.074712	0.141416	0.174429	0.066799	0.004932	0.151511	0.238803	Deciduous	0.027822	Deciduous	0.031206	0.016751	0.238668	0.11401	0.066076	0.109869	0.246875	0.069736	0.007091
-151.0137395280	60.0095513571	Alpine	0.028248	0.015333	0.250219	0.098887	0.062766	0.129189	0.202936	0.066938	0.004993	0.140492	0.250219	Deciduous	0.028248	Deciduous	0.01865	0.007941	0.078367	0.05109	0.029302	0.039162	0.077901	0.039022	0.003839	0.041815	0.027475	0.019283	0.246947	0.101251	0.077806	0.14024	0.170129	0.055805	0.004327	0.156737	0.246947	Deciduous	0.027475	Deciduous	0.02902	0.011383	0.253491	0.096524	0.047726	0.118137	0.235744	0.07807	0.005658
-151.0129304440	60.0184840519	Alpine	0.02643	0.013927	0.264838	0.086636	0.063809	0.13756	0.199713	0.060888	0.005151	0.141047	0.264838	Deciduous	0.02643	Deciduous	0.014854	0.005943	0.069508	0.049865	0.028288	0.03831	0.064171	0.02449	0.005285	0.039619	0.024046	0.018246	0.273131	0.072334	0.068856	0.160136	0.176247	0.054318	0.003967	0.148718	0.273131	Deciduous	0.024046	Deciduous	0.028814	0.009609	0.256546	0.100937	0.058761	0.114984	0.223179	0.067458	0.006336
-151.0121209220	60.0274167211	Alpine	0.02643	0.013927	0.264838	0.086636	0.063809	0.13756	0.199713	0.060888	0.005151	0.141047	0.264838	Deciduous	0.02643	Deciduous	0.014854	0.005943	0.069508	0.049865	0.028288	0.03831	0.064171	0.02449	0.005285	0.039619	0.024046	0.018246	0.273131	0.072334	0.068856	0.160136	0.176247	0.054318	0.003967	0.148718	0.273131	Deciduous	0.024046	Deciduous	0.028814	0.009609	0.256546	0.100937	0.058761	0.114984	0.223179	0.067458	0.006336
-151.0113109620	60.0363493646	Alpine	0.017908	0.018736	0.234426	0.076905	0.051847	0.169322	0.192924	0.070331	0.002647	0.164954	0.234426	Deciduous	0.017908	Deciduous	0.007583	0.00945	0.086852	0.053295	0.035755	0.036898	0.067224	0.026762	0.002693	0.069408	0.017712	0.015578	0.215731	0.073814	0.068978	0.193323	0.157817	0.073848	0.001355	0.181844	0.215731	Deciduous	0.017712	Deciduous	0.018105	0.021894	0.25312	0.079997	0.034717	0.145321	0.22803	0.066814	0.003938
-151.0105005620	60.0452819829	Alpine	0.015717	0.020184	0.243891	0.082536	0.040298	0.176026	0.200218	0.070001	0.002356	0.148773	0.243891	Deciduous	0.015717	Deciduous	0.007581	0.013831	0.07523	0.057429	0.024812	0.025296	0.058182	0.022779	0.002828	0.0668	0.014882	0.020194	0.230983	0.079044	0.046199	0.189489	0.179791	0.071028	0.001316	0.167076	0.230983	Deciduous	0.014882	Deciduous	0.016553	0.020174	0.256799	0.086028	0.034397	0.162564	0.220646	0.068973	0.003397
-151.0555783860	59.3391156708	Alpine	0.059141	0.020756	0.041926	0.215405	0.274272	0.059356	0.166799	0.070188	0.023074	0.069084	0.274272	Mixed Conifer	0.059141	Mixed Conifer	0.042027	0.012125	0.016617	0.070329	0.057316	0.018278	0.060161	0.024172	0.014968	0.021471	0.068224	0.022287	0.043698	0.186987	0.230473	0.061975	0.205928	0.080865	0.02393	0.075633	0.230473	Mixed Conifer	0.068224	Mixed Conifer	0.050057	0.019224	0.040155	0.243823	0.318071	0.056737	0.127669	0.05951	0.022219
-151.0540142330	59.3569858368	Alpine	0.036665	0.017574	0.066083	0.189007	0.206128	0.079745	0.180112	0.094712	0.010898	0.119076	0.206128	Mixed Conifer	0.036665	Mixed Conifer	0.021361	0.013498	0.025125	0.105627	0.036121	0.016089	0.082165	0.022144	0.004395	0.026499	0.037729	0.022382	0.069814	0.183092	0.186962	0.084796	0.171325	0.109104	0.011601	0.123195	0.186962	Mixed Conifer	0.037729	Mixed Conifer	0.035601	0.012767	0.062352	0.194923	0.225294	0.074693	0.188898	0.08032	0.010196
-151.0524484180	59.3748558397	Alpine	0.038746	0.026448	0.085054	0.173511	0.167304	0.089757	0.171074	0.106135	0.007737	0.134235	0.173511	Herbaceous	0.038746	Herbaceous	0.029109	0.020182	0.049456	0.112818	0.042362	0.019714	0.084234	0.022392	0.003883	0.031609	0.042681	0.024973	0.100713	0.171582	0.143155	0.096695	0.143292	0.118851	0.006732	0.151326	0.171582	Herbaceous	0.042681	Herbaceous	0.034811	0.027923	0.069394	0.175441	0.191452	0.082819	0.198856	0.093419	0.008741
-151.0445943290	59.4642034633	Alpine	0.082563	0.005977	0.044524	0.17817	0.356951	0.029771	0.122041	0.063463	0.080614	0.035927	0.356951	Mixed Conifer	0.082563	Mixed Conifer	0.038044	0.005562	0.032874	0.056033	0.1032	0.005441	0.045399	0.019932	0.085762	0.014394	0.090083	0.009782	0.049043	0.170413	0.328952	0.032408	0.110731	0.061229	0.103609	0.043748	0.328952	Mixed Conifer	0.090083	Mixed Conifer	0.075043	0.002172	0.040005	0.185926	0.38495	0.027133	0.133351	0.065697	0.057618
-151.0422299390	59.4910069926	Alpine	0.090025	0.005724	0.042329	0.163206	0.297473	0.021031	0.152507	0.068468	0.123817	0.035418	0.297473	Mixed Conifer	0.090025	Mixed Conifer	0.045566	0.00551	0.026717	0.086736	0.098051	0.009364	0.049464	0.018028	0.1085	0.017871	0.089031	0.004974	0.053447	0.131693	0.267717	0.021313	0.167377	0.077917	0.137389	0.049142	0.267717	Mixed Conifer	0.089031	Mixed Conifer	0.091019	0.006475	0.031211	0.19472	0.327229	0.020749	0.137637	0.059018	0.110246
-151.0390715310	59.5267445033	Alpine	0.137077	0.001259	0.060818	0.143375	0.247922	0.010128	0.08973	0.081103	0.205193	0.023394	0.247922	Mixed Conifer	0.137077	Alpine	0.039998	0.003083	0.061095	0.085665	0.090625	0.006481	0.036098	0.011129	0.063498	0.014175	0.136865	0.002517	0.077909	0.115121	0.241118	0.010152	0.107078	0.086203	0.200901	0.022136	0.241118	Mixed Conifer	0.136865	Alpine	0.13729	0	0.043726	0.171629	0.254727	0.010105	0.072383	0.076003	0.209485
-151.0382808760	59.5356787880	Alpine	0.137077	0.001259	0.060818	0.143375	0.247922	0.010128	0.08973	0.081103	0.205193	0.023394	0.247922	Mixed Conifer	0.137077	Alpine	0.039998	0.003083	0.061095	0.085665	0.090625	0.006481	0.036098	0.011129	0.063498	0.014175	0.136865	0.002517	0.077909	0.115121	0.241118	0.010152	0.107078	0.086203	0.200901	0.022136	0.241118	Mixed Conifer	0.136865	Alpine	0.13729	0	0.043726	0.171629	0.254727	0.010105	0.072383	0.076003	0.209485
-151.0343212610	59.5803496632	Alpine	0.124011	0.012551	0.049115	0.150512	0.249587	0.030079	0.153473	0.071894	0.120763	0.038015	0.249587	Mixed Conifer	0.124011	Alpine	0.066763	0.010815	0.047448	0.086445	0.134155	0.007572	0.075465	0.012264	0.106529	0.01893	0.132792	0.012283	0.059412	0.130453	0.210869	0.032003	0.193537	0.079683	0.10931	0.039657	0.210869	Mixed Conifer	0.132792	Alpine	0.115229	0.012819	0.038817	0.17057	0.288305	0.028156	0.113409	0.064106	0.132215
-151.0335280680	59.5892837301	Alpine	0.073141	0.03288	0.07967	0.179084	0.159569	0.049489	0.199472	0.114238	0.027942	0.084516	0.199472	Mountain Hemlock	0.073141	Mountain Hemlock	0.049228	0.032569	0.053203	0.106805	0.051549	0.01696	0.087664	0.039632	0.024799	0.034082	0.086655	0.031288	0.082011	0.169315	0.122093	0.06319	0.236969	0.093338	0.024033	0.091108	0.236969	Mountain Hemlock	0.086655	Mountain Hemlock	0.059627	0.034471	0.077328	0.188852	0.197045	0.035788	0.161974	0.135138	0.031852
-151.0319404100	59.6071517571	Alpine	0.038893	0.036863	0.113806	0.169271	0.11994	0.090403	0.217003	0.085295	0.012534	0.115992	0.217003	Mountain Hemlock	0.038893	Mountain Hemlock	0.02293	0.0194	0.069773	0.092579	0.032398	0.019622	0.098639	0.045929	0.006843	0.0598	0.044707	0.036291	0.092288	0.149098	0.1046	0.09773	0.226423	0.098926	0.013192	0.136746	0.226423	Mountain Hemlock	0.044707	Mountain Hemlock	0.03308	0.037435	0.135324	0.189445	0.13528	0.083075	0.207584	0.071665	0.011876
-151.0303510520	59.6250196433	Alpine	0.022829	0.025911	0.281584	0.131113	0.09361	0.086711	0.201321	0.055479	0.005156	0.096286	0.281584	Deciduous	0.022829	Deciduous	0.015401	0.008174	0.126558	0.059103	0.038425	0.018384	0.136288	0.015953	0.003228	0.032217	0.021543	0.025364	0.259933	0.11658	0.089293	0.096578	0.223253	0.056922	0.005537	0.104996	0.259933	Deciduous	0.021543	Deciduous	0.024116	0.026458	0.303235	0.145646	0.097926	0.076843	0.179388	0.054036	0.004774
-151.0295557350	59.6339535341	Alpine	0.044095	0.025287	0.193207	0.162459	0.104378	0.066642	0.219685	0.086497	0.013922	0.083828	0.219685	Mountain Hemlock	0.044095	Mountain Hemlock	0.024002	0.014793	0.109428	0.074225	0.035429	0.005584	0.11539	0.022317	0.009752	0.019971	0.039847	0.029377	0.22745	0.146754	0.08514	0.067567	0.227082	0.084058	0.012261	0.080463	0.22745	Deciduous	0.039847	Deciduous	0.048343	0.021198	0.158964	0.178164	0.123617	0.065716	0.212288	0.088936	0.015582
-151.0287599920	59.6428873903	Alpine	0.042668	0.028145	0.162621	0.164869	0.105435	0.075548	0.23855	0.079995	0.016054	0.086115	0.23855	Mountain Hemlock	0.042668	Mountain Hemlock	0.020545	0.01677	0.082897	0.079152	0.026322	0.014489	0.114531	0.023205	0.00655	0.017466	0.037597	0.029157	0.159843	0.162778	0.097457	0.083564	0.242824	0.086486	0.014628	0.085667	0.242824	Mountain Hemlock	0.037597	Mountain Hemlock	0.047739	0.027132	0.1654	0.16696	0.113413	0.067533	0.234276	0.073505	0.017479
-151.0279638230	59.6518212121	Alpine	0.028801	0.025809	0.205744	0.136101	0.099237	0.078246	0.257731	0.063543	0.009679	0.09511	0.257731	Mountain Hemlock	0.028801	Mountain Hemlock	0.011821	0.007491	0.086071	0.05621	0.032157	0.023421	0.124997	0.020805	0.006467	0.027323	0.028502	0.03158	0.215509	0.125066	0.088752	0.090742	0.244303	0.068919	0.006134	0.100493	0.244303	Mountain Hemlock	0.028502	Mountain Hemlock	0.029101	0.020037	0.195979	0.147135	0.109721	0.06575	0.271159	0.058168	0.013224
-151.0014489080	59.9466193597	Alpine	0.023124	0.015398	0.232662	0.093228	0.083816	0.134514	0.227517	0.063871	0.002245	0.123625	0.232662	Deciduous	0.023124	Deciduous	0.013121	0.009354	0.101966	0.041913	0.050257	0.044437	0.070758	0.036561	0.002464	0.019241	0.024596	0.018095	0.214624	0.102759	0.0777	0.150035	0.211772	0.066744	0.00147	0.132204	0.214624	Deciduous	0.024596	Deciduous	0.021653	0.012701	0.2507	0.083697	0.089932	0.118994	0.243262	0.060997	0.003019
-150.9998267410	59.9644848787	Alpine	0.020363	0.017671	0.238228	0.099213	0.06967	0.147906	0.212707	0.059625	0.003344	0.131273	0.238228	Deciduous	0.020363	Deciduous	0.01156	0.009108	0.087442	0.052668	0.041306	0.043217	0.079065	0.03451	0.002788	0.029062	0.02114	0.020456	0.212429	0.102703	0.065584	0.171014	0.196693	0.064861	0.002103	0.143017	0.212429	Deciduous	0.02114	Deciduous	0.019586	0.014887	0.264027	0.095722	0.073756	0.124798	0.228721	0.054388	0.004586
-150.9990149990	59.9734175974	Alpine	0.018605	0.018643	0.219543	0.105326	0.073495	0.145206	0.21899	0.05867	0.003033	0.13849	0.219543	Deciduous	0.018605	Deciduous	0.009221	0.008764	0.089402	0.047169	0.048236	0.042197	0.063864	0.031496	0.002556	0.027402	0.019239	0.022432	0.187105	0.115472	0.068297	0.167794	0.198706	0.066973	0.001536	0.152445	0.198706	Mountain Hemlock	0.019239	Mountain Hemlock	0.017971	0.014853	0.251981	0.09518	0.078693	0.122617	0.239274	0.050367	0.004529
-150.9982028180	59.9823502894	Alpine	0.013917	0.033373	0.234482	0.077603	0.065272	0.176436	0.208872	0.06274	0.002686	0.12462	0.234482	Deciduous	0.013917	Deciduous	0.006991	0.020114	0.092421	0.05993	0.057189	0.033713	0.079325	0.029106	0.002963	0.039123	0.013763	0.036224	0.228566	0.075539	0.075111	0.185687	0.194973	0.068073	0.001118	0.120944	0.228566	Deciduous	0.013763	Deciduous	0.01407	0.030521	0.240397	0.079666	0.055433	0.167185	0.222771	0.057407	0.004253
-150.9973901980	59.9912829547	Alpine	0.014792	0.034255	0.238363	0.07301	0.066432	0.167867	0.209189	0.063577	0.002688	0.129826	0.238363	Deciduous	0.014792	Deciduous	0.008469	0.01938	0.091054	0.058863	0.052287	0.040974	0.085968	0.028062	0.002965	0.044257	0.014239	0.036277	0.245314	0.073343	0.075449	0.171967	0.184212	0.069103	0.001119	0.128976	0.245314	Deciduous	0.014239	Deciduous	0.015346	0.032233	0.231411	0.072677	0.057416	0.163767	0.234165	0.058052	0.004257
-150.9965771370	60.0002155936	Alpine	0.019688	0.026881	0.22882	0.074503	0.068794	0.159364	0.221509	0.06265	0.003002	0.134789	0.22882	Deciduous	0.019688	Deciduous	0.012332	0.013882	0.083392	0.056285	0.043971	0.032697	0.093078	0.026468	0.003438	0.039464	0.018466	0.031942	0.226983	0.071921	0.072861	0.175625	0.190183	0.069946	0.001135	0.140938	0.226983	Deciduous	0.018466	Deciduous	0.02091	0.02182	0.230656	0.077084	0.064728	0.143103	0.252835	0.055355	0.004869
-150.9957636370	60.0091482062	Alpine	0.020268	0.020231	0.248174	0.077692	0.06696	0.16436	0.200933	0.058046	0.002964	0.140371	0.248174	Deciduous	0.020268	Deciduous	0.011508	0.011391	0.075504	0.05102	0.037619	0.04658	0.064297	0.022705	0.003384	0.049006	0.018632	0.021846	0.231666	0.076238	0.069738	0.193888	0.173858	0.062799	0.001138	0.150196	0.231666	Deciduous	0.018632	Deciduous	0.021904	0.018615	0.264682	0.079145	0.064182	0.134832	0.228009	0.053293	0.004791
-150.9949496970	60.0180807929	Alpine	0.025248	0.016126	0.261979	0.085123	0.062509	0.136476	0.21085	0.057612	0.005195	0.138882	0.261979	Deciduous	0.025248	Deciduous	0.012896	0.005156	0.071724	0.049721	0.03466	0.031101	0.066874	0.02663	0.003972	0.042871	0.021817	0.016101	0.263094	0.085614	0.069133	0.155823	0.186929	0.053424	0.003769	0.144294	0.263094	Deciduous	0.021817	Deciduous	0.028678	0.016151	0.260863	0.084633	0.055885	0.117128	0.234772	0.061799	0.00662
-150.9941353150	60.0270133537	Alpine	0.023063	0.015756	0.245354	0.079317	0.0516	0.168665	0.203639	0.062166	0.003463	0.146976	0.245354	Deciduous	0.023063	Deciduous	0.012134	0.008329	0.103793	0.057801	0.029307	0.040644	0.067298	0.030138	0.004007	0.053829	0.02235	0.016978	0.226578	0.067682	0.057772	0.197972	0.180335	0.068706	0.001306	0.160322	0.226578	Deciduous	0.02235	Deciduous	0.023777	0.014535	0.264129	0.090953	0.045427	0.139358	0.226943	0.055627	0.00562
-150.9933204920	60.0359458890	Alpine	0.022128	0.017823	0.236317	0.080655	0.052742	0.163428	0.205722	0.066408	0.002747	0.152031	0.236317	Deciduous	0.022128	Deciduous	0.012542	0.010173	0.089545	0.04904	0.025936	0.039049	0.071978	0.026624	0.003618	0.061699	0.018674	0.01873	0.233009	0.082593	0.059706	0.182358	0.177014	0.068745	0.001283	0.157885	0.233009	Deciduous	0.018674	Deciduous	0.025581	0.016916	0.239625	0.078716	0.045777	0.144498	0.234429	0.064071	0.00421
-150.9925052280	60.0448783988	Alpine	0.015481	0.023016	0.248751	0.080018	0.046081	0.173663	0.199228	0.074068	0.002606	0.137089	0.248751	Deciduous	0.015481	Deciduous	0.007821	0.010229	0.073541	0.060525	0.03605	0.02826	0.056741	0.023006	0.003401	0.048418	0.014257	0.02587	0.23448	0.07309	0.060388	0.187111	0.181884	0.078265	0.001226	0.143428	0.23448	Deciduous	0.014257	Deciduous	0.016704	0.020161	0.263021	0.086946	0.031773	0.160215	0.216571	0.069872	0.003986
-151.0269102650	59.4638044075	Alpine	0.127584	0	0.037213	0.178012	0.309736	0.009269	0.103644	0.048551	0.166808	0.019183	0.309736	Mixed Conifer	0.127584	Alpine	0.051141	0	0.020702	0.084364	0.086335	0.006186	0.050698	0.005891	0.089675	0.008365	0.138924	0	0.034679	0.181808	0.283961	0.009069	0.104018	0.048729	0.178067	0.020744	0.283961	Mixed Conifer	0.138924	Alpine	0.116243	0	0.039747	0.174216	0.33551	0.009469	0.10327	0.048373	0.155549
-151.0245317650	59.4906076222	Alpine	0.090025	0.005724	0.042329	0.163206	0.297473	0.021031	0.152507	0.068468	0.123817	0.035418	0.297473	Mixed Conifer	0.090025	Mixed Conifer	0.045566	0.00551	0.026717	0.086736	0.098051	0.009364	0.049464	0.018028	0.1085	0.017871	0.089031	0.004974	0.053447	0.131693	0.267717	0.021313	0.167377	0.077917	0.137389	0.049142	0.267717	Mixed Conifer	0.089031	Mixed Conifer	0.091019	0.006475	0.031211	0.19472	0.327229	0.020749	0.137637	0.059018	0.110246
-151.0213545100	59.5263447126	Alpine	0.102666	0.006975	0.055453	0.143751	0.249111	0.039086	0.162453	0.078962	0.110745	0.050798	0.249111	Mixed Conifer	0.102666	Alpine	0.03154	0.005813	0.052068	0.078324	0.131205	0.012885	0.064201	0.025989	0.100314	0.016794	0.103215	0.006017	0.059506	0.10606	0.193891	0.041506	0.203614	0.091919	0.131668	0.062605	0.203614	Mountain Hemlock	0.103215	Alpine	0.102118	0.007933	0.0514	0.181442	0.304331	0.036666	0.121293	0.066005	0.089821
-151.0205591360	59.5352788921	Alpine	0.118234	0.002488	0.037726	0.14431	0.262774	0.015822	0.140801	0.068527	0.174651	0.034668	0.262774	Mixed Conifer	0.118234	Alpine	0.049988	0.003926	0.038202	0.086957	0.121434	0.007958	0.030606	0.018284	0.104064	0.015623	0.137269	0.002092	0.052097	0.109889	0.228934	0.019238	0.133071	0.083545	0.185646	0.048219	0.228934	Mixed Conifer	0.137269	Alpine	0.099198	0.002883	0.023354	0.178731	0.296614	0.012407	0.14853	0.053509	0.163656
-151.0189671150	59.5531471405	Alpine	0.053384	0.019088	0.113585	0.102779	0.158116	0.068136	0.250149	0.104327	0.032579	0.097858	0.250149	Mountain Hemlock	0.053384	Mountain Hemlock	0.037295	0.014772	0.055296	0.053621	0.088907	0.034883	0.084833	0.025935	0.032681	0.055387	0.054914	0.012499	0.090555	0.088259	0.103391	0.09413	0.284146	0.11159	0.042303	0.118213	0.284146	Mountain Hemlock	0.054914	Mountain Hemlock	0.051854	0.025677	0.136614	0.1173	0.212841	0.042142	0.216152	0.097064	0.022854
-151.0173733920	59.5710152430	Alpine	0.066001	0.017546	0.088041	0.097297	0.184337	0.059066	0.23919	0.113324	0.045466	0.089733	0.23919	Mountain Hemlock	0.066001	Mountain Hemlock	0.041718	0.008798	0.048353	0.068481	0.101072	0.031864	0.087173	0.030238	0.036633	0.046283	0.069724	0.019184	0.076011	0.080839	0.121999	0.080261	0.27444	0.114206	0.055402	0.107934	0.27444	Mountain Hemlock	0.069724	Mountain Hemlock	0.062278	0.015907	0.10007	0.113755	0.246676	0.037871	0.203941	0.112441	0.035531
-151.0165758920	59.5799492401	Alpine	0.091736	0.009332	0.095492	0.114045	0.183446	0.04345	0.2108	0.116926	0.058714	0.07606	0.2108	Mountain Hemlock	0.091736	Mountain Hemlock	0.040322	0.012102	0.051172	0.047603	0.063241	0.016575	0.046053	0.029167	0.04255	0.006808	0.088469	0	0.090842	0.131996	0.146822	0.051997	0.22464	0.131024	0.054367	0.079844	0.22464	Mountain Hemlock	0.088469	Mountain Hemlock	0.095004	0.018664	0.100142	0.096093	0.220069	0.034903	0.196961	0.102829	0.06306
-151.0133816260	59.6156848716	Alpine	0.074095	0.043286	0.077762	0.23611	0.133601	0.055377	0.173931	0.106764	0.033547	0.065527	0.23611	Herbaceous	0.074095	Herbaceous	0.038108	0.02854	0.045008	0.106128	0.065348	0.020021	0.085362	0.034228	0.031238	0.014312	0.083463	0.042377	0.094133	0.23415	0.113885	0.069294	0.186924	0.087122	0.025013	0.06364	0.23415	Herbaceous	0.083463	Herbaceous	0.064727	0.044195	0.061392	0.238069	0.153317	0.04146	0.160939	0.126406	0.042081
-151.0125819910	59.6246186913	Alpine	0.095033	0.028646	0.051851	0.205984	0.167093	0.039635	0.182381	0.099682	0.057475	0.072218	0.205984	Herbaceous	0.095033	Herbaceous	0.069773	0.021443	0.042339	0.091925	0.099444	0.016491	0.074002	0.016812	0.05654	0.036074	0.097479	0.038482	0.065074	0.193725	0.151817	0.045321	0.196671	0.091952	0.04205	0.07743	0.196671	Mountain Hemlock	0.097479	Mountain Hemlock	0.092588	0.018811	0.038628	0.218243	0.18237	0.03395	0.168091	0.107412	0.0729
-151.0117819280	59.6335524762	Alpine	0.116757	0.019623	0.043082	0.190194	0.159165	0.036545	0.226636	0.090349	0.060206	0.057443	0.226636	Mountain Hemlock	0.116757	Alpine	0.091587	0.011434	0.042028	0.090555	0.096052	0.024213	0.124248	0.016756	0.042485	0.030338	0.130472	0.027092	0.046511	0.168495	0.16311	0.031743	0.228436	0.089479	0.053161	0.061502	0.228436	Mountain Hemlock	0.130472	Alpine	0.103041	0.012155	0.039654	0.211894	0.15522	0.041347	0.224836	0.09122	0.06725
-151.0109814360	59.6424862263	Alpine	0.042668	0.028145	0.162621	0.164869	0.105435	0.075548	0.23855	0.079995	0.016054	0.086115	0.23855	Mountain Hemlock	0.042668	Mountain Hemlock	0.020545	0.01677	0.082897	0.079152	0.026322	0.014489	0.114531	0.023205	0.00655	0.017466	0.037597	0.029157	0.159843	0.162778	0.097457	0.083564	0.242824	0.086486	0.014628	0.085667	0.242824	Mountain Hemlock	0.037597	Mountain Hemlock	0.047739	0.027132	0.1654	0.16696	0.113413	0.067533	0.234276	0.073505	0.017479
-151.0101805160	59.6514199420	Alpine	0.068198	0.036557	0.099819	0.198221	0.132226	0.063742	0.188609	0.107211	0.030279	0.075138	0.198221	Herbaceous	0.068198	Herbaceous	0.03681	0.022154	0.054742	0.10955	0.057246	0.027246	0.074062	0.025537	0.029953	0.012969	0.068324	0.034113	0.106869	0.184774	0.122475	0.068623	0.216744	0.103056	0.016273	0.078749	0.216744	Mountain Hemlock	0.068324	Mountain Hemlock	0.068072	0.039001	0.092768	0.211667	0.141977	0.058862	0.160474	0.111366	0.044286
-151.0085773890	59.6692872708	Alpine	0.018925	0.028959	0.232765	0.079154	0.082605	0.165281	0.190124	0.065203	0.002967	0.134017	0.232765	Deciduous	0.018925	Deciduous	0.013799	0.022568	0.102792	0.040075	0.038188	0.02985	0.070276	0.027008	0.001744	0.04511	0.021841	0.038261	0.210883	0.074615	0.080691	0.184128	0.172551	0.074362	0.001743	0.140926	0.210883	Deciduous	0.021841	Deciduous	0.01601	0.019656	0.254647	0.083694	0.084519	0.146435	0.207698	0.056044	0.004191
-150.9843226440	59.9372818588	Alpine	0.020529	0.024186	0.240078	0.091925	0.060359	0.164039	0.208447	0.058486	0.002529	0.129421	0.240078	Deciduous	0.020529	Deciduous	0.012331	0.015611	0.126351	0.039085	0.042114	0.052845	0.106211	0.023011	0.002826	0.032056	0.020749	0.031441	0.218104	0.095052	0.05041	0.184018	0.19142	0.06375	0.001523	0.143533	0.218104	Deciduous	0.020749	Deciduous	0.02031	0.016931	0.262052	0.088798	0.070309	0.144061	0.225475	0.053222	0.003535
-150.9826916790	59.9551472158	Alpine	0.024958	0.016576	0.241958	0.101787	0.083166	0.128279	0.208524	0.06068	0.00367	0.130401	0.241958	Deciduous	0.024958	Deciduous	0.013926	0.007734	0.083658	0.042677	0.049819	0.04303	0.077806	0.036223	0.003022	0.035674	0.023439	0.016637	0.239991	0.105464	0.095794	0.147504	0.172174	0.0597	0.003721	0.135576	0.239991	Deciduous	0.023439	Deciduous	0.026477	0.016515	0.243925	0.09811	0.070539	0.109054	0.244874	0.061661	0.003619
-150.9818755340	59.9640798532	Alpine	0.020363	0.017671	0.238228	0.099213	0.06967	0.147906	0.212707	0.059625	0.003344	0.131273	0.238228	Deciduous	0.020363	Deciduous	0.01156	0.009108	0.087442	0.052668	0.041306	0.043217	0.079065	0.03451	0.002788	0.029062	0.02114	0.020456	0.212429	0.102703	0.065584	0.171014	0.196693	0.064861	0.002103	0.143017	0.212429	Deciduous	0.02114	Deciduous	0.019586	0.014887	0.264027	0.095722	0.073756	0.124798	0.228721	0.054388	0.004586
-150.9777881870	60.0087426375	Alpine	0.01153	0.031229	0.243049	0.076817	0.048687	0.184257	0.198743	0.06551	0.002393	0.137786	0.243049	Deciduous	0.01153	Deciduous	0.006765	0.01924	0.074238	0.063672	0.024877	0.028593	0.077545	0.017433	0.003185	0.055737	0.011345	0.031686	0.251405	0.077238	0.042599	0.185357	0.186386	0.070277	0.000495	0.143212	0.251405	Deciduous	0.011345	Deciduous	0.011715	0.030771	0.234693	0.076397	0.054774	0.183156	0.211101	0.060744	0.004291
-150.9761501490	60.0266075672	Alpine	0.022824	0.014668	0.239563	0.096074	0.059636	0.14857	0.207114	0.055451	0.004377	0.151723	0.239563	Deciduous	0.022824	Deciduous	0.009154	0.008734	0.102404	0.045567	0.023085	0.036287	0.065962	0.02595	0.00595	0.061747	0.019728	0.013633	0.22569	0.097218	0.060069	0.176641	0.178465	0.060649	0.002424	0.165484	0.22569	Deciduous	0.019728	Deciduous	0.02592	0.015703	0.253436	0.09493	0.059204	0.120499	0.235762	0.050254	0.00633
-150.9745103350	60.0444723943	Alpine	0.009485	0.036468	0.29751	0.0894	0.041343	0.167985	0.161998	0.058436	0.002332	0.135044	0.29751	Deciduous	0.009485	Deciduous	0.007661	0.027035	0.021243	0.064384	0.011756	0.047431	0.065422	0.0152	0.002546	0.069608	0.010145	0.037301	0.29211	0.085213	0.033052	0.152605	0.169584	0.059446	0.00105	0.159494	0.29211	Deciduous	0.010145	Deciduous	0.008824	0.035634	0.302909	0.093586	0.049634	0.183365	0.154412	0.057427	0.003613
-151.0242914910	59.2936430105	Alpine	0.043369	0.015673	0.041629	0.234549	0.237638	0.061358	0.193048	0.087568	0.018299	0.066869	0.237638	Mixed Conifer	0.043369	Mixed Conifer	0.025334	0.01255	0.035651	0.097196	0.051802	0.016121	0.09765	0.020074	0.011383	0.032439	0.049465	0.023467	0.057953	0.229421	0.23133	0.056981	0.160197	0.101941	0.019269	0.069975	0.23133	Mixed Conifer	0.049465	Mixed Conifer	0.037273	0.00788	0.025305	0.239678	0.243946	0.065734	0.225899	0.073194	0.017329
-151.0203417760	59.3383181093	Alpine	0.040032	0.016381	0.051178	0.180493	0.228618	0.062453	0.212501	0.09594	0.012625	0.099778	0.228618	Mixed Conifer	0.040032	Mixed Conifer	0.027737	0.007035	0.020973	0.094954	0.025802	0.01807	0.067364	0.00975	0.009865	0.03235	0.041935	0.014892	0.050315	0.188531	0.211146	0.070227	0.217678	0.089521	0.015084	0.10067	0.217678	Mountain Hemlock	0.041935	Mountain Hemlock	0.038129	0.017869	0.052041	0.172455	0.246091	0.054679	0.207324	0.102359	0.010166
-151.0195505760	59.3472530044	Alpine	0.029026	0.016539	0.110876	0.185304	0.141677	0.0825	0.172334	0.117719	0.006481	0.137543	0.185304	Herbaceous	0.029026	Herbaceous	0.019309	0.010243	0.056931	0.106895	0.038276	0.009469	0.095319	0.02043	0.004586	0.055155	0.029649	0.01767	0.103333	0.157984	0.166305	0.089105	0.173348	0.120566	0.005909	0.136131	0.173348	Mountain Hemlock	0.029649	Mountain Hemlock	0.028403	0.015407	0.118418	0.212624	0.11705	0.075895	0.17132	0.114873	0.007054
-151.0171744520	59.3740574439	Alpine	0.059317	0.009488	0.063409	0.127925	0.259074	0.03618	0.244881	0.085208	0.052362	0.062155	0.259074	Mixed Conifer	0.059317	Mixed Conifer	0.023932	0.009313	0.030543	0.031098	0.065028	0.010822	0.0661	0.018679	0.06207	0.035716	0.060798	0.008522	0.064294	0.141207	0.243587	0.032745	0.238727	0.083718	0.060134	0.066267	0.243587	Mixed Conifer	0.060798	Mixed Conifer	0.057836	0.010454	0.062523	0.114643	0.274561	0.039615	0.251036	0.086698	0.04459
-151.0068340150	59.4902058709	Alpine	0.070294	0.014493	0.097691	0.104006	0.225952	0.049858	0.204794	0.105051	0.048496	0.079365	0.225952	Mixed Conifer	0.070294	Mixed Conifer	0.045201	0.010499	0.03542	0.043056	0.130254	0.021583	0.060924	0.024925	0.037151	0.043757	0.076232	0.016391	0.089904	0.106458	0.155162	0.065958	0.224538	0.113001	0.049152	0.103204	0.224538	Mountain Hemlock	0.076232	Mountain Hemlock	0.064357	0.012594	0.105479	0.101554	0.296741	0.033759	0.18505	0.097101	0.047839
-151.0044375770	59.5170084278	Alpine	0.09843	0.004023	0.039175	0.175788	0.295744	0.01415	0.107806	0.070341	0.161195	0.033346	0.295744	Mixed Conifer	0.09843	Mixed Conifer	0.035894	0.004506	0.021681	0.105097	0.081733	0.005954	0.037447	0.017354	0.091814	0.02096	0.10936	0.005255	0.048616	0.141269	0.268862	0.016858	0.11635	0.081334	0.164751	0.047346	0.268862	Mixed Conifer	0.10936	Alpine	0.0875	0.002792	0.029735	0.210306	0.322626	0.011443	0.099263	0.059349	0.15764
-151.0012363560	59.5527446485	Alpine	0.065025	0.016031	0.114887	0.095103	0.166002	0.055854	0.230943	0.119482	0.037343	0.099332	0.230943	Mountain Hemlock	0.065025	Mountain Hemlock	0.035314	0.012858	0.079423	0.050042	0.078592	0.021627	0.067942	0.0245	0.027148	0.033232	0.065618	0.011116	0.090733	0.102168	0.118427	0.069295	0.240769	0.131134	0.047473	0.123268	0.240769	Mountain Hemlock	0.065618	Mountain Hemlock	0.064432	0.020946	0.13904	0.088037	0.213577	0.042412	0.221117	0.107831	0.027213
-151.0004349820	59.5616786119	Alpine	0.088928	0.011007	0.107511	0.103147	0.177608	0.039722	0.239585	0.109092	0.050489	0.072913	0.239585	Mountain Hemlock	0.088928	Mountain Hemlock	0.034417	0.01118	0.047642	0.03737	0.06256	0.009942	0.058572	0.025935	0.042056	0.003708	0.08734	0.002005	0.097251	0.112298	0.152866	0.041958	0.269971	0.117257	0.047659	0.071396	0.269971	Mountain Hemlock	0.08734	Mountain Hemlock	0.090515	0.020009	0.117771	0.093995	0.20235	0.037486	0.209199	0.100926	0.05332
-150.9996331800	59.5706125389	Alpine	0.11204	0.003649	0.034363	0.114184	0.272008	0.022154	0.17963	0.086342	0.124005	0.051624	0.272008	Mixed Conifer	0.11204	Alpine	0.057353	0.006433	0.019766	0.055566	0.099826	0.006271	0.071052	0.02828	0.08808	0.024161	0.122516	0.002031	0.022875	0.125915	0.222089	0.020554	0.18746	0.087532	0.151613	0.057415	0.222089	Mixed Conifer	0.122516	Alpine	0.101565	0.005267	0.045852	0.102452	0.321928	0.023754	0.171801	0.085153	0.096396
-150.9964216830	59.6063478875	Alpine	0.074127	0.013522	0.095811	0.13807	0.173662	0.041871	0.200407	0.118181	0.046976	0.097372	0.200407	Mountain Hemlock	0.074127	Mountain Hemlock	0.047178	0.006509	0.061783	0.061871	0.088976	0.01757	0.040427	0.029158	0.014729	0.049328	0.074606	0.013008	0.118233	0.13547	0.119423	0.05606	0.199979	0.126763	0.047227	0.109231	0.199979	Mountain Hemlock	0.074606	Mountain Hemlock	0.073648	0.014036	0.07339	0.140669	0.227902	0.027682	0.200835	0.109599	0.046726
-150.9956177350	59.6152816358	Alpine	0.11467	0.017447	0.054531	0.171935	0.181875	0.035484	0.195465	0.099417	0.075604	0.053572	0.195465	Mountain Hemlock	0.11467	Alpine	0.083684	0.016044	0.035338	0.106196	0.07367	0.026577	0.074581	0.026529	0.05007	0.02929	0.123023	0.027872	0.069687	0.152649	0.159147	0.038392	0.207137	0.106339	0.069209	0.046544	0.207137	Mountain Hemlock	0.123023	Alpine	0.106316	0.007021	0.039375	0.191221	0.204604	0.032576	0.183793	0.092494	0.082
-150.9948133570	59.6242153490	Alpine	0.095033	0.028646	0.051851	0.205984	0.167093	0.039635	0.182381	0.099682	0.057475	0.072218	0.205984	Herbaceous	0.095033	Herbaceous	0.069773	0.021443	0.042339	0.091925	0.099444	0.016491	0.074002	0.016812	0.05654	0.036074	0.097479	0.038482	0.065074	0.193725	0.151817	0.045321	0.196671	0.091952	0.04205	0.07743	0.196671	Mountain Hemlock	0.097479	Mountain Hemlock	0.092588	0.018811	0.038628	0.218243	0.18237	0.03395	0.168091	0.107412	0.0729
-150.9940085490	59.6331490272	Alpine	0.144808	0.007888	0.034035	0.175148	0.201817	0.025679	0.166199	0.088219	0.122174	0.034034	0.201817	Mixed Conifer	0.144808	Alpine	0.090625	0.007866	0.035651	0.063996	0.137465	0.017984	0.058115	0.017097	0.069684	0.028306	0.156581	0.013921	0.049845	0.182295	0.174131	0.029847	0.156544	0.089413	0.100015	0.047407	0.182295	Herbaceous	0.156581	Alpine	0.133034	0.001855	0.018225	0.168001	0.229503	0.02151	0.175854	0.087024	0.144334
-150.9932033090	59.6420826707	Alpine	0.065575	0.03513	0.098218	0.195461	0.134814	0.061445	0.197119	0.108853	0.029639	0.073745	0.197119	Mountain Hemlock	0.065575	Mountain Hemlock	0.034023	0.022485	0.053646	0.113747	0.056021	0.018951	0.073483	0.036032	0.02624	0.021777	0.058594	0.035409	0.098798	0.170974	0.12808	0.070563	0.225881	0.108893	0.018485	0.084322	0.225881	Mountain Hemlock	0.058594	Mountain Hemlock	0.072555	0.034852	0.097638	0.219949	0.141548	0.052327	0.168357	0.108813	0.040793
-150.9915915360	59.6599498543	Alpine	0.023709	0.023722	0.229745	0.113375	0.084448	0.118231	0.221684	0.065196	0.005794	0.114096	0.229745	Deciduous	0.023709	Deciduous	0.014502	0.011101	0.108427	0.058317	0.034792	0.02317	0.100452	0.015126	0.003273	0.0247	0.022264	0.024269	0.212775	0.119749	0.070082	0.130697	0.223447	0.067855	0.003539	0.125323	0.223447	Mountain Hemlock	0.022264	Mountain Hemlock	0.025154	0.023174	0.246715	0.107001	0.098814	0.105764	0.219922	0.062538	0.008049
-150.9655662960	59.9458073292	Alpine	0.020777	0.019339	0.216056	0.09704	0.069653	0.15009	0.235897	0.055099	0.003023	0.133027	0.235897	Mountain Hemlock	0.020777	Mountain Hemlock	0.011024	0.00713	0.088253	0.048342	0.026566	0.044731	0.099994	0.024697	0.003027	0.029599	0.020119	0.022361	0.191045	0.101447	0.056751	0.179656	0.225258	0.058969	0.001511	0.142882	0.225258	Mountain Hemlock	0.020119	Mountain Hemlock	0.021436	0.016316	0.241066	0.092633	0.082554	0.120524	0.246535	0.051228	0.004535
-150.9647457540	59.9547398849	Alpine	0.021383	0.020327	0.217963	0.096611	0.071387	0.145794	0.225852	0.056974	0.004702	0.139006	0.225852	Mountain Hemlock	0.021383	Mountain Hemlock	0.010216	0.009107	0.094945	0.045046	0.022705	0.048791	0.108302	0.028644	0.001781	0.038569	0.019629	0.024151	0.201047	0.100033	0.064293	0.174299	0.19802	0.06184	0.003328	0.15336	0.201047	Deciduous	0.019629	Deciduous	0.023138	0.016504	0.234879	0.09319	0.078481	0.11729	0.253684	0.052108	0.006076
-150.9639247700	59.9636724132	Alpine	0.022595	0.015946	0.235401	0.089491	0.080591	0.138731	0.215492	0.054225	0.004493	0.143034	0.235401	Deciduous	0.022595	Deciduous	0.011085	0.00675	0.080075	0.042119	0.034636	0.043113	0.074665	0.03093	0.001886	0.043224	0.022018	0.018627	0.213493	0.083912	0.078651	0.153768	0.208422	0.058876	0.003857	0.158376	0.213493	Deciduous	0.022018	Deciduous	0.023172	0.013265	0.257308	0.095071	0.082531	0.123694	0.222563	0.049575	0.005129
-151.0082833620	59.2753710741	Alpine	0.011595	0.014189	0.169254	0.225439	0.129126	0.085262	0.156349	0.104511	0.003865	0.10041	0.225439	Herbaceous	0.011595	Herbaceous	0.009357	0.009287	0.060143	0.069337	0.020684	0.028565	0.023073	0.030383	0.002746	0.053288	0.013247	0.014671	0.156766	0.197515	0.127823	0.104273	0.159794	0.103908	0.004258	0.117744	0.197515	Herbaceous	0.013247	Herbaceous	0.009943	0.013708	0.181743	0.253363	0.130429	0.06625	0.152904	0.105114	0.003471
-151.0059033460	59.3021761975	Alpine	0.022736	0.016861	0.08781	0.239852	0.16548	0.07815	0.144098	0.124456	0.008191	0.112366	0.239852	Herbaceous	0.022736	Herbaceous	0.013388	0.009032	0.061613	0.059504	0.041225	0.027786	0.048967	0.034641	0.005062	0.057083	0.028553	0.022342	0.08062	0.237006	0.164296	0.09055	0.13721	0.119292	0.005865	0.114266	0.237006	Herbaceous	0.028553	Herbaceous	0.016919	0.01138	0.095	0.242698	0.166664	0.06575	0.150986	0.129621	0.010516
-151.0035195440	59.3289809416	Alpine	0.015995	0.018072	0.148601	0.223374	0.14155	0.078829	0.163444	0.109187	0.005636	0.095312	0.223374	Herbaceous	0.015995	Herbaceous	0.013376	0.006342	0.084048	0.041226	0.019628	0.025663	0.032557	0.031239	0.003404	0.056442	0.017295	0.018392	0.137889	0.201487	0.13596	0.089247	0.17276	0.113851	0.004969	0.10815	0.201487	Herbaceous	0.017295	Herbaceous	0.014694	0.017752	0.159313	0.245262	0.147141	0.068411	0.154128	0.104522	0.006302
-151.0019282340	59.3468505629	Alpine	0.084633	0.008712	0.076731	0.201577	0.280213	0.038401	0.141858	0.063716	0.0607	0.04346	0.280213	Mixed Conifer	0.084633	Mixed Conifer	0.056859	0.007611	0.056392	0.059253	0.072386	0.020536	0.036199	0.014291	0.075966	0.024076	0.089187	0.010322	0.089417	0.191598	0.247901	0.031312	0.137174	0.070098	0.088518	0.044472	0.247901	Mixed Conifer	0.089187	Mixed Conifer	0.080079	0.007101	0.064045	0.211555	0.312525	0.045489	0.146542	0.057334	0.032882
-151.0011319450	59.3557853117	Alpine	0.045845	0.013172	0.096116	0.156626	0.219997	0.064678	0.193816	0.085652	0.020392	0.103706	0.219997	Mixed Conifer	0.045845	Mixed Conifer	0.036312	0.007578	0.042103	0.09835	0.058799	0.024711	0.104343	0.021014	0.023884	0.041188	0.044279	0.011777	0.10206	0.149248	0.198665	0.069661	0.20269	0.089926	0.028339	0.103355	0.20269	Mountain Hemlock	0.044279	Mountain Hemlock	0.047411	0.014566	0.090172	0.164005	0.241328	0.059695	0.184943	0.081378	0.012446
-150.9899393560	59.4808675836	Alpine	0.061907	0.01288	0.096581	0.106275	0.217405	0.050787	0.226941	0.10428	0.046745	0.076198	0.226941	Mountain Hemlock	0.061907	Mountain Hemlock	0.036171	0.010266	0.030791	0.032154	0.121691	0.023319	0.072139	0.029498	0.036232	0.040264	0.062161	0.012644	0.094838	0.100168	0.16082	0.069529	0.247583	0.107689	0.048602	0.095965	0.247583	Mountain Hemlock	0.062161	Mountain Hemlock	0.061653	0.013116	0.098325	0.112383	0.273989	0.032045	0.206299	0.100871	0.044889
-150.9891366890	59.4898017386	Alpine	0.061907	0.01288	0.096581	0.106275	0.217405	0.050787	0.226941	0.10428	0.046745	0.076198	0.226941	Mountain Hemlock	0.061907	Mountain Hemlock	0.036171	0.010266	0.030791	0.032154	0.121691	0.023319	0.072139	0.029498	0.036232	0.040264	0.062161	0.012644	0.094838	0.100168	0.16082	0.069529	0.247583	0.107689	0.048602	0.095965	0.247583	Mountain Hemlock	0.062161	Mountain Hemlock	0.061653	0.013116	0.098325	0.112383	0.273989	0.032045	0.206299	0.100871	0.044889
-150.9826999260	59.5612736279	Alpine	0.15712	0.001868	0.020896	0.14534	0.284592	0.010341	0.05695	0.077219	0.220505	0.025169	0.284592	Mixed Conifer	0.15712	Alpine	0.090543	0.002905	0.019749	0.089215	0.124043	0.00369	0.035877	0.017542	0.105051	0.011774	0.18445	0.001997	0.010614	0.119325	0.242978	0.009503	0.076806	0.082525	0.240426	0.031375	0.242978	Mixed Conifer	0.18445	Alpine	0.129791	0.00174	0.031178	0.171356	0.326205	0.011178	0.037095	0.071912	0.200583
-150.9818933960	59.5702074481	Alpine	0.15712	0.001868	0.020896	0.14534	0.284592	0.010341	0.05695	0.077219	0.220505	0.025169	0.284592	Mixed Conifer	0.15712	Alpine	0.090543	0.002905	0.019749	0.089215	0.124043	0.00369	0.035877	0.017542	0.105051	0.011774	0.18445	0.001997	0.010614	0.119325	0.242978	0.009503	0.076806	0.082525	0.240426	0.031375	0.242978	Mixed Conifer	0.18445	Alpine	0.129791	0.00174	0.031178	0.171356	0.326205	0.011178	0.037095	0.071912	0.200583
-150.9786629630	59.6059423691	Alpine	0.074127	0.013522	0.095811	0.13807	0.173662	0.041871	0.200407	0.118181	0.046976	0.097372	0.200407	Mountain Hemlock	0.074127	Mountain Hemlock	0.047178	0.006509	0.061783	0.061871	0.088976	0.01757	0.040427	0.029158	0.014729	0.049328	0.074606	0.013008	0.118233	0.13547	0.119423	0.05606	0.199979	0.126763	0.047227	0.109231	0.199979	Mountain Hemlock	0.074606	Mountain Hemlock	0.073648	0.014036	0.07339	0.140669	0.227902	0.027682	0.200835	0.109599	0.046726
-150.9778542750	59.6148760103	Alpine	0.123865	0.011467	0.058612	0.125397	0.200098	0.030971	0.21656	0.099547	0.083721	0.049763	0.21656	Mountain Hemlock	0.123865	Alpine	0.072057	0.015006	0.047227	0.073684	0.103057	0.008044	0.068675	0.02649	0.049093	0.034612	0.116723	0.00239	0.086116	0.122369	0.156586	0.03073	0.243406	0.120668	0.066993	0.054018	0.243406	Mountain Hemlock	0.116723	Alpine	0.131006	0.020543	0.031108	0.128424	0.243611	0.031212	0.189713	0.078426	0.100449
-150.9770451540	59.6238096163	Alpine	0.137169	0.007214	0.041402	0.166161	0.223842	0.031093	0.157003	0.079232	0.121008	0.035874	0.223842	Mixed Conifer	0.137169	Alpine	0.089575	0.010056	0.04145	0.085725	0.149992	0.017028	0.073133	0.019224	0.063793	0.016829	0.142805	0.012341	0.067359	0.161946	0.174939	0.031403	0.161873	0.090126	0.117481	0.039728	0.174939	Mixed Conifer	0.142805	Alpine	0.131534	0.002088	0.015445	0.170375	0.272746	0.030784	0.152133	0.068339	0.124535
-150.9721813220	59.6774105245	Alpine	0.046707	0.026731	0.155807	0.116226	0.124212	0.080949	0.261209	0.082914	0.017792	0.087453	0.261209	Mountain Hemlock	0.046707	Mountain Hemlock	0.026454	0.017419	0.049419	0.086319	0.033566	0.024804	0.104308	0.034077	0.009337	0.022196	0.042625	0.022371	0.159766	0.091417	0.134601	0.093243	0.25963	0.087298	0.014382	0.094669	0.25963	Mountain Hemlock	0.042625	Mountain Hemlock	0.05079	0.031091	0.151848	0.141035	0.113823	0.068655	0.262789	0.078531	0.021202
-150.9713691630	59.6863438897	Alpine	0.028576	0.033029	0.200178	0.105053	0.094327	0.114641	0.230226	0.06985	0.007345	0.116775	0.230226	Mountain Hemlock	0.028576	Mountain Hemlock	0.015809	0.014932	0.102323	0.046011	0.04266	0.027397	0.087333	0.02234	0.004802	0.019777	0.024478	0.027961	0.185425	0.106138	0.088476	0.120974	0.238746	0.074358	0.005114	0.128331	0.238746	Mountain Hemlock	0.024478	Mountain Hemlock	0.032673	0.038097	0.214931	0.103969	0.100177	0.108307	0.221707	0.065342	0.009576
-150.9476256530	59.9453976941	Alpine	0.018539	0.032152	0.246031	0.075477	0.060597	0.162009	0.202523	0.064263	0.003229	0.13518	0.246031	Deciduous	0.018539	Deciduous	0.011248	0.016811	0.101318	0.052718	0.044355	0.038498	0.079723	0.03373	0.002652	0.035211	0.018749	0.037661	0.234931	0.070376	0.062825	0.180089	0.18497	0.075667	0.001675	0.133058	0.234931	Deciduous	0.018749	Deciduous	0.018329	0.026642	0.257131	0.080579	0.05837	0.14393	0.220076	0.052858	0.004783
-150.9468002740	59.9543301401	Alpine	0.018144	0.031954	0.246181	0.07312	0.06003	0.167042	0.211334	0.062995	0.002948	0.126254	0.246181	Deciduous	0.018144	Deciduous	0.01273	0.017931	0.090296	0.057242	0.044011	0.03804	0.089562	0.029134	0.002895	0.038021	0.01936	0.037223	0.250616	0.061361	0.062707	0.183704	0.187299	0.06995	0.001662	0.126118	0.250616	Deciduous	0.01936	Deciduous	0.016927	0.026684	0.241745	0.084879	0.057352	0.150381	0.235368	0.05604	0.004233
-150.9459744490	59.9632625587	Alpine	0.021266	0.022124	0.246864	0.077904	0.063948	0.145073	0.215301	0.061987	0.004484	0.14105	0.246864	Deciduous	0.021266	Deciduous	0.009726	0.012777	0.101923	0.042265	0.030621	0.051317	0.090349	0.029782	0.002067	0.038231	0.022468	0.027974	0.208305	0.073597	0.064835	0.170248	0.204198	0.069664	0.003394	0.155316	0.208305	Deciduous	0.022468	Deciduous	0.020064	0.016273	0.285423	0.08221	0.06306	0.119899	0.226404	0.05431	0.005574
-150.9883047280	59.3017719131	Alpine	0.035715	0.011975	0.032489	0.227538	0.245633	0.066251	0.185032	0.097073	0.012757	0.085538	0.245633	Mixed Conifer	0.035715	Mixed Conifer	0.013997	0.00785	0.027672	0.102452	0.04665	0.020088	0.092583	0.019454	0.006211	0.04131	0.037008	0.01714	0.046557	0.207539	0.230576	0.058144	0.196389	0.104398	0.012061	0.090189	0.230576	Mixed Conifer	0.037008	Mixed Conifer	0.034422	0.006809	0.018422	0.247536	0.26069	0.074359	0.173675	0.089748	0.013453
-150.9827039770	59.3643149955	Alpine	0.065861	0.009829	0.087759	0.139024	0.244889	0.033135	0.217764	0.092349	0.042948	0.066442	0.244889	Mixed Conifer	0.065861	Mixed Conifer	0.036293	0.012969	0.038586	0.053612	0.061033	0.013231	0.056886	0.017852	0.053362	0.027899	0.067463	0.007015	0.068307	0.144798	0.240369	0.030286	0.220932	0.093466	0.057972	0.069392	0.240369	Mixed Conifer	0.067463	Mixed Conifer	0.064259	0.012643	0.107211	0.13325	0.249409	0.035984	0.214596	0.091233	0.027924
-150.9802972770	59.3911185572	Alpine	0.059025	0.007541	0.080059	0.126269	0.26433	0.04504	0.241123	0.073564	0.055327	0.047723	0.26433	Mixed Conifer	0.059025	Mixed Conifer	0.028874	0.006898	0.031052	0.052429	0.046175	0.018554	0.061512	0.01827	0.050062	0.026573	0.061337	0.002902	0.091004	0.116964	0.232497	0.038052	0.266674	0.081655	0.054695	0.05422	0.266674	Mountain Hemlock	0.061337	Mountain Hemlock	0.056712	0.01218	0.069114	0.135574	0.296162	0.052029	0.215572	0.065473	0.055959
-150.9698237580	59.5072632081	Alpine	0.096128	0.002031	0.056917	0.118781	0.27634	0.027262	0.201113	0.069303	0.108164	0.043961	0.27634	Mixed Conifer	0.096128	Mixed Conifer	0.039165	0.004975	0.025836	0.0555	0.075792	0.014707	0.03779	0.017733	0.069557	0.01535	0.094708	0	0.070957	0.114006	0.273437	0.033514	0.181964	0.070155	0.113866	0.047394	0.273437	Mixed Conifer	0.094708	Mixed Conifer	0.097548	0.004062	0.042878	0.123555	0.279244	0.021009	0.220262	0.068451	0.102462
-150.9665865150	59.5429987228	Alpine	0.086005	0.00485	0.04682	0.101593	0.260609	0.020728	0.262225	0.081908	0.073751	0.061511	0.262225	Mountain Hemlock	0.086005	Mountain Hemlock	0.039527	0.004217	0.012067	0.032334	0.059446	0.006608	0.046096	0.029631	0.032842	0.029318	0.086974	0.004926	0.041768	0.099565	0.231634	0.023821	0.259486	0.095679	0.075051	0.081096	0.259486	Mountain Hemlock	0.086974	Mountain Hemlock	0.085036	0.004774	0.051873	0.10362	0.289583	0.017635	0.264964	0.068137	0.072452
-150.9657761240	59.5519325088	Alpine	0.086005	0.00485	0.04682	0.101593	0.260609	0.020728	0.262225	0.081908	0.073751	0.061511	0.262225	Mountain Hemlock	0.086005	Mountain Hemlock	0.039527	0.004217	0.012067	0.032334	0.059446	0.006608	0.046096	0.029631	0.032842	0.029318	0.086974	0.004926	0.041768	0.099565	0.231634	0.023821	0.259486	0.095679	0.075051	0.081096	0.259486	Mountain Hemlock	0.086974	Mountain Hemlock	0.085036	0.004774	0.051873	0.10362	0.289583	0.017635	0.264964	0.068137	0.072452
-150.9649653000	59.5608662581	Alpine	0.097488	0.001977	0.040785	0.107521	0.281592	0.01863	0.209211	0.08372	0.10675	0.052326	0.281592	Mixed Conifer	0.097488	Mixed Conifer	0.041149	0.003064	0.027809	0.051441	0.065096	0.011099	0.070157	0.017638	0.071547	0.01453	0.114419	0.00201	0.026886	0.098144	0.253162	0.010335	0.219269	0.092795	0.128234	0.054747	0.253162	Mixed Conifer	0.114419	Alpine	0.080558	0.001945	0.054683	0.116898	0.310022	0.026925	0.199152	0.074645	0.085267
-150.9600912480	59.6144679952	Alpine	0.151018	0	0.015656	0.13207	0.240401	0.013347	0.142495	0.074795	0.206053	0.024166	0.240401	Mixed Conifer	0.151018	Alpine	0.07756	0	0.013078	0.060248	0.11265	0.010295	0.072376	0.01018	0.122133	0.014081	0.163889	0	0.017977	0.146776	0.202166	0.016704	0.131667	0.07283	0.222696	0.025295	0.222696	Snow or Ice	0.163889	Alpine	0.138147	0	0.013335	0.117364	0.278637	0.00999	0.153322	0.07676	0.189409
-150.9592773850	59.6234014935	Alpine	0.145672	0.006028	0.062569	0.091761	0.212028	0.030151	0.181595	0.099614	0.120065	0.050517	0.212028	Mixed Conifer	0.145672	Alpine	0.068901	0.008242	0.060661	0.077776	0.093932	0.014344	0.068478	0.014993	0.042223	0.016661	0.130545	0.006051	0.064452	0.096229	0.19423	0.025132	0.21264	0.095191	0.119996	0.055536	0.21264	Mountain Hemlock	0.130545	Alpine	0.160798	0.006005	0.060686	0.087292	0.229827	0.03517	0.150549	0.104038	0.120135
-150.9543850450	59.6770017535	Alpine	0.046707	0.026731	0.155807	0.116226	0.124212	0.080949	0.261209	0.082914	0.017792	0.087453	0.261209	Mountain Hemlock	0.046707	Mountain Hemlock	0.026454	0.017419	0.049419	0.086319	0.033566	0.024804	0.104308	0.034077	0.009337	0.022196	0.042625	0.022371	0.159766	0.091417	0.134601	0.093243	0.25963	0.087298	0.014382	0.094669	0.25963	Mountain Hemlock	0.042625	Mountain Hemlock	0.05079	0.031091	0.151848	0.141035	0.113823	0.068655	0.262789	0.078531	0.021202
-150.9527507670	59.6948682338	Alpine	0.009238	0.048514	0.303764	0.134874	0.059234	0.149354	0.117134	0.049657	0.001512	0.126721	0.303764	Deciduous	0.009238	Deciduous	0.002181	0.036319	0.055211	0.068212	0.021849	0.032902	0.032854	0.008998	0.000939	0.042075	0.010753	0.045412	0.284361	0.133598	0.058083	0.164566	0.104474	0.050003	0.001045	0.147706	0.284361	Deciduous	0.010753	Deciduous	0.007724	0.051615	0.323167	0.13615	0.060385	0.134141	0.129794	0.04931	0.001978
-150.9519329710	59.7038014237	Alpine	0.025557	0.028808	0.216195	0.117111	0.08517	0.112616	0.218587	0.055952	0.009782	0.130221	0.218587	Mountain Hemlock	0.025557	Mountain Hemlock	0.015547	0.010626	0.092616	0.046054	0.022078	0.021169	0.119347	0.017124	0.004467	0.030579	0.019298	0.027895	0.206959	0.117662	0.078684	0.125073	0.219171	0.060827	0.007296	0.137134	0.219171	Mountain Hemlock	0.019298	Mountain Hemlock	0.031816	0.029722	0.225432	0.116559	0.091656	0.100158	0.218004	0.051077	0.012268
-150.9511147360	59.7127345803	Alpine	0.018968	0.033617	0.218248	0.084284	0.090389	0.149661	0.201259	0.054744	0.005278	0.143551	0.218248	Deciduous	0.018968	Deciduous	0.009966	0.022847	0.077364	0.041953	0.01314	0.043984	0.117461	0.014886	0.002532	0.04462	0.017377	0.035901	0.193604	0.086181	0.084087	0.173734	0.192345	0.061386	0.003802	0.151583	0.193604	Deciduous	0.017377	Deciduous	0.020559	0.031333	0.242893	0.082386	0.09669	0.125589	0.210174	0.048103	0.006754
-150.9715095960	59.2924304737	Alpine	0.028068	0.017367	0.066362	0.24101	0.175694	0.074133	0.162645	0.112725	0.008119	0.113878	0.24101	Herbaceous	0.028068	Herbaceous	0.0134	0.004067	0.063048	0.068884	0.034866	0.017366	0.066457	0.029327	0.004927	0.056449	0.035371	0.018467	0.04938	0.229226	0.183947	0.078647	0.16216	0.119566	0.007754	0.11548	0.229226	Herbaceous	0.035371	Herbaceous	0.020765	0.016267	0.083343	0.252794	0.16744	0.069618	0.163129	0.105885	0.008484
-150.9682947850	59.3281693700	Alpine	0.020591	0.011385	0.070654	0.224096	0.170641	0.088383	0.176599	0.100904	0.006246	0.130501	0.224096	Herbaceous	0.020591	Herbaceous	0.009175	0.003119	0.050705	0.104204	0.027775	0.023993	0.071531	0.023618	0.004333	0.066903	0.02497	0.009971	0.061993	0.212237	0.173142	0.092233	0.192921	0.09826	0.007005	0.127268	0.212237	Herbaceous	0.02497	Herbaceous	0.016212	0.012799	0.079315	0.235956	0.16814	0.084533	0.160277	0.103549	0.005486
-150.9666848200	59.3460385673	Alpine	0.033278	0.016575	0.082629	0.161985	0.217868	0.058451	0.210097	0.096853	0.010094	0.11217	0.217868	Mixed Conifer	0.033278	Mixed Conifer	0.021433	0.004918	0.050427	0.099382	0.050923	0.022833	0.073124	0.019002	0.010512	0.038659	0.035233	0.012692	0.066224	0.153127	0.232331	0.062162	0.232543	0.086283	0.013009	0.106395	0.232543	Mountain Hemlock	0.035233	Mountain Hemlock	0.031322	0.020457	0.099035	0.170843	0.203406	0.05474	0.187652	0.107422	0.007178
-150.9650731460	59.3639075994	Alpine	0.051142	0.020571	0.077562	0.146515	0.230961	0.041381	0.216693	0.089652	0.042976	0.082547	0.230961	Mixed Conifer	0.051142	Mixed Conifer	0.015207	0.0164	0.01237	0.037189	0.045174	0.01195	0.055346	0.021701	0.047407	0.035616	0.052394	0.018037	0.071557	0.158248	0.232555	0.035561	0.200667	0.089384	0.046855	0.09474	0.232555	Mixed Conifer	0.052394	Mixed Conifer	0.04989	0.023104	0.083568	0.134782	0.229366	0.0472	0.23272	0.089919	0.039097
-150.9642666660	59.3728420540	Alpine	0.059483	0.005601	0.076269	0.129165	0.266305	0.044652	0.2382	0.077596	0.055351	0.047378	0.266305	Mixed Conifer	0.059483	Mixed Conifer	0.028237	0.006384	0.037178	0.054642	0.03716	0.018199	0.042515	0.018983	0.051843	0.026015	0.060965	0.001317	0.088682	0.117986	0.236075	0.04005	0.254636	0.088865	0.054558	0.056867	0.254636	Mountain Hemlock	0.060965	Mountain Hemlock	0.058	0.009886	0.063857	0.140344	0.296535	0.049253	0.221764	0.066327	0.056143
-150.9634597590	59.3817764679	Alpine	0.083931	0.002973	0.045609	0.157809	0.278794	0.032852	0.198524	0.059414	0.103973	0.036119	0.278794	Mixed Conifer	0.083931	Mixed Conifer	0.034952	0.003464	0.030221	0.08122	0.065146	0.024131	0.079399	0.021258	0.085248	0.017838	0.09634	0.001617	0.052414	0.129877	0.256433	0.031472	0.198384	0.075744	0.120829	0.036891	0.256433	Mixed Conifer	0.09634	Mixed Conifer	0.071523	0.00433	0.038805	0.185742	0.301154	0.034233	0.198664	0.043084	0.087118
-150.9626524220	59.3907108413	Alpine	0.070172	0.006063	0.074081	0.150646	0.253366	0.03505	0.24662	0.062718	0.05725	0.044034	0.253366	Mixed Conifer	0.070172	Mixed Conifer	0.02149	0.005441	0.037943	0.063725	0.053856	0.012789	0.094231	0.014226	0.040522	0.014069	0.074207	0.006651	0.077088	0.134005	0.257779	0.030275	0.239688	0.072346	0.062584	0.045375	0.257779	Mixed Conifer	0.074207	Mixed Conifer	0.066137	0.005475	0.071073	0.167286	0.248953	0.039825	0.253553	0.05309	0.051915
-150.9439645540	59.5961907048	Alpine	0.139194	0.00528	0.015204	0.126204	0.246335	0.021756	0.161338	0.080051	0.172274	0.032365	0.246335	Mixed Conifer	0.139194	Alpine	0.055681	0.007219	0.014372	0.047899	0.101534	0.010209	0.056161	0.021097	0.10223	0.012449	0.151161	0.002337	0.011231	0.121538	0.219098	0.016849	0.178524	0.068176	0.190905	0.04018	0.219098	Mixed Conifer	0.151161	Alpine	0.127226	0.008223	0.019178	0.13087	0.273571	0.026663	0.144151	0.091925	0.153642
-150.9431468240	59.6051241655	Alpine	0.204143	0.00194	0.008578	0.109645	0.237231	0.009395	0.059192	0.05698	0.300777	0.01212	0.300777	Snow or Ice	0.204143	Alpine	0.082843	0.003034	0.013562	0.069856	0.15459	0.012905	0.014863	0.007353	0.139254	0.008414	0.226046	0.002158	0.017155	0.086318	0.192558	0.012584	0.053403	0.055674	0.336398	0.017705	0.336398	Snow or Ice	0.226046	Alpine	0.182239	0.001722	0	0.132972	0.281903	0.006207	0.064981	0.058285	0.265157
-150.9382312440	59.6587241905	Alpine	0.107934	0.010141	0.106695	0.136833	0.147723	0.047544	0.197044	0.13112	0.053664	0.061303	0.197044	Mountain Hemlock	0.107934	Alpine	0.051694	0.007211	0.081696	0.087593	0.063243	0.011479	0.073744	0.017444	0.031022	0.033545	0.109303	0.00832	0.104747	0.159458	0.115809	0.047495	0.225851	0.132992	0.038931	0.057094	0.225851	Mountain Hemlock	0.109303	Alpine	0.106564	0.011962	0.108644	0.114208	0.179636	0.047594	0.168237	0.129247	0.068396
-150.9365892050	59.6765905886	Alpine	0.10891	0.004096	0.093028	0.113643	0.164267	0.045921	0.225371	0.113876	0.065728	0.06516	0.225371	Mountain Hemlock	0.10891	Alpine	0.049478	0.00557	0.091875	0.092711	0.046987	0.014884	0.059087	0.024585	0.019251	0.018096	0.096147	0.001479	0.124463	0.118542	0.13968	0.047698	0.222473	0.105398	0.064536	0.079585	0.222473	Mountain Hemlock	0.096147	Mountain Hemlock	0.121673	0.006713	0.061592	0.108744	0.188853	0.044145	0.22827	0.122355	0.06692
-150.9349454050	59.6944568511	Alpine	0.028913	0.034635	0.204347	0.110097	0.105095	0.110005	0.218878	0.064059	0.009568	0.114403	0.218878	Mountain Hemlock	0.028913	Mountain Hemlock	0.018586	0.013124	0.111052	0.036847	0.045397	0.033755	0.096328	0.018824	0.006602	0.033191	0.01922	0.030994	0.197556	0.116079	0.110991	0.122365	0.218099	0.061973	0.005092	0.117631	0.218099	Mountain Hemlock	0.01922	Mountain Hemlock	0.038607	0.038276	0.211137	0.104116	0.099199	0.097644	0.219657	0.066146	0.014044
-150.9341228440	59.7033899320	Alpine	0.025557	0.028808	0.216195	0.117111	0.08517	0.112616	0.218587	0.055952	0.009782	0.130221	0.218587	Mountain Hemlock	0.025557	Mountain Hemlock	0.015547	0.010626	0.092616	0.046054	0.022078	0.021169	0.119347	0.017124	0.004467	0.030579	0.019298	0.027895	0.206959	0.117662	0.078684	0.125073	0.219171	0.060827	0.007296	0.137134	0.219171	Mountain Hemlock	0.019298	Mountain Hemlock	0.031816	0.029722	0.225432	0.116559	0.091656	0.100158	0.218004	0.051077	0.012268
-150.9539164790	59.2920215606	Alpine	0.024849	0.016978	0.065423	0.2473	0.178215	0.072925	0.168399	0.106354	0.007094	0.112463	0.2473	Herbaceous	0.024849	Herbaceous	0.0121	0.003997	0.063543	0.08013	0.033951	0.018704	0.063972	0.025525	0.004986	0.052665	0.03059	0.01783	0.051802	0.244731	0.173852	0.07715	0.171787	0.105403	0.005765	0.121092	0.244731	Herbaceous	0.03059	Herbaceous	0.019108	0.016127	0.079044	0.24987	0.182578	0.0687	0.165011	0.107306	0.008423
-150.9490637530	59.3456290133	Alpine	0.023719	0.016317	0.092755	0.164036	0.198326	0.057498	0.238658	0.083277	0.004862	0.120552	0.238658	Mountain Hemlock	0.023719	Mountain Hemlock	0.016933	0.00514	0.058039	0.113484	0.050986	0.017962	0.074611	0.018956	0.003452	0.051384	0.02537	0.018287	0.069545	0.14962	0.224652	0.056413	0.264086	0.080627	0.006778	0.104621	0.264086	Mountain Hemlock	0.02537	Mountain Hemlock	0.022068	0.014346	0.115964	0.178452	0.172001	0.058583	0.21323	0.085927	0.002946
-150.9474427420	59.3634978313	Alpine	0.051142	0.020571	0.077562	0.146515	0.230961	0.041381	0.216693	0.089652	0.042976	0.082547	0.230961	Mixed Conifer	0.051142	Mixed Conifer	0.015207	0.0164	0.01237	0.037189	0.045174	0.01195	0.055346	0.021701	0.047407	0.035616	0.052394	0.018037	0.071557	0.158248	0.232555	0.035561	0.200667	0.089384	0.046855	0.09474	0.232555	Mixed Conifer	0.052394	Mixed Conifer	0.04989	0.023104	0.083568	0.134782	0.229366	0.0472	0.23272	0.089919	0.039097
-150.9466315910	59.3724321787	Alpine	0.05574	0.010293	0.079946	0.133286	0.253957	0.040404	0.233284	0.083802	0.055598	0.053689	0.253957	Mixed Conifer	0.05574	Mixed Conifer	0.026221	0.013492	0.023882	0.043615	0.046146	0.019546	0.0481	0.021993	0.053695	0.027178	0.062045	0.002268	0.08032	0.119061	0.240335	0.035503	0.25652	0.092243	0.052673	0.059032	0.25652	Mountain Hemlock	0.062045	Mountain Hemlock	0.049436	0.018317	0.079572	0.147511	0.267579	0.045306	0.210048	0.075361	0.058524
-150.9458200100	59.3813664854	Alpine	0.050532	0.020565	0.111117	0.120755	0.21748	0.047109	0.218349	0.085324	0.030318	0.098453	0.218349	Mountain Hemlock	0.050532	Mountain Hemlock	0.033963	0.028848	0.039161	0.043382	0.036114	0.019458	0.022228	0.034149	0.042397	0.037785	0.056731	0.026949	0.123396	0.117871	0.193618	0.038837	0.201264	0.084052	0.035355	0.121927	0.201264	Mountain Hemlock	0.056731	Mountain Hemlock	0.044334	0.01418	0.098837	0.123639	0.241342	0.05538	0.235433	0.086596	0.02528
-150.9425693660	59.4171033083	Alpine	0.053026	0.004127	0.068352	0.135128	0.244979	0.044433	0.274176	0.081218	0.045381	0.049182	0.274176	Mountain Hemlock	0.053026	Mountain Hemlock	0.025148	0.005622	0.036067	0.0602	0.071273	0.015117	0.111234	0.018231	0.029915	0.01933	0.062232	0.003471	0.070064	0.127166	0.248094	0.047614	0.253198	0.085611	0.05115	0.0514	0.253198	Mountain Hemlock	0.062232	Mountain Hemlock	0.04382	0.004783	0.066639	0.143089	0.241863	0.041251	0.295154	0.076824	0.039613
-150.9401268420	59.4439055071	Alpine	0.104528	0.002111	0.025188	0.168542	0.32281	0.011956	0.138645	0.046314	0.150226	0.029681	0.32281	Mixed Conifer	0.104528	Alpine	0.034149	0.003443	0.017449	0.04239	0.098447	0.005509	0.037951	0.015379	0.099743	0.010795	0.115729	0.001543	0.027997	0.164552	0.282252	0.010357	0.131042	0.051537	0.187024	0.027968	0.282252	Mixed Conifer	0.115729	Alpine	0.093327	0.002679	0.022378	0.172531	0.363368	0.013556	0.146248	0.04109	0.113428
-150.9360472910	59.4885750572	Alpine	0.117487	0.003989	0.037593	0.156362	0.315259	0.010777	0.131892	0.052594	0.147842	0.026205	0.315259	Mixed Conifer	0.117487	Alpine	0.03606	0.004766	0.021437	0.082879	0.078358	0.008601	0.034851	0.010844	0.080166	0.015563	0.139239	0.006466	0.050728	0.119082	0.271669	0.013816	0.141428	0.057015	0.175161	0.025396	0.271669	Mixed Conifer	0.139239	Alpine	0.095735	0.001512	0.024458	0.193642	0.358849	0.007739	0.122356	0.048173	0.120523
-150.9352300760	59.4975088519	Alpine	0.157939	0.001709	0.009219	0.11898	0.306603	0.005808	0.087914	0.038918	0.259366	0.013543	0.306603	Mixed Conifer	0.157939	Alpine	0.086725	0.004187	0.014286	0.038308	0.214363	0.005287	0.049033	0.0143	0.144482	0.007954	0.175906	0.003419	0.018438	0.102546	0.302254	0.004509	0.049779	0.038776	0.29746	0.006913	0.302254	Mixed Conifer	0.175906	Alpine	0.139973	0	0	0.135414	0.310951	0.007107	0.126049	0.03906	0.221272
-150.9335943390	59.5153763273	Alpine	0.115123	0.003403	0.0158	0.152403	0.314438	0.010832	0.086076	0.034596	0.251021	0.016307	0.314438	Mixed Conifer	0.115123	Alpine	0.045415	0.0053	0.018198	0.095072	0.136506	0.007635	0.052002	0.014015	0.158397	0.00866	0.11072	0	0.020965	0.157014	0.290643	0.010931	0.05194	0.035797	0.309698	0.012294	0.309698	Snow or Ice	0.11072	Alpine	0.119526	0.006806	0.010635	0.147793	0.338234	0.010734	0.120213	0.033396	0.192344
-150.9303176230	59.5511108287	Alpine	0.186129	0.005551	0.020088	0.097967	0.262079	0.006486	0.081551	0.049589	0.276251	0.014311	0.276251	Snow or Ice	0.186129	Alpine	0.070125	0.004875	0.018682	0.039722	0.183316	0.007811	0.049307	0.012821	0.132067	0.008354	0.192943	0.006673	0.020764	0.10015	0.219607	0.008007	0.057369	0.047654	0.333324	0.013509	0.333324	Snow or Ice	0.192943	Alpine	0.179314	0.004428	0.019412	0.095783	0.304551	0.004965	0.105732	0.051525	0.219177
-150.9253894090	59.6047114805	Alpine	0.198296	0.002051	0.001082	0.082453	0.314694	0.009292	0.036438	0.05072	0.293414	0.01156	0.314694	Mixed Conifer	0.198296	Alpine	0.089325	0.003179	0.00265	0.055061	0.2319	0.00647	0.034784	0.015405	0.196	0.008314	0.212885	0.002105	0	0.049781	0.295553	0.006206	0.019852	0.042057	0.361301	0.010258	0.361301	Snow or Ice	0.212885	Alpine	0.183707	0.001996	0.002164	0.115124	0.333836	0.012377	0.053024	0.059382	0.225528
-150.9212704680	59.6493777094	Alpine	0.195978	0.003838	0.012808	0.115331	0.26398	0.022089	0.067484	0.081309	0.227008	0.010175	0.26398	Mixed Conifer	0.195978	Alpine	0.100301	0.004937	0.02187	0.076001	0.145843	0.009497	0.033497	0.022635	0.120194	0.006399	0.225873	0.001804	0.023806	0.084513	0.230668	0.020897	0.083206	0.078182	0.237444	0.013608	0.237444	Snow or Ice	0.225873	Alpine	0.166083	0.005872	0.00181	0.146149	0.297292	0.023281	0.051762	0.084437	0.216572
-150.9196198020	59.6672439574	Alpine	0.124097	0.014709	0.025872	0.113055	0.246181	0.016496	0.209067	0.093277	0.114627	0.04262	0.246181	Mixed Conifer	0.124097	Alpine	0.063943	0.018642	0.025771	0.056247	0.061211	0.009288	0.030451	0.013902	0.031428	0.021952	0.127682	0.018075	0.016631	0.129243	0.212392	0.017177	0.2075	0.099038	0.114824	0.057436	0.212392	Mixed Conifer	0.127682	Alpine	0.120512	0.011342	0.035114	0.096868	0.279969	0.015814	0.210633	0.087515	0.114431
-150.9105094300	59.7655059193	Alpine	0.010001	0.053247	0.305386	0.101417	0.061133	0.154617	0.138214	0.053759	0.002657	0.119569	0.305386	Deciduous	0.010001	Deciduous	0.006763	0.041367	0.043243	0.046844	0.025832	0.034883	0.042244	0.009255	0.002825	0.035598	0.01107	0.054737	0.295304	0.101821	0.052482	0.14929	0.155407	0.055007	0.001611	0.123271	0.295304	Deciduous	0.01107	Deciduous	0.008932	0.051758	0.315469	0.101013	0.069785	0.159945	0.12102	0.05251	0.003702
-150.9338853930	59.3184138736	Alpine	0.029576	0.013751	0.060644	0.183458	0.222843	0.060664	0.219117	0.097826	0.008569	0.103552	0.222843	Mixed Conifer	0.029576	Mixed Conifer	0.014063	0.005446	0.044418	0.093591	0.046969	0.020183	0.094505	0.012335	0.005016	0.035642	0.031545	0.014462	0.052562	0.180937	0.226374	0.061249	0.212468	0.104309	0.009649	0.106446	0.226374	Mixed Conifer	0.031545	Mixed Conifer	0.027606	0.01304	0.068726	0.18598	0.219311	0.060079	0.225767	0.091343	0.00749
-150.9322576400	59.3362827254	Alpine	0.033596	0.012986	0.096724	0.169681	0.245516	0.059244	0.178371	0.084752	0.014851	0.10428	0.245516	Mixed Conifer	0.033596	Mixed Conifer	0.023338	0.005976	0.073129	0.097785	0.0363	0.028445	0.061414	0.019535	0.016213	0.048573	0.033538	0.010132	0.085477	0.165149	0.230197	0.070582	0.20886	0.073036	0.017825	0.105203	0.230197	Mixed Conifer	0.033538	Mixed Conifer	0.033654	0.01584	0.107971	0.174213	0.260834	0.047905	0.147882	0.096467	0.011878
-150.9314431160	59.3452170887	Alpine	0.023719	0.016317	0.092755	0.164036	0.198326	0.057498	0.238658	0.083277	0.004862	0.120552	0.238658	Mountain Hemlock	0.023719	Mountain Hemlock	0.016933	0.00514	0.058039	0.113484	0.050986	0.017962	0.074611	0.018956	0.003452	0.051384	0.02537	0.018287	0.069545	0.14962	0.224652	0.056413	0.264086	0.080627	0.006778	0.104621	0.264086	Mountain Hemlock	0.02537	Mountain Hemlock	0.022068	0.014346	0.115964	0.178452	0.172001	0.058583	0.21323	0.085927	0.002946
-150.9265468780	59.3988224056	Alpine	0.049008	0.027469	0.115142	0.130423	0.19873	0.057756	0.208747	0.095567	0.034712	0.082446	0.208747	Mountain Hemlock	0.049008	Mountain Hemlock	0.037618	0.031793	0.04299	0.035625	0.034451	0.021898	0.03375	0.051233	0.053191	0.020454	0.05544	0.032312	0.126635	0.113457	0.19714	0.053101	0.192255	0.099181	0.048731	0.081748	0.19714	Mixed Conifer	0.05544	Mixed Conifer	0.042576	0.022627	0.103649	0.147389	0.20032	0.062411	0.225238	0.091953	0.020693
-150.9257293200	59.4077564831	Alpine	0.054921	0.003298	0.07599	0.138371	0.280603	0.040816	0.249031	0.064037	0.047644	0.045289	0.280603	Mixed Conifer	0.054921	Mixed Conifer	0.02156	0.004525	0.038609	0.040262	0.054857	0.021995	0.077655	0.018698	0.03325	0.009883	0.054576	0.001351	0.087031	0.130004	0.268088	0.035455	0.242975	0.079385	0.054781	0.046353	0.268088	Mixed Conifer	0.054576	Mixed Conifer	0.055267	0.005244	0.064949	0.146737	0.293117	0.046177	0.255086	0.048689	0.040507
-150.9183516920	59.4881614022	Alpine	0.201974	0.004286	0.012101	0.092578	0.207744	0.009197	0.111277	0.054196	0.291364	0.015283	0.291364	Snow or Ice	0.201974	Alpine	0.092711	0.005006	0.019865	0.048397	0.170226	0.010028	0.04297	0.009135	0.116631	0.006877	0.202981	0.005553	0.015564	0.090124	0.157649	0.011077	0.092184	0.049384	0.362935	0.012551	0.362935	Snow or Ice	0.202981	Alpine	0.200967	0.003019	0.008637	0.095033	0.257839	0.007317	0.130369	0.059008	0.219794
-150.9158846140	59.5149623459	Alpine	0.240705	0.005529	0.015279	0.084495	0.134983	0.005517	0.17416	0.070027	0.257374	0.01193	0.257374	Snow or Ice	0.240705	Alpine	0.084284	0.009553	0.017052	0.032879	0.047486	0.008954	0.154478	0.021333	0.08163	0.011034	0.279817	0.007758	0.010067	0.076672	0.138078	0.004109	0.099749	0.071948	0.301747	0.010055	0.301747	Snow or Ice	0.279817	Alpine	0.201593	0.003301	0.02049	0.092318	0.131888	0.006925	0.248572	0.068107	0.213
-150.9092863980	59.5864298865	Alpine	0.162732	0.00852	0.035856	0.088858	0.291664	0.014285	0.079433	0.066931	0.228641	0.02308	0.291664	Mixed Conifer	0.162732	Alpine	0.095579	0.0135	0.037641	0.032932	0.219273	0.010719	0.052592	0.017899	0.168798	0.017823	0.190576	0.007026	0.045754	0.083379	0.234957	0.00908	0.064334	0.077302	0.264093	0.023498	0.264093	Snow or Ice	0.190576	Alpine	0.134888	0.010014	0.025958	0.094337	0.348372	0.01949	0.094531	0.05656	0.193188
-150.9043191920	59.6400290212	Alpine	0.233553	0.003024	0.010408	0.084751	0.214415	0.005445	0.036433	0.060957	0.3438	0.007214	0.3438	Snow or Ice	0.233553	Alpine	0.09114	0.004948	0.016147	0.06529	0.150005	0.009582	0.040466	0.024108	0.124931	0.004259	0.242898	0	0.010859	0.07035	0.193165	0	0.03685	0.064854	0.37196	0.009063	0.37196	Snow or Ice	0.242898	Alpine	0.224208	0.006048	0.009958	0.099151	0.235664	0.010891	0.036016	0.05706	0.315641
-150.9034897730	59.6489620871	Alpine	0.219922	0	0.015403	0.065463	0.263566	0.012937	0.04568	0.057294	0.309184	0.010551	0.309184	Snow or Ice	0.219922	Alpine	0.08884	0	0.013874	0.047625	0.223202	0.010595	0.047604	0.012733	0.183283	0.008246	0.219892	0	0.015876	0.066376	0.245703	0.011693	0.04811	0.054054	0.327068	0.011229	0.327068	Snow or Ice	0.219892	Alpine	0.219951	0	0.014929	0.064549	0.28143	0.014181	0.043251	0.060534	0.291301
-150.9026599100	59.6578951183	Alpine	0.200239	0.001648	0.005998	0.121183	0.249993	0.008928	0.054383	0.074927	0.273308	0.009393	0.273308	Snow or Ice	0.200239	Alpine	0.092337	0.004037	0.009291	0.105496	0.162941	0.005733	0.044474	0.028988	0.158049	0.007959	0.210671	0	0.006025	0.071809	0.25175	0.00859	0.066713	0.060041	0.310422	0.013979	0.310422	Snow or Ice	0.210671	Alpine	0.189808	0.003296	0.00597	0.170558	0.248235	0.009265	0.042053	0.089813	0.236195
-150.8985039160	59.7025597615	Alpine	0.075088	0.011098	0.102689	0.162839	0.159134	0.056857	0.182162	0.12181	0.039246	0.089076	0.182162	Mountain Hemlock	0.075088	Mountain Hemlock	0.051659	0.007215	0.092991	0.073329	0.053395	0.014809	0.033211	0.018469	0.025414	0.054346	0.051392	0.011778	0.119596	0.178324	0.133159	0.061281	0.18319	0.125665	0.031154	0.104461	0.18319	Mountain Hemlock	0.051392	Mountain Hemlock	0.098784	0.010419	0.085781	0.147355	0.185109	0.052433	0.181135	0.117954	0.047339
-150.8968383970	59.7204253832	Alpine	0.092593	0.015141	0.081717	0.14492	0.17447	0.047336	0.193428	0.116381	0.063565	0.070449	0.193428	Mountain Hemlock	0.092593	Mountain Hemlock	0.067158	0.009959	0.060464	0.068627	0.094905	0.011085	0.061014	0.034198	0.025632	0.041547	0.084944	0.017354	0.086043	0.157502	0.131051	0.050678	0.218001	0.124408	0.052282	0.077737	0.218001	Mountain Hemlock	0.084944	Mountain Hemlock	0.100241	0.012928	0.077391	0.132337	0.21789	0.043993	0.168855	0.108353	0.074849
-150.8960049660	59.7293581443	Alpine	0.013447	0.034045	0.246222	0.107376	0.093266	0.139678	0.196957	0.046322	0.006149	0.116538	0.246222	Deciduous	0.013447	Deciduous	0.004972	0.019364	0.047877	0.047693	0.018736	0.030253	0.111342	0.007068	0.004469	0.030969	0.015088	0.036246	0.232894	0.096788	0.08753	0.142712	0.203083	0.049244	0.003558	0.132858	0.232894	Deciduous	0.015088	Deciduous	0.011806	0.031844	0.25955	0.117965	0.099003	0.136645	0.190831	0.0434	0.00874
-150.9219952830	59.2554583429	Alpine	0.020401	0.02539	0.078212	0.261109	0.169651	0.060446	0.12287	0.121074	0.009019	0.131829	0.261109	Herbaceous	0.020401	Herbaceous	0.010601	0.018143	0.063417	0.043937	0.03109	0.030698	0.033278	0.035373	0.004877	0.064135	0.018571	0.033878	0.065513	0.261478	0.166909	0.060301	0.115315	0.11933	0.009437	0.149269	0.261478	Herbaceous	0.018571	Herbaceous	0.022232	0.016901	0.090911	0.26074	0.172392	0.060592	0.130425	0.122817	0.008601
-150.9195481160	59.2822621253	Alpine	0.024571	0.014521	0.060062	0.225632	0.222939	0.068238	0.176514	0.084783	0.007322	0.115416	0.225632	Herbaceous	0.024571	Herbaceous	0.008301	0.014667	0.061138	0.108159	0.044029	0.014348	0.054352	0.012147	0.005151	0.051023	0.021871	0.020971	0.087242	0.203029	0.210413	0.067364	0.187211	0.075037	0.009241	0.117621	0.210413	Mixed Conifer	0.021871	Mixed Conifer	0.027272	0.008071	0.032883	0.248235	0.235466	0.069112	0.165817	0.09453	0.005403
-150.9146420990	59.3358685384	Alpine	0.054448	0.014373	0.065629	0.176454	0.24876	0.051233	0.206599	0.07898	0.022766	0.080758	0.24876	Mixed Conifer	0.054448	Mixed Conifer	0.035328	0.013393	0.050705	0.077193	0.055611	0.026585	0.077652	0.026936	0.021693	0.033403	0.048862	0.010841	0.045623	0.166329	0.228896	0.062055	0.218217	0.090769	0.028557	0.099852	0.228896	Mixed Conifer	0.048862	Mixed Conifer	0.060034	0.017906	0.085635	0.18658	0.268623	0.040411	0.194981	0.06719	0.016976
-150.9088986390	59.3984074598	Alpine	0.047216	0.006136	0.066129	0.146418	0.246932	0.038805	0.264871	0.075601	0.050916	0.056975	0.264871	Mountain Hemlock	0.047216	Mountain Hemlock	0.016239	0.006747	0.035438	0.019063	0.053254	0.02036	0.082225	0.027142	0.047293	0.028375	0.049819	0.003772	0.067	0.137002	0.229592	0.032276	0.263363	0.095588	0.060257	0.061331	0.263363	Mountain Hemlock	0.049819	Mountain Hemlock	0.044613	0.008499	0.065258	0.155834	0.264272	0.045335	0.266379	0.055614	0.041576
-150.9080764000	59.4073414287	Alpine	0.055819	0.004803	0.07391	0.129025	0.281155	0.040432	0.256476	0.065577	0.045636	0.047168	0.281155	Mixed Conifer	0.055819	Mixed Conifer	0.022288	0.00602	0.037593	0.034988	0.053797	0.020653	0.069151	0.014041	0.034365	0.014803	0.054109	0.001328	0.086541	0.111832	0.268254	0.037006	0.272071	0.074263	0.050013	0.044583	0.272071	Mountain Hemlock	0.054109	Mountain Hemlock	0.057528	0.008278	0.061279	0.146219	0.294055	0.043857	0.24088	0.056891	0.04126
-150.8998299050	59.4966789432	Alpine	0.22087	0.005561	0.010346	0.103208	0.106214	0.00507	0.151109	0.061419	0.321067	0.015136	0.321067	Snow or Ice	0.22087	Alpine	0.092572	0.009625	0.011873	0.068057	0.068883	0.005815	0.150708	0.020845	0.119517	0.014415	0.235374	0.007824	0.008575	0.109877	0.087195	0.002864	0.08827	0.054672	0.392908	0.012441	0.392908	Snow or Ice	0.235374	Alpine	0.206366	0.003298	0.012117	0.096538	0.125234	0.007277	0.213948	0.068165	0.249226
-150.8815319750	59.6932083330	Alpine	0.129164	0.007647	0.066738	0.126923	0.182167	0.039246	0.197044	0.116897	0.078617	0.055558	0.197044	Mountain Hemlock	0.129164	Alpine	0.073249	0.006861	0.033022	0.092145	0.097797	0.009192	0.088443	0.019035	0.031938	0.02601	0.128673	0.002519	0.074742	0.13251	0.119848	0.044233	0.236814	0.125671	0.065911	0.069079	0.236814	Mountain Hemlock	0.128673	Alpine	0.129656	0.012775	0.058733	0.121336	0.244485	0.034259	0.157273	0.108122	0.091323
-150.8798578180	59.7110737994	Alpine	0.099413	0.018747	0.083242	0.154724	0.168722	0.049656	0.170003	0.120991	0.064477	0.070025	0.170003	Mountain Hemlock	0.099413	Mountain Hemlock	0.078383	0.009336	0.05559	0.083784	0.097404	0.011128	0.057163	0.034863	0.024583	0.045965	0.081334	0.01955	0.090114	0.164946	0.111931	0.04789	0.218302	0.122269	0.057529	0.086133	0.218302	Mountain Hemlock	0.081334	Mountain Hemlock	0.117493	0.017943	0.07637	0.144501	0.225514	0.051422	0.121704	0.119712	0.071425
-150.8781818640	59.7289391326	Alpine	0.039222	0.034648	0.108736	0.155848	0.139203	0.098878	0.225201	0.064018	0.019857	0.114388	0.225201	Mountain Hemlock	0.039222	Mountain Hemlock	0.016072	0.008865	0.029352	0.092349	0.026505	0.03556	0.077953	0.018526	0.008051	0.031949	0.033337	0.036182	0.107566	0.130993	0.137975	0.100596	0.253012	0.064191	0.015335	0.120814	0.253012	Mountain Hemlock	0.033337	Mountain Hemlock	0.045107	0.033115	0.109907	0.180703	0.14043	0.097161	0.197391	0.063846	0.024378
-150.8731431910	59.7825343484	Alpine	0.007952	0.059048	0.308158	0.095542	0.055151	0.154077	0.15045	0.053264	0.003932	0.112427	0.308158	Deciduous	0.007952	Deciduous	0.003283	0.043819	0.027788	0.041673	0.028969	0.034816	0.031584	0.011669	0.002553	0.039182	0.007331	0.057405	0.293508	0.093494	0.045585	0.166142	0.164974	0.053874	0.002669	0.115018	0.293508	Deciduous	0.007331	Deciduous	0.008573	0.06069	0.322808	0.09759	0.064717	0.142012	0.135926	0.052653	0.005195
-150.8655546320	59.8629250459	Alpine	0.00616	0.095444	0.282637	0.151742	0.038751	0.130281	0.130508	0.043545	0.00077	0.120162	0.282637	Deciduous	0.00616	Deciduous	0.003544	0.049552	0.039534	0.067484	0.013711	0.022986	0.044285	0.013794	0.001268	0.024458	0.004808	0.08977	0.281772	0.165863	0.034698	0.128129	0.139698	0.040559	0.000997	0.113706	0.281772	Deciduous	0.004808	Deciduous	0.007512	0.101118	0.283502	0.137621	0.042804	0.132433	0.121317	0.04653	0.000543
-150.8978504070	59.3265177934	Alpine	0.01359	0.014335	0.130183	0.274871	0.153747	0.078184	0.10499	0.100123	0.005132	0.124847	0.274871	Herbaceous	0.01359	Herbaceous	0.007309	0.012885	0.052909	0.056642	0.040966	0.014554	0.047378	0.035159	0.003868	0.060689	0.010204	0.016573	0.137042	0.264456	0.1294	0.08623	0.123216	0.087393	0.003089	0.142397	0.264456	Herbaceous	0.010204	Herbaceous	0.016975	0.012097	0.123323	0.285285	0.178094	0.070137	0.086765	0.112853	0.007176
-150.8920773180	59.3890562399	Alpine	0.048555	0.028381	0.112292	0.124557	0.215484	0.067055	0.21632	0.082653	0.024719	0.079985	0.21632	Mountain Hemlock	0.048555	Mountain Hemlock	0.040229	0.028185	0.039588	0.042602	0.054918	0.032527	0.05469	0.042474	0.034345	0.024358	0.054787	0.031619	0.131594	0.10131	0.217352	0.066155	0.215799	0.076823	0.034316	0.070247	0.217352	Mixed Conifer	0.054787	Mixed Conifer	0.042323	0.025144	0.09299	0.147804	0.213616	0.067955	0.216841	0.088482	0.015122
-150.8904239180	59.4069239994	Alpine	0.020785	0.017386	0.107138	0.173597	0.191525	0.072413	0.190626	0.080157	0.004446	0.141926	0.191525	Mixed Conifer	0.020785	Mixed Conifer	0.010682	0.017596	0.0532	0.112628	0.029967	0.01893	0.05802	0.012893	0.003503	0.062833	0.022401	0.020182	0.115631	0.158509	0.190862	0.071644	0.205849	0.069727	0.006005	0.13919	0.205849	Mountain Hemlock	0.022401	Mountain Hemlock	0.019168	0.014591	0.098645	0.188686	0.192187	0.073182	0.175403	0.090588	0.002888
-150.8895965580	59.4158578187	Alpine	0.051306	0.003309	0.061446	0.151951	0.281451	0.037274	0.262096	0.062982	0.042483	0.045701	0.281451	Mixed Conifer	0.051306	Mixed Conifer	0.019194	0.002973	0.03644	0.065437	0.072067	0.021857	0.090286	0.011457	0.026713	0.011292	0.052337	0.001677	0.078641	0.143222	0.27219	0.034037	0.253159	0.069724	0.047351	0.047662	0.27219	Mixed Conifer	0.052337	Mixed Conifer	0.050275	0.004941	0.044251	0.160679	0.290713	0.040512	0.271033	0.056241	0.037615
-150.8887687590	59.4247915981	Alpine	0.051306	0.003309	0.061446	0.151951	0.281451	0.037274	0.262096	0.062982	0.042483	0.045701	0.281451	Mixed Conifer	0.051306	Mixed Conifer	0.019194	0.002973	0.03644	0.065437	0.072067	0.021857	0.090286	0.011457	0.026713	0.011292	0.052337	0.001677	0.078641	0.143222	0.27219	0.034037	0.253159	0.069724	0.047351	0.047662	0.27219	Mixed Conifer	0.052337	Mixed Conifer	0.050275	0.004941	0.044251	0.160679	0.290713	0.040512	0.271033	0.056241	0.037615
-150.8879405190	59.4337253377	Alpine	0.092825	0.003584	0.025043	0.181955	0.318607	0.015685	0.147975	0.056339	0.124135	0.033852	0.318607	Mixed Conifer	0.092825	Mixed Conifer	0.046192	0.005567	0.017933	0.041657	0.113262	0.0118	0.023782	0.017265	0.076609	0.007727	0.110726	0.003796	0.022698	0.166102	0.306184	0.009803	0.132029	0.065313	0.148367	0.034983	0.306184	Mixed Conifer	0.110726	Alpine	0.074924	0.003373	0.027388	0.197808	0.33103	0.021567	0.163921	0.047365	0.099903
-150.8871118380	59.4426590377	Alpine	0.169278	0.004695	0.045195	0.129374	0.219498	0.010205	0.13414	0.064203	0.202802	0.020609	0.219498	Mixed Conifer	0.169278	Alpine	0.093687	0.005656	0.03325	0.047026	0.15912	0.004853	0.052233	0.017815	0.127769	0.012852	0.177355	0.002704	0.056253	0.134933	0.209006	0.00969	0.10609	0.062897	0.225837	0.015234	0.225837	Snow or Ice	0.177355	Alpine	0.1612	0.006685	0.034137	0.123816	0.22999	0.010721	0.162191	0.06551	0.179766
-150.8645695580	59.6838546983	Alpine	0.14378	0.006618	0.055272	0.098008	0.220834	0.020557	0.201933	0.110393	0.104895	0.03771	0.220834	Mixed Conifer	0.14378	Alpine	0.096096	0.006103	0.033203	0.075157	0.098206	0.004361	0.065234	0.029266	0.040193	0.017172	0.155882	0.007214	0.064526	0.111152	0.166476	0.018682	0.191099	0.134655	0.103044	0.047272	0.191099	Mountain Hemlock	0.155882	Alpine	0.131678	0.006021	0.046019	0.084863	0.275193	0.022432	0.212767	0.086132	0.106746
-150.8628867740	59.7017200090	Alpine	0.203023	0.001407	0.01182	0.135922	0.228055	0.020334	0.067973	0.075729	0.246303	0.009433	0.246303	Snow or Ice	0.203023	Alpine	0.113185	0.003446	0.017008	0.07349	0.102737	0.022526	0.057563	0.03338	0.110324	0.005926	0.204286	0.002813	0.017551	0.127999	0.231076	0.027699	0.093184	0.079797	0.206909	0.008686	0.231076	Mixed Conifer	0.204286	Alpine	0.20176	0	0.006089	0.143844	0.225035	0.01297	0.042762	0.071661	0.285697
-150.8612021850	59.7195851853	Alpine	0.073074	0.024205	0.093929	0.170859	0.150511	0.04978	0.182968	0.113138	0.040087	0.101448	0.182968	Mountain Hemlock	0.073074	Mountain Hemlock	0.052837	0.017057	0.066891	0.093061	0.036814	0.018522	0.023365	0.037976	0.022264	0.037685	0.060699	0.028851	0.106535	0.152032	0.144565	0.053212	0.198077	0.106591	0.030193	0.119246	0.198077	Mountain Hemlock	0.060699	Mountain Hemlock	0.085449	0.01956	0.081323	0.189687	0.156458	0.046349	0.167859	0.119685	0.04998
-150.8578275760	59.7553151412	Alpine	0.014029	0.031472	0.270809	0.117163	0.08438	0.130614	0.186987	0.048302	0.007122	0.109123	0.270809	Deciduous	0.014029	Deciduous	0.004379	0.018147	0.070111	0.047614	0.024134	0.020121	0.092335	0.010858	0.003213	0.030068	0.013742	0.036716	0.234702	0.110498	0.07813	0.140588	0.204594	0.052596	0.005597	0.122837	0.234702	Deciduous	0.013742	Deciduous	0.014316	0.026229	0.306915	0.123828	0.090629	0.12064	0.169379	0.044008	0.008647
-150.8719398330	59.4154379048	Alpine	0.036235	0.032402	0.120958	0.129008	0.196599	0.066638	0.203726	0.083621	0.01202	0.118793	0.203726	Mountain Hemlock	0.036235	Mountain Hemlock	0.031396	0.025081	0.022975	0.059908	0.059192	0.018609	0.063818	0.055308	0.021076	0.0303	0.042633	0.023388	0.118648	0.127678	0.168828	0.069569	0.192848	0.098298	0.020808	0.137302	0.192848	Mountain Hemlock	0.042633	Mountain Hemlock	0.029837	0.041417	0.123268	0.130339	0.22437	0.063706	0.214603	0.068945	0.003231
-150.8711073480	59.4243715741	Alpine	0.055893	0.00191	0.053149	0.18547	0.299525	0.027395	0.215441	0.067788	0.053089	0.04034	0.299525	Mixed Conifer	0.055893	Mixed Conifer	0.016103	0.002168	0.03199	0.044635	0.10873	0.011208	0.091458	0.023115	0.020998	0.020291	0.067226	0.002496	0.067815	0.172364	0.273442	0.030705	0.20475	0.0817	0.054751	0.044751	0.273442	Mixed Conifer	0.067226	Mixed Conifer	0.04456	0.001325	0.038483	0.198577	0.325609	0.024084	0.226131	0.053876	0.051427
-150.8459252600	59.6923640134	Alpine	0.195614	0.00308	0.00323	0.10571	0.231596	0.01238	0.057326	0.073056	0.308644	0.009366	0.308644	Snow or Ice	0.195614	Alpine	0.100803	0.007545	0.007911	0.067639	0.112564	0.013178	0.045206	0.01767	0.111725	0.011354	0.210184	0.00616	0.006459	0.109348	0.255467	0.018636	0.056151	0.075006	0.249785	0.012803	0.255467	Mixed Conifer	0.210184	Alpine	0.181043	0	0	0.102071	0.207725	0.006123	0.058501	0.071105	0.367503
-150.8442320450	59.7102290322	Alpine	0.08546	0.020612	0.090181	0.158129	0.167811	0.050405	0.174619	0.112059	0.051856	0.088868	0.174619	Mountain Hemlock	0.08546	Mountain Hemlock	0.070377	0.016388	0.083941	0.080397	0.082889	0.023348	0.045506	0.045027	0.034206	0.036627	0.076011	0.022127	0.113332	0.15048	0.132116	0.060713	0.190584	0.10882	0.041491	0.104326	0.190584	Mountain Hemlock	0.076011	Mountain Hemlock	0.094909	0.019098	0.067031	0.165779	0.203505	0.040097	0.158654	0.115297	0.062221
-150.8425370120	59.7280939172	Alpine	0.057961	0.029254	0.097645	0.165807	0.154271	0.060637	0.208737	0.092275	0.029414	0.104	0.208737	Mountain Hemlock	0.057961	Mountain Hemlock	0.027757	0.01636	0.021776	0.0771	0.051507	0.025217	0.083448	0.029792	0.020767	0.020227	0.050043	0.031484	0.096079	0.144432	0.131988	0.068557	0.261507	0.083913	0.020334	0.111664	0.261507	Mountain Hemlock	0.050043	Mountain Hemlock	0.06588	0.027023	0.099211	0.187181	0.176554	0.052718	0.155968	0.100637	0.038493
-150.8416888140	59.7370263101	Alpine	0.048776	0.044152	0.091383	0.172737	0.140638	0.061997	0.254135	0.067606	0.023363	0.095214	0.254135	Mountain Hemlock	0.048776	Mountain Hemlock	0.021443	0.020539	0.039197	0.087236	0.040123	0.029598	0.141072	0.014763	0.008839	0.023623	0.046673	0.050116	0.098363	0.137147	0.121617	0.069608	0.301763	0.059484	0.018428	0.096802	0.301763	Mountain Hemlock	0.046673	Mountain Hemlock	0.05088	0.038187	0.084402	0.208327	0.15966	0.054387	0.206507	0.075728	0.028297
-150.8399910490	59.7548909973	Alpine	0.012621	0.028682	0.286669	0.110625	0.091454	0.129547	0.16819	0.048353	0.008368	0.115491	0.286669	Deciduous	0.012621	Deciduous	0.004755	0.017141	0.041114	0.041279	0.025644	0.019533	0.041255	0.01114	0.003902	0.037261	0.013394	0.030865	0.280342	0.100493	0.090147	0.13135	0.165329	0.049465	0.006458	0.132157	0.280342	Deciduous	0.013394	Deciduous	0.011848	0.026499	0.292996	0.120757	0.092761	0.127744	0.171052	0.047241	0.010278
-150.8391414830	59.7638232922	Alpine	0.028515	0.034367	0.14199	0.150603	0.145594	0.100741	0.228334	0.065417	0.016271	0.088168	0.228334	Mountain Hemlock	0.028515	Mountain Hemlock	0.01331	0.011053	0.065431	0.062388	0.034958	0.037053	0.077107	0.017434	0.008005	0.030441	0.03015	0.036652	0.121328	0.138271	0.146422	0.100986	0.253674	0.065863	0.014284	0.092369	0.253674	Mountain Hemlock	0.03015	Mountain Hemlock	0.02688	0.032081	0.162652	0.162935	0.144766	0.100496	0.202994	0.064972	0.018257
-150.8374409800	59.7816877853	Alpine	0.020467	0.030974	0.260487	0.134745	0.097686	0.117068	0.177456	0.049173	0.010758	0.101186	0.260487	Deciduous	0.020467	Deciduous	0.009195	0.010313	0.070527	0.050186	0.038298	0.019585	0.053333	0.009379	0.006696	0.034141	0.020285	0.032348	0.237227	0.127994	0.085414	0.131269	0.194844	0.053539	0.008799	0.108281	0.237227	Deciduous	0.020285	Deciduous	0.020649	0.029601	0.283747	0.141496	0.109957	0.102867	0.160068	0.044808	0.012716
-150.8357386480	59.7995521510	Alpine	0.011513	0.029404	0.305576	0.109676	0.086365	0.151678	0.144376	0.048995	0.005517	0.1069	0.305576	Deciduous	0.011513	Deciduous	0.005751	0.017607	0.039714	0.051988	0.038588	0.018668	0.025605	0.005309	0.005012	0.018517	0.012456	0.031541	0.316949	0.097317	0.066709	0.162199	0.153458	0.049199	0.002486	0.107685	0.316949	Deciduous	0.012456	Deciduous	0.01057	0.027268	0.294203	0.122035	0.106021	0.141156	0.135293	0.048791	0.008548
-150.8331817140	59.8263484644	Alpine	0.017258	0.031424	0.269027	0.134826	0.095741	0.098043	0.194178	0.049533	0.009387	0.100584	0.269027	Deciduous	0.017258	Deciduous	0.010084	0.009944	0.093661	0.046006	0.032021	0.013467	0.091721	0.007572	0.006076	0.027471	0.019554	0.034216	0.245445	0.127359	0.082551	0.108074	0.209307	0.052964	0.008704	0.111825	0.245445	Deciduous	0.019554	Deciduous	0.014962	0.028631	0.292608	0.142292	0.108931	0.088013	0.179049	0.046102	0.01007
-150.8030428090	60.1389530776	Alpine	0.006186	0.151001	0.315049	0.227078	0.019417	0.097244	0.095399	0.020442	0.000238	0.067946	0.315049	Deciduous	0.006186	Deciduous	0.004453	0.076342	0.062801	0.048151	0.012032	0.030397	0.047988	0.002322	0.000584	0.016394	0.00639	0.161764	0.316406	0.221109	0.01321	0.103398	0.087672	0.02122	0.000477	0.068353	0.316406	Deciduous	0.00639	Deciduous	0.005982	0.140238	0.313691	0.233046	0.025623	0.091089	0.103126	0.019664	0
-150.8517707040	59.4418161720	Alpine	0.05103	0.000965	0.054455	0.178786	0.316976	0.027422	0.228206	0.063332	0.044678	0.034149	0.316976	Mixed Conifer	0.05103	Mixed Conifer	0.013929	0.001498	0.038533	0.034022	0.133817	0.011495	0.080462	0.015104	0.012325	0.019989	0.06052	0.000914	0.064712	0.158071	0.297119	0.029963	0.232162	0.068547	0.051689	0.036302	0.297119	Mixed Conifer	0.06052	Mixed Conifer	0.04154	0.001015	0.044198	0.199501	0.336832	0.024882	0.22425	0.058117	0.037667
-150.8289732690	59.6830058142	Alpine	0.175802	0.005116	0.006674	0.114709	0.231061	0.010268	0.066858	0.06384	0.315908	0.009764	0.315908	Snow or Ice	0.175802	Alpine	0.07456	0.00684	0.008247	0.061178	0.106641	0.01235	0.057378	0.005566	0.094686	0.012008	0.191916	0.004509	0.003497	0.140311	0.224116	0.018466	0.052949	0.064832	0.283589	0.015815	0.283589	Snow or Ice	0.191916	Alpine	0.159688	0.005724	0.00985	0.089106	0.238006	0.00207	0.080767	0.062848	0.348227
-150.8255677820	59.7187354010	Alpine	0.070555	0.027729	0.0888	0.165922	0.155224	0.054402	0.200764	0.095992	0.037867	0.102745	0.200764	Mountain Hemlock	0.070555	Mountain Hemlock	0.049045	0.017751	0.054665	0.093918	0.029731	0.021565	0.040302	0.02654	0.020851	0.037467	0.065065	0.030901	0.105226	0.142681	0.146705	0.052842	0.218067	0.093672	0.029021	0.115819	0.218067	Mountain Hemlock	0.065065	Mountain Hemlock	0.076045	0.024556	0.072374	0.189164	0.163743	0.055962	0.183461	0.098312	0.046714
-150.8247152680	59.7276677138	Alpine	0.078159	0.028445	0.051764	0.154702	0.188179	0.048584	0.207057	0.105564	0.03776	0.099786	0.207057	Mountain Hemlock	0.078159	Mountain Hemlock	0.055614	0.021587	0.017728	0.095952	0.040619	0.021265	0.065019	0.032758	0.011069	0.052123	0.075896	0.021631	0.05788	0.135347	0.172253	0.047158	0.227512	0.111024	0.034262	0.117036	0.227512	Mountain Hemlock	0.075896	Mountain Hemlock	0.080422	0.035259	0.045648	0.174057	0.204105	0.05001	0.186603	0.100104	0.041258
-150.8238622960	59.7365999935	Alpine	0.067801	0.031967	0.088564	0.138577	0.159275	0.058483	0.224695	0.10361	0.0266	0.100428	0.224695	Mountain Hemlock	0.067801	Mountain Hemlock	0.050218	0.016563	0.028578	0.074569	0.034337	0.027507	0.098572	0.031533	0.014184	0.049769	0.065134	0.030014	0.099813	0.119715	0.149346	0.065875	0.239314	0.103579	0.022117	0.105096	0.239314	Mountain Hemlock	0.065134	Mountain Hemlock	0.070469	0.033921	0.077315	0.157438	0.169204	0.05109	0.210077	0.103642	0.031084
-150.8213006310	59.7633966359	Alpine	0.032886	0.035875	0.116918	0.150124	0.14744	0.099521	0.233925	0.06614	0.017105	0.100065	0.233925	Mountain Hemlock	0.032886	Mountain Hemlock	0.013624	0.012156	0.029606	0.08603	0.036829	0.037199	0.082512	0.014348	0.009269	0.03602	0.028657	0.037865	0.119904	0.116172	0.153248	0.105778	0.256588	0.0631	0.012723	0.105964	0.256588	Mountain Hemlock	0.028657	Mountain Hemlock	0.037116	0.033885	0.113932	0.184076	0.141632	0.093264	0.211262	0.069179	0.021488
-150.8161648950	59.8169890535	Alpine	0.037146	0.039404	0.096837	0.155173	0.166027	0.087264	0.22296	0.069215	0.019233	0.106741	0.22296	Mountain Hemlock	0.037146	Mountain Hemlock	0.015414	0.013032	0.030932	0.093518	0.049118	0.038451	0.069255	0.018672	0.005076	0.039514	0.035195	0.039709	0.103431	0.120557	0.158147	0.086441	0.259203	0.069356	0.01798	0.10998	0.259203	Mountain Hemlock	0.035195	Mountain Hemlock	0.039097	0.039098	0.090244	0.189788	0.173907	0.088087	0.186717	0.069075	0.020485
-150.8153073260	59.8259210131	Alpine	0.031543	0.033513	0.141985	0.143596	0.141233	0.101788	0.220551	0.062733	0.018899	0.104158	0.220551	Mountain Hemlock	0.031543	Mountain Hemlock	0.014981	0.009071	0.06573	0.061755	0.021241	0.032061	0.082767	0.012667	0.007059	0.02833	0.031774	0.036226	0.108719	0.13277	0.140184	0.099866	0.259774	0.061684	0.01814	0.110865	0.259774	Mountain Hemlock	0.031774	Mountain Hemlock	0.031312	0.030801	0.175251	0.154423	0.142283	0.10371	0.181328	0.063782	0.019658
-150.8127318480	59.8527167072	Alpine	0.011634	0.038264	0.285037	0.105541	0.068885	0.150272	0.17354	0.049528	0.004979	0.112318	0.285037	Deciduous	0.011634	Deciduous	0.004717	0.03077	0.041674	0.053282	0.0318	0.01963	0.069118	0.008644	0.003318	0.026926	0.012929	0.035857	0.274096	0.095487	0.065937	0.16091	0.182332	0.053019	0.002547	0.116887	0.274096	Deciduous	0.012929	Deciduous	0.01034	0.040672	0.295978	0.115596	0.071833	0.139635	0.164749	0.046038	0.007411
-150.8231041000	59.5575214211	Alpine	0.261714	0	0	0.013233	0.07	0.00594	0.038242	0.055613	0.552268	0.00299	0.552268	Snow or Ice	0.261714	Alpine	0.048138	0	0	0.032414	0.069091	0.004745	0.058019	0.027777	0.157945	0.007323	0.272084	0	0	0	0.04673	0.006489	0.027235	0.042498	0.604964	0	0.604964	Snow or Ice	0.272084	Alpine	0.251345	0	0	0.026466	0.093271	0.005391	0.049249	0.068727	0.499572
-150.8111758060	59.6825777812	Alpine	0.186786	0.003026	0	0.105647	0.187456	0.009048	0.030603	0.064956	0.406606	0.005872	0.406606	Snow or Ice	0.186786	Alpine	0.079761	0.004691	0	0.071492	0.101002	0.011732	0.032804	0.022309	0.10809	0.007451	0.188255	0.003118	0	0.134076	0.194523	0.013575	0.0259	0.073691	0.359399	0.007462	0.359399	Snow or Ice	0.188255	Alpine	0.185317	0.002934	0	0.077218	0.180388	0.004521	0.035306	0.056222	0.453813
-150.8103203600	59.6915101153	Alpine	0.186786	0.003026	0	0.105647	0.187456	0.009048	0.030603	0.064956	0.406606	0.005872	0.406606	Snow or Ice	0.186786	Alpine	0.079761	0.004691	0	0.071492	0.101002	0.011732	0.032804	0.022309	0.10809	0.007451	0.188255	0.003118	0	0.134076	0.194523	0.013575	0.0259	0.073691	0.359399	0.007462	0.359399	Snow or Ice	0.188255	Alpine	0.185317	0.002934	0	0.077218	0.180388	0.004521	0.035306	0.056222	0.453813
-150.8077512650	59.7183069141	Alpine	0.169564	0.002323	0.038186	0.126808	0.195593	0.021979	0.123211	0.091868	0.182031	0.048438	0.195593	Mixed Conifer	0.169564	Alpine	0.11451	0.003611	0.037037	0.112714	0.13139	0.005211	0.078721	0.020388	0.094963	0.020414	0.182767	0	0.031627	0.1225	0.159698	0.025268	0.153308	0.099396	0.165857	0.059578	0.182767	Alpine	0.182767	Alpine	0.156361	0.004646	0.044744	0.131116	0.231488	0.018689	0.093114	0.08434	0.198206
-150.8068939810	59.7272391133	Alpine	0.042079	0.037952	0.151347	0.122001	0.151193	0.069144	0.235423	0.083717	0.01538	0.091764	0.235423	Mountain Hemlock	0.042079	Mountain Hemlock	0.012879	0.011781	0.045499	0.073686	0.051135	0.031414	0.076108	0.027776	0.005065	0.037607	0.039581	0.037572	0.176698	0.112262	0.159059	0.064316	0.217624	0.08572	0.013033	0.094135	0.217624	Mountain Hemlock	0.039581	Mountain Hemlock	0.044576	0.038333	0.125995	0.131741	0.143327	0.073972	0.253223	0.081714	0.017726
-150.8060362370	59.7361712793	Alpine	0.042079	0.037952	0.151347	0.122001	0.151193	0.069144	0.235423	0.083717	0.01538	0.091764	0.235423	Mountain Hemlock	0.042079	Mountain Hemlock	0.012879	0.011781	0.045499	0.073686	0.051135	0.031414	0.076108	0.027776	0.005065	0.037607	0.039581	0.037572	0.176698	0.112262	0.159059	0.064316	0.217624	0.08572	0.013033	0.094135	0.217624	Mountain Hemlock	0.039581	Mountain Hemlock	0.044576	0.038333	0.125995	0.131741	0.143327	0.073972	0.253223	0.081714	0.017726
-150.8034602390	59.7629675801	Alpine	0.030973	0.038848	0.140414	0.126984	0.167157	0.092124	0.212411	0.071014	0.014053	0.106021	0.212411	Mountain Hemlock	0.030973	Mountain Hemlock	0.012756	0.008642	0.040817	0.073224	0.086222	0.048518	0.066383	0.015553	0.005721	0.043881	0.023828	0.039446	0.146199	0.107178	0.164692	0.091447	0.229377	0.074543	0.01056	0.112731	0.229377	Mountain Hemlock	0.023828	Mountain Hemlock	0.038118	0.038249	0.134629	0.146791	0.169621	0.092802	0.195445	0.067486	0.017547
-150.7982957670	59.8165593126	Alpine	0.037146	0.039404	0.096837	0.155173	0.166027	0.087264	0.22296	0.069215	0.019233	0.106741	0.22296	Mountain Hemlock	0.037146	Mountain Hemlock	0.015414	0.013032	0.030932	0.093518	0.049118	0.038451	0.069255	0.018672	0.005076	0.039514	0.035195	0.039709	0.103431	0.120557	0.158147	0.086441	0.259203	0.069356	0.01798	0.10998	0.259203	Mountain Hemlock	0.035195	Mountain Hemlock	0.039097	0.039098	0.090244	0.189788	0.173907	0.088087	0.186717	0.069075	0.020485
-150.7974334000	59.8254911577	Alpine	0.03907	0.041399	0.110566	0.154535	0.161535	0.089833	0.210588	0.068543	0.019074	0.104858	0.210588	Mountain Hemlock	0.03907	Mountain Hemlock	0.014962	0.009047	0.040728	0.094162	0.065407	0.041786	0.070541	0.014577	0.006464	0.033725	0.036644	0.039786	0.127657	0.118549	0.168452	0.095417	0.232413	0.063075	0.014616	0.10339	0.232413	Mountain Hemlock	0.036644	Mountain Hemlock	0.041496	0.043011	0.093475	0.190521	0.154618	0.084249	0.188763	0.074011	0.023532
-150.7965705690	59.8344229719	Alpine	0.037836	0.039982	0.102162	0.147455	0.158447	0.088269	0.228301	0.069849	0.019295	0.108404	0.228301	Mountain Hemlock	0.037836	Mountain Hemlock	0.016519	0.011752	0.040315	0.095105	0.060313	0.038048	0.066833	0.019243	0.00697	0.028322	0.036387	0.03878	0.115729	0.110717	0.16975	0.091465	0.246627	0.065508	0.015182	0.109855	0.246627	Mountain Hemlock	0.036387	Mountain Hemlock	0.039285	0.041184	0.088595	0.184192	0.147144	0.085073	0.209975	0.074189	0.023409
-150.8079320920	59.5302942048	Alpine	0.139234	0.003973	0.077293	0.144442	0.236437	0.02739	0.129569	0.084783	0.131703	0.025176	0.236437	Mixed Conifer	0.139234	Alpine	0.094495	0.006347	0.061331	0.026827	0.129745	0.006561	0.020184	0.004201	0.085915	0.020653	0.141448	0.004791	0.06966	0.146353	0.233864	0.031434	0.118045	0.081661	0.147422	0.025324	0.233864	Mixed Conifer	0.141448	Alpine	0.137019	0.003154	0.084927	0.142531	0.239011	0.023345	0.141094	0.087906	0.115983
-150.8070796710	59.5392270349	Alpine	0.186964	0.002305	0.013382	0.114898	0.137322	0.025558	0.146261	0.087095	0.259824	0.02639	0.259824	Snow or Ice	0.186964	Alpine	0.101509	0.005646	0.01512	0.081683	0.114092	0.024425	0.076716	0.017923	0.179968	0.018938	0.219154	0	0.010718	0.084577	0.139833	0.037369	0.10299	0.092707	0.287676	0.024975	0.287676	Snow or Ice	0.219154	Alpine	0.154773	0.00461	0.016046	0.14522	0.134812	0.013747	0.189531	0.081484	0.231972
-150.7907967990	59.7089439125	Alpine	0.139184	0.006956	0.07398	0.11527	0.145494	0.041128	0.211227	0.128674	0.085545	0.052541	0.211227	Mountain Hemlock	0.139184	Alpine	0.079158	0.00869	0.021927	0.101711	0.091879	0.010277	0.080907	0.028353	0.035142	0.024205	0.137868	0.002326	0.067168	0.127	0.116537	0.040128	0.216764	0.132686	0.089108	0.070415	0.216764	Mountain Hemlock	0.137868	Alpine	0.1405	0.011587	0.080791	0.10354	0.174452	0.042128	0.20569	0.124662	0.081982
-150.7899352080	59.7178760309	Alpine	0.139184	0.006956	0.07398	0.11527	0.145494	0.041128	0.211227	0.128674	0.085545	0.052541	0.211227	Mountain Hemlock	0.139184	Alpine	0.079158	0.00869	0.021927	0.101711	0.091879	0.010277	0.080907	0.028353	0.035142	0.024205	0.137868	0.002326	0.067168	0.127	0.116537	0.040128	0.216764	0.132686	0.089108	0.070415	0.216764	Mountain Hemlock	0.137868	Alpine	0.1405	0.011587	0.080791	0.10354	0.174452	0.042128	0.20569	0.124662	0.081982
-150.7856203080	59.7625361248	Alpine	0.028936	0.037782	0.173024	0.118974	0.139479	0.090604	0.221144	0.075608	0.012753	0.101696	0.221144	Mountain Hemlock	0.028936	Mountain Hemlock	0.007761	0.010669	0.041455	0.071514	0.050091	0.045919	0.069964	0.022587	0.003044	0.033026	0.023639	0.038675	0.189949	0.106466	0.141805	0.084884	0.211287	0.088005	0.011238	0.104053	0.211287	Mountain Hemlock	0.023639	Mountain Hemlock	0.034233	0.036889	0.156099	0.131482	0.137154	0.096324	0.231	0.063212	0.014268
-150.7847559370	59.7714680454	Alpine	0.036258	0.035861	0.120772	0.142818	0.176398	0.089441	0.215112	0.06499	0.017993	0.100357	0.215112	Mountain Hemlock	0.036258	Mountain Hemlock	0.014711	0.011214	0.051271	0.084084	0.06181	0.035293	0.062283	0.019561	0.007764	0.033357	0.029591	0.0303	0.135309	0.120871	0.184022	0.090731	0.238562	0.059609	0.012569	0.098436	0.238562	Mountain Hemlock	0.029591	Mountain Hemlock	0.042924	0.041422	0.106234	0.164764	0.168774	0.088152	0.191662	0.070372	0.023418
-150.7830258000	59.7893317899	Alpine	0.061403	0.034886	0.080006	0.163072	0.186156	0.06009	0.220338	0.083027	0.028457	0.082565	0.220338	Mountain Hemlock	0.061403	Mountain Hemlock	0.033951	0.028015	0.0198	0.090805	0.041275	0.016025	0.101877	0.024429	0.014349	0.010714	0.057539	0.039061	0.074553	0.132272	0.179409	0.061601	0.269297	0.076075	0.023164	0.087028	0.269297	Mountain Hemlock	0.057539	Mountain Hemlock	0.065267	0.030711	0.085459	0.193872	0.192902	0.05858	0.171378	0.089978	0.03375
-150.7821600340	59.7982636143	Alpine	0.044538	0.043737	0.085619	0.182217	0.169369	0.068413	0.216373	0.076039	0.020646	0.09305	0.216373	Mountain Hemlock	0.044538	Mountain Hemlock	0.019758	0.012672	0.035355	0.099717	0.040542	0.024821	0.074883	0.025108	0.006573	0.018002	0.041105	0.045735	0.10839	0.151327	0.182565	0.064106	0.23768	0.061666	0.017043	0.090384	0.23768	Mountain Hemlock	0.041105	Mountain Hemlock	0.047971	0.04174	0.062847	0.213107	0.156174	0.07272	0.195065	0.090412	0.024249
-150.7812938020	59.8071954071	Alpine	0.055277	0.037499	0.08021	0.168114	0.181251	0.05611	0.235686	0.08198	0.024405	0.079468	0.235686	Mountain Hemlock	0.055277	Mountain Hemlock	0.024934	0.022152	0.022462	0.078463	0.049114	0.019611	0.115784	0.021111	0.010583	0.008609	0.050628	0.040704	0.077043	0.137724	0.167871	0.061733	0.294504	0.074189	0.019833	0.075771	0.294504	Mountain Hemlock	0.050628	Mountain Hemlock	0.059925	0.034295	0.083377	0.198504	0.194632	0.050486	0.176868	0.089771	0.028977
-150.7804271030	59.8161271684	Alpine	0.051848	0.035305	0.078107	0.152053	0.19167	0.060867	0.236467	0.078804	0.02346	0.091418	0.236467	Mountain Hemlock	0.051848	Mountain Hemlock	0.033012	0.019998	0.027321	0.083519	0.040382	0.024783	0.099445	0.023583	0.011443	0.009634	0.049081	0.037292	0.079448	0.114414	0.1847	0.064102	0.297031	0.065053	0.017388	0.09149	0.297031	Mountain Hemlock	0.049081	Mountain Hemlock	0.054614	0.033318	0.076767	0.189692	0.19864	0.057632	0.175903	0.092554	0.029533
-150.7786923070	59.8339905974	Alpine	0.045239	0.034081	0.096803	0.140186	0.182783	0.062045	0.244104	0.07985	0.021091	0.093818	0.244104	Mountain Hemlock	0.045239	Mountain Hemlock	0.023729	0.018519	0.024479	0.078823	0.033812	0.024131	0.086926	0.02408	0.007569	0.019875	0.045323	0.03519	0.097269	0.109406	0.171481	0.074326	0.280751	0.071525	0.017155	0.097575	0.280751	Mountain Hemlock	0.045323	Mountain Hemlock	0.045154	0.032973	0.096337	0.170966	0.194085	0.049764	0.207456	0.088176	0.025026
-150.8013173800	59.4137344973	Alpine	0.019377	0.028683	0.100456	0.18255	0.301292	0.064748	0.157038	0.050383	0.008441	0.087032	0.301292	Mixed Conifer	0.019377	Mixed Conifer	0.005741	0.017094	0.064423	0.073677	0.070044	0.022761	0.039826	0.016005	0.005979	0.053802	0.021474	0.030553	0.122433	0.159085	0.259617	0.066207	0.165653	0.051331	0.008059	0.115588	0.259617	Mixed Conifer	0.021474	Mixed Conifer	0.01728	0.026813	0.078478	0.206015	0.342967	0.063288	0.148424	0.049434	0.008824
-150.7721196130	59.7174427515	Alpine	0.067744	0.009473	0.127115	0.118703	0.164313	0.056194	0.215044	0.116464	0.038686	0.086265	0.215044	Mountain Hemlock	0.067744	Mountain Hemlock	0.029256	0.005779	0.080641	0.07375	0.08224	0.027632	0.047079	0.025396	0.011668	0.033474	0.064778	0.005827	0.122421	0.135093	0.116046	0.065182	0.237491	0.111603	0.040433	0.101126	0.237491	Mountain Hemlock	0.064778	Mountain Hemlock	0.07071	0.013119	0.131809	0.102312	0.21258	0.047206	0.192597	0.121325	0.036939
-150.7677808420	59.7621022701	Alpine	0.04529	0.034834	0.098849	0.161171	0.159888	0.06991	0.231796	0.075249	0.021001	0.102014	0.231796	Mountain Hemlock	0.04529	Mountain Hemlock	0.021222	0.022377	0.02129	0.075268	0.047463	0.019239	0.09453	0.02755	0.008419	0.024507	0.037176	0.04255	0.106678	0.129486	0.152767	0.073611	0.275337	0.06651	0.015856	0.100031	0.275337	Mountain Hemlock	0.037176	Mountain Hemlock	0.053404	0.027117	0.091019	0.192855	0.167009	0.066209	0.188255	0.083989	0.026147
-150.7669116880	59.7710340754	Alpine	0.066055	0.022745	0.105111	0.166556	0.177768	0.054119	0.18752	0.096434	0.031724	0.091969	0.18752	Mountain Hemlock	0.066055	Mountain Hemlock	0.038781	0.014572	0.028777	0.080244	0.035849	0.02013	0.051676	0.02899	0.012877	0.023097	0.066788	0.02469	0.116998	0.155156	0.153518	0.056646	0.218044	0.085957	0.030327	0.091875	0.218044	Mountain Hemlock	0.066788	Mountain Hemlock	0.065322	0.020801	0.093224	0.177955	0.202017	0.051592	0.156996	0.106911	0.03312
-150.7660420680	59.7799658483	Alpine	0.049235	0.047162	0.100097	0.167342	0.188329	0.057601	0.222773	0.070889	0.02279	0.073782	0.222773	Mountain Hemlock	0.049235	Mountain Hemlock	0.019357	0.010256	0.031497	0.087985	0.035008	0.029703	0.095689	0.019161	0.006775	0.015662	0.040418	0.051286	0.112622	0.14197	0.206962	0.05068	0.246204	0.063698	0.019959	0.0662	0.246204	Mountain Hemlock	0.040418	Mountain Hemlock	0.058052	0.043039	0.087571	0.192714	0.169697	0.064521	0.199342	0.07808	0.02562
-150.7651719800	59.7888975892	Alpine	0.091645	0.0278	0.073646	0.162635	0.217567	0.059693	0.145098	0.088992	0.053294	0.079631	0.217567	Mixed Conifer	0.091645	Mixed Conifer	0.076297	0.024441	0.028255	0.07975	0.039802	0.013898	0.066732	0.032913	0.036502	0.019981	0.097241	0.027709	0.089439	0.153409	0.203798	0.059085	0.160981	0.076236	0.048838	0.083264	0.203798	Mixed Conifer	0.097241	Mixed Conifer	0.086049	0.027891	0.057853	0.171861	0.231335	0.060302	0.129216	0.101748	0.057749
-150.7634303990	59.8067609752	Alpine	0.069741	0.032168	0.104453	0.143929	0.160803	0.052804	0.213694	0.100442	0.028559	0.093407	0.213694	Mountain Hemlock	0.069741	Mountain Hemlock	0.039346	0.018213	0.022019	0.071018	0.015218	0.022327	0.054758	0.029745	0.012493	0.021933	0.066977	0.035311	0.105881	0.148379	0.15945	0.052943	0.218938	0.092348	0.025013	0.094761	0.218938	Mountain Hemlock	0.066977	Mountain Hemlock	0.072505	0.029025	0.103025	0.139479	0.162156	0.052665	0.208451	0.108536	0.032105
-150.7625589060	59.8156926209	Alpine	0.03929	0.03578	0.108129	0.157081	0.168397	0.067642	0.232528	0.077108	0.019219	0.094827	0.232528	Mountain Hemlock	0.03929	Mountain Hemlock	0.019816	0.019432	0.025699	0.075755	0.030959	0.026575	0.071093	0.018942	0.007622	0.019995	0.031349	0.039772	0.125893	0.137382	0.164631	0.068962	0.246533	0.07422	0.014434	0.096824	0.246533	Mountain Hemlock	0.031349	Mountain Hemlock	0.047231	0.031787	0.090365	0.17678	0.172162	0.066321	0.218524	0.079996	0.024003
-150.7616869440	59.8246242352	Alpine	0.065238	0.034127	0.084417	0.119239	0.187963	0.062351	0.223478	0.102653	0.024197	0.096337	0.223478	Mountain Hemlock	0.065238	Mountain Hemlock	0.039335	0.02386	0.021773	0.081114	0.058039	0.02085	0.051081	0.03627	0.013453	0.03226	0.055093	0.033383	0.08642	0.097819	0.214944	0.070581	0.233511	0.100201	0.018256	0.089792	0.233511	Mountain Hemlock	0.055093	Mountain Hemlock	0.075383	0.034871	0.082414	0.14066	0.160981	0.054122	0.213445	0.105105	0.030137
-150.7608145130	59.8335558185	Alpine	0.051362	0.036944	0.09089	0.123001	0.158489	0.062368	0.25861	0.095458	0.017593	0.105284	0.25861	Mountain Hemlock	0.051362	Mountain Hemlock	0.025954	0.023821	0.022018	0.08664	0.037862	0.02691	0.074984	0.017977	0.009833	0.036695	0.045895	0.03132	0.106097	0.110088	0.179806	0.074915	0.242684	0.092944	0.01244	0.103812	0.242684	Mountain Hemlock	0.045895	Mountain Hemlock	0.056829	0.042569	0.075683	0.135913	0.137172	0.049822	0.274535	0.097973	0.022747
-150.7520642930	59.9228699844	Alpine	0.008392	0.053759	0.325638	0.083319	0.06115	0.171127	0.127689	0.045908	0.003895	0.119123	0.325638	Deciduous	0.008392	Deciduous	0.003073	0.043816	0.028381	0.04641	0.023014	0.022715	0.045091	0.012769	0.002829	0.031269	0.008652	0.050609	0.310588	0.079362	0.048316	0.18027	0.148098	0.045828	0.002603	0.125674	0.310588	Deciduous	0.008652	Deciduous	0.008132	0.056909	0.340688	0.087276	0.073984	0.161984	0.107281	0.045988	0.005187
-150.7511866720	59.9318012389	Alpine	0.00785	0.058688	0.305223	0.103866	0.050546	0.155126	0.152356	0.04968	0.00236	0.114306	0.305223	Deciduous	0.00785	Deciduous	0.003269	0.0455	0.016527	0.0621	0.022946	0.034659	0.054136	0.012549	0.002851	0.03002	0.00645	0.061966	0.300289	0.106715	0.038439	0.159656	0.16193	0.052252	0.00104	0.111265	0.300289	Deciduous	0.00645	Deciduous	0.00925	0.055411	0.310157	0.101018	0.062653	0.150596	0.142782	0.047108	0.00368
-150.7494300080	59.9496636621	Alpine	0.007186	0.059029	0.293088	0.11533	0.057122	0.150606	0.151016	0.052519	0.002121	0.111983	0.293088	Deciduous	0.007186	Deciduous	0.002676	0.042721	0.015968	0.061912	0.017748	0.040419	0.039759	0.018651	0.002298	0.032034	0.006663	0.062234	0.287893	0.119763	0.049698	0.158109	0.155405	0.053593	0.001043	0.105598	0.287893	Deciduous	0.006663	Deciduous	0.007708	0.055824	0.298282	0.110897	0.064546	0.143103	0.146627	0.051446	0.003199
-150.7870819690	59.3775698627	Alpine	0.026602	0.03772	0.091424	0.178267	0.291805	0.071152	0.151515	0.057833	0.008747	0.084936	0.291805	Mixed Conifer	0.026602	Mixed Conifer	0.0108	0.025795	0.043211	0.072683	0.03511	0.018752	0.031486	0.016431	0.004686	0.035511	0.024444	0.040135	0.089703	0.151712	0.290171	0.076566	0.163732	0.052703	0.007357	0.103477	0.290171	Mixed Conifer	0.024444	Mixed Conifer	0.028759	0.035305	0.093146	0.204821	0.293439	0.065737	0.139298	0.062963	0.010137
-150.7853733390	59.3954363669	Alpine	0.035907	0.016773	0.082126	0.153622	0.319969	0.05023	0.189551	0.071211	0.01948	0.061131	0.319969	Mixed Conifer	0.035907	Mixed Conifer	0.01291	0.013162	0.053836	0.055002	0.062752	0.01597	0.030093	0.04114	0.008624	0.030612	0.029965	0.016325	0.096318	0.146289	0.306713	0.054924	0.184691	0.06989	0.015371	0.079514	0.306713	Mixed Conifer	0.029965	Mixed Conifer	0.04185	0.017222	0.067934	0.160954	0.333225	0.045537	0.19441	0.072531	0.023589
-150.7845183430	59.4043695577	Alpine	0.021463	0.010861	0.104937	0.214296	0.228072	0.075321	0.155122	0.058544	0.006621	0.124762	0.228072	Mixed Conifer	0.021463	Mixed Conifer	0.008564	0.012162	0.058129	0.074911	0.063279	0.016136	0.041601	0.01854	0.005435	0.065821	0.022386	0.012949	0.104741	0.190636	0.198306	0.073558	0.177426	0.058009	0.004122	0.157867	0.198306	Mixed Conifer	0.022386	Mixed Conifer	0.020539	0.008774	0.105133	0.237955	0.257839	0.077085	0.132817	0.05908	0.009119
-150.7836628920	59.4133027079	Alpine	0.023215	0.018482	0.099317	0.207097	0.257551	0.072218	0.166166	0.052367	0.006638	0.096949	0.257551	Mixed Conifer	0.023215	Mixed Conifer	0.006952	0.010564	0.049975	0.06201	0.076466	0.024067	0.049176	0.010746	0.005429	0.039562	0.025239	0.021205	0.099169	0.186219	0.220444	0.076268	0.19188	0.054435	0.004005	0.121136	0.220444	Mixed Conifer	0.025239	Mixed Conifer	0.02119	0.01576	0.099464	0.227975	0.294658	0.068168	0.140453	0.0503	0.009271
-150.7793788060	59.4579678571	Alpine	0.017673	0.028322	0.135679	0.135842	0.274557	0.061384	0.18074	0.061013	0.008455	0.096334	0.274557	Mixed Conifer	0.017673	Mixed Conifer	0.005335	0.018782	0.048539	0.048208	0.048141	0.015059	0.020023	0.037392	0.005917	0.046003	0.016694	0.034641	0.13773	0.130793	0.262976	0.062831	0.179613	0.0582	0.006383	0.110138	0.262976	Mixed Conifer	0.016694	Mixed Conifer	0.018652	0.022004	0.133628	0.14089	0.286138	0.059938	0.181867	0.063825	0.010527
-150.7785206210	59.4669007679	Alpine	0.07072	0.004176	0.034792	0.183208	0.360376	0.026972	0.160152	0.062526	0.077782	0.019297	0.360376	Mixed Conifer	0.07072	Mixed Conifer	0.020123	0.006445	0.028435	0.060304	0.067174	0.016806	0.054028	0.019577	0.019027	0.013267	0.08505	0.006579	0.043614	0.157121	0.327999	0.032384	0.156119	0.075502	0.088688	0.026945	0.327999	Mixed Conifer	0.08505	Mixed Conifer	0.056389	0.001773	0.025971	0.209295	0.392753	0.021561	0.164184	0.04955	0.066875
-150.7750833020	59.5026320209	Alpine	0.109383	0.008284	0.03443	0.136516	0.36402	0.018137	0.140879	0.052904	0.108193	0.027256	0.36402	Mixed Conifer	0.109383	Alpine	0.06109	0.009699	0.034661	0.033535	0.139711	0.006826	0.02796	0.018324	0.057947	0.020073	0.117608	0.01273	0.024173	0.13722	0.341829	0.012347	0.139163	0.053668	0.127663	0.033598	0.341829	Mixed Conifer	0.117608	Alpine	0.101159	0.003837	0.044687	0.135811	0.38621	0.023926	0.142594	0.052139	0.088722
-150.7586554380	59.6723472953	Alpine	0.111597	0	0.023878	0.137652	0.280943	0.032616	0.182918	0.099104	0.111441	0.019853	0.280943	Mixed Conifer	0.111597	Alpine	0.030108	0	0.019493	0.074235	0.056204	0.015817	0.073554	0.013586	0.02941	0.010929	0.116084	0	0.031306	0.120604	0.241046	0.026432	0.216355	0.09867	0.120217	0.029285	0.241046	Mixed Conifer	0.116084	Alpine	0.10711	0	0.016449	0.154699	0.32084	0.038799	0.149481	0.099537	0.102664
-150.7577861800	59.6812793199	Alpine	0.202322	0.006309	0.004102	0.10342	0.233102	0.007121	0.034674	0.05659	0.342679	0.009682	0.342679	Snow or Ice	0.202322	Alpine	0.08522	0.006381	0.006356	0.024879	0.119193	0.008881	0.049952	0.021488	0.072353	0.006518	0.208357	0.007923	0.008204	0.104863	0.213402	0.008224	0.026669	0.062192	0.350839	0.009327	0.350839	Snow or Ice	0.208357	Alpine	0.196288	0.004694	0	0.101977	0.252802	0.006018	0.042678	0.050987	0.334519
-150.7569164560	59.6902113100	Alpine	0.098256	0.001831	0.055299	0.125961	0.231277	0.018334	0.238494	0.11509	0.079823	0.035636	0.238494	Mountain Hemlock	0.098256	Mountain Hemlock	0.047306	0.003018	0.045069	0.053986	0.077643	0.006849	0.054705	0.029981	0.029502	0.014532	0.118859	0.002374	0.081534	0.12019	0.169404	0.014018	0.243175	0.116227	0.088905	0.045314	0.243175	Mountain Hemlock	0.118859	Alpine	0.077654	0.001288	0.029063	0.131732	0.293149	0.022649	0.233814	0.113953	0.070741
-150.7551756080	59.7080751878	Alpine	0.060749	0.01497	0.097809	0.115176	0.138217	0.081394	0.267486	0.111072	0.027716	0.085411	0.267486	Mountain Hemlock	0.060749	Mountain Hemlock	0.02168	0.00762	0.047862	0.039358	0.052471	0.026059	0.063883	0.029416	0.015104	0.02488	0.061313	0.017152	0.088829	0.106475	0.1206	0.085727	0.281154	0.120566	0.022895	0.09529	0.281154	Mountain Hemlock	0.061313	Mountain Hemlock	0.060185	0.012788	0.10679	0.123877	0.155834	0.077061	0.253818	0.101577	0.032538
-150.7543044840	59.7170070759	Alpine	0.049825	0.019317	0.120928	0.142701	0.137715	0.079245	0.235101	0.096524	0.021575	0.097068	0.235101	Mountain Hemlock	0.049825	Mountain Hemlock	0.020172	0.009767	0.068408	0.051687	0.054217	0.023858	0.057872	0.02469	0.010767	0.033541	0.041086	0.018808	0.111717	0.142921	0.136494	0.096321	0.227363	0.088557	0.02147	0.115264	0.227363	Mountain Hemlock	0.041086	Mountain Hemlock	0.058565	0.019826	0.130139	0.142482	0.138936	0.062168	0.24284	0.104491	0.021681
-150.7499418420	59.7616660160	Alpine	0.112464	0.015969	0.057833	0.169105	0.17387	0.055565	0.167493	0.1215	0.056234	0.069968	0.17387	Mixed Conifer	0.112464	Alpine	0.101948	0.017856	0.02526	0.081779	0.05505	0.010302	0.061689	0.030592	0.019162	0.025077	0.117577	0.010457	0.070434	0.160134	0.141288	0.052184	0.185001	0.127031	0.054931	0.080963	0.185001	Mountain Hemlock	0.117577	Alpine	0.107351	0.021482	0.045232	0.178076	0.206451	0.058946	0.149984	0.115968	0.057538
-150.7490679070	59.7705977054	Alpine	0.179557	0.002699	0.036759	0.144812	0.198972	0.035053	0.137009	0.098119	0.132296	0.034725	0.198972	Mixed Conifer	0.179557	Alpine	0.154068	0.004349	0.022298	0.073192	0.113996	0.012508	0.097536	0.022725	0.072775	0.016244	0.188236	0.005397	0.045497	0.137933	0.133423	0.037791	0.209227	0.096669	0.102985	0.04284	0.209227	Mountain Hemlock	0.188236	Alpine	0.170877	0	0.028021	0.15169	0.264521	0.032314	0.064791	0.099569	0.161606
-150.7481935020	59.7795293624	Alpine	0.059882	0.031284	0.086428	0.164587	0.174805	0.055554	0.232368	0.086424	0.027275	0.081394	0.232368	Mountain Hemlock	0.059882	Mountain Hemlock	0.031112	0.019971	0.025439	0.078373	0.035841	0.02007	0.103934	0.022342	0.010635	0.016817	0.057482	0.034905	0.095092	0.127041	0.167429	0.05753	0.27671	0.078439	0.026933	0.078439	0.27671	Mountain Hemlock	0.057482	Mountain Hemlock	0.062281	0.027663	0.077765	0.202133	0.18218	0.053578	0.188025	0.094409	0.027617
-150.7473186270	59.7884609872	Alpine	0.142728	0.012149	0.026779	0.155979	0.184028	0.042523	0.17738	0.101589	0.105517	0.05133	0.184028	Mixed Conifer	0.142728	Alpine	0.145191	0.014751	0.025408	0.080965	0.092884	0.016652	0.064601	0.026184	0.057873	0.03086	0.161449	0.009498	0.030884	0.14137	0.133759	0.047762	0.197941	0.11232	0.104954	0.060061	0.197941	Mountain Hemlock	0.161449	Alpine	0.124006	0.0148	0.022674	0.170588	0.234297	0.037283	0.156818	0.090857	0.10608
-150.7464432820	59.7973925800	Alpine	0.155905	0.011009	0.026079	0.151121	0.178064	0.036401	0.19152	0.106986	0.101533	0.041382	0.19152	Mountain Hemlock	0.155905	Alpine	0.128472	0.009095	0.010228	0.099024	0.065068	0.019034	0.07193	0.015474	0.053676	0.025777	0.16083	0.011064	0.022573	0.148051	0.142959	0.03539	0.238268	0.109552	0.085894	0.045419	0.238268	Mountain Hemlock	0.16083	Alpine	0.15098	0.010955	0.029584	0.15419	0.213169	0.037412	0.144771	0.104419	0.117172
-150.7455674660	59.8063241409	Alpine	0.069741	0.032168	0.104453	0.143929	0.160803	0.052804	0.213694	0.100442	0.028559	0.093407	0.213694	Mountain Hemlock	0.069741	Mountain Hemlock	0.039346	0.018213	0.022019	0.071018	0.015218	0.022327	0.054758	0.029745	0.012493	0.021933	0.066977	0.035311	0.105881	0.148379	0.15945	0.052943	0.218938	0.092348	0.025013	0.094761	0.218938	Mountain Hemlock	0.066977	Mountain Hemlock	0.072505	0.029025	0.103025	0.139479	0.162156	0.052665	0.208451	0.108536	0.032105
-150.7446911780	59.8152556703	Alpine	0.072205	0.027623	0.100328	0.130418	0.16082	0.057953	0.21112	0.114809	0.035363	0.08936	0.21112	Mountain Hemlock	0.072205	Mountain Hemlock	0.046643	0.015804	0.037211	0.058999	0.043949	0.022321	0.050841	0.025658	0.017203	0.04729	0.075899	0.02658	0.119412	0.120779	0.162027	0.073684	0.196206	0.113219	0.031465	0.08073	0.196206	Mountain Hemlock	0.075899	Mountain Hemlock	0.068511	0.028666	0.081245	0.140057	0.159613	0.042222	0.226035	0.1164	0.039261
-150.7394235350	59.8688441946	Alpine	0.023764	0.035347	0.18797	0.11933	0.106068	0.109186	0.238645	0.069185	0.009574	0.100932	0.238645	Mountain Hemlock	0.023764	Mountain Hemlock	0.013322	0.00993	0.079355	0.04847	0.044786	0.030785	0.101423	0.011702	0.004729	0.036487	0.0178	0.038044	0.197902	0.117242	0.102076	0.120411	0.229349	0.068438	0.007115	0.101624	0.229349	Mountain Hemlock	0.0178	Mountain Hemlock	0.029728	0.03265	0.178039	0.121418	0.11006	0.09796	0.247941	0.069931	0.012033
-150.7314900540	59.9492249586	Alpine	0.007664	0.062751	0.30812	0.101653	0.051016	0.162654	0.141186	0.049246	0.002845	0.112865	0.30812	Deciduous	0.007664	Deciduous	0.004425	0.049188	0.040571	0.056341	0.026759	0.032523	0.048444	0.013126	0.002559	0.032186	0.008332	0.061825	0.298968	0.099926	0.042338	0.167089	0.150136	0.05164	0.001554	0.118192	0.298968	Deciduous	0.008332	Deciduous	0.006995	0.063677	0.317272	0.10338	0.059694	0.158219	0.132236	0.046853	0.004135
-150.6721111150	60.5386236141	Alpine	0.001799	0.206353	0.333048	0.140421	0.012989	0.162347	0.090328	0.01523	0	0.037484	0.333048	Deciduous	0.001799	Deciduous	0.002486	0.045281	0.121232	0.034697	0.028544	0.028245	0.030402	0.005561	0	0.015989	0.001546	0.226567	0.283019	0.158016	0.00232	0.182931	0.092969	0.017327	0	0.035306	0.283019	Deciduous	0.001546	Deciduous	0.002052	0.186139	0.383078	0.122826	0.023659	0.141762	0.087687	0.013133	0
-150.7660088580	59.4128685438	Alpine	0.035607	0.018081	0.083349	0.155886	0.312988	0.049922	0.191947	0.069834	0.016618	0.065768	0.312988	Mixed Conifer	0.035607	Mixed Conifer	0.013042	0.013781	0.049338	0.059728	0.056215	0.018764	0.041376	0.040036	0.006485	0.031003	0.031964	0.015923	0.089442	0.145181	0.312525	0.048227	0.188565	0.074345	0.013149	0.080679	0.312525	Mixed Conifer	0.031964	Mixed Conifer	0.03925	0.020239	0.077255	0.16659	0.313451	0.051617	0.195329	0.065323	0.020087
-150.7651482700	59.4218015399	Alpine	0.066354	0.006553	0.050384	0.208665	0.329064	0.03949	0.15952	0.045008	0.057883	0.037078	0.329064	Mixed Conifer	0.066354	Mixed Conifer	0.018385	0.013525	0.03984	0.046026	0.050549	0.014109	0.060967	0.012047	0.041657	0.013077	0.064484	0.011263	0.064802	0.186075	0.304972	0.035581	0.18848	0.043875	0.058462	0.042008	0.304972	Mixed Conifer	0.064484	Mixed Conifer	0.068225	0.001843	0.035967	0.231255	0.353157	0.043399	0.13056	0.046142	0.057303
-150.7617013330	59.4575331234	Alpine	0.040483	0.020943	0.093241	0.142425	0.264963	0.059377	0.210969	0.073161	0.026212	0.068226	0.264963	Mixed Conifer	0.040483	Mixed Conifer	0.02787	0.01817	0.020083	0.039313	0.086892	0.019868	0.066758	0.034253	0.019036	0.021935	0.047625	0.017558	0.104095	0.135765	0.243968	0.05858	0.213705	0.079603	0.027868	0.071233	0.243968	Mixed Conifer	0.047625	Mixed Conifer	0.033341	0.024328	0.082387	0.149085	0.285958	0.060173	0.208232	0.066719	0.024556
-150.7591113090	59.4843313959	Alpine	0.03549	0.022055	0.108369	0.141652	0.251879	0.062999	0.195748	0.079164	0.016898	0.085747	0.251879	Mixed Conifer	0.03549	Mixed Conifer	0.026992	0.019448	0.030817	0.044411	0.101681	0.02291	0.079921	0.043825	0.012746	0.027826	0.038127	0.021978	0.114264	0.140508	0.229024	0.062003	0.216058	0.073897	0.019194	0.084948	0.229024	Mixed Conifer	0.038127	Mixed Conifer	0.032852	0.022132	0.102475	0.142797	0.274734	0.063995	0.175437	0.084431	0.014602
-150.7582470480	59.4932640753	Alpine	0.049158	0.007221	0.067497	0.142817	0.247153	0.048238	0.268118	0.073869	0.039033	0.056897	0.268118	Mountain Hemlock	0.049158	Mountain Hemlock	0.018778	0.011484	0.02971	0.052058	0.097137	0.021703	0.136892	0.025782	0.021754	0.031864	0.056487	0.010588	0.077247	0.122099	0.213376	0.04206	0.301653	0.071851	0.041098	0.063541	0.301653	Mountain Hemlock	0.056487	Mountain Hemlock	0.04183	0.003854	0.057748	0.163536	0.280929	0.054415	0.234582	0.075887	0.036967
-150.7391160840	59.6897735865	Alpine	0.074365	0.00866	0.065172	0.095266	0.209307	0.038401	0.278618	0.121562	0.044441	0.064207	0.278618	Mountain Hemlock	0.074365	Mountain Hemlock	0.037328	0.006349	0.015442	0.041871	0.074246	0.020077	0.052332	0.031166	0.014271	0.027476	0.088017	0.010884	0.062134	0.102027	0.166578	0.046726	0.256519	0.134329	0.046919	0.085868	0.256519	Mountain Hemlock	0.088017	Mountain Hemlock	0.060714	0.006436	0.06821	0.088504	0.252036	0.030077	0.300718	0.108796	0.041963
-150.7382411330	59.6987054265	Alpine	0.071186	0.010842	0.085593	0.10461	0.214227	0.038683	0.251086	0.120708	0.03988	0.063184	0.251086	Mountain Hemlock	0.071186	Mountain Hemlock	0.034887	0.011773	0.029049	0.044509	0.074366	0.024454	0.035376	0.034949	0.0117	0.019767	0.078428	0.014982	0.083291	0.120077	0.16256	0.05381	0.232911	0.136997	0.041931	0.075014	0.232911	Mountain Hemlock	0.078428	Mountain Hemlock	0.063944	0.006702	0.087896	0.089143	0.265894	0.023556	0.269262	0.104419	0.037829
-150.7329815560	59.7522957572	Alpine	0.091446	0.011771	0.080226	0.145839	0.191932	0.056919	0.18944	0.124665	0.043659	0.064103	0.191932	Mixed Conifer	0.091446	Mixed Conifer	0.043871	0.009415	0.041977	0.063859	0.085745	0.024579	0.033242	0.03915	0.0049	0.029185	0.089878	0.014221	0.08229	0.1459	0.146094	0.074124	0.1995	0.122632	0.043044	0.082318	0.1995	Mountain Hemlock	0.089878	Mountain Hemlock	0.093014	0.009322	0.078162	0.145779	0.23777	0.039715	0.17938	0.126697	0.044274
-150.7321033120	59.7612273628	Alpine	0.136346	0.00534	0.051668	0.134723	0.179607	0.041865	0.213862	0.109307	0.082662	0.04462	0.213862	Mountain Hemlock	0.136346	Alpine	0.111368	0.004304	0.024213	0.077845	0.089107	0.013527	0.105865	0.00918	0.030961	0.02754	0.141995	0.005964	0.035955	0.130451	0.139669	0.044653	0.279009	0.112959	0.06902	0.040325	0.279009	Mountain Hemlock	0.141995	Alpine	0.130698	0.004716	0.06738	0.138995	0.219545	0.039078	0.148714	0.105654	0.096304
-150.7312245950	59.7701589356	Alpine	0.18463	0	0.025643	0.134528	0.175263	0.022929	0.132687	0.088124	0.205588	0.030609	0.205588	Snow or Ice	0.18463	Alpine	0.127591	0	0.023255	0.09097	0.12147	0.016618	0.085885	0.024888	0.128694	0.023285	0.183363	0	0.024204	0.120128	0.139992	0.023732	0.180071	0.093113	0.196454	0.038942	0.196454	Snow or Ice	0.183363	Alpine	0.185896	0	0.027081	0.148928	0.210535	0.022126	0.085303	0.083134	0.214722
-150.7303454070	59.7790904760	Alpine	0.104555	0.022368	0.062207	0.15826	0.176589	0.049129	0.177853	0.130113	0.042772	0.076153	0.177853	Mountain Hemlock	0.104555	Alpine	0.087966	0.016806	0.025883	0.073507	0.043904	0.013996	0.064944	0.038633	0.018066	0.028543	0.106418	0.022916	0.061303	0.143679	0.153441	0.049003	0.214912	0.135476	0.03905	0.073803	0.214912	Mountain Hemlock	0.106418	Alpine	0.102692	0.021821	0.063111	0.172841	0.199737	0.049256	0.140793	0.124751	0.046495
-150.7285856110	59.7969534601	Alpine	0.132041	0.022375	0.055404	0.152439	0.164657	0.05287	0.171305	0.125069	0.057289	0.06655	0.171305	Mountain Hemlock	0.132041	Alpine	0.123342	0.01961	0.025208	0.074149	0.048142	0.01239	0.092582	0.049467	0.030864	0.030536	0.145892	0.02025	0.051178	0.132215	0.129605	0.052786	0.218119	0.134468	0.045016	0.070471	0.218119	Mountain Hemlock	0.145892	Alpine	0.11819	0.0245	0.059629	0.172663	0.199709	0.052955	0.124491	0.11567	0.069563
-150.7277050030	59.8058849042	Alpine	0.218742	0.009659	0.036202	0.133109	0.161681	0.030183	0.146862	0.094037	0.123134	0.04639	0.218742	Alpine	0.218742	Alpine	0.208723	0.009008	0.025686	0.091704	0.091633	0.014143	0.104968	0.025798	0.083678	0.030432	0.226038	0.012109	0.026524	0.104764	0.149164	0.028519	0.201424	0.103412	0.093462	0.054584	0.226038	Alpine	0.226038	Alpine	0.211447	0.007208	0.045879	0.161455	0.174198	0.031847	0.092301	0.084663	0.152806
-150.7268239220	59.8148163167	Alpine	0.21782	0.003337	0.026844	0.111266	0.143444	0.022734	0.177023	0.093086	0.172978	0.031468	0.21782	Alpine	0.21782	Alpine	0.145814	0.005583	0.028687	0.097123	0.13009	0.011287	0.062017	0.019952	0.113239	0.022763	0.219583	0.006673	0.008812	0.098462	0.150035	0.02497	0.184274	0.100689	0.16006	0.046441	0.219583	Alpine	0.219583	Alpine	0.216057	0	0.044876	0.12407	0.136853	0.020498	0.169772	0.085483	0.185895
-150.7259423660	59.8237476977	Alpine	0.21782	0.003337	0.026844	0.111266	0.143444	0.022734	0.177023	0.093086	0.172978	0.031468	0.21782	Alpine	0.21782	Alpine	0.145814	0.005583	0.028687	0.097123	0.13009	0.011287	0.062017	0.019952	0.113239	0.022763	0.219583	0.006673	0.008812	0.098462	0.150035	0.02497	0.184274	0.100689	0.16006	0.046441	0.219583	Alpine	0.219583	Alpine	0.216057	0	0.044876	0.12407	0.136853	0.020498	0.169772	0.085483	0.185895
-150.7250603350	59.8326790475	Alpine	0.146558	0.002054	0.042158	0.120812	0.164421	0.042886	0.246359	0.117551	0.070079	0.047121	0.246359	Mountain Hemlock	0.146558	Alpine	0.134239	0.003185	0.023335	0.096276	0.070645	0.021746	0.068008	0.026616	0.035964	0.027659	0.138033	0.002123	0.036789	0.096662	0.149004	0.041812	0.282856	0.122722	0.075344	0.054657	0.282856	Mountain Hemlock	0.138033	Alpine	0.155084	0.001986	0.047527	0.144962	0.179838	0.04396	0.209863	0.11238	0.064814
-150.7232948490	59.8505416540	Alpine	0.012669	0.037261	0.240504	0.093458	0.096054	0.14284	0.201103	0.054201	0.004824	0.117084	0.240504	Deciduous	0.012669	Deciduous	0.004217	0.027172	0.065635	0.034783	0.060446	0.048003	0.055304	0.006914	0.003246	0.019824	0.012325	0.039186	0.223186	0.099388	0.108455	0.140392	0.193414	0.055504	0.003753	0.124397	0.223186	Deciduous	0.012325	Deciduous	0.013013	0.035336	0.257822	0.087529	0.083653	0.145288	0.208792	0.052899	0.005896
-150.7215274600	59.8684041380	Alpine	0.033623	0.038082	0.150198	0.113418	0.139961	0.09877	0.256678	0.059054	0.011763	0.098454	0.256678	Mountain Hemlock	0.033623	Mountain Hemlock	0.016945	0.010981	0.035256	0.07729	0.062058	0.048332	0.0664	0.014443	0.007057	0.027793	0.024671	0.035164	0.165487	0.094089	0.138149	0.088019	0.289	0.05919	0.007403	0.09883	0.289	Mountain Hemlock	0.024671	Mountain Hemlock	0.042575	0.040999	0.134909	0.132747	0.141774	0.109521	0.224357	0.058917	0.016122
-150.7206430510	59.8773353345	Alpine	0.025362	0.035229	0.172829	0.118199	0.122131	0.098831	0.249363	0.062383	0.011909	0.103764	0.249363	Mountain Hemlock	0.025362	Mountain Hemlock	0.013185	0.010682	0.084426	0.050051	0.048003	0.040105	0.103243	0.010783	0.007318	0.045851	0.021665	0.034474	0.167451	0.118955	0.12689	0.108637	0.251751	0.061957	0.008735	0.099485	0.251751	Mountain Hemlock	0.021665	Mountain Hemlock	0.029059	0.035983	0.178208	0.117442	0.117372	0.089025	0.246974	0.06281	0.015083
-150.7179869600	59.9041287447	Alpine	0.022998	0.028236	0.210679	0.106531	0.102987	0.120924	0.226192	0.05075	0.010097	0.120604	0.226192	Mountain Hemlock	0.022998	Mountain Hemlock	0.013723	0.017243	0.085122	0.054168	0.024609	0.027032	0.125946	0.014437	0.004562	0.038209	0.024933	0.034031	0.194736	0.099647	0.09371	0.131973	0.2341	0.053082	0.008444	0.125343	0.2341	Mountain Hemlock	0.024933	Mountain Hemlock	0.021063	0.022442	0.226622	0.113414	0.112265	0.109876	0.218284	0.048418	0.011751
-150.7171006410	59.9130598223	Alpine	0.015151	0.034616	0.244024	0.104704	0.096684	0.142784	0.17951	0.047112	0.008349	0.127067	0.244024	Deciduous	0.015151	Deciduous	0.005596	0.026285	0.077024	0.052001	0.021394	0.051342	0.130086	0.011867	0.005267	0.043945	0.015748	0.042024	0.218933	0.094031	0.084743	0.156968	0.185696	0.049792	0.006389	0.145678	0.218933	Deciduous	0.015748	Deciduous	0.014554	0.027209	0.269114	0.115377	0.108624	0.1286	0.173324	0.044432	0.010309
-150.7162138440	59.9219908707	Alpine	0.01424	0.033694	0.245988	0.103999	0.096121	0.141308	0.189776	0.047726	0.007021	0.120127	0.245988	Deciduous	0.01424	Deciduous	0.007068	0.022143	0.076354	0.042841	0.026509	0.042897	0.106711	0.010805	0.003493	0.028888	0.01547	0.037613	0.22784	0.105175	0.083539	0.159457	0.194181	0.048151	0.004675	0.1239	0.22784	Deciduous	0.01547	Deciduous	0.01301	0.029775	0.264136	0.102824	0.108704	0.123158	0.185372	0.047302	0.009366
-150.7153265670	59.9309218901	Alpine	0.016919	0.03377	0.232952	0.095837	0.095341	0.146842	0.192849	0.050053	0.007967	0.12747	0.232952	Deciduous	0.016919	Deciduous	0.011049	0.024736	0.089932	0.044092	0.02937	0.049942	0.130176	0.01637	0.0057	0.038532	0.019163	0.039152	0.198245	0.096444	0.07504	0.169644	0.200675	0.056333	0.004948	0.140356	0.200675	Mountain Hemlock	0.019163	Mountain Hemlock	0.014675	0.028387	0.267659	0.095231	0.115642	0.124041	0.185023	0.043774	0.010985
-150.7144388120	59.9398528806	Alpine	0.011646	0.036256	0.24067	0.081115	0.07111	0.176702	0.201039	0.056224	0.004907	0.120331	0.24067	Deciduous	0.011646	Deciduous	0.004054	0.027623	0.038469	0.053909	0.026073	0.036621	0.078008	0.015233	0.004655	0.037142	0.012827	0.039342	0.224001	0.069105	0.054922	0.188838	0.228519	0.058623	0.002088	0.121736	0.228519	Mountain Hemlock	0.012827	Mountain Hemlock	0.010466	0.03317	0.257338	0.093126	0.087297	0.164565	0.17356	0.053824	0.007727
-150.7448914330	59.4481632905	Alpine	0.017641	0.027487	0.159606	0.137474	0.247572	0.065235	0.187191	0.050832	0.00333	0.103632	0.247572	Mixed Conifer	0.017641	Mixed Conifer	0.007902	0.021553	0.06317	0.068514	0.039006	0.030881	0.076795	0.023376	0.004183	0.035473	0.015195	0.026629	0.146427	0.129212	0.233867	0.063815	0.227153	0.046773	0.004177	0.106752	0.233867	Mixed Conifer	0.015195	Mixed Conifer	0.020086	0.028345	0.172786	0.145737	0.261276	0.066655	0.14723	0.054892	0.002482
-150.7431567420	59.4660286940	Alpine	0.031191	0.021096	0.086483	0.152705	0.272714	0.055787	0.195634	0.081931	0.011873	0.090585	0.272714	Mixed Conifer	0.031191	Mixed Conifer	0.017458	0.01725	0.048834	0.04783	0.07266	0.018071	0.050295	0.046912	0.005587	0.035133	0.035997	0.021868	0.089457	0.144361	0.247215	0.052858	0.215111	0.078348	0.014199	0.100587	0.247215	Mixed Conifer	0.035997	Mixed Conifer	0.026385	0.020325	0.083509	0.16105	0.298213	0.058717	0.176157	0.085515	0.009548
-150.7361994630	59.5374887495	Alpine	0.073528	0.00212	0.056067	0.142127	0.369327	0.040397	0.142798	0.086423	0.071858	0.015355	0.369327	Mixed Conifer	0.073528	Mixed Conifer	0.026666	0.00241	0.07207	0.036606	0.090891	0.013458	0.063711	0.037256	0.029163	0.009874	0.075335	0.002565	0.076219	0.146901	0.340287	0.045048	0.116993	0.097378	0.085053	0.01422	0.340287	Mixed Conifer	0.075335	Mixed Conifer	0.071721	0.001674	0.035914	0.137353	0.398366	0.035747	0.168603	0.075467	0.058664
-150.7327096740	59.5732178645	Alpine	0.095041	0.006503	0.041108	0.141336	0.318124	0.02522	0.194825	0.057408	0.100389	0.020046	0.318124	Mixed Conifer	0.095041	Mixed Conifer	0.033115	0.00635	0.025813	0.029979	0.09285	0.012853	0.124647	0.023366	0.035363	0.015379	0.097406	0.005998	0.031926	0.138085	0.313757	0.031086	0.172918	0.06777	0.120387	0.020666	0.313757	Mixed Conifer	0.097406	Mixed Conifer	0.092675	0.007007	0.05029	0.144586	0.322491	0.019355	0.216731	0.047047	0.08039
-150.7318360610	59.5821500503	Alpine	0.075452	0.007538	0.042026	0.139404	0.349527	0.021992	0.202422	0.05384	0.087657	0.020143	0.349527	Mixed Conifer	0.075452	Mixed Conifer	0.026954	0.006718	0.02978	0.024499	0.085733	0.007798	0.119958	0.009016	0.03316	0.006065	0.080132	0.008075	0.029323	0.128676	0.366516	0.024632	0.179578	0.059144	0.102022	0.021902	0.366516	Mixed Conifer	0.080132	Mixed Conifer	0.070771	0.007001	0.054729	0.150132	0.332538	0.019352	0.225265	0.048535	0.073292
-150.7274609860	59.6268104318	Alpine	0.08225	0.000749	0.070742	0.11016	0.263176	0.022699	0.268203	0.076228	0.080762	0.025031	0.268203	Mountain Hemlock	0.08225	Mountain Hemlock	0.028017	0.001835	0.083366	0.021318	0.058865	0.005557	0.103427	0.022989	0.039382	0.012017	0.088419	0.001498	0.048837	0.117866	0.276252	0.022327	0.262959	0.072732	0.084778	0.024332	0.276252	Mixed Conifer	0.088419	Mixed Conifer	0.076081	0	0.092647	0.102454	0.2501	0.023071	0.273447	0.079725	0.076746
-150.7239524900	59.6625380918	Alpine	0.091424	0.003933	0.036683	0.13081	0.283457	0.029928	0.215315	0.08797	0.108184	0.012296	0.283457	Mixed Conifer	0.091424	Mixed Conifer	0.024819	0.007141	0.032406	0.050384	0.072701	0.005243	0.112196	0.01406	0.023408	0.008517	0.088495	0.005896	0.02227	0.119933	0.267876	0.029672	0.258241	0.082282	0.10935	0.015985	0.267876	Mixed Conifer	0.088495	Mixed Conifer	0.094354	0.00197	0.051095	0.141686	0.299038	0.030185	0.17239	0.093658	0.107017
-150.7213161810	59.6893334689	Alpine	0.074365	0.00866	0.065172	0.095266	0.209307	0.038401	0.278618	0.121562	0.044441	0.064207	0.278618	Mountain Hemlock	0.074365	Mountain Hemlock	0.037328	0.006349	0.015442	0.041871	0.074246	0.020077	0.052332	0.031166	0.014271	0.027476	0.088017	0.010884	0.062134	0.102027	0.166578	0.046726	0.256519	0.134329	0.046919	0.085868	0.256519	Mountain Hemlock	0.088017	Mountain Hemlock	0.060714	0.006436	0.06821	0.088504	0.252036	0.030077	0.300718	0.108796	0.041963
-150.7160308240	59.7429233006	Alpine	0.090043	0.010187	0.074138	0.123996	0.191807	0.04366	0.232944	0.129792	0.049424	0.054011	0.232944	Mountain Hemlock	0.090043	Mountain Hemlock	0.042964	0.008704	0.054403	0.068446	0.089202	0.014756	0.056606	0.026006	0.012049	0.017636	0.096865	0.014389	0.085419	0.137357	0.131672	0.055506	0.232588	0.137751	0.044824	0.063629	0.232588	Mountain Hemlock	0.096865	Mountain Hemlock	0.083221	0.005985	0.062858	0.110634	0.251942	0.031813	0.233299	0.121834	0.054023
-150.7151482760	59.7518548220	Alpine	0.179919	0.004742	0.053238	0.116492	0.152474	0.014748	0.202171	0.115669	0.127523	0.033024	0.202171	Mountain Hemlock	0.179919	Alpine	0.113278	0.011615	0.034958	0.088776	0.069979	0.010915	0.047818	0.02147	0.052953	0.012466	0.179924	0.009484	0.063299	0.102845	0.11513	0.017755	0.224823	0.121744	0.126314	0.038683	0.224823	Mountain Hemlock	0.179924	Alpine	0.179914	0	0.043177	0.130139	0.189818	0.011741	0.17952	0.109594	0.128733
-150.7142652530	59.7607863104	Alpine	0.187381	0.003298	0.051268	0.11831	0.140555	0.016131	0.167006	0.107915	0.175996	0.032139	0.187381	Alpine	0.187381	Alpine	0.124305	0.008078	0.034561	0.088809	0.12222	0.014107	0.052992	0.026273	0.100185	0.017126	0.197771	0.006596	0.062968	0.103874	0.093292	0.018684	0.205458	0.111879	0.158733	0.040745	0.205458	Mountain Hemlock	0.197771	Alpine	0.17699	0	0.039569	0.132745	0.187818	0.013579	0.128554	0.103951	0.19326
-150.7133817560	59.7697177660	Alpine	0.143343	0.003047	0.040077	0.145603	0.191667	0.035943	0.195128	0.104805	0.095994	0.044395	0.195128	Mountain Hemlock	0.143343	Alpine	0.110384	0.004755	0.026765	0.092318	0.077774	0.011612	0.095704	0.016984	0.048164	0.02627	0.143085	0.006093	0.027283	0.130925	0.159434	0.039162	0.254689	0.118846	0.073249	0.047234	0.254689	Mountain Hemlock	0.143085	Alpine	0.143602	0	0.052872	0.16028	0.223899	0.032723	0.135566	0.090764	0.118738
-150.7124977840	59.7786491892	Alpine	0.171029	0.003841	0.042497	0.134742	0.161832	0.033999	0.171173	0.102827	0.134739	0.043323	0.171173	Mountain Hemlock	0.171029	Alpine	0.135979	0.004338	0.054061	0.110095	0.074935	0.010634	0.080586	0.019426	0.063304	0.025205	0.165052	0.007683	0.020022	0.128145	0.144639	0.036128	0.22567	0.110105	0.115385	0.047171	0.22567	Mountain Hemlock	0.165052	Alpine	0.177005	0	0.064972	0.141339	0.179025	0.031869	0.116675	0.095548	0.154093
-150.7107284140	59.7965119385	Alpine	0.18568	0.010605	0.049545	0.127136	0.153095	0.030569	0.19478	0.107712	0.085335	0.055541	0.19478	Mountain Hemlock	0.18568	Alpine	0.173669	0.010878	0.029133	0.096963	0.056734	0.019692	0.088282	0.016524	0.047951	0.033623	0.164664	0.009521	0.052475	0.108674	0.144224	0.029262	0.244068	0.105987	0.076136	0.064991	0.244068	Mountain Hemlock	0.164664	Alpine	0.206697	0.01169	0.046616	0.145599	0.161966	0.031876	0.145491	0.109437	0.094534
-150.7089571390	59.8143745602	Alpine	0.171081	0.004767	0.065225	0.128547	0.150581	0.03183	0.198812	0.11518	0.078075	0.055902	0.198812	Mountain Hemlock	0.171081	Alpine	0.163877	0.007652	0.034472	0.104553	0.069646	0.012932	0.104554	0.026334	0.036885	0.03281	0.170346	0.003709	0.054181	0.103688	0.127394	0.034196	0.243029	0.118738	0.076731	0.067989	0.243029	Mountain Hemlock	0.170346	Alpine	0.171816	0.005824	0.07627	0.153406	0.173769	0.029463	0.154595	0.111622	0.07942
-150.7080707870	59.8233058236	Alpine	0.19519	0.003342	0.044576	0.101852	0.15504	0.033722	0.170894	0.11046	0.147523	0.037402	0.19519	Alpine	0.19519	Alpine	0.152104	0.005529	0.052501	0.087832	0.11227	0.020992	0.065932	0.029528	0.088842	0.02053	0.208542	0.006684	0.027068	0.077898	0.129031	0.037593	0.185579	0.129516	0.148138	0.049951	0.208542	Alpine	0.208542	Alpine	0.181838	0	0.062085	0.125806	0.181048	0.029851	0.156208	0.091404	0.146908
-150.7054088660	59.8500994266	Alpine	0.016323	0.039738	0.181823	0.101114	0.112016	0.147052	0.210497	0.064348	0.006909	0.12018	0.210497	Mountain Hemlock	0.016323	Mountain Hemlock	0.005099	0.017541	0.03188	0.047068	0.048016	0.054457	0.040388	0.022013	0.005244	0.012401	0.014826	0.042445	0.178523	0.105954	0.129202	0.13416	0.202749	0.069723	0.005206	0.117213	0.202749	Mountain Hemlock	0.014826	Mountain Hemlock	0.017819	0.037031	0.185123	0.096275	0.094831	0.159945	0.218244	0.058973	0.008613
-150.7045206030	59.8590305659	Alpine	0.055464	0.030838	0.124852	0.119893	0.154454	0.083709	0.223198	0.097651	0.015211	0.094728	0.223198	Mountain Hemlock	0.055464	Mountain Hemlock	0.029072	0.011967	0.029168	0.074867	0.050352	0.031734	0.064108	0.034514	0.007776	0.034664	0.059042	0.028407	0.115246	0.101686	0.169088	0.089779	0.233354	0.104383	0.011542	0.087472	0.233354	Mountain Hemlock	0.059042	Mountain Hemlock	0.051887	0.033268	0.134459	0.1381	0.13982	0.07764	0.213042	0.09092	0.01888
-150.7036318610	59.8679616746	Alpine	0.134229	0.03557	0.080193	0.110731	0.143586	0.044457	0.236691	0.1098	0.040635	0.064108	0.236691	Mountain Hemlock	0.134229	Alpine	0.119206	0.0238	0.019748	0.087732	0.036863	0.013364	0.10002	0.045031	0.024685	0.035085	0.126178	0.024834	0.072174	0.095993	0.142428	0.03677	0.312555	0.096844	0.029151	0.063073	0.312555	Mountain Hemlock	0.126178	Alpine	0.14228	0.046305	0.088211	0.125469	0.144743	0.052144	0.160828	0.122757	0.052118
-150.7027426410	59.8768927531	Alpine	0.038538	0.029456	0.128409	0.129617	0.147243	0.075931	0.27598	0.068978	0.015137	0.090712	0.27598	Mountain Hemlock	0.038538	Mountain Hemlock	0.023445	0.01229	0.02554	0.069455	0.045104	0.030918	0.079494	0.015248	0.007184	0.027764	0.030459	0.023466	0.117298	0.108369	0.17217	0.073208	0.30736	0.065386	0.011222	0.091062	0.30736	Mountain Hemlock	0.030459	Mountain Hemlock	0.046617	0.035446	0.13952	0.150864	0.122316	0.078655	0.244599	0.07257	0.019052
-150.7018529400	59.8858238015	Alpine	0.038538	0.029456	0.128409	0.129617	0.147243	0.075931	0.27598	0.068978	0.015137	0.090712	0.27598	Mountain Hemlock	0.038538	Mountain Hemlock	0.023445	0.01229	0.02554	0.069455	0.045104	0.030918	0.079494	0.015248	0.007184	0.027764	0.030459	0.023466	0.117298	0.108369	0.17217	0.073208	0.30736	0.065386	0.011222	0.091062	0.30736	Mountain Hemlock	0.030459	Mountain Hemlock	0.046617	0.035446	0.13952	0.150864	0.122316	0.078655	0.244599	0.07257	0.019052
-150.7009627600	59.8947548199	Alpine	0.023932	0.032334	0.213881	0.109924	0.097349	0.104539	0.228051	0.057222	0.01042	0.12235	0.228051	Mountain Hemlock	0.023932	Mountain Hemlock	0.01533	0.012285	0.086085	0.058455	0.032629	0.018053	0.118851	0.017916	0.004298	0.044674	0.02491	0.038941	0.200281	0.104629	0.089146	0.114359	0.23055	0.062839	0.009526	0.124818	0.23055	Mountain Hemlock	0.02491	Mountain Hemlock	0.022955	0.025728	0.22748	0.115218	0.105552	0.094719	0.225551	0.051604	0.011313
-150.7000720990	59.9036858086	Alpine	0.035982	0.028629	0.181339	0.129404	0.117468	0.076304	0.251292	0.060501	0.015153	0.103927	0.251292	Mountain Hemlock	0.035982	Mountain Hemlock	0.019115	0.011176	0.123674	0.063092	0.039515	0.027048	0.129458	0.020567	0.008889	0.031816	0.033156	0.02608	0.175214	0.117519	0.10711	0.091418	0.273519	0.062149	0.011352	0.102484	0.273519	Mountain Hemlock	0.033156	Mountain Hemlock	0.038808	0.031179	0.187465	0.14129	0.127826	0.061189	0.229066	0.058854	0.018953
-150.6991809580	59.9126167679	Alpine	0.037402	0.031647	0.179939	0.123772	0.118181	0.085565	0.24039	0.067432	0.015491	0.100182	0.24039	Mountain Hemlock	0.037402	Mountain Hemlock	0.02221	0.020323	0.115006	0.055337	0.03804	0.029208	0.119916	0.025358	0.008498	0.031221	0.033194	0.029951	0.175844	0.112603	0.107806	0.096342	0.261936	0.070938	0.012648	0.09874	0.261936	Mountain Hemlock	0.033194	Mountain Hemlock	0.041609	0.033343	0.184033	0.134942	0.128556	0.074787	0.218844	0.063926	0.018333
-150.6982893360	59.9215476979	Alpine	0.026052	0.028956	0.199339	0.110424	0.09914	0.099906	0.251057	0.052424	0.011327	0.121374	0.251057	Mountain Hemlock	0.026052	Mountain Hemlock	0.014319	0.00827	0.091601	0.060703	0.017251	0.020736	0.141407	0.017832	0.004412	0.028794	0.027906	0.030778	0.179167	0.111867	0.102889	0.101141	0.253485	0.052689	0.009919	0.130161	0.253485	Mountain Hemlock	0.027906	Mountain Hemlock	0.024198	0.027135	0.219512	0.108981	0.095392	0.098672	0.24863	0.052159	0.012735
-150.6973972320	59.9304785987	Alpine	0.026052	0.028956	0.199339	0.110424	0.09914	0.099906	0.251057	0.052424	0.011327	0.121374	0.251057	Mountain Hemlock	0.026052	Mountain Hemlock	0.014319	0.00827	0.091601	0.060703	0.017251	0.020736	0.141407	0.017832	0.004412	0.028794	0.027906	0.030778	0.179167	0.111867	0.102889	0.101141	0.253485	0.052689	0.009919	0.130161	0.253485	Mountain Hemlock	0.027906	Mountain Hemlock	0.024198	0.027135	0.219512	0.108981	0.095392	0.098672	0.24863	0.052159	0.012735
-150.7211071610	59.5102513351	Alpine	0.024158	0.027519	0.114171	0.122682	0.28736	0.059286	0.219198	0.056913	0.012725	0.075989	0.28736	Mixed Conifer	0.024158	Mixed Conifer	0.007634	0.024771	0.050635	0.05532	0.054868	0.007694	0.041395	0.041327	0.007032	0.036858	0.022395	0.034073	0.111497	0.103193	0.267524	0.058736	0.239971	0.060825	0.010165	0.091622	0.267524	Mixed Conifer	0.022395	Mixed Conifer	0.025921	0.020964	0.116844	0.142171	0.307196	0.059837	0.198426	0.053001	0.015284
-150.7149718940	59.5727768702	Alpine	0.022449	0.035353	0.094891	0.13688	0.245756	0.057307	0.227599	0.075486	0.009616	0.094663	0.245756	Mixed Conifer	0.022449	Mixed Conifer	0.020734	0.029775	0.049005	0.046148	0.061451	0.018593	0.053856	0.052608	0.007991	0.038878	0.030474	0.028239	0.087696	0.134149	0.237222	0.056894	0.234347	0.074364	0.009177	0.107439	0.237222	Mixed Conifer	0.030474	Mixed Conifer	0.014423	0.042467	0.102087	0.139612	0.254289	0.05772	0.220852	0.076607	0.010055
-150.7140935540	59.5817089398	Alpine	0.039482	0.014146	0.105976	0.127598	0.259551	0.057476	0.231479	0.07679	0.026506	0.060996	0.259551	Mixed Conifer	0.039482	Mixed Conifer	0.016526	0.011253	0.033662	0.030544	0.091174	0.018845	0.076144	0.046572	0.015284	0.016633	0.041154	0.010742	0.115687	0.107245	0.242899	0.052902	0.242623	0.091281	0.03026	0.065209	0.242899	Mixed Conifer	0.041154	Mixed Conifer	0.03781	0.01755	0.096266	0.147952	0.276203	0.06205	0.220335	0.062298	0.022752
-150.7088136420	59.6353005902	Alpine	0.072911	0.004326	0.045714	0.1399	0.280557	0.037712	0.238991	0.090014	0.062734	0.027141	0.280557	Mixed Conifer	0.072911	Mixed Conifer	0.019273	0.005346	0.020015	0.030039	0.062063	0.013261	0.07265	0.025158	0.018947	0.006382	0.062462	0.004995	0.051067	0.149062	0.238159	0.042442	0.256024	0.099028	0.065217	0.031546	0.256024	Mountain Hemlock	0.062462	Mountain Hemlock	0.083359	0.003658	0.040362	0.130738	0.322955	0.032983	0.221959	0.081	0.060251
-150.7061673240	59.6620959315	Alpine	0.068015	0.005523	0.04811	0.120824	0.267362	0.036982	0.255797	0.102898	0.048606	0.045883	0.267362	Mixed Conifer	0.068015	Mixed Conifer	0.032235	0.00348	0.022321	0.02239	0.04518	0.015535	0.051067	0.026077	0.019351	0.017962	0.061303	0.007475	0.05816	0.113782	0.254876	0.040336	0.251037	0.112611	0.045533	0.054887	0.254876	Mixed Conifer	0.061303	Mixed Conifer	0.074728	0.003571	0.038061	0.127866	0.279848	0.033628	0.260557	0.093184	0.051679
-150.7052842730	59.6710276415	Alpine	0.062276	0.003696	0.056792	0.105103	0.273476	0.039911	0.260326	0.103453	0.045771	0.049196	0.273476	Mixed Conifer	0.062276	Mixed Conifer	0.023151	0.002874	0.037185	0.021917	0.055465	0.008257	0.057009	0.019331	0.01837	0.020469	0.057919	0.005417	0.069349	0.103686	0.25284	0.043724	0.251004	0.11165	0.043041	0.061368	0.25284	Mixed Conifer	0.057919	Mixed Conifer	0.066633	0.001976	0.044235	0.106519	0.294112	0.036097	0.269647	0.095256	0.0485
-150.7008619100	59.7156856732	Alpine	0.069393	0.009699	0.079245	0.104878	0.209266	0.042096	0.268781	0.125179	0.030505	0.060959	0.268781	Mountain Hemlock	0.069393	Mountain Hemlock	0.027275	0.013322	0.04764	0.056812	0.064062	0.02686	0.069139	0.019497	0.008138	0.020124	0.074608	0.016078	0.081466	0.113684	0.176923	0.058855	0.239279	0.137454	0.025008	0.076644	0.239279	Mountain Hemlock	0.074608	Mountain Hemlock	0.064177	0.003321	0.077023	0.096073	0.241609	0.025337	0.298282	0.112903	0.036001
-150.6982027940	59.7424800846	Alpine	0.171752	0.001263	0.043786	0.117976	0.194488	0.016781	0.17308	0.094457	0.158911	0.027507	0.194488	Mixed Conifer	0.171752	Alpine	0.090941	0.003093	0.035539	0.07886	0.094743	0.014572	0.08303	0.037254	0.119651	0.006437	0.184188	0	0.056174	0.126437	0.135184	0.016147	0.153151	0.114931	0.184246	0.02954	0.184246	Snow or Ice	0.184188	Alpine	0.159315	0.002525	0.031399	0.109514	0.253791	0.017415	0.193008	0.073983	0.133576
-150.6973154700	59.7514114883	Alpine	0.164939	0.003227	0.054901	0.108212	0.180027	0.025861	0.192288	0.115839	0.120164	0.034543	0.192288	Mountain Hemlock	0.164939	Alpine	0.100623	0.007905	0.058321	0.082501	0.096721	0.012505	0.053228	0.034546	0.073264	0.010315	0.178256	0.006454	0.067171	0.114848	0.123182	0.02766	0.166417	0.137257	0.137043	0.041712	0.178256	Alpine	0.178256	Alpine	0.151621	0	0.042631	0.101576	0.236871	0.024063	0.218159	0.09442	0.103285
-150.6955393920	59.7692741968	Alpine	0.198879	0.002154	0.045517	0.118379	0.134521	0.020929	0.156819	0.101543	0.184099	0.03716	0.198879	Alpine	0.198879	Alpine	0.133464	0.005277	0.037711	0.089648	0.116526	0.017922	0.040804	0.022898	0.105089	0.019682	0.207821	0.004308	0.057192	0.100495	0.090469	0.026497	0.177729	0.110246	0.178198	0.047043	0.207821	Alpine	0.207821	Alpine	0.189936	0	0.033843	0.136264	0.178572	0.01536	0.135909	0.092841	0.189999
-150.6946506360	59.7782055020	Alpine	0.195069	0.001179	0.018836	0.125503	0.156022	0.025893	0.156488	0.100277	0.195577	0.025155	0.195577	Snow or Ice	0.195069	Alpine	0.125539	0.002889	0.018693	0.097483	0.123469	0.016811	0.066495	0.025264	0.115046	0.021945	0.189293	0.002358	0.005939	0.122217	0.163634	0.027277	0.156882	0.114827	0.183953	0.033619	0.189293	Alpine	0.189293	Alpine	0.200846	0	0.031733	0.128789	0.14841	0.02451	0.156093	0.085728	0.207202
-150.6937614030	59.7871367749	Alpine	0.211206	0.011727	0.039202	0.138196	0.145505	0.032355	0.161996	0.100059	0.107676	0.052078	0.211206	Alpine	0.211206	Alpine	0.192528	0.008289	0.032226	0.1236	0.065401	0.01949	0.090951	0.024275	0.074083	0.032548	0.195428	0.014973	0.037189	0.10789	0.144348	0.034791	0.224527	0.10733	0.07945	0.054075	0.224527	Mountain Hemlock	0.195428	Alpine	0.226984	0.008482	0.041215	0.168502	0.146662	0.029918	0.099464	0.092788	0.135903
-150.6919815030	59.8049992240	Alpine	0.203484	0	0.024574	0.117569	0.146227	0.027155	0.13746	0.079579	0.235707	0.028246	0.235707	Snow or Ice	0.203484	Alpine	0.11909	0	0.015353	0.098553	0.131671	0.022166	0.075185	0.013536	0.138444	0.02329	0.207497	0	0.021922	0.103981	0.14675	0.036574	0.136847	0.085874	0.223939	0.036617	0.223939	Snow or Ice	0.207497	Alpine	0.19947	0	0.027226	0.131157	0.145705	0.017737	0.138072	0.073285	0.247475
-150.6910908340	59.8139304008	Alpine	0.205066	0.003371	0.02903	0.116415	0.140426	0.029502	0.152865	0.104212	0.187994	0.031118	0.205066	Alpine	0.205066	Alpine	0.139338	0.005535	0.019401	0.104107	0.096236	0.02217	0.049272	0.026642	0.105737	0.022125	0.207913	0.006742	0.021569	0.097272	0.141181	0.037506	0.154582	0.122845	0.1678	0.042588	0.207913	Alpine	0.207913	Alpine	0.20222	0	0.036492	0.135559	0.139671	0.021497	0.151147	0.085578	0.208188
-150.6884159500	59.8407237422	Alpine	0.024642	0.032803	0.191701	0.106023	0.126796	0.123139	0.204644	0.069789	0.007504	0.112959	0.204644	Mountain Hemlock	0.024642	Mountain Hemlock	0.011013	0.016133	0.040591	0.048506	0.052363	0.051343	0.045171	0.024699	0.004562	0.020376	0.023043	0.037343	0.176637	0.102999	0.136615	0.112292	0.213618	0.071579	0.006426	0.119448	0.213618	Mountain Hemlock	0.023043	Mountain Hemlock	0.026241	0.028263	0.206765	0.109048	0.116976	0.133987	0.19567	0.067998	0.008581
-150.6866302930	59.8585858145	Alpine	0.141982	0.018078	0.063349	0.099441	0.153865	0.036571	0.243466	0.119495	0.062998	0.060755	0.243466	Mountain Hemlock	0.141982	Alpine	0.108907	0.018129	0.045171	0.076052	0.05408	0.022609	0.114691	0.042852	0.038193	0.035543	0.139841	0.016426	0.05001	0.089956	0.124915	0.026979	0.339	0.100192	0.047498	0.065184	0.339	Mountain Hemlock	0.139841	Alpine	0.144124	0.01973	0.076687	0.108927	0.182816	0.046164	0.147932	0.138798	0.078497
-150.6857367420	59.8675168046	Alpine	0.141982	0.018078	0.063349	0.099441	0.153865	0.036571	0.243466	0.119495	0.062998	0.060755	0.243466	Mountain Hemlock	0.141982	Alpine	0.108907	0.018129	0.045171	0.076052	0.05408	0.022609	0.114691	0.042852	0.038193	0.035543	0.139841	0.016426	0.05001	0.089956	0.124915	0.026979	0.339	0.100192	0.047498	0.065184	0.339	Mountain Hemlock	0.139841	Alpine	0.144124	0.01973	0.076687	0.108927	0.182816	0.046164	0.147932	0.138798	0.078497
-150.6848427100	59.8764477644	Alpine	0.146467	0.029607	0.054056	0.103898	0.152077	0.051616	0.224568	0.117922	0.057981	0.061806	0.224568	Mountain Hemlock	0.146467	Alpine	0.122758	0.017196	0.024124	0.078987	0.070212	0.020214	0.058494	0.04979	0.035536	0.035854	0.142301	0.024324	0.052293	0.09828	0.148348	0.037681	0.269232	0.112854	0.046173	0.068514	0.269232	Mountain Hemlock	0.142301	Alpine	0.150634	0.03489	0.055819	0.109517	0.155805	0.065551	0.179905	0.12299	0.06979
-150.6830531990	59.8943095936	Alpine	0.042997	0.024657	0.138922	0.121724	0.141322	0.078934	0.280813	0.067035	0.015659	0.087937	0.280813	Mountain Hemlock	0.042997	Mountain Hemlock	0.025199	0.012516	0.024179	0.089046	0.037525	0.027861	0.096605	0.020192	0.008861	0.031382	0.038429	0.021284	0.145365	0.096214	0.143482	0.081992	0.304888	0.064617	0.009785	0.093945	0.304888	Mountain Hemlock	0.038429	Mountain Hemlock	0.047566	0.028031	0.132479	0.147234	0.139163	0.075875	0.256738	0.069453	0.021532
-150.6821577190	59.9032404634	Alpine	0.074185	0.033907	0.107643	0.131025	0.138855	0.064321	0.240697	0.098153	0.022588	0.088625	0.240697	Mountain Hemlock	0.074185	Mountain Hemlock	0.060377	0.018163	0.031579	0.108248	0.036455	0.024113	0.07355	0.050937	0.011845	0.037605	0.073945	0.033904	0.107602	0.100606	0.129603	0.08232	0.237996	0.111788	0.022196	0.100039	0.237996	Mountain Hemlock	0.073945	Mountain Hemlock	0.074424	0.033909	0.107684	0.161445	0.148107	0.046321	0.243398	0.084517	0.022981
-150.6812617560	59.9121713036	Alpine	0.074185	0.033907	0.107643	0.131025	0.138855	0.064321	0.240697	0.098153	0.022588	0.088625	0.240697	Mountain Hemlock	0.074185	Mountain Hemlock	0.060377	0.018163	0.031579	0.108248	0.036455	0.024113	0.07355	0.050937	0.011845	0.037605	0.073945	0.033904	0.107602	0.100606	0.129603	0.08232	0.237996	0.111788	0.022196	0.100039	0.237996	Mountain Hemlock	0.073945	Mountain Hemlock	0.074424	0.033909	0.107684	0.161445	0.148107	0.046321	0.243398	0.084517	0.022981
-150.6803653100	59.9211021145	Alpine	0.047905	0.02736	0.177019	0.120284	0.130263	0.076601	0.246628	0.067118	0.015547	0.091275	0.246628	Mountain Hemlock	0.047905	Mountain Hemlock	0.034132	0.01474	0.105068	0.068362	0.04081	0.027833	0.10979	0.015014	0.011712	0.026755	0.045709	0.021851	0.146813	0.111409	0.133789	0.086759	0.274146	0.072508	0.010172	0.096845	0.274146	Mountain Hemlock	0.045709	Mountain Hemlock	0.050101	0.032868	0.207224	0.12916	0.126738	0.066443	0.21911	0.061728	0.020922
-150.6794683790	59.9300328963	Alpine	0.041997	0.030064	0.186559	0.119522	0.129058	0.086132	0.235042	0.067641	0.014514	0.089471	0.235042	Mountain Hemlock	0.041997	Mountain Hemlock	0.029695	0.015297	0.091373	0.069494	0.04345	0.035932	0.109705	0.016128	0.011863	0.035236	0.038491	0.022178	0.163088	0.103657	0.135461	0.103085	0.258305	0.071011	0.008509	0.096214	0.258305	Mountain Hemlock	0.038491	Mountain Hemlock	0.045503	0.03795	0.21003	0.135388	0.122654	0.069178	0.211779	0.064271	0.020519
-150.6731762800	59.9925475692	Alpine	0.010674	0.06702	0.289213	0.125632	0.062702	0.14011	0.141546	0.043384	0.001557	0.118162	0.289213	Deciduous	0.010674	Deciduous	0.007208	0.045277	0.02648	0.070904	0.012506	0.036996	0.032324	0.014311	0.001805	0.03023	0.008819	0.070779	0.281728	0.129061	0.057163	0.138301	0.146978	0.04533	0.000482	0.121358	0.281728	Deciduous	0.008819	Deciduous	0.012529	0.063262	0.296698	0.122204	0.068241	0.141919	0.136113	0.041437	0.002631
-150.6722754640	60.0014781251	Alpine	0.009753	0.062344	0.302491	0.107986	0.056539	0.151247	0.134809	0.054233	0.003413	0.117184	0.302491	Deciduous	0.009753	Deciduous	0.005851	0.042835	0.047762	0.066564	0.015184	0.036215	0.027078	0.016413	0.001978	0.031118	0.009997	0.062848	0.305189	0.106497	0.047664	0.152356	0.140144	0.0554	0.003091	0.116814	0.305189	Deciduous	0.009997	Deciduous	0.009509	0.06184	0.299793	0.109476	0.065414	0.150139	0.129475	0.053067	0.003735
-150.7060393780	59.4830118897	Alpine	0.023036	0.036609	0.103611	0.155525	0.296475	0.07192	0.175377	0.053181	0.007436	0.076832	0.296475	Mixed Conifer	0.023036	Mixed Conifer	0.008022	0.010622	0.033159	0.055302	0.060539	0.018902	0.036733	0.017726	0.003396	0.027124	0.020119	0.032791	0.112696	0.134228	0.285945	0.072346	0.197141	0.053059	0.006034	0.085641	0.285945	Mixed Conifer	0.020119	Mixed Conifer	0.025953	0.040427	0.094525	0.176821	0.307005	0.071494	0.153612	0.053303	0.008838
-150.7042821740	59.5008765163	Alpine	0.024067	0.037606	0.114412	0.143211	0.295109	0.072819	0.172323	0.055037	0.009662	0.075755	0.295109	Mixed Conifer	0.024067	Mixed Conifer	0.006238	0.028023	0.034885	0.049609	0.055008	0.01875	0.032746	0.022482	0.005877	0.036768	0.022165	0.044575	0.129565	0.118444	0.291568	0.07259	0.171966	0.055609	0.007982	0.085535	0.291568	Mixed Conifer	0.022165	Mixed Conifer	0.025969	0.030637	0.099259	0.167978	0.298649	0.073049	0.172679	0.054465	0.011342
-150.7034028690	59.5098087714	Alpine	0.045704	0.021527	0.084118	0.156593	0.29871	0.054314	0.189594	0.064868	0.030398	0.054175	0.29871	Mixed Conifer	0.045704	Mixed Conifer	0.021496	0.015656	0.031572	0.04025	0.082558	0.007951	0.073392	0.029771	0.020209	0.020649	0.04745	0.022924	0.100557	0.142869	0.274815	0.054415	0.2001	0.062294	0.030948	0.063628	0.274815	Mixed Conifer	0.04745	Mixed Conifer	0.043957	0.02013	0.067679	0.170316	0.322604	0.054213	0.179088	0.067443	0.029847
-150.7016428520	59.5276731664	Alpine	0.049605	0.019482	0.087721	0.138853	0.275699	0.04766	0.203963	0.084802	0.029285	0.062932	0.275699	Mixed Conifer	0.049605	Mixed Conifer	0.027569	0.017878	0.019549	0.037731	0.078221	0.014983	0.039619	0.043686	0.014712	0.024759	0.053915	0.022072	0.100644	0.129838	0.254394	0.04658	0.197518	0.095119	0.032213	0.067708	0.254394	Mixed Conifer	0.053915	Mixed Conifer	0.045295	0.016891	0.074797	0.147869	0.297003	0.04874	0.210408	0.074484	0.026356
-150.6963515160	59.5812654429	Alpine	0.020956	0.030944	0.09295	0.13391	0.245085	0.056131	0.232128	0.08144	0.012212	0.094244	0.245085	Mixed Conifer	0.020956	Mixed Conifer	0.017667	0.024719	0.043595	0.042246	0.062265	0.025574	0.049648	0.061703	0.010386	0.043968	0.02715	0.024061	0.0766	0.133999	0.238777	0.049103	0.241545	0.086239	0.0115	0.111027	0.241545	Mountain Hemlock	0.02715	Mountain Hemlock	0.014762	0.037827	0.109299	0.133821	0.251394	0.063158	0.222711	0.076642	0.012924
-150.6910431900	59.6348563903	Alpine	0.070887	0.005888	0.04958	0.12932	0.259836	0.044393	0.253528	0.092108	0.06296	0.031502	0.259836	Mixed Conifer	0.070887	Mixed Conifer	0.019987	0.008274	0.043186	0.020174	0.040892	0.013114	0.065321	0.035452	0.027097	0.008582	0.056757	0.004941	0.040998	0.141936	0.234572	0.040832	0.272373	0.10345	0.069111	0.035031	0.272373	Mountain Hemlock	0.056757	Mountain Hemlock	0.085017	0.006836	0.058162	0.116703	0.2851	0.047954	0.234682	0.080766	0.056809
-150.6901568120	59.6437880887	Alpine	0.051202	0.00511	0.067545	0.140787	0.243462	0.044358	0.274335	0.086588	0.047329	0.039284	0.274335	Mountain Hemlock	0.051202	Mountain Hemlock	0.01627	0.006244	0.025289	0.038811	0.053003	0.022136	0.028659	0.019797	0.021767	0.012031	0.046131	0.003443	0.048048	0.153878	0.215246	0.043812	0.294958	0.098589	0.057181	0.038715	0.294958	Mountain Hemlock	0.046131	Mountain Hemlock	0.056274	0.006776	0.087042	0.127697	0.271678	0.044904	0.253712	0.074586	0.037478
-150.6892699590	59.6527197516	Alpine	0.074094	0.005505	0.031493	0.1273	0.313139	0.037103	0.204324	0.099671	0.074682	0.03269	0.313139	Mixed Conifer	0.074094	Mixed Conifer	0.027771	0.005541	0.017057	0.024041	0.047853	0.015389	0.031202	0.029946	0.033536	0.005727	0.064136	0.005227	0.032721	0.129496	0.27902	0.041134	0.221342	0.118292	0.073835	0.034797	0.27902	Mixed Conifer	0.064136	Mixed Conifer	0.084051	0.005783	0.030264	0.125104	0.347258	0.033072	0.187306	0.08105	0.075528
-150.6883826300	59.6616513791	Alpine	0.041756	0.009947	0.075688	0.119781	0.234341	0.049437	0.303887	0.085307	0.040207	0.039649	0.303887	Mountain Hemlock	0.041756	Mountain Hemlock	0.016857	0.007172	0.033937	0.012949	0.04606	0.024187	0.040284	0.014925	0.019138	0.008483	0.040749	0.006341	0.053889	0.125447	0.219448	0.054154	0.326726	0.089242	0.0435	0.040504	0.326726	Mountain Hemlock	0.040749	Mountain Hemlock	0.042763	0.013553	0.097487	0.114115	0.249234	0.044719	0.281048	0.081373	0.036913
-150.6857177920	59.6884460519	Alpine	0.088943	0.005874	0.037351	0.112188	0.243815	0.046766	0.263943	0.089299	0.073959	0.037863	0.263943	Mountain Hemlock	0.088943	Mountain Hemlock	0.044768	0.005642	0.012355	0.05172	0.072631	0.010454	0.070461	0.024818	0.02113	0.008781	0.103384	0.00672	0.034576	0.122309	0.233262	0.045245	0.253174	0.086224	0.076852	0.038257	0.253174	Mountain Hemlock	0.103384	Alpine	0.074503	0.005028	0.040126	0.102067	0.254367	0.048287	0.274713	0.092374	0.071066
-150.6839388520	59.7063089941	Alpine	0.109789	0.011571	0.053366	0.095371	0.236516	0.04871	0.186322	0.11455	0.097415	0.046389	0.236516	Mixed Conifer	0.109789	Alpine	0.067229	0.008803	0.035739	0.052552	0.079424	0.014492	0.086521	0.039988	0.07217	0.017064	0.116377	0.014213	0.057914	0.066215	0.233202	0.051117	0.170743	0.133034	0.101715	0.05547	0.233202	Mixed Conifer	0.116377	Alpine	0.103201	0.00893	0.048819	0.124526	0.23983	0.046304	0.201901	0.096066	0.093115
-150.6830486660	59.7152404140	Alpine	0.094778	0.005643	0.058278	0.093363	0.233118	0.052155	0.25592	0.094285	0.062398	0.050061	0.25592	Mountain Hemlock	0.094778	Mountain Hemlock	0.054944	0.005386	0.025099	0.073538	0.053328	0.011539	0.056652	0.015237	0.019271	0.012583	0.0992	0.005703	0.042945	0.094385	0.199101	0.058836	0.298375	0.086184	0.064712	0.050557	0.298375	Mountain Hemlock	0.0992	Mountain Hemlock	0.090355	0.005583	0.073612	0.092341	0.267135	0.045474	0.213465	0.102386	0.060083
-150.6803752400	59.7420344709	Alpine	0.171752	0.001263	0.043786	0.117976	0.194488	0.016781	0.17308	0.094457	0.158911	0.027507	0.194488	Mixed Conifer	0.171752	Alpine	0.090941	0.003093	0.035539	0.07886	0.094743	0.014572	0.08303	0.037254	0.119651	0.006437	0.184188	0	0.056174	0.126437	0.135184	0.016147	0.153151	0.114931	0.184246	0.02954	0.184246	Snow or Ice	0.184188	Alpine	0.159315	0.002525	0.031399	0.109514	0.253791	0.017415	0.193008	0.073983	0.133576
-150.6794831410	59.7509657563	Alpine	0.214769	0	0.016666	0.105466	0.172455	0.0205	0.125675	0.074389	0.25064	0.01944	0.25064	Snow or Ice	0.214769	Alpine	0.104946	0	0.018748	0.093888	0.124948	0.018483	0.123405	0.018763	0.195559	0.017253	0.23118	0	0.022608	0.07801	0.120313	0.022411	0.167969	0.083818	0.243633	0.030057	0.243633	Snow or Ice	0.23118	Alpine	0.198358	0	0.010725	0.132922	0.224596	0.018589	0.083381	0.06496	0.257647
-150.6776975050	59.7688282280	Alpine	0.227321	0	0.039345	0.112605	0.131149	0.011559	0.070782	0.07146	0.314224	0.021555	0.314224	Snow or Ice	0.227321	Alpine	0.116315	0	0.030358	0.1247	0.097118	0.009159	0.050863	0.034159	0.140472	0.016078	0.234607	0	0.046651	0.098392	0.112134	0.012918	0.115105	0.065288	0.288101	0.026804	0.288101	Snow or Ice	0.234607	Alpine	0.220035	0	0.03204	0.126817	0.150165	0.0102	0.026459	0.077632	0.340347
-150.6768039670	59.7777594147	Alpine	0.197888	0	0.024953	0.12157	0.146375	0.025139	0.136327	0.099997	0.21818	0.029571	0.21818	Snow or Ice	0.197888	Alpine	0.125335	0	0.005743	0.102817	0.101195	0.01829	0.048655	0.024855	0.13536	0.018275	0.202618	0	0.027364	0.107452	0.137386	0.032725	0.142391	0.11261	0.199061	0.038393	0.202618	Alpine	0.202618	Alpine	0.193159	0	0.022542	0.135687	0.155365	0.017552	0.130264	0.087385	0.237298
-150.6750154500	59.7956216909	Alpine	0.215651	0	0.028457	0.094976	0.112669	0.018182	0.111009	0.067325	0.332139	0.01959	0.332139	Snow or Ice	0.215651	Alpine	0.11809	0	0.021972	0.083984	0.132569	0.01625	0.056415	0.02405	0.142116	0.008203	0.226035	0	0.026001	0.090474	0.087145	0.021917	0.131879	0.081803	0.308484	0.026262	0.308484	Snow or Ice	0.226035	Alpine	0.205267	0	0.030914	0.099479	0.138193	0.014446	0.090139	0.052847	0.355795
-150.6741204690	59.8045527807	Alpine	0.176672	0.0038	0.050202	0.136884	0.148715	0.031282	0.201723	0.113366	0.07564	0.061715	0.201723	Mountain Hemlock	0.176672	Alpine	0.174162	0.004571	0.036423	0.10931	0.064514	0.015438	0.100087	0.02417	0.032994	0.034138	0.154583	0.003935	0.052109	0.131128	0.127461	0.025731	0.237483	0.11934	0.0763	0.071929	0.237483	Mountain Hemlock	0.154583	Alpine	0.198762	0.003666	0.048295	0.14264	0.16997	0.036832	0.165963	0.107393	0.07498
-150.6732250080	59.8134838386	Alpine	0.176672	0.0038	0.050202	0.136884	0.148715	0.031282	0.201723	0.113366	0.07564	0.061715	0.201723	Mountain Hemlock	0.176672	Alpine	0.174162	0.004571	0.036423	0.10931	0.064514	0.015438	0.100087	0.02417	0.032994	0.034138	0.154583	0.003935	0.052109	0.131128	0.127461	0.025731	0.237483	0.11934	0.0763	0.071929	0.237483	Mountain Hemlock	0.154583	Alpine	0.198762	0.003666	0.048295	0.14264	0.16997	0.036832	0.165963	0.107393	0.07498
-150.6696383380	59.8492077556	Alpine	0.150948	0.015235	0.079389	0.13306	0.140065	0.036668	0.213467	0.111107	0.061525	0.058535	0.213467	Mountain Hemlock	0.150948	Alpine	0.136655	0.011069	0.020699	0.090257	0.037572	0.019369	0.102918	0.019732	0.030789	0.029947	0.15038	0.017067	0.073965	0.110503	0.120979	0.028035	0.271766	0.105614	0.056913	0.064778	0.271766	Mountain Hemlock	0.15038	Alpine	0.151516	0.013403	0.084813	0.155617	0.159152	0.045301	0.155169	0.116599	0.066137
-150.6687404630	59.8581386571	Alpine	0.150948	0.015235	0.079389	0.13306	0.140065	0.036668	0.213467	0.111107	0.061525	0.058535	0.213467	Mountain Hemlock	0.150948	Alpine	0.136655	0.011069	0.020699	0.090257	0.037572	0.019369	0.102918	0.019732	0.030789	0.029947	0.15038	0.017067	0.073965	0.110503	0.120979	0.028035	0.271766	0.105614	0.056913	0.064778	0.271766	Mountain Hemlock	0.15038	Alpine	0.151516	0.013403	0.084813	0.155617	0.159152	0.045301	0.155169	0.116599	0.066137
-150.6678421040	59.8670695280	Alpine	0.223045	0.007288	0.079903	0.119446	0.119722	0.027209	0.11615	0.110335	0.148517	0.048384	0.223045	Alpine	0.223045	Alpine	0.138279	0.009213	0.046929	0.08921	0.089351	0.017174	0.041236	0.019958	0.072395	0.041863	0.215771	0.00998	0.048043	0.109697	0.132447	0.031542	0.149047	0.116822	0.125739	0.060912	0.215771	Alpine	0.215771	Alpine	0.23032	0.004595	0.111762	0.129194	0.106998	0.022876	0.083254	0.103848	0.171296
-150.6669432610	59.8760003685	Alpine	0.212837	0.009645	0.066649	0.10351	0.130491	0.035678	0.168708	0.113161	0.106357	0.052963	0.212837	Alpine	0.212837	Alpine	0.150741	0.016307	0.044644	0.094375	0.079808	0.015554	0.056376	0.029871	0.062952	0.035612	0.207934	0.013088	0.057521	0.08554	0.137571	0.03786	0.205742	0.10782	0.086639	0.060283	0.207934	Alpine	0.207934	Alpine	0.21774	0.006202	0.075777	0.121479	0.123411	0.033495	0.131674	0.118502	0.126076
-150.6660439330	59.8849311786	Alpine	0.136571	0.02862	0.098318	0.108502	0.141178	0.046273	0.210404	0.123181	0.037401	0.069552	0.210404	Mountain Hemlock	0.136571	Alpine	0.127909	0.021788	0.028026	0.068228	0.035292	0.01061	0.069952	0.061109	0.02525	0.046046	0.135121	0.023221	0.101969	0.095041	0.142909	0.041591	0.241843	0.119584	0.026221	0.072499	0.241843	Mountain Hemlock	0.135121	Alpine	0.138021	0.034019	0.094667	0.121962	0.139447	0.050954	0.178964	0.126779	0.048581
-150.6651441200	59.8938619587	Alpine	0.136571	0.02862	0.098318	0.108502	0.141178	0.046273	0.210404	0.123181	0.037401	0.069552	0.210404	Mountain Hemlock	0.136571	Alpine	0.127909	0.021788	0.028026	0.068228	0.035292	0.01061	0.069952	0.061109	0.02525	0.046046	0.135121	0.023221	0.101969	0.095041	0.142909	0.041591	0.241843	0.119584	0.026221	0.072499	0.241843	Mountain Hemlock	0.135121	Alpine	0.138021	0.034019	0.094667	0.121962	0.139447	0.050954	0.178964	0.126779	0.048581
-150.6642438220	59.9027927090	Alpine	0.147752	0.028387	0.081195	0.120724	0.14519	0.043688	0.228782	0.098353	0.049519	0.056411	0.228782	Mountain Hemlock	0.147752	Alpine	0.13763	0.024488	0.019072	0.090752	0.030326	0.020923	0.056481	0.028054	0.026741	0.031834	0.139111	0.021897	0.087033	0.112786	0.144742	0.032961	0.272772	0.088391	0.038236	0.062071	0.272772	Mountain Hemlock	0.139111	Alpine	0.156393	0.034877	0.075357	0.128662	0.145637	0.054416	0.184791	0.108314	0.060801
-150.6633430380	59.9117234296	Alpine	0.092926	0.038561	0.12344	0.127603	0.120909	0.063504	0.227696	0.102445	0.031066	0.07185	0.227696	Mountain Hemlock	0.092926	Mountain Hemlock	0.080288	0.023512	0.047592	0.097985	0.021776	0.008851	0.052919	0.046799	0.013856	0.033055	0.097358	0.038112	0.12664	0.094797	0.107213	0.067855	0.249595	0.109978	0.028485	0.079967	0.249595	Mountain Hemlock	0.097358	Mountain Hemlock	0.088493	0.039009	0.12024	0.160409	0.134605	0.059154	0.205797	0.094913	0.033646
-150.6624417680	59.9206541208	Alpine	0.114259	0.024865	0.118004	0.110387	0.132464	0.046749	0.24228	0.107709	0.035675	0.067608	0.24228	Mountain Hemlock	0.114259	Alpine	0.097324	0.02762	0.042919	0.071498	0.033398	0.012555	0.087211	0.036809	0.021001	0.035716	0.103975	0.011178	0.125485	0.090835	0.112308	0.043386	0.311433	0.100794	0.026814	0.073792	0.311433	Mountain Hemlock	0.103975	Alpine	0.124544	0.038552	0.110522	0.129939	0.15262	0.050113	0.173127	0.114624	0.044537
-150.6615400110	59.9295847828	Alpine	0.061619	0.023121	0.12446	0.127124	0.145576	0.069319	0.250528	0.090756	0.019277	0.08822	0.250528	Mountain Hemlock	0.061619	Mountain Hemlock	0.040499	0.014785	0.022108	0.102886	0.04207	0.024338	0.058453	0.035778	0.006914	0.035172	0.057787	0.025012	0.126502	0.100697	0.1328	0.088183	0.264879	0.09416	0.016585	0.093395	0.264879	Mountain Hemlock	0.057787	Mountain Hemlock	0.065451	0.021231	0.122417	0.15355	0.158352	0.050455	0.236178	0.087352	0.021969
-150.6579281090	59.9653071423	Alpine	0.017212	0.031414	0.215207	0.085665	0.067887	0.147771	0.251247	0.060178	0.005428	0.117991	0.251247	Mountain Hemlock	0.017212	Mountain Hemlock	0.009611	0.023186	0.07222	0.041678	0.025385	0.031464	0.102745	0.017769	0.004384	0.036653	0.017355	0.034146	0.206962	0.087768	0.054234	0.159669	0.25633	0.062655	0.003603	0.117278	0.25633	Mountain Hemlock	0.017355	Mountain Hemlock	0.017069	0.028682	0.223453	0.083562	0.08154	0.135872	0.246164	0.057701	0.007253
-150.6570239130	59.9742376612	Alpine	0.011769	0.060526	0.302848	0.094556	0.043089	0.173031	0.143281	0.051461	0.002354	0.117086	0.302848	Deciduous	0.011769	Deciduous	0.008496	0.045641	0.032746	0.052735	0.009915	0.013706	0.035494	0.014003	0.000843	0.033212	0.01376	0.065763	0.279842	0.090907	0.042491	0.176378	0.14896	0.054099	0.002124	0.125675	0.279842	Deciduous	0.01376	Deciduous	0.009778	0.055288	0.325854	0.098206	0.043688	0.169684	0.137602	0.048823	0.002583
-150.6552140540	59.9920986151	Alpine	0.018733	0.047454	0.280115	0.076576	0.065516	0.161151	0.165301	0.056014	0.004106	0.125033	0.280115	Deciduous	0.018733	Deciduous	0.016828	0.033373	0.039103	0.051496	0.023654	0.050779	0.068074	0.018919	0.002383	0.034615	0.022464	0.052936	0.261704	0.065627	0.061875	0.170254	0.167099	0.054266	0.003323	0.140451	0.261704	Deciduous	0.022464	Deciduous	0.015002	0.041972	0.298526	0.087525	0.069158	0.152048	0.163503	0.057761	0.004888
-150.6543083900	60.0010290506	Alpine	0.01876	0.052777	0.25583	0.082225	0.06437	0.163141	0.176754	0.059591	0.004459	0.122094	0.25583	Deciduous	0.01876	Deciduous	0.015948	0.034475	0.031274	0.047035	0.019528	0.052408	0.066846	0.021577	0.003125	0.040647	0.021095	0.061365	0.243338	0.074767	0.064918	0.167121	0.172036	0.057572	0.003308	0.134479	0.243338	Deciduous	0.021095	Deciduous	0.016425	0.044189	0.268321	0.089684	0.063822	0.15916	0.181472	0.06161	0.00561
-150.6534022350	60.0099594586	Alpine	0.016057	0.055786	0.280243	0.089805	0.049816	0.176207	0.154152	0.054507	0.002951	0.120476	0.280243	Deciduous	0.016057	Deciduous	0.015982	0.041464	0.041828	0.044879	0.016968	0.041276	0.059146	0.013687	0.001204	0.03647	0.020448	0.056797	0.259523	0.083498	0.045083	0.170912	0.168632	0.057627	0.002717	0.134763	0.259523	Deciduous	0.020448	Deciduous	0.011665	0.054774	0.300963	0.096112	0.05455	0.181503	0.139673	0.051386	0.003186
-150.6524955910	60.0188898396	Alpine	0.007898	0.072353	0.271174	0.156412	0.056114	0.135774	0.150685	0.041977	0.000971	0.106642	0.271174	Deciduous	0.007898	Deciduous	0.00202	0.042439	0.029884	0.082051	0.01652	0.042279	0.0267	0.014307	0.000754	0.028837	0.008517	0.075226	0.252248	0.160068	0.058702	0.141036	0.152019	0.042536	0.000471	0.109176	0.252248	Deciduous	0.008517	Deciduous	0.007278	0.06948	0.290099	0.152756	0.053525	0.130513	0.149351	0.041419	0.001472
-150.7032901980	59.3307134699	Alpine	0.017849	0.013701	0.11494	0.224601	0.231353	0.068755	0.163979	0.06541	0.006368	0.093042	0.231353	Mixed Conifer	0.017849	Mixed Conifer	0.007557	0.011011	0.067616	0.03052	0.043031	0.017785	0.034074	0.018041	0.004623	0.043387	0.016004	0.014974	0.115684	0.208738	0.211331	0.067581	0.17547	0.071312	0.003413	0.115492	0.211331	Mixed Conifer	0.016004	Mixed Conifer	0.019695	0.012429	0.114195	0.240463	0.251376	0.069928	0.152489	0.059508	0.009324
-150.6883496670	59.4825672954	Alpine	0.022022	0.035231	0.114656	0.152117	0.287573	0.07157	0.182628	0.049456	0.010165	0.074584	0.287573	Mixed Conifer	0.022022	Mixed Conifer	0.005808	0.030189	0.038881	0.056778	0.047528	0.011394	0.030912	0.020094	0.006128	0.031878	0.019827	0.041207	0.132806	0.123395	0.278661	0.067537	0.197014	0.048643	0.010122	0.08079	0.278661	Mixed Conifer	0.019827	Mixed Conifer	0.024217	0.029254	0.096506	0.180838	0.296485	0.075604	0.168241	0.05027	0.010208
-150.6830441810	59.5361600104	Alpine	0.04807	0.016649	0.082675	0.144718	0.283457	0.051639	0.203059	0.078138	0.031751	0.059844	0.283457	Mixed Conifer	0.04807	Mixed Conifer	0.02661	0.017867	0.041129	0.024969	0.083578	0.017413	0.054636	0.034554	0.018742	0.02572	0.050433	0.018498	0.095186	0.141484	0.242888	0.050606	0.213094	0.084591	0.033447	0.069773	0.242888	Mixed Conifer	0.050433	Mixed Conifer	0.045708	0.0148	0.070164	0.147952	0.324026	0.052672	0.193025	0.071684	0.030054
-150.6723820900	59.6433413808	Alpine	0.038165	0.0139	0.088224	0.117807	0.254013	0.072416	0.23934	0.076954	0.036318	0.062863	0.254013	Mixed Conifer	0.038165	Mixed Conifer	0.017897	0.01343	0.022554	0.033886	0.047979	0.032347	0.074113	0.046029	0.031535	0.020758	0.04018	0.011758	0.07736	0.108105	0.236013	0.076104	0.245231	0.094802	0.03986	0.070587	0.245231	Mountain Hemlock	0.04018	Mountain Hemlock	0.036149	0.016043	0.099089	0.127508	0.272013	0.068728	0.233449	0.059106	0.032777
-150.6714904900	59.6522729255	Alpine	0.043781	0.011847	0.075016	0.130292	0.235598	0.047437	0.283355	0.088312	0.039658	0.044704	0.283355	Mountain Hemlock	0.043781	Mountain Hemlock	0.015425	0.008375	0.027589	0.026171	0.046405	0.025957	0.031395	0.021637	0.015419	0.015176	0.038883	0.008495	0.055055	0.121998	0.224732	0.056194	0.304505	0.091952	0.045683	0.052503	0.304505	Mountain Hemlock	0.038883	Mountain Hemlock	0.048678	0.015198	0.094978	0.138587	0.246464	0.03868	0.262205	0.084672	0.033633
-150.6705984120	59.6612044349	Alpine	0.056604	0.007562	0.061791	0.1244	0.237186	0.044383	0.280625	0.095721	0.047334	0.044394	0.280625	Mountain Hemlock	0.056604	Mountain Hemlock	0.02428	0.010299	0.025196	0.031332	0.055799	0.019996	0.075206	0.023413	0.018909	0.011242	0.054745	0.004846	0.045488	0.134795	0.243907	0.048033	0.261541	0.108831	0.049867	0.047947	0.261541	Mountain Hemlock	0.054745	Mountain Hemlock	0.058464	0.010279	0.078094	0.114005	0.230464	0.040733	0.299709	0.08261	0.044801
-150.6697058570	59.6701359090	Alpine	0.095611	0.002613	0.039554	0.097104	0.278039	0.043091	0.243486	0.104253	0.062718	0.033531	0.278039	Mixed Conifer	0.095611	Mixed Conifer	0.052218	0.004545	0.018078	0.056775	0.05144	0.01178	0.040577	0.02383	0.027938	0.01597	0.105826	0	0.029902	0.082637	0.245862	0.047126	0.264389	0.109393	0.071091	0.043774	0.264389	Mountain Hemlock	0.105826	Alpine	0.085396	0.005227	0.049207	0.111571	0.310215	0.039055	0.222582	0.099113	0.054345
-150.6688128240	59.6790673482	Alpine	0.075731	0.002601	0.055954	0.103976	0.255638	0.041467	0.250229	0.106338	0.047649	0.060416	0.255638	Mixed Conifer	0.075731	Mixed Conifer	0.044852	0.004253	0.032076	0.038668	0.062403	0.011128	0.035336	0.029059	0.009153	0.020414	0.089217	0.001884	0.057203	0.095622	0.217862	0.048959	0.265321	0.119001	0.043384	0.061546	0.265321	Mountain Hemlock	0.089217	Mountain Hemlock	0.062245	0.003318	0.054705	0.11233	0.293413	0.033976	0.235137	0.093675	0.051914
-150.6652358990	59.7147927590	Alpine	0.100846	0.006465	0.051295	0.098636	0.239089	0.056293	0.213596	0.109172	0.079873	0.044735	0.239089	Mixed Conifer	0.100846	Alpine	0.053026	0.004102	0.034748	0.028397	0.086919	0.016799	0.074239	0.027621	0.04899	0.023112	0.107419	0.008661	0.057914	0.087129	0.248957	0.057105	0.191858	0.10899	0.077084	0.054883	0.248957	Mixed Conifer	0.107419	Alpine	0.094273	0.004268	0.044677	0.110142	0.229221	0.055482	0.235334	0.109354	0.082662
-150.6634445570	59.7326552597	Alpine	0.125295	0.014617	0.057815	0.089428	0.209095	0.038039	0.197626	0.116057	0.116036	0.035992	0.209095	Mixed Conifer	0.125295	Alpine	0.080888	0.018554	0.045944	0.061337	0.060448	0.019842	0.098749	0.016581	0.117638	0.014572	0.142464	0.017799	0.066568	0.078087	0.176596	0.031169	0.19008	0.118357	0.135077	0.043803	0.19008	Mountain Hemlock	0.142464	Alpine	0.108127	0.011435	0.049062	0.100768	0.241595	0.044909	0.205171	0.113757	0.096994
-150.6625481640	59.7415864596	Alpine	0.189018	0	0.032951	0.083708	0.216345	0.019154	0.149599	0.082613	0.20255	0.024062	0.216345	Mixed Conifer	0.189018	Alpine	0.092003	0	0.022735	0.062304	0.12614	0.018388	0.100124	0.011222	0.194533	0.023818	0.187985	0	0.045962	0.076866	0.149304	0.01487	0.184508	0.082325	0.228251	0.02993	0.228251	Snow or Ice	0.187985	Alpine	0.190051	0	0.01994	0.09055	0.283385	0.023438	0.11469	0.082901	0.17685
-150.6598560970	59.7683798597	Alpine	0.216738	0	0.042042	0.103232	0.174775	0.019512	0.120062	0.08764	0.212064	0.023935	0.216738	Alpine	0.216738	Alpine	0.116195	0	0.036302	0.097425	0.112305	0.016221	0.089168	0.024186	0.16154	0.030619	0.217492	0	0.055335	0.076299	0.117441	0.022807	0.166016	0.084553	0.22586	0.034198	0.22586	Snow or Ice	0.217492	Alpine	0.215985	0	0.028749	0.130165	0.23211	0.016217	0.074107	0.090727	0.198269
-150.6571596880	59.7951729649	Alpine	0.238303	0.001172	0.016321	0.119517	0.133263	0.028428	0.13578	0.096547	0.206632	0.024038	0.238303	Alpine	0.238303	Alpine	0.145633	0.002871	0.011646	0.101731	0.133413	0.020766	0.042291	0.024405	0.111105	0.023985	0.248285	0.002344	0.006834	0.108919	0.154886	0.030616	0.13313	0.107474	0.18253	0.024982	0.248285	Alpine	0.248285	Alpine	0.22832	0	0.025808	0.130114	0.11164	0.02624	0.13843	0.085619	0.230733
-150.6562599180	59.8041039353	Alpine	0.209837	0.00399	0.035515	0.127683	0.129846	0.02668	0.190054	0.127106	0.105557	0.043733	0.209837	Alpine	0.209837	Alpine	0.175341	0.006182	0.032432	0.127066	0.06038	0.018822	0.05704	0.032782	0.051969	0.027412	0.202411	0.003966	0.012889	0.109408	0.132326	0.027028	0.219841	0.139266	0.101521	0.051344	0.219841	Mountain Hemlock	0.202411	Alpine	0.217262	0.004014	0.05814	0.145957	0.127365	0.026333	0.160266	0.114947	0.109592
-150.6517537980	59.8487583123	Alpine	0.07091	0.00557	0.119776	0.129327	0.121854	0.052853	0.283916	0.104843	0.042007	0.068944	0.283916	Mountain Hemlock	0.07091	Mountain Hemlock	0.047516	0.005874	0.083901	0.067924	0.059342	0.014168	0.051067	0.020977	0.023635	0.032789	0.062711	0.003722	0.139235	0.137731	0.108487	0.057507	0.267697	0.107519	0.038124	0.077268	0.267697	Mountain Hemlock	0.062711	Mountain Hemlock	0.07911	0.007418	0.100316	0.120924	0.13522	0.048199	0.300136	0.102168	0.045889
-150.6508511180	59.8576890940	Alpine	0.281704	0.001078	0.048233	0.091948	0.108285	0.023808	0.137959	0.114647	0.162143	0.030195	0.281704	Alpine	0.281704	Alpine	0.210615	0.00264	0.037348	0.06779	0.100826	0.015386	0.08345	0.037408	0.087371	0.028035	0.280653	0	0.063572	0.080733	0.097362	0.021532	0.155009	0.112821	0.150225	0.038092	0.280653	Alpine	0.280653	Alpine	0.282755	0.002155	0.032895	0.103163	0.119208	0.026083	0.120909	0.116473	0.17406
-150.6499479510	59.8666198450	Alpine	0.265293	0.004715	0.05136	0.112419	0.10366	0.016606	0.115699	0.098584	0.216077	0.015586	0.265293	Alpine	0.265293	Alpine	0.14786	0.005229	0.040675	0.099191	0.085473	0.008043	0.058348	0.031936	0.065179	0.00729	0.268207	0.003058	0.03705	0.094416	0.099422	0.010429	0.158466	0.121027	0.190491	0.017433	0.268207	Alpine	0.268207	Alpine	0.262379	0.006372	0.06567	0.130422	0.107899	0.022783	0.072931	0.076142	0.241663
-150.6472355270	59.8934119155	Alpine	0.087225	0.023804	0.109753	0.09387	0.155948	0.054975	0.246668	0.110455	0.028568	0.088735	0.246668	Mountain Hemlock	0.087225	Mountain Hemlock	0.075272	0.012561	0.022126	0.067374	0.018242	0.016056	0.041093	0.043971	0.012466	0.048073	0.077634	0.020262	0.106709	0.080239	0.167716	0.058667	0.270978	0.107906	0.024316	0.08557	0.270978	Mountain Hemlock	0.077634	Mountain Hemlock	0.096816	0.027347	0.112797	0.1075	0.144179	0.051282	0.222357	0.113004	0.03282
-150.6463304110	59.9023425456	Alpine	0.188689	0.023821	0.071909	0.094996	0.14162	0.038534	0.21498	0.110348	0.059644	0.05546	0.21498	Mountain Hemlock	0.188689	Alpine	0.161791	0.019644	0.036128	0.084905	0.091327	0.021928	0.038488	0.032723	0.043424	0.032314	0.187347	0.014461	0.06328	0.079492	0.154772	0.036278	0.235368	0.109005	0.057206	0.06279	0.235368	Mountain Hemlock	0.187347	Alpine	0.19003	0.033181	0.080537	0.110499	0.128468	0.04079	0.194591	0.111691	0.062083
-150.6454248060	59.9112731459	Alpine	0.186676	0.021888	0.100491	0.097199	0.131615	0.035724	0.204123	0.094827	0.059395	0.068063	0.204123	Mountain Hemlock	0.186676	Alpine	0.162459	0.020045	0.026537	0.094284	0.079689	0.016226	0.05966	0.030593	0.044724	0.030351	0.193828	0.016072	0.084094	0.080545	0.126845	0.0317	0.245032	0.095217	0.047471	0.079196	0.245032	Mountain Hemlock	0.193828	Alpine	0.179523	0.027705	0.116888	0.113852	0.136384	0.039748	0.163214	0.094438	0.071319
-150.6445187120	59.9202037168	Alpine	0.186676	0.021888	0.100491	0.097199	0.131615	0.035724	0.204123	0.094827	0.059395	0.068063	0.204123	Mountain Hemlock	0.186676	Alpine	0.162459	0.020045	0.026537	0.094284	0.079689	0.016226	0.05966	0.030593	0.044724	0.030351	0.193828	0.016072	0.084094	0.080545	0.126845	0.0317	0.245032	0.095217	0.047471	0.079196	0.245032	Mountain Hemlock	0.193828	Alpine	0.179523	0.027705	0.116888	0.113852	0.136384	0.039748	0.163214	0.094438	0.071319
-150.6436121290	59.9291342583	Alpine	0.045278	0.021948	0.131495	0.097174	0.142665	0.086336	0.278742	0.077752	0.013792	0.104817	0.278742	Mountain Hemlock	0.045278	Mountain Hemlock	0.025958	0.014732	0.038704	0.059868	0.046878	0.03368	0.086808	0.026823	0.004776	0.036309	0.045935	0.018787	0.124321	0.092654	0.166269	0.086952	0.261271	0.086901	0.012928	0.103981	0.261271	Mountain Hemlock	0.045935	Mountain Hemlock	0.04462	0.02511	0.138669	0.101694	0.119062	0.085719	0.296212	0.068604	0.014657
-150.6390718620	59.9737865334	Alpine	0.018737	0.034596	0.219613	0.083252	0.088405	0.140147	0.238684	0.051836	0.007159	0.117572	0.238684	Mountain Hemlock	0.018737	Mountain Hemlock	0.011761	0.021991	0.091558	0.036248	0.032586	0.043366	0.11364	0.015424	0.004195	0.027521	0.016672	0.039432	0.192771	0.086745	0.089361	0.157609	0.231946	0.058663	0.005788	0.121014	0.231946	Mountain Hemlock	0.016672	Mountain Hemlock	0.020801	0.029759	0.246456	0.079759	0.08745	0.122686	0.245421	0.045008	0.008529
-150.6381623350	59.9827169034	Alpine	0.044594	0.023165	0.166491	0.11965	0.103254	0.088744	0.267375	0.073083	0.014496	0.09915	0.267375	Mountain Hemlock	0.044594	Mountain Hemlock	0.032837	0.015471	0.112769	0.060521	0.034722	0.034597	0.127662	0.033211	0.008256	0.032943	0.046646	0.016759	0.163104	0.093797	0.092818	0.104976	0.284706	0.077778	0.011171	0.108246	0.284706	Mountain Hemlock	0.046646	Mountain Hemlock	0.042541	0.029571	0.169878	0.145504	0.11369	0.072512	0.250043	0.068387	0.017821
-150.6372523170	59.9916472455	Alpine	0.023326	0.023821	0.198468	0.105837	0.102286	0.1145	0.244979	0.054143	0.0079	0.124739	0.244979	Mountain Hemlock	0.023326	Mountain Hemlock	0.010379	0.0117	0.09451	0.045448	0.011981	0.030854	0.142806	0.018451	0.00483	0.020679	0.023195	0.021023	0.170302	0.105418	0.098128	0.127634	0.253386	0.060539	0.005737	0.134639	0.253386	Mountain Hemlock	0.023195	Mountain Hemlock	0.023458	0.026619	0.226635	0.106256	0.106445	0.101365	0.236572	0.047748	0.010063
-150.6363418060	60.0005775600	Alpine	0.01876	0.052777	0.25583	0.082225	0.06437	0.163141	0.176754	0.059591	0.004459	0.122094	0.25583	Deciduous	0.01876	Deciduous	0.015948	0.034475	0.031274	0.047035	0.019528	0.052408	0.066846	0.021577	0.003125	0.040647	0.021095	0.061365	0.243338	0.074767	0.064918	0.167121	0.172036	0.057572	0.003308	0.134479	0.243338	Deciduous	0.021095	Deciduous	0.016425	0.044189	0.268321	0.089684	0.063822	0.15916	0.181472	0.06161	0.00561
-150.6354308020	60.0095078469	Alpine	0.019047	0.041557	0.215323	0.070126	0.075291	0.160223	0.22431	0.061806	0.005049	0.127268	0.22431	Mountain Hemlock	0.019047	Mountain Hemlock	0.013052	0.033909	0.060907	0.046669	0.03324	0.057739	0.087844	0.019935	0.003773	0.051028	0.018929	0.050519	0.189587	0.051884	0.066628	0.165073	0.246511	0.06512	0.003277	0.142471	0.246511	Mountain Hemlock	0.018929	Mountain Hemlock	0.019164	0.032595	0.241058	0.088369	0.083954	0.155374	0.202109	0.058491	0.006821
-150.6345193050	60.0184381067	Alpine	0.010391	0.069754	0.301405	0.106573	0.066159	0.146866	0.119733	0.049831	0.001828	0.12746	0.301405	Deciduous	0.010391	Deciduous	0.005313	0.046516	0.058507	0.070983	0.010118	0.029585	0.021017	0.019604	0.001881	0.02845	0.009673	0.073206	0.284621	0.113157	0.064835	0.145199	0.119179	0.057075	0.000519	0.132536	0.284621	Deciduous	0.009673	Deciduous	0.011108	0.066301	0.318189	0.099989	0.067483	0.148534	0.120287	0.042588	0.003138
-150.6336073150	60.0273683394	Alpine	0.013237	0.063959	0.294992	0.106014	0.058941	0.146007	0.13983	0.048055	0.003414	0.125552	0.294992	Deciduous	0.013237	Deciduous	0.011831	0.043938	0.041676	0.055301	0.014002	0.036525	0.043671	0.014668	0.001279	0.032477	0.015695	0.071151	0.282178	0.106897	0.047326	0.137416	0.145134	0.052044	0.003743	0.138416	0.282178	Deciduous	0.015695	Deciduous	0.010779	0.056767	0.307806	0.10513	0.070555	0.154597	0.134525	0.044065	0.003086
-150.6134178340	60.2238270367	Alpine	0.018925	0.041045	0.235538	0.114905	0.094108	0.131048	0.198844	0.047579	0.007413	0.110594	0.235538	Deciduous	0.018925	Deciduous	0.012135	0.02337	0.048478	0.031098	0.030031	0.030184	0.066543	0.008506	0.00368	0.016218	0.017056	0.038619	0.221418	0.113122	0.076162	0.135036	0.225924	0.051731	0.007562	0.11337	0.225924	Mountain Hemlock	0.017056	Mountain Hemlock	0.020794	0.043472	0.249659	0.116689	0.112054	0.127059	0.171765	0.043426	0.007263
-150.6115704220	60.2416863508	Alpine	0.018319	0.04058	0.221692	0.124306	0.094092	0.132276	0.199096	0.04595	0.00679	0.116899	0.221692	Deciduous	0.018319	Deciduous	0.011709	0.027114	0.05239	0.039351	0.027199	0.022126	0.080145	0.010843	0.003298	0.022786	0.017484	0.038734	0.196172	0.119219	0.08161	0.131055	0.245156	0.047751	0.007245	0.115574	0.245156	Mountain Hemlock	0.017484	Mountain Hemlock	0.019154	0.042425	0.247213	0.129393	0.106574	0.133498	0.153036	0.044149	0.006335
-150.6803947820	59.3838646045	Alpine	0.016091	0.014572	0.118562	0.193872	0.22645	0.072284	0.192886	0.056525	0.005533	0.103224	0.22645	Mixed Conifer	0.016091	Mixed Conifer	0.006064	0.013828	0.071431	0.054896	0.060595	0.022099	0.032789	0.0175	0.004602	0.058722	0.015555	0.01136	0.113838	0.175191	0.210199	0.07437	0.207294	0.057291	0.003412	0.131488	0.210199	Mixed Conifer	0.015555	Mixed Conifer	0.016626	0.017784	0.123287	0.212552	0.2427	0.070198	0.178478	0.055759	0.007655
-150.6750921950	59.4374592366	Alpine	0.019844	0.033134	0.093627	0.18577	0.302076	0.062503	0.167163	0.040026	0.008235	0.087623	0.302076	Mixed Conifer	0.019844	Mixed Conifer	0.003562	0.010664	0.042836	0.050025	0.043799	0.022206	0.047429	0.01409	0.007897	0.047197	0.021751	0.035128	0.105302	0.168014	0.277878	0.062513	0.175536	0.034683	0.007785	0.111409	0.277878	Mixed Conifer	0.021751	Mixed Conifer	0.017936	0.03114	0.081951	0.203526	0.326274	0.062492	0.15879	0.045368	0.008685
-150.6742067840	59.4463915333	Alpine	0.026993	0.03182	0.097515	0.17536	0.289302	0.061295	0.170375	0.053071	0.01242	0.08185	0.289302	Mixed Conifer	0.026993	Mixed Conifer	0.00648	0.016364	0.03837	0.064829	0.043772	0.013505	0.027801	0.027051	0.005996	0.036393	0.023372	0.025207	0.119136	0.150839	0.274272	0.05505	0.190443	0.056147	0.010628	0.094906	0.274272	Mixed Conifer	0.023372	Mixed Conifer	0.030614	0.038432	0.075893	0.19988	0.304332	0.067539	0.150307	0.049996	0.014213
-150.6733209030	59.4553237900	Alpine	0.025002	0.031572	0.090235	0.178338	0.294027	0.059347	0.186408	0.05015	0.012104	0.072815	0.294027	Mixed Conifer	0.025002	Mixed Conifer	0.002678	0.014108	0.032388	0.062222	0.043819	0.010898	0.040777	0.024731	0.006451	0.03338	0.02554	0.026611	0.097664	0.15459	0.275531	0.058966	0.209315	0.051404	0.010404	0.089975	0.275531	Mixed Conifer	0.02554	Mixed Conifer	0.024464	0.036534	0.082806	0.202086	0.312524	0.059728	0.163502	0.048897	0.013805
-150.6688844110	59.4999844798	Alpine	0.021379	0.027418	0.130589	0.136769	0.291606	0.06515	0.181415	0.058509	0.011358	0.075808	0.291606	Mixed Conifer	0.021379	Mixed Conifer	0.00674	0.024792	0.055752	0.051096	0.054616	0.016847	0.032647	0.028958	0.007427	0.032863	0.02167	0.032468	0.131366	0.12584	0.288677	0.068108	0.190829	0.051902	0.010304	0.078836	0.288677	Mixed Conifer	0.02167	Mixed Conifer	0.021088	0.022368	0.129811	0.147698	0.294534	0.062192	0.172002	0.065115	0.012412
-150.6679956930	59.5089165004	Alpine	0.022492	0.028272	0.118351	0.12734	0.286778	0.059288	0.2014	0.063845	0.01152	0.080715	0.286778	Mixed Conifer	0.022492	Mixed Conifer	0.00677	0.022736	0.052896	0.051674	0.066218	0.01732	0.058405	0.040987	0.007477	0.037566	0.021931	0.03456	0.107749	0.11584	0.275735	0.061419	0.219804	0.062327	0.009561	0.091075	0.275735	Mixed Conifer	0.021931	Mixed Conifer	0.023053	0.021984	0.128954	0.138841	0.297821	0.057156	0.182996	0.065362	0.013478
-150.6581884370	59.6071662196	Alpine	0.052844	0.007744	0.06829	0.145663	0.272434	0.054589	0.239021	0.070894	0.046808	0.041715	0.272434	Mixed Conifer	0.052844	Mixed Conifer	0.018738	0.010274	0.033834	0.03614	0.042323	0.033185	0.060543	0.033624	0.033007	0.005559	0.048248	0.007399	0.061258	0.130452	0.285211	0.044476	0.27058	0.069344	0.042692	0.04034	0.285211	Mixed Conifer	0.048248	Mixed Conifer	0.05744	0.008088	0.075321	0.160873	0.259657	0.064702	0.207462	0.072443	0.050923
-150.6572940070	59.6160977895	Alpine	0.072856	0.001759	0.036739	0.13601	0.30574	0.033675	0.218336	0.081404	0.092845	0.020634	0.30574	Mixed Conifer	0.072856	Mixed Conifer	0.019487	0.002756	0.035484	0.037358	0.060893	0.019344	0.059483	0.030393	0.051232	0.01214	0.067018	0.001974	0.041978	0.116227	0.254172	0.040369	0.261436	0.102366	0.093699	0.02076	0.261436	Mountain Hemlock	0.067018	Mountain Hemlock	0.078693	0.001544	0.031501	0.155793	0.357308	0.026982	0.175235	0.060443	0.091991
-150.6563990990	59.6250293231	Alpine	0.072856	0.001759	0.036739	0.13601	0.30574	0.033675	0.218336	0.081404	0.092845	0.020634	0.30574	Mixed Conifer	0.072856	Mixed Conifer	0.019487	0.002756	0.035484	0.037358	0.060893	0.019344	0.059483	0.030393	0.051232	0.01214	0.067018	0.001974	0.041978	0.116227	0.254172	0.040369	0.261436	0.102366	0.093699	0.02076	0.261436	Mountain Hemlock	0.067018	Mountain Hemlock	0.078693	0.001544	0.031501	0.155793	0.357308	0.026982	0.175235	0.060443	0.091991
-150.6555037110	59.6339608206	Alpine	0.05905	0.008744	0.064385	0.139294	0.266791	0.050721	0.242753	0.083099	0.049249	0.035913	0.266791	Mixed Conifer	0.05905	Mixed Conifer	0.023875	0.009934	0.040695	0.039719	0.058684	0.022577	0.079709	0.034413	0.028804	0.011874	0.05222	0.007797	0.052595	0.13492	0.224017	0.049441	0.284842	0.095983	0.057254	0.040932	0.284842	Mountain Hemlock	0.05222	Mountain Hemlock	0.065881	0.009692	0.076176	0.143669	0.309565	0.052001	0.200664	0.070215	0.041244
-150.6546078450	59.6428922823	Alpine	0.049177	0.013164	0.0629	0.11739	0.265439	0.063484	0.251059	0.084666	0.042536	0.050184	0.265439	Mixed Conifer	0.049177	Mixed Conifer	0.013692	0.010732	0.030664	0.016638	0.024175	0.021395	0.041738	0.023591	0.016713	0.019385	0.044871	0.010448	0.054915	0.11893	0.25368	0.068112	0.263591	0.093092	0.042706	0.049655	0.263591	Mountain Hemlock	0.044871	Mountain Hemlock	0.053482	0.01588	0.070885	0.115851	0.277199	0.058857	0.238527	0.076241	0.042366
-150.6528146720	59.6607550988	Alpine	0.057328	0.006719	0.068737	0.136283	0.258058	0.048707	0.249195	0.093021	0.047502	0.034452	0.258058	Mixed Conifer	0.057328	Mixed Conifer	0.021617	0.00753	0.039314	0.029817	0.063934	0.02361	0.051551	0.021908	0.015645	0.014083	0.060207	0.003589	0.064723	0.143915	0.21955	0.051686	0.257674	0.101839	0.055226	0.041593	0.257674	Mountain Hemlock	0.060207	Mountain Hemlock	0.054449	0.009849	0.07275	0.12865	0.296565	0.045728	0.240716	0.084202	0.039778
-150.6483233270	59.7054115266	Alpine	0.172011	0.017244	0.026225	0.052117	0.235138	0.018073	0.128159	0.087015	0.228758	0.035258	0.235138	Mixed Conifer	0.172011	Alpine	0.109004	0.031931	0.029277	0.06366	0.158593	0.01583	0.142617	0.049224	0.23467	0.029697	0.184659	0.026463	0.026486	0.064375	0.181252	0.022161	0.101467	0.063123	0.281802	0.048212	0.281802	Snow or Ice	0.184659	Alpine	0.159364	0.008025	0.025965	0.039859	0.289024	0.013985	0.154851	0.110908	0.175714
-150.6465234150	59.7232738564	Alpine	0.140191	0.013025	0.051904	0.066799	0.227789	0.037	0.189841	0.114618	0.121051	0.037781	0.227789	Mixed Conifer	0.140191	Alpine	0.088698	0.012301	0.054373	0.055703	0.075641	0.01483	0.092847	0.023578	0.099689	0.017146	0.148895	0.013138	0.062415	0.051598	0.194408	0.044607	0.18281	0.126694	0.13135	0.044084	0.194408	Mixed Conifer	0.148895	Alpine	0.131486	0.012912	0.041394	0.081999	0.261171	0.029394	0.196871	0.102541	0.110753
-150.6456227340	59.7322049704	Alpine	0.178527	0.002293	0.030492	0.084962	0.261131	0.024331	0.112995	0.091395	0.190364	0.023509	0.261131	Mixed Conifer	0.178527	Alpine	0.119568	0.003792	0.043508	0.073832	0.136183	0.015433	0.097076	0.032203	0.160184	0.011344	0.166043	0.002991	0.051361	0.038543	0.227977	0.019742	0.158224	0.098783	0.208734	0.027601	0.227977	Mixed Conifer	0.166043	Alpine	0.191011	0.001595	0.009624	0.13138	0.294284	0.02892	0.067767	0.084008	0.171994
-150.6447215700	59.7411360508	Alpine	0.163625	0.003477	0.033465	0.092392	0.250949	0.033236	0.132361	0.109813	0.152	0.028683	0.250949	Mixed Conifer	0.163625	Alpine	0.112356	0.004205	0.021273	0.049972	0.119921	0.022035	0.064677	0.041255	0.132865	0.021252	0.167106	0.005193	0.036403	0.086781	0.195661	0.034318	0.151746	0.121098	0.168804	0.03289	0.195661	Mixed Conifer	0.167106	Alpine	0.160143	0.00176	0.030527	0.098004	0.306237	0.032154	0.112976	0.098527	0.135196
-150.6438199220	59.7500670978	Alpine	0.226986	0	0.013679	0.084383	0.204398	0.013214	0.090685	0.067346	0.287444	0.011866	0.287444	Snow or Ice	0.226986	Alpine	0.10327	0	0.015083	0.062648	0.157228	0.011465	0.088881	0.027443	0.209887	0.014253	0.237109	0	0.019143	0.068832	0.127987	0.012426	0.124402	0.080913	0.311158	0.01803	0.311158	Snow or Ice	0.237109	Alpine	0.216864	0	0.008214	0.099934	0.280809	0.014003	0.056967	0.053778	0.263729
-150.6420151730	59.7679290921	Alpine	0.201093	0.00317	0.064914	0.101838	0.139174	0.02293	0.158453	0.114584	0.15438	0.039464	0.201093	Alpine	0.201093	Alpine	0.125542	0.007765	0.035301	0.081197	0.102442	0.019129	0.036773	0.031996	0.095044	0.028983	0.181895	0.00634	0.076798	0.087856	0.119137	0.027946	0.175492	0.112494	0.162124	0.049918	0.181895	Alpine	0.181895	Alpine	0.22029	0	0.05303	0.11582	0.159211	0.017914	0.141414	0.116674	0.146636
-150.6411120710	59.7768600398	Alpine	0.081039	0.008592	0.101133	0.111294	0.138107	0.0645	0.259778	0.119805	0.047529	0.068222	0.259778	Mountain Hemlock	0.081039	Mountain Hemlock	0.035235	0.0115	0.036771	0.077109	0.024174	0.012161	0.053883	0.016446	0.031232	0.02865	0.077011	0.011444	0.07401	0.091825	0.140811	0.071985	0.277745	0.113211	0.060493	0.081466	0.277745	Mountain Hemlock	0.077011	Mountain Hemlock	0.085067	0.005739	0.128255	0.130764	0.135404	0.057015	0.241812	0.126399	0.034566
-150.6402084830	59.7857909550	Alpine	0.200153	0.004966	0.046794	0.119183	0.132858	0.032081	0.185201	0.138371	0.092131	0.048262	0.200153	Alpine	0.200153	Alpine	0.171606	0.005664	0.064345	0.113612	0.056826	0.018826	0.068815	0.039477	0.053071	0.031121	0.213671	0.00239	0.030843	0.111625	0.121603	0.035169	0.191731	0.147119	0.092413	0.053434	0.213671	Alpine	0.213671	Alpine	0.186635	0.007541	0.062744	0.126741	0.144113	0.028994	0.178671	0.129624	0.091849
-150.6393044100	59.7947218376	Alpine	0.077614	0.007272	0.100546	0.099328	0.157122	0.070011	0.263795	0.106291	0.039426	0.078594	0.263795	Mountain Hemlock	0.077614	Mountain Hemlock	0.042781	0.008136	0.034576	0.069085	0.029896	0.017028	0.04939	0.023459	0.03181	0.023299	0.073049	0.004851	0.082411	0.084421	0.15804	0.071495	0.282606	0.106566	0.047535	0.089026	0.282606	Mountain Hemlock	0.073049	Mountain Hemlock	0.08218	0.009693	0.118681	0.114235	0.156203	0.068527	0.244985	0.106016	0.031317
-150.6347767410	59.8393757715	Alpine	0.190273	0.005696	0.049844	0.101708	0.120302	0.032064	0.177217	0.12113	0.173518	0.028249	0.190273	Alpine	0.190273	Alpine	0.101855	0.009457	0.056525	0.085055	0.076206	0.022604	0.094117	0.035702	0.183161	0.015709	0.19963	0.007488	0.035523	0.069119	0.114474	0.038372	0.205107	0.118149	0.184627	0.027508	0.205107	Mountain Hemlock	0.19963	Alpine	0.180916	0.003904	0.064164	0.134297	0.12613	0.025756	0.149326	0.12411	0.162409
-150.6338697440	59.8483064638	Alpine	0.2361	0	0.051146	0.090518	0.119913	0.04199	0.14609	0.111198	0.160769	0.042277	0.2361	Alpine	0.2361	Alpine	0.159654	0	0.037545	0.096097	0.071237	0.037227	0.073756	0.032022	0.131619	0.024065	0.231386	0	0.061285	0.077025	0.103993	0.051865	0.177821	0.099062	0.147558	0.050004	0.231386	Alpine	0.231386	Alpine	0.240813	0	0.041007	0.104011	0.135833	0.032114	0.114358	0.123334	0.173979
-150.6329622590	59.8572371251	Alpine	0.281704	0.001078	0.048233	0.091948	0.108285	0.023808	0.137959	0.114647	0.162143	0.030195	0.281704	Alpine	0.281704	Alpine	0.210615	0.00264	0.037348	0.06779	0.100826	0.015386	0.08345	0.037408	0.087371	0.028035	0.280653	0	0.063572	0.080733	0.097362	0.021532	0.155009	0.112821	0.150225	0.038092	0.280653	Alpine	0.280653	Alpine	0.282755	0.002155	0.032895	0.103163	0.119208	0.026083	0.120909	0.116473	0.17406
-150.6320542840	59.8661677555	Alpine	0.282544	0.001263	0.032677	0.099521	0.090827	0.027586	0.139637	0.099371	0.202952	0.023623	0.282544	Alpine	0.282544	Alpine	0.141918	0.003093	0.017627	0.099663	0.061787	0.015696	0.055962	0.024521	0.060228	0.010801	0.288131	0.002525	0.03302	0.07251	0.099718	0.023865	0.160277	0.112462	0.178937	0.028554	0.288131	Alpine	0.288131	Alpine	0.276957	0	0.032335	0.126532	0.081936	0.031307	0.118996	0.08628	0.226967
-150.6311458200	59.8750983554	Alpine	0.29042	0.004885	0.050412	0.112559	0.101967	0.021422	0.110817	0.10066	0.17569	0.031169	0.29042	Alpine	0.29042	Alpine	0.17254	0.008729	0.041714	0.117662	0.080138	0.013684	0.050942	0.020262	0.059291	0.024697	0.293067	0.007178	0.037165	0.086185	0.115795	0.011886	0.13637	0.112629	0.166303	0.033423	0.293067	Alpine	0.293067	Alpine	0.287774	0.002592	0.063659	0.138932	0.088138	0.030958	0.085264	0.08869	0.185078
-150.6302368660	59.8840289248	Alpine	0.287749	0.004919	0.053933	0.088261	0.09452	0.019272	0.112571	0.104528	0.215435	0.018812	0.287749	Alpine	0.287749	Alpine	0.139552	0.00541	0.047074	0.095768	0.070946	0.008334	0.059917	0.028754	0.060293	0.007385	0.312416	0.003432	0.039662	0.065467	0.089061	0.013097	0.136384	0.126401	0.194846	0.019235	0.312416	Alpine	0.312416	Alpine	0.263083	0.006407	0.068204	0.111055	0.099978	0.025446	0.088758	0.082655	0.236023
-150.6293274230	59.8929594640	Alpine	0.241047	0.019571	0.070512	0.07584	0.094597	0.03329	0.198981	0.12263	0.089102	0.05443	0.241047	Alpine	0.241047	Alpine	0.204943	0.020051	0.048873	0.054266	0.089942	0.024552	0.083663	0.02295	0.069487	0.043871	0.239434	0.017503	0.084179	0.063294	0.081272	0.036091	0.240193	0.111223	0.073342	0.053469	0.240193	Mountain Hemlock	0.239434	Alpine	0.242661	0.02164	0.056845	0.088386	0.107921	0.030488	0.157769	0.134036	0.104863
-150.6284174880	59.9018899733	Alpine	0.241047	0.019571	0.070512	0.07584	0.094597	0.03329	0.198981	0.12263	0.089102	0.05443	0.241047	Alpine	0.241047	Alpine	0.204943	0.020051	0.048873	0.054266	0.089942	0.024552	0.083663	0.02295	0.069487	0.043871	0.239434	0.017503	0.084179	0.063294	0.081272	0.036091	0.240193	0.111223	0.073342	0.053469	0.240193	Mountain Hemlock	0.239434	Alpine	0.242661	0.02164	0.056845	0.088386	0.107921	0.030488	0.157769	0.134036	0.104863
-150.6275070620	59.9108204527	Alpine	0.242663	0.019954	0.069142	0.071249	0.098763	0.03359	0.194312	0.125449	0.094275	0.050605	0.242663	Alpine	0.242663	Alpine	0.204668	0.027074	0.050889	0.057858	0.091751	0.022662	0.098687	0.045234	0.070625	0.039576	0.237929	0.025563	0.065111	0.054346	0.103307	0.033986	0.238679	0.107965	0.079895	0.053218	0.238679	Mountain Hemlock	0.237929	Alpine	0.247396	0.014345	0.073172	0.088151	0.094219	0.033193	0.149944	0.142933	0.108656
-150.6265961460	59.9197509025	Alpine	0.070819	0.016788	0.115677	0.081514	0.161135	0.073516	0.271134	0.097379	0.023012	0.089025	0.271134	Mountain Hemlock	0.070819	Mountain Hemlock	0.043714	0.013658	0.03078	0.054837	0.031368	0.015446	0.05718	0.035741	0.011238	0.050319	0.069209	0.014016	0.100458	0.078336	0.165476	0.064383	0.293031	0.09273	0.019477	0.102885	0.293031	Mountain Hemlock	0.069209	Mountain Hemlock	0.07243	0.01956	0.130895	0.084693	0.156794	0.08265	0.249238	0.102027	0.026547
-150.6256847370	59.9286813230	Alpine	0.072935	0.018344	0.109378	0.082577	0.182838	0.065374	0.257907	0.099621	0.02232	0.088706	0.257907	Mountain Hemlock	0.072935	Mountain Hemlock	0.037867	0.013735	0.028778	0.061634	0.035543	0.020166	0.061358	0.021462	0.008589	0.049293	0.073004	0.014883	0.096818	0.074478	0.185049	0.070931	0.270295	0.093021	0.019358	0.102162	0.270295	Mountain Hemlock	0.073004	Mountain Hemlock	0.072865	0.021806	0.121937	0.090676	0.180626	0.059817	0.245518	0.106222	0.025281
-150.6238604420	59.9465420766	Alpine	0.035285	0.030074	0.155405	0.096681	0.12625	0.119971	0.248583	0.080321	0.008926	0.098504	0.248583	Mountain Hemlock	0.035285	Mountain Hemlock	0.02434	0.018723	0.045255	0.052619	0.050288	0.042749	0.074837	0.020256	0.006261	0.041002	0.032198	0.02704	0.16187	0.097838	0.121697	0.123903	0.240736	0.079931	0.006103	0.108684	0.240736	Mountain Hemlock	0.032198	Mountain Hemlock	0.038372	0.033109	0.148939	0.095524	0.130804	0.11604	0.25643	0.080712	0.011748
-150.6229475560	59.9554724101	Alpine	0.046002	0.023862	0.123615	0.09206	0.135234	0.084875	0.298045	0.081952	0.014597	0.099758	0.298045	Mountain Hemlock	0.046002	Mountain Hemlock	0.029861	0.012062	0.034127	0.066923	0.043361	0.02602	0.064202	0.031646	0.00578	0.026795	0.047194	0.020168	0.123163	0.084724	0.13779	0.089164	0.286203	0.08966	0.010777	0.111157	0.286203	Mountain Hemlock	0.047194	Mountain Hemlock	0.044809	0.027556	0.124066	0.099397	0.132678	0.080586	0.309888	0.074244	0.018416
-150.6220341760	59.9644027151	Alpine	0.03106	0.027963	0.193743	0.094217	0.088705	0.120381	0.243738	0.066316	0.010937	0.12294	0.243738	Mountain Hemlock	0.03106	Mountain Hemlock	0.024444	0.014707	0.084373	0.05585	0.027003	0.036502	0.122976	0.031489	0.004463	0.04515	0.032547	0.028291	0.180652	0.092836	0.086873	0.121916	0.244837	0.072668	0.010473	0.128907	0.244837	Mountain Hemlock	0.032547	Mountain Hemlock	0.029572	0.027634	0.206834	0.095598	0.090538	0.118846	0.242638	0.059963	0.011402
-150.6211203020	59.9733329917	Alpine	0.042972	0.026574	0.171892	0.116937	0.100502	0.089544	0.258035	0.076499	0.014551	0.102495	0.258035	Mountain Hemlock	0.042972	Mountain Hemlock	0.030894	0.01758	0.11229	0.052076	0.03093	0.027349	0.119966	0.03479	0.00729	0.035844	0.043718	0.025629	0.167057	0.097055	0.090979	0.104401	0.268085	0.076357	0.01112	0.115599	0.268085	Mountain Hemlock	0.043718	Mountain Hemlock	0.042226	0.02752	0.176728	0.136818	0.110025	0.074686	0.247985	0.07664	0.017982
-150.6202059350	59.9822632401	Alpine	0.044594	0.023165	0.166491	0.11965	0.103254	0.088744	0.267375	0.073083	0.014496	0.09915	0.267375	Mountain Hemlock	0.044594	Mountain Hemlock	0.032837	0.015471	0.112769	0.060521	0.034722	0.034597	0.127662	0.033211	0.008256	0.032943	0.046646	0.016759	0.163104	0.093797	0.092818	0.104976	0.284706	0.077778	0.011171	0.108246	0.284706	Mountain Hemlock	0.046646	Mountain Hemlock	0.042541	0.029571	0.169878	0.145504	0.11369	0.072512	0.250043	0.068387	0.017821
-150.6183757150	60.0001236534	Alpine	0.02452	0.028309	0.185476	0.094542	0.093018	0.129958	0.255537	0.059988	0.005973	0.122679	0.255537	Mountain Hemlock	0.02452	Mountain Hemlock	0.010515	0.011201	0.076305	0.036239	0.015637	0.043071	0.121604	0.018461	0.003286	0.030129	0.025156	0.029789	0.161086	0.090877	0.092317	0.14692	0.257537	0.063225	0.004855	0.128237	0.257537	Mountain Hemlock	0.025156	Mountain Hemlock	0.023885	0.026828	0.209866	0.098207	0.093719	0.112995	0.253536	0.056752	0.007092
-150.6174598620	60.0090538186	Alpine	0.033934	0.024451	0.188081	0.115106	0.104427	0.110329	0.239711	0.056713	0.009643	0.117605	0.239711	Mountain Hemlock	0.033934	Mountain Hemlock	0.024741	0.013653	0.10535	0.043941	0.017157	0.035977	0.136943	0.024077	0.00393	0.034737	0.037381	0.021219	0.169712	0.111254	0.113598	0.108607	0.245443	0.061276	0.009278	0.122232	0.245443	Mountain Hemlock	0.037381	Mountain Hemlock	0.030488	0.027682	0.206449	0.118957	0.095256	0.112052	0.233979	0.05215	0.010008
-150.6165435130	60.0179839565	Alpine	0.025691	0.02493	0.196427	0.100336	0.104919	0.12121	0.239716	0.055263	0.008284	0.123226	0.239716	Mountain Hemlock	0.025691	Mountain Hemlock	0.014898	0.014958	0.083221	0.036112	0.02523	0.04596	0.111407	0.015635	0.004539	0.025277	0.02935	0.023134	0.164367	0.092204	0.106027	0.137745	0.251668	0.059165	0.006416	0.129926	0.251668	Mountain Hemlock	0.02935	Mountain Hemlock	0.022032	0.026725	0.228487	0.108469	0.103811	0.104676	0.227763	0.051361	0.010152
-150.6156266690	60.0269140673	Alpine	0.013237	0.063959	0.294992	0.106014	0.058941	0.146007	0.13983	0.048055	0.003414	0.125552	0.294992	Deciduous	0.013237	Deciduous	0.011831	0.043938	0.041676	0.055301	0.014002	0.036525	0.043671	0.014668	0.001279	0.032477	0.015695	0.071151	0.282178	0.106897	0.047326	0.137416	0.145134	0.052044	0.003743	0.138416	0.282178	Deciduous	0.015695	Deciduous	0.010779	0.056767	0.307806	0.10513	0.070555	0.154597	0.134525	0.044065	0.003086
-150.5925431010	60.2501586302	Alpine	0.018824	0.043926	0.218116	0.125541	0.095493	0.133518	0.195216	0.04748	0.007105	0.114782	0.218116	Deciduous	0.018824	Deciduous	0.012119	0.023254	0.057037	0.032121	0.02952	0.025606	0.074387	0.015855	0.004271	0.022534	0.016143	0.040087	0.195186	0.120863	0.081283	0.135455	0.238845	0.04904	0.008365	0.114732	0.238845	Mountain Hemlock	0.016143	Mountain Hemlock	0.021505	0.047765	0.241047	0.130218	0.109702	0.131581	0.151588	0.045919	0.005844
-150.5916132120	60.2590881089	Alpine	0.018322	0.043894	0.22116	0.124359	0.094221	0.134267	0.194458	0.047097	0.007086	0.115136	0.22116	Deciduous	0.018322	Deciduous	0.012521	0.023273	0.054286	0.03482	0.030455	0.025732	0.074639	0.014633	0.003913	0.022787	0.016029	0.039842	0.20033	0.117947	0.080681	0.135429	0.24084	0.045709	0.008307	0.114886	0.24084	Mountain Hemlock	0.016029	Mountain Hemlock	0.020615	0.047946	0.241991	0.130771	0.10776	0.133106	0.148076	0.048484	0.005866
-150.6636443510	59.3744840801	Alpine	0.020648	0.029466	0.073789	0.228604	0.292544	0.062915	0.166903	0.046214	0.01012	0.068795	0.292544	Mixed Conifer	0.020648	Mixed Conifer	0.00548	0.016389	0.055042	0.030983	0.078619	0.025742	0.047479	0.007715	0.006234	0.015657	0.02104	0.021384	0.04583	0.233746	0.307943	0.062782	0.177186	0.049061	0.007141	0.073887	0.307943	Mixed Conifer	0.02104	Mixed Conifer	0.020256	0.037548	0.101748	0.223463	0.277145	0.063048	0.156621	0.043368	0.0131
-150.6574268930	59.4370104729	Alpine	0.024941	0.031966	0.090983	0.180066	0.295775	0.058096	0.18756	0.044601	0.01268	0.073332	0.295775	Mixed Conifer	0.024941	Mixed Conifer	0.00641	0.009455	0.04094	0.045075	0.057992	0.018571	0.039295	0.018475	0.006069	0.036074	0.02421	0.030974	0.107691	0.165423	0.261819	0.06002	0.205194	0.041958	0.011605	0.091106	0.261819	Mixed Conifer	0.02421	Mixed Conifer	0.025672	0.032959	0.074274	0.194709	0.32973	0.056172	0.169927	0.047244	0.013756
-150.6511862380	59.4995348908	Alpine	0.020706	0.033979	0.112582	0.153339	0.286742	0.072113	0.175993	0.053028	0.010562	0.080956	0.286742	Mixed Conifer	0.020706	Mixed Conifer	0.003097	0.025389	0.041691	0.054235	0.056017	0.012289	0.033863	0.022823	0.005411	0.035654	0.020515	0.038231	0.126549	0.127845	0.287002	0.066055	0.185409	0.052811	0.009338	0.086245	0.287002	Mixed Conifer	0.020515	Mixed Conifer	0.020898	0.029728	0.098614	0.178834	0.286482	0.078171	0.166576	0.053244	0.011787
-150.6404336300	59.6067152074	Alpine	0.076284	0.000948	0.052817	0.144553	0.309198	0.033624	0.202744	0.083758	0.064789	0.031284	0.309198	Mixed Conifer	0.076284	Mixed Conifer	0.014607	0.002322	0.039239	0.047713	0.082176	0.022556	0.049561	0.04362	0.028535	0.015902	0.073168	0.001896	0.069115	0.133493	0.247923	0.025367	0.225799	0.103492	0.079373	0.040374	0.247923	Mixed Conifer	0.073168	Mixed Conifer	0.079401	0	0.036519	0.155614	0.370474	0.04188	0.179689	0.064025	0.050206
-150.6395344640	59.6156466582	Alpine	0.082704	0.007569	0.063487	0.130258	0.296075	0.024444	0.222951	0.068249	0.08456	0.019703	0.296075	Mixed Conifer	0.082704	Mixed Conifer	0.029055	0.010153	0.070199	0.049504	0.044505	0.009343	0.089375	0.01356	0.044407	0.008336	0.082136	0.008605	0.0429	0.137278	0.286168	0.023855	0.236264	0.077413	0.084098	0.021283	0.286168	Mixed Conifer	0.082136	Mixed Conifer	0.083271	0.006533	0.084073	0.123238	0.305981	0.025033	0.209638	0.059086	0.085023
-150.6377346890	59.6335094510	Alpine	0.070285	0.003456	0.065932	0.140128	0.305336	0.025371	0.227905	0.067635	0.070413	0.023541	0.305336	Mixed Conifer	0.070285	Mixed Conifer	0.022511	0.005258	0.071608	0.035903	0.032117	0.010241	0.074983	0.021771	0.033539	0.006914	0.069077	0.001347	0.046803	0.148737	0.311907	0.01994	0.22332	0.076941	0.081752	0.020176	0.311907	Mixed Conifer	0.069077	Mixed Conifer	0.071493	0.005565	0.085061	0.131519	0.298764	0.030801	0.23249	0.058329	0.059074
-150.6368340790	59.6424407934	Alpine	0.063585	0.003412	0.043853	0.147043	0.30201	0.033384	0.238195	0.076306	0.061955	0.030257	0.30201	Mixed Conifer	0.063585	Mixed Conifer	0.017247	0.002682	0.01519	0.026955	0.056543	0.015427	0.054372	0.033394	0.033668	0.012117	0.066512	0.003572	0.041179	0.134564	0.25876	0.03881	0.268928	0.090251	0.066771	0.030655	0.268928	Mountain Hemlock	0.066512	Mountain Hemlock	0.060659	0.003253	0.046527	0.159522	0.345261	0.027958	0.207462	0.062361	0.057139
-150.6314202800	59.6960281040	Alpine	0.155628	0.013639	0.032426	0.090284	0.25906	0.025411	0.08407	0.071924	0.241009	0.026548	0.25906	Mixed Conifer	0.155628	Alpine	0.073718	0.021133	0.030413	0.034683	0.159302	0.017606	0.090283	0.028826	0.223302	0.025035	0.167988	0.013859	0.029711	0.08765	0.237992	0.021041	0.085206	0.069111	0.262276	0.025167	0.262276	Snow or Ice	0.167988	Alpine	0.143267	0.013419	0.035141	0.092918	0.280129	0.029781	0.082934	0.074737	0.219742
-150.6305162870	59.7049592004	Alpine	0.146792	0.013166	0.03366	0.043135	0.272412	0.03307	0.169792	0.072506	0.173455	0.042011	0.272412	Mixed Conifer	0.146792	Alpine	0.09566	0.010678	0.026791	0.053386	0.113833	0.010865	0.112117	0.021709	0.13075	0.025665	0.159524	0.013599	0.035118	0.040836	0.252231	0.029925	0.165254	0.07603	0.177517	0.049966	0.252231	Mixed Conifer	0.159524	Alpine	0.134059	0.012733	0.032202	0.045434	0.292593	0.036216	0.174331	0.068983	0.169393
-150.6296118080	59.7138902625	Alpine	0.150016	0.016358	0.028099	0.054066	0.265315	0.027879	0.163941	0.074531	0.178525	0.041269	0.265315	Mixed Conifer	0.150016	Alpine	0.109325	0.014439	0.041193	0.064848	0.128492	0.008146	0.115942	0.028787	0.156821	0.022733	0.174559	0.017661	0.036538	0.057269	0.2178	0.026754	0.145559	0.072859	0.205471	0.04553	0.2178	Mixed Conifer	0.174559	Alpine	0.125473	0.015056	0.01966	0.050864	0.31283	0.029004	0.182324	0.076202	0.15158
-150.6287068450	59.7228212904	Alpine	0.145164	0.013549	0.03884	0.066865	0.257143	0.029053	0.169438	0.083653	0.151738	0.044557	0.257143	Mixed Conifer	0.145164	Alpine	0.091315	0.009763	0.049801	0.063935	0.077728	0.009632	0.099072	0.010748	0.119093	0.019004	0.153554	0.012037	0.062103	0.041531	0.227737	0.035995	0.186173	0.081144	0.148893	0.050833	0.227737	Mixed Conifer	0.153554	Alpine	0.136774	0.01506	0.015578	0.092198	0.286549	0.022111	0.152703	0.086162	0.154584
-150.6278013950	59.7317522844	Alpine	0.178527	0.002293	0.030492	0.084962	0.261131	0.024331	0.112995	0.091395	0.190364	0.023509	0.261131	Mixed Conifer	0.178527	Alpine	0.119568	0.003792	0.043508	0.073832	0.136183	0.015433	0.097076	0.032203	0.160184	0.011344	0.166043	0.002991	0.051361	0.038543	0.227977	0.019742	0.158224	0.098783	0.208734	0.027601	0.227977	Mixed Conifer	0.166043	Alpine	0.191011	0.001595	0.009624	0.13138	0.294284	0.02892	0.067767	0.084008	0.171994
-150.6250821300	59.7585450648	Alpine	0.148623	0.006535	0.069155	0.112989	0.141448	0.032378	0.214823	0.126501	0.087626	0.059923	0.214823	Mountain Hemlock	0.148623	Alpine	0.098915	0.008156	0.029187	0.086987	0.04915	0.012017	0.080512	0.025423	0.063898	0.032177	0.155298	0.007653	0.046544	0.105784	0.117221	0.039294	0.214185	0.133601	0.100222	0.080197	0.214185	Mountain Hemlock	0.155298	Alpine	0.141947	0.005417	0.091766	0.120194	0.165674	0.025462	0.215461	0.119401	0.07503
-150.6232668500	59.7764067525	Alpine	0.081039	0.008592	0.101133	0.111294	0.138107	0.0645	0.259778	0.119805	0.047529	0.068222	0.259778	Mountain Hemlock	0.081039	Mountain Hemlock	0.035235	0.0115	0.036771	0.077109	0.024174	0.012161	0.053883	0.016446	0.031232	0.02865	0.077011	0.011444	0.07401	0.091825	0.140811	0.071985	0.277745	0.113211	0.060493	0.081466	0.277745	Mountain Hemlock	0.077011	Mountain Hemlock	0.085067	0.005739	0.128255	0.130764	0.135404	0.057015	0.241812	0.126399	0.034566
-150.6178092860	59.8299910365	Alpine	0.169914	0.01534	0.051516	0.050781	0.145214	0.034762	0.20037	0.093211	0.215623	0.023271	0.215623	Snow or Ice	0.169914	Alpine	0.07422	0.010374	0.019106	0.066135	0.080758	0.024664	0.142937	0.04333	0.219553	0.017004	0.172715	0.019584	0.04281	0.042013	0.147086	0.039801	0.164053	0.09261	0.249047	0.03028	0.249047	Snow or Ice	0.172715	Alpine	0.167112	0.011095	0.060221	0.059548	0.143342	0.029724	0.236687	0.093811	0.182199
-150.6168979780	59.8389216391	Alpine	0.244814	0.004689	0.031062	0.048209	0.124629	0.019722	0.147235	0.092536	0.267866	0.019238	0.267866	Snow or Ice	0.244814	Alpine	0.063988	0.005456	0.026686	0.045757	0.126111	0.012747	0.10006	0.028122	0.217524	0.019665	0.26875	0.002231	0.01172	0.050694	0.092101	0.020364	0.137214	0.095956	0.294123	0.026848	0.294123	Snow or Ice	0.26875	Alpine	0.220877	0.007147	0.050404	0.045725	0.157157	0.01908	0.157256	0.089116	0.24161
-150.6159861790	59.8478522104	Alpine	0.244814	0.004689	0.031062	0.048209	0.124629	0.019722	0.147235	0.092536	0.267866	0.019238	0.267866	Snow or Ice	0.244814	Alpine	0.063988	0.005456	0.026686	0.045757	0.126111	0.012747	0.10006	0.028122	0.217524	0.019665	0.26875	0.002231	0.01172	0.050694	0.092101	0.020364	0.137214	0.095956	0.294123	0.026848	0.294123	Snow or Ice	0.26875	Alpine	0.220877	0.007147	0.050404	0.045725	0.157157	0.01908	0.157256	0.089116	0.24161
-150.6150738890	59.8567827506	Alpine	0.271613	0.001199	0.032297	0.075429	0.119751	0.035854	0.155312	0.101832	0.180419	0.026294	0.271613	Alpine	0.271613	Alpine	0.144519	0.002936	0.019821	0.098877	0.067026	0.03058	0.072687	0.036422	0.119715	0.015902	0.300869	0	0.033434	0.058633	0.123433	0.042147	0.154103	0.101111	0.161912	0.024357	0.300869	Alpine	0.300869	Alpine	0.242356	0.002397	0.03116	0.092225	0.116068	0.029561	0.15652	0.102553	0.198927
-150.6141611070	59.8657132598	Alpine	0.305638	0.00131	0.027274	0.089444	0.110802	0.027098	0.109887	0.095302	0.208452	0.024795	0.305638	Alpine	0.305638	Alpine	0.141315	0.003209	0.024773	0.101094	0.079427	0.021126	0.064504	0.039445	0.083229	0.015555	0.327828	0	0.018275	0.050206	0.121387	0.02443	0.135849	0.109046	0.189165	0.023816	0.327828	Alpine	0.327828	Alpine	0.283448	0.00262	0.036272	0.128681	0.100216	0.029767	0.083925	0.081559	0.227738
-150.6132478330	59.8746437384	Alpine	0.302632	0	0.033305	0.046471	0.084064	0.01988	0.106538	0.080222	0.307762	0.019127	0.307762	Snow or Ice	0.302632	Alpine	0.113336	0	0.035804	0.057554	0.048319	0.010462	0.033627	0.038465	0.102118	0.006924	0.311442	0	0.028666	0.042699	0.122157	0.026609	0.124519	0.102096	0.224618	0.017194	0.311442	Alpine	0.311442	Alpine	0.293823	0	0.037943	0.050243	0.045971	0.01315	0.088556	0.058349	0.390905
-150.6123340670	59.8835741865	Alpine	0.287749	0.004919	0.053933	0.088261	0.09452	0.019272	0.112571	0.104528	0.215435	0.018812	0.287749	Alpine	0.287749	Alpine	0.139552	0.00541	0.047074	0.095768	0.070946	0.008334	0.059917	0.028754	0.060293	0.007385	0.312416	0.003432	0.039662	0.065467	0.089061	0.013097	0.136384	0.126401	0.194846	0.019235	0.312416	Alpine	0.312416	Alpine	0.263083	0.006407	0.068204	0.111055	0.099978	0.025446	0.088758	0.082655	0.236023
-150.6095898100	59.9103653500	Alpine	0.247913	0.012512	0.098388	0.049096	0.086163	0.039499	0.19497	0.125106	0.094517	0.051836	0.247913	Alpine	0.247913	Alpine	0.198924	0.019307	0.055847	0.041886	0.07199	0.033644	0.070241	0.019997	0.081268	0.038146	0.269386	0.005887	0.077831	0.043589	0.095083	0.028631	0.205317	0.1212	0.109103	0.043972	0.269386	Alpine	0.269386	Alpine	0.22644	0.019137	0.118944	0.054603	0.077244	0.050366	0.184624	0.129011	0.079931
-150.6086740710	59.9192956782	Alpine	0.277637	0.010252	0.043049	0.084625	0.121519	0.030676	0.145609	0.113085	0.135667	0.037881	0.277637	Alpine	0.277637	Alpine	0.181638	0.009173	0.032666	0.08532	0.087022	0.024435	0.056048	0.031857	0.071114	0.029465	0.281447	0.012743	0.038383	0.063313	0.099759	0.037386	0.175898	0.116621	0.134527	0.039923	0.281447	Alpine	0.281447	Alpine	0.273826	0.007762	0.047715	0.105938	0.143279	0.023967	0.11532	0.109549	0.136807
-150.6077578370	59.9282259769	Alpine	0.094967	0.017948	0.104154	0.098574	0.197494	0.050557	0.241292	0.101213	0.023508	0.070291	0.241292	Mountain Hemlock	0.094967	Mountain Hemlock	0.06641	0.015068	0.04355	0.059002	0.042483	0.018468	0.055139	0.027391	0.014878	0.04339	0.097389	0.012708	0.103232	0.096887	0.195675	0.047703	0.241275	0.104721	0.026414	0.073996	0.241275	Mountain Hemlock	0.097389	Mountain Hemlock	0.092546	0.023188	0.105076	0.100262	0.199314	0.053411	0.241309	0.097706	0.020602
-150.6059238840	59.9460864869	Alpine	0.038046	0.025328	0.146598	0.101871	0.136064	0.104588	0.270821	0.074408	0.012777	0.089499	0.270821	Mountain Hemlock	0.038046	Mountain Hemlock	0.02305	0.01795	0.044377	0.05818	0.057568	0.039003	0.071286	0.018874	0.004723	0.030043	0.03868	0.025239	0.1299	0.087534	0.142277	0.112504	0.27802	0.072357	0.010537	0.10295	0.27802	Mountain Hemlock	0.03868	Mountain Hemlock	0.037411	0.025417	0.163296	0.116208	0.129851	0.096672	0.263622	0.076459	0.015016
-150.6050061650	59.9550166984	Alpine	0.076679	0.017632	0.123485	0.101598	0.143417	0.065281	0.2713	0.098168	0.024947	0.077494	0.2713	Mountain Hemlock	0.076679	Mountain Hemlock	0.066229	0.012314	0.048062	0.063007	0.027888	0.020202	0.048227	0.035052	0.012735	0.031715	0.075428	0.015046	0.104524	0.092082	0.152631	0.077	0.274541	0.103459	0.027809	0.07748	0.274541	Mountain Hemlock	0.075428	Mountain Hemlock	0.077929	0.020218	0.142446	0.111114	0.134203	0.053562	0.268059	0.092877	0.022085
-150.6031692370	59.9728770359	Alpine	0.05093	0.02276	0.16058	0.104774	0.118995	0.086472	0.265323	0.074281	0.016476	0.099409	0.265323	Mountain Hemlock	0.05093	Mountain Hemlock	0.038233	0.012772	0.103624	0.062677	0.048614	0.022695	0.081915	0.027981	0.006625	0.037286	0.054054	0.020112	0.131363	0.094307	0.127684	0.097532	0.2771	0.080934	0.016931	0.099982	0.2771	Mountain Hemlock	0.054054	Mountain Hemlock	0.047805	0.025408	0.189797	0.115241	0.110305	0.075412	0.253545	0.067627	0.016022
-150.6022500280	59.9818071622	Alpine	0.025632	0.027367	0.194375	0.092882	0.099708	0.13189	0.238996	0.050448	0.008687	0.130016	0.238996	Mountain Hemlock	0.025632	Mountain Hemlock	0.015442	0.021013	0.087862	0.041251	0.026876	0.043199	0.127513	0.015055	0.004383	0.039585	0.026849	0.029091	0.17129	0.091171	0.089626	0.135486	0.254026	0.054437	0.007492	0.140532	0.254026	Mountain Hemlock	0.026849	Mountain Hemlock	0.024414	0.025644	0.21746	0.094592	0.10979	0.128293	0.223965	0.046458	0.009882
-150.6013303230	59.9907372605	Alpine	0.046249	0.019671	0.187946	0.104567	0.100756	0.091663	0.247911	0.071429	0.017053	0.112756	0.247911	Mountain Hemlock	0.046249	Mountain Hemlock	0.031966	0.0115	0.09006	0.043076	0.036247	0.032249	0.086219	0.039178	0.010755	0.031468	0.05088	0.016837	0.179627	0.095896	0.086758	0.101741	0.249895	0.075259	0.01922	0.123887	0.249895	Mountain Hemlock	0.05088	Mountain Hemlock	0.041618	0.022506	0.196266	0.113237	0.114754	0.081585	0.245927	0.067598	0.014885
-150.6004101190	59.9996673309	Alpine	0.03649	0.025082	0.20433	0.094592	0.103228	0.115677	0.226329	0.069687	0.011415	0.113169	0.226329	Mountain Hemlock	0.03649	Mountain Hemlock	0.018501	0.016983	0.087064	0.035638	0.014717	0.060553	0.121697	0.02536	0.008916	0.023648	0.036749	0.022908	0.183424	0.084857	0.107368	0.120383	0.234538	0.075358	0.013534	0.12088	0.234538	Mountain Hemlock	0.036749	Mountain Hemlock	0.036232	0.027256	0.225236	0.104327	0.099087	0.11097	0.21812	0.064016	0.009297
-150.5994894180	60.0085973737	Alpine	0.033934	0.024451	0.188081	0.115106	0.104427	0.110329	0.239711	0.056713	0.009643	0.117605	0.239711	Mountain Hemlock	0.033934	Mountain Hemlock	0.024741	0.013653	0.10535	0.043941	0.017157	0.035977	0.136943	0.024077	0.00393	0.034737	0.037381	0.021219	0.169712	0.111254	0.113598	0.108607	0.245443	0.061276	0.009278	0.122232	0.245443	Mountain Hemlock	0.037381	Mountain Hemlock	0.030488	0.027682	0.206449	0.118957	0.095256	0.112052	0.233979	0.05215	0.010008
-150.5985682180	60.0175273892	Alpine	0.026688	0.02775	0.202715	0.092964	0.097144	0.131362	0.242554	0.056633	0.007303	0.114887	0.242554	Mountain Hemlock	0.026688	Mountain Hemlock	0.010869	0.013239	0.090467	0.023089	0.01884	0.053212	0.116489	0.021402	0.005214	0.021822	0.027124	0.032047	0.173038	0.089816	0.095891	0.148142	0.23995	0.063741	0.006032	0.124219	0.23995	Mountain Hemlock	0.027124	Mountain Hemlock	0.026252	0.023454	0.232391	0.096111	0.098398	0.114582	0.245158	0.049524	0.008575
-150.5967243210	60.0353873386	Alpine	0.008681	0.057341	0.269341	0.101347	0.047644	0.172335	0.169044	0.056812	0.001837	0.115618	0.269341	Deciduous	0.008681	Deciduous	0.004764	0.046443	0.027963	0.035107	0.026154	0.020863	0.029249	0.017789	0.001202	0.036546	0.009084	0.0576	0.276115	0.097805	0.037928	0.16364	0.167909	0.063543	0.00159	0.124785	0.276115	Deciduous	0.009084	Deciduous	0.008278	0.057081	0.262567	0.104888	0.05736	0.181031	0.170179	0.050081	0.002084
-150.5930305290	60.0711069178	Alpine	0.00472	0.132315	0.27038	0.161616	0.039709	0.143741	0.113757	0.032966	0.001031	0.099765	0.27038	Deciduous	0.00472	Deciduous	0.002656	0.04787	0.032949	0.029745	0.013238	0.031667	0.018162	0.008459	0.001899	0.015686	0.004115	0.13095	0.262835	0.169531	0.036837	0.144038	0.115209	0.028578	0.000489	0.107418	0.262835	Deciduous	0.004115	Deciduous	0.005325	0.13368	0.277925	0.1537	0.042581	0.143445	0.112305	0.037354	0.001572
-150.5800389300	60.1961222620	Alpine	0.024584	0.037384	0.225192	0.124426	0.113176	0.116823	0.186726	0.057869	0.0087	0.105118	0.225192	Deciduous	0.024584	Deciduous	0.01538	0.017624	0.073861	0.031858	0.034112	0.020845	0.059575	0.01597	0.004616	0.014476	0.019651	0.031991	0.225513	0.12282	0.105017	0.119175	0.192646	0.061929	0.008143	0.113115	0.225513	Deciduous	0.019651	Deciduous	0.029518	0.042778	0.224871	0.126033	0.121335	0.114471	0.180806	0.053809	0.009257
[truncated: 22,750 more rows]
[truncated: 5 more columns]
