# Supplementary material for: Using climate envelope models to identify potential ecological trajectories on the Kenai Peninsula, Alaska
Source: PLoS One. 2018 Dec 26;13(12):e0208883. doi: 10.1371/journal.pone.0208883 (PMC6306222; doi:10.1371/journal.pone.0208883)
Supplement: S2 Table — Table of cell locations on the Kenai Peninsula, Alaska with Random Forest outputs forecast to 2050 climate conditions under RCP45 and RCP85. (CSV) [file pone.0208883.s002.csv]

Long_NAD83	Lat_NAD83	Landsat	Alpine_6model	Black_Spruce_6model	Deciduous_6model	Herbaceous_6model	Mixed_Conifer_6model	Mixed_Forest_6model	Mountain_Hemlock_6model	Shrub_6model	Snow_or_Ice_6model	White_Lutz_Sitka_Spruce_6model	MaxValue_6model	Max_Predicted_6model	LandsatValue_6model	Legacy_6model	sd_Alpine_6model	sd_Black_Spruce_6model	sd_Deciduous_6model	sd_Herbaceous_6model	sd_Mixed_Conifer_6model	sd_Mixed_Forest_6model	sd_Mountain_Hemlock_6model	sd_Shrub_6model	sd_Snow_or_Ice_6model	sd_White_Lutz_Sitka_Spruce_6model	Alpine_rcp45	Black_Spruce_rcp45	Deciduous_rcp45	Herbaceous_rcp45	Mixed_Conifer_rcp45	Mixed_Forest_rcp45	Mountain_Hemlock_rcp45	Shrub_rcp45	Snow_or_Ice_rcp45	White_Lutz_Sitka_Spruce_rcp45	MaxValue_rcp45	Max_Predicted_rcp45	LandsatValue_rcp45	Legacy_rcp45	Alpine_rcp85	Black_Spruce_rcp85	Deciduous_rcp85	Herbaceous_rcp85	Mixed_Conifer_rcp85	Mixed_Forest_rcp85	Mountain_Hemlock_rcp85	Shrub_rcp85	Snow_or_Ice_rcp85
-151.9612563280	60.4120267167	Alpine	0.009455	0.11448	0.210352	0.168849	0.089139	0.115982	0.159726	0.034356	0.001725	0.095936	0.210352	Deciduous	0.009455	Deciduous	0.004328	0.057853	0.032824	0.051206	0.01515	0.021836	0.048605	0.007974	0.001133	0.01078	0.00968	0.116259	0.217458	0.163961	0.083683	0.118406	0.161394	0.032892	0.000982	0.095285	0.217458	Deciduous	0.00968	Deciduous	0.00923	0.112701	0.203246	0.173737	0.094596	0.113558	0.158058	0.03582	0.002467
-151.9049103350	60.4380020451	Alpine	0.010405	0.114437	0.211855	0.166951	0.081094	0.121166	0.162334	0.033247	0.001739	0.096773	0.211855	Deciduous	0.010405	Deciduous	0.005357	0.055913	0.029458	0.060382	0.015929	0.02511	0.047005	0.006427	0.001138	0.015668	0.012529	0.114132	0.22286	0.162259	0.079634	0.120557	0.157729	0.031157	0.000998	0.098145	0.22286	Deciduous	0.012529	Deciduous	0.008281	0.114741	0.20085	0.171642	0.082554	0.121775	0.16694	0.035336	0.00248
-151.9600371470	59.2668500483	Alpine	0.022753	0.01534	0.205922	0.251236	0.226963	0.064965	0.096432	0.063923	0.008352	0.044114	0.251236	Herbaceous	0.022753	Herbaceous	0.011093	0.00539	0.008941	0.024133	0.030603	0.015231	0.034057	0.010577	0.002493	0.008384	0.026056	0.014986	0.203726	0.237609	0.238802	0.063887	0.088724	0.071411	0.00924	0.045558	0.238802	Mixed Conifer	0.026056	Mixed Conifer	0.019449	0.015694	0.208118	0.264862	0.215124	0.066043	0.10414	0.056435	0.007465
-151.9424473000	59.2665741661	Alpine	0.026364	0.014391	0.131597	0.281716	0.272176	0.057134	0.090131	0.073106	0.008217	0.045168	0.281716	Herbaceous	0.026364	Herbaceous	0.016394	0.005955	0.097478	0.04496	0.073863	0.018512	0.023383	0.01208	0.002866	0.006934	0.02883	0.013883	0.131083	0.270567	0.280123	0.056607	0.084148	0.079024	0.009126	0.04661	0.280123	Mixed Conifer	0.02883	Mixed Conifer	0.023898	0.0149	0.132111	0.292864	0.264229	0.057661	0.096115	0.067189	0.007308
-151.9413564420	59.2844539334	Alpine	0.023604	0.014722	0.224765	0.223969	0.221595	0.072334	0.099578	0.055731	0.011947	0.051754	0.224765	Deciduous	0.023604	Deciduous	0.012113	0.012488	0.018011	0.027018	0.033634	0.017888	0.034297	0.009657	0.006511	0.008626	0.025597	0.011329	0.231244	0.205492	0.223664	0.075888	0.106812	0.054037	0.012637	0.0533	0.231244	Deciduous	0.025597	Deciduous	0.021612	0.018116	0.218287	0.242445	0.219527	0.068781	0.092344	0.057426	0.011256
-151.9402644270	59.3023335406	Alpine	0.023047	0.016303	0.229827	0.224564	0.213216	0.07195	0.102202	0.054718	0.012162	0.052012	0.229827	Deciduous	0.023047	Deciduous	0.012601	0.010146	0.015332	0.028347	0.032125	0.01844	0.030228	0.009014	0.006381	0.008961	0.0253	0.01432	0.238349	0.208879	0.215076	0.073143	0.109934	0.050624	0.012524	0.051852	0.238349	Deciduous	0.0253	Deciduous	0.020794	0.018286	0.221304	0.24025	0.211356	0.070756	0.09447	0.058811	0.0118
-151.9237575710	59.2841755383	Alpine	0.021557	0.012381	0.20795	0.238815	0.228136	0.069117	0.106759	0.054475	0.009236	0.051576	0.238815	Herbaceous	0.021557	Herbaceous	0.009876	0.005294	0.014549	0.035941	0.034536	0.022611	0.036623	0.008618	0.002841	0.011517	0.023926	0.01189	0.21293	0.21789	0.241224	0.069476	0.105349	0.053407	0.010435	0.053474	0.241224	Mixed Conifer	0.023926	Mixed Conifer	0.019189	0.012871	0.202969	0.259739	0.215049	0.068758	0.108169	0.055543	0.008037
-151.9226562320	59.3020550002	Alpine	0.022637	0.014734	0.199006	0.252914	0.236665	0.060949	0.093065	0.065041	0.008092	0.046897	0.252914	Herbaceous	0.022637	Herbaceous	0.010318	0.004718	0.011261	0.023713	0.038015	0.017164	0.036248	0.012008	0.002009	0.008696	0.025814	0.014923	0.201273	0.240007	0.24409	0.059629	0.086309	0.071037	0.008699	0.048219	0.24409	Mixed Conifer	0.025814	Mixed Conifer	0.019461	0.014545	0.196739	0.265822	0.229239	0.06227	0.099821	0.059044	0.007485
-151.9221051250	59.3109946715	Alpine	0.024288	0.016044	0.084925	0.304347	0.287599	0.060277	0.115668	0.052124	0.010588	0.044139	0.304347	Herbaceous	0.024288	Herbaceous	0.01405	0.009918	0.077729	0.016571	0.09776	0.018312	0.043837	0.015651	0.005103	0.006036	0.026877	0.015541	0.061012	0.307851	0.311158	0.056703	0.112662	0.055523	0.012428	0.040245	0.311158	Mixed Conifer	0.026877	Mixed Conifer	0.0217	0.016548	0.108837	0.300843	0.26404	0.063851	0.118674	0.048725	0.008749
-151.9078227760	59.2570754996	Alpine	0.025926	0.01515	0.144228	0.281147	0.258324	0.061638	0.090057	0.072884	0.008767	0.041879	0.281147	Herbaceous	0.025926	Herbaceous	0.016278	0.006809	0.086379	0.043547	0.05341	0.016672	0.024634	0.016094	0.003705	0.006039	0.029824	0.013959	0.140035	0.273639	0.267672	0.059603	0.081229	0.081436	0.009757	0.042845	0.273639	Herbaceous	0.029824	Herbaceous	0.022027	0.016342	0.148421	0.288655	0.248977	0.063673	0.098885	0.064331	0.007776
-151.9044925580	59.3107136875	Alpine	0.024348	0.010285	0.121408	0.293026	0.257187	0.059042	0.100352	0.076029	0.010909	0.047414	0.293026	Herbaceous	0.024348	Herbaceous	0.014713	0.010232	0.094757	0.047801	0.055135	0.020864	0.034658	0.031983	0.006795	0.006651	0.025799	0.008555	0.123434	0.290113	0.264861	0.058491	0.082737	0.085726	0.011086	0.049199	0.290113	Herbaceous	0.025799	Herbaceous	0.022898	0.012015	0.119382	0.295939	0.249514	0.059594	0.117967	0.066331	0.010732
-151.8902384560	59.2567925877	Alpine	0.024009	0.011764	0.1534	0.273611	0.265474	0.067038	0.082613	0.06618	0.011656	0.044255	0.273611	Herbaceous	0.024009	Herbaceous	0.014422	0.010182	0.065581	0.037239	0.070849	0.014846	0.043804	0.013318	0.007866	0.005429	0.028622	0.008997	0.143635	0.271392	0.277504	0.066564	0.069933	0.074589	0.012581	0.046183	0.277504	Mixed Conifer	0.028622	Mixed Conifer	0.019396	0.01453	0.163166	0.275829	0.253445	0.067511	0.095293	0.057771	0.010731
-151.8896795020	59.2657323126	Alpine	0.026192	0.011583	0.154311	0.272693	0.264156	0.067278	0.08203	0.066243	0.011512	0.044001	0.272693	Herbaceous	0.026192	Herbaceous	0.017547	0.010115	0.065989	0.035301	0.063494	0.012302	0.040082	0.014499	0.007781	0.005377	0.030808	0.010198	0.144506	0.266464	0.274629	0.069138	0.070744	0.075327	0.012773	0.045415	0.274629	Mixed Conifer	0.030808	Mixed Conifer	0.021576	0.012969	0.164116	0.278923	0.253684	0.065418	0.093317	0.05716	0.010251
-151.8891202520	59.2746719969	Alpine	0.02477	0.010813	0.184602	0.260314	0.249726	0.065337	0.084044	0.064201	0.01036	0.045834	0.260314	Herbaceous	0.02477	Herbaceous	0.014063	0.009226	0.035345	0.023611	0.054919	0.015836	0.039339	0.013425	0.005895	0.007253	0.028814	0.010205	0.172978	0.253726	0.26539	0.063501	0.075374	0.072422	0.011128	0.046461	0.26539	Mixed Conifer	0.028814	Mixed Conifer	0.020725	0.01142	0.196225	0.266902	0.234062	0.067172	0.092715	0.055979	0.009592
-151.8885607050	59.2836116409	Alpine	0.025309	0.01271	0.130461	0.280184	0.270476	0.05936	0.093111	0.074263	0.009085	0.045041	0.280184	Herbaceous	0.025309	Herbaceous	0.0165	0.006989	0.096377	0.046199	0.068499	0.02156	0.025429	0.014682	0.004806	0.009719	0.028243	0.012175	0.131151	0.267867	0.281038	0.058582	0.08609	0.079986	0.010293	0.044572	0.281038	Mixed Conifer	0.028243	Mixed Conifer	0.022376	0.013244	0.129772	0.2925	0.259914	0.060138	0.100131	0.068539	0.007876
-151.8880008620	59.2925512447	Alpine	0.025309	0.01271	0.130461	0.280184	0.270476	0.05936	0.093111	0.074263	0.009085	0.045041	0.280184	Herbaceous	0.025309	Herbaceous	0.0165	0.006989	0.096377	0.046199	0.068499	0.02156	0.025429	0.014682	0.004806	0.009719	0.028243	0.012175	0.131151	0.267867	0.281038	0.058582	0.08609	0.079986	0.010293	0.044572	0.281038	Mixed Conifer	0.028243	Mixed Conifer	0.022376	0.013244	0.129772	0.2925	0.259914	0.060138	0.100131	0.068539	0.007876
-151.8510865650	59.3187958452	Alpine	0.022225	0.012315	0.192863	0.251494	0.235569	0.070143	0.092356	0.062329	0.010562	0.050143	0.251494	Herbaceous	0.022225	Herbaceous	0.010806	0.010341	0.017111	0.019636	0.040305	0.00747	0.045935	0.011926	0.006213	0.013476	0.025802	0.010537	0.198887	0.240718	0.244233	0.07187	0.078503	0.067873	0.010479	0.051098	0.244233	Mixed Conifer	0.025802	Mixed Conifer	0.018648	0.014094	0.186838	0.262271	0.226905	0.068417	0.106209	0.056786	0.010645
-151.8397758900	59.2201712385	Alpine	0.021762	0.014414	0.23444	0.219232	0.215369	0.071795	0.10765	0.052076	0.011036	0.052226	0.23444	Deciduous	0.021762	Deciduous	0.013022	0.012157	0.018103	0.022107	0.031331	0.018548	0.033004	0.010464	0.005858	0.01206	0.025235	0.012631	0.244392	0.204162	0.221477	0.073683	0.103464	0.05135	0.012007	0.0516	0.244392	Deciduous	0.025235	Deciduous	0.018288	0.016197	0.224489	0.234301	0.209262	0.069907	0.111837	0.052801	0.010065
-151.8357676380	59.2827480280	Alpine	0.020934	0.011163	0.197969	0.248016	0.232898	0.070242	0.100315	0.059843	0.009443	0.049176	0.248016	Herbaceous	0.020934	Herbaceous	0.010271	0.008924	0.015187	0.02504	0.043051	0.008831	0.036888	0.0082	0.005194	0.014485	0.02501	0.009986	0.204014	0.239401	0.232415	0.071089	0.092171	0.064913	0.010348	0.050652	0.239401	Herbaceous	0.02501	Herbaceous	0.016858	0.01234	0.191924	0.256631	0.233381	0.069395	0.10846	0.054774	0.008538
-151.8268111200	59.1483609331	Alpine	0.020782	0.018724	0.239478	0.203634	0.213296	0.083442	0.103111	0.050522	0.011803	0.055208	0.239478	Deciduous	0.020782	Deciduous	0.010902	0.015155	0.021828	0.030624	0.030923	0.023684	0.027164	0.00913	0.005683	0.007101	0.02204	0.015529	0.246119	0.184381	0.222785	0.083466	0.108993	0.051197	0.012946	0.052543	0.246119	Deciduous	0.02204	Deciduous	0.019523	0.02192	0.232836	0.222887	0.203806	0.083419	0.097229	0.049848	0.01066
-151.7941421980	59.3804897417	Alpine	0.022161	0.01492	0.184892	0.261375	0.246495	0.057584	0.085042	0.0686	0.008706	0.050223	0.261375	Herbaceous	0.022161	Herbaceous	0.010188	0.004783	0.02292	0.03129	0.040288	0.021512	0.034598	0.010604	0.003871	0.007638	0.023217	0.015077	0.195786	0.243603	0.255611	0.057673	0.07608	0.070041	0.01075	0.052162	0.255611	Mixed Conifer	0.023217	Mixed Conifer	0.021104	0.014763	0.173999	0.279146	0.23738	0.057496	0.094004	0.06716	0.006663
-151.7923816000	59.4073060096	Alpine	0.021837	0.013846	0.205501	0.243128	0.234533	0.065863	0.098545	0.062322	0.008851	0.045575	0.243128	Herbaceous	0.021837	Herbaceous	0.009543	0.007497	0.012025	0.024843	0.040592	0.013702	0.037808	0.008519	0.003177	0.011442	0.025215	0.012104	0.211837	0.230206	0.247029	0.064395	0.086156	0.06512	0.009694	0.048245	0.247029	Mixed Conifer	0.025215	Mixed Conifer	0.018459	0.015588	0.199164	0.25605	0.222037	0.067332	0.110933	0.059524	0.008008
-151.7847388320	59.2550454096	Alpine	0.022131	0.01187	0.201508	0.245548	0.227246	0.07002	0.097973	0.06531	0.009064	0.04933	0.245548	Herbaceous	0.022131	Herbaceous	0.011066	0.00955	0.019695	0.023013	0.039672	0.012158	0.040683	0.009978	0.004771	0.014632	0.024603	0.009999	0.214751	0.237102	0.221881	0.072208	0.092216	0.065608	0.010341	0.05129	0.237102	Herbaceous	0.024603	Herbaceous	0.019659	0.013742	0.188265	0.253993	0.232611	0.067832	0.103729	0.065012	0.007787
-151.7770852750	59.3712527860	Alpine	0.023256	0.01431	0.155277	0.271614	0.262805	0.059129	0.088604	0.071832	0.009136	0.044038	0.271614	Herbaceous	0.023256	Herbaceous	0.011629	0.006108	0.04791	0.032149	0.061511	0.02627	0.031557	0.010109	0.004134	0.001742	0.024836	0.013784	0.157847	0.256246	0.271652	0.062902	0.081385	0.076699	0.011065	0.043583	0.271652	Mixed Conifer	0.024836	Mixed Conifer	0.021675	0.014835	0.152708	0.286981	0.253958	0.055356	0.095824	0.066965	0.007207
-151.7747196870	59.4070075736	Alpine	0.022326	0.01551	0.183318	0.263744	0.240969	0.059549	0.089844	0.067929	0.00817	0.04864	0.263744	Herbaceous	0.022326	Herbaceous	0.010277	0.005216	0.023421	0.02621	0.032718	0.019836	0.035182	0.009556	0.003374	0.006177	0.024198	0.014968	0.197457	0.252574	0.249273	0.058315	0.07603	0.068463	0.009669	0.049054	0.252574	Herbaceous	0.024198	Herbaceous	0.020454	0.016052	0.16918	0.274914	0.232665	0.060784	0.103659	0.067395	0.006671
-151.7665651200	59.2636851211	Alpine	0.020278	0.012683	0.198372	0.25225	0.223625	0.066665	0.102989	0.065499	0.008202	0.049436	0.25225	Herbaceous	0.020278	Herbaceous	0.008903	0.008472	0.022795	0.026762	0.049106	0.012209	0.033091	0.008414	0.003837	0.014893	0.022407	0.00998	0.212775	0.250938	0.210985	0.067304	0.095889	0.067678	0.009781	0.052263	0.250938	Herbaceous	0.022407	Herbaceous	0.018148	0.015387	0.18397	0.253563	0.236265	0.066026	0.110089	0.06332	0.006623
-151.7600377160	59.3620135738	Alpine	0.027395	0.013735	0.112112	0.26936	0.286168	0.066979	0.112368	0.049812	0.015089	0.046984	0.286168	Mixed Conifer	0.027395	Mixed Conifer	0.017157	0.008093	0.082784	0.028737	0.087601	0.026305	0.039415	0.011375	0.011278	0.004578	0.028179	0.01193	0.114956	0.264155	0.288978	0.069994	0.103952	0.056612	0.01599	0.045255	0.288978	Mixed Conifer	0.028179	Mixed Conifer	0.026611	0.015539	0.109267	0.274565	0.283358	0.063964	0.120783	0.043012	0.014189
-151.7594424240	59.3709522877	Alpine	0.024082	0.012968	0.122639	0.273926	0.280659	0.063217	0.09768	0.069369	0.010763	0.044697	0.280659	Mixed Conifer	0.024082	Mixed Conifer	0.013808	0.009301	0.087719	0.032248	0.070468	0.02391	0.038834	0.022112	0.006128	0.006534	0.025167	0.012112	0.128978	0.26323	0.292778	0.068632	0.081732	0.075525	0.010782	0.041063	0.292778	Mixed Conifer	0.025167	Mixed Conifer	0.022997	0.013823	0.1163	0.284622	0.26854	0.057801	0.113628	0.063212	0.010745
-151.7477853050	59.2812612989	Alpine	0.020831	0.011861	0.191031	0.251113	0.223985	0.069048	0.103011	0.071172	0.008382	0.049564	0.251113	Herbaceous	0.020831	Herbaceous	0.009677	0.009546	0.024714	0.027636	0.046463	0.009849	0.033032	0.015871	0.003787	0.015047	0.022878	0.00998	0.197501	0.245426	0.215833	0.072161	0.095706	0.078645	0.009592	0.052278	0.245426	Herbaceous	0.022878	Herbaceous	0.018784	0.013742	0.184562	0.256799	0.232137	0.065936	0.110317	0.063699	0.007173
-151.7471881910	59.2902002897	Alpine	0.022973	0.012638	0.190554	0.263478	0.222974	0.065913	0.089226	0.071428	0.009542	0.051275	0.263478	Herbaceous	0.022973	Herbaceous	0.012266	0.0101	0.022111	0.022188	0.039862	0.015404	0.04411	0.01323	0.005265	0.019535	0.025099	0.011655	0.193967	0.262092	0.222971	0.068777	0.076365	0.076739	0.010173	0.052162	0.262092	Herbaceous	0.025099	Herbaceous	0.020847	0.013621	0.18714	0.264864	0.222978	0.063048	0.102087	0.066116	0.008911
-151.7423998610	59.3617107800	Alpine	0.027395	0.013735	0.112112	0.26936	0.286168	0.066979	0.112368	0.049812	0.015089	0.046984	0.286168	Mixed Conifer	0.027395	Mixed Conifer	0.017157	0.008093	0.082784	0.028737	0.087601	0.026305	0.039415	0.011375	0.011278	0.004578	0.028179	0.01193	0.114956	0.264155	0.288978	0.069994	0.103952	0.056612	0.01599	0.045255	0.288978	Mixed Conifer	0.028179	Mixed Conifer	0.026611	0.015539	0.109267	0.274565	0.283358	0.063964	0.120783	0.043012	0.014189
-151.7417998890	59.3706494147	Alpine	0.027738	0.012189	0.11474	0.2696	0.284248	0.066698	0.109209	0.055769	0.013976	0.045834	0.284248	Mixed Conifer	0.027738	Mixed Conifer	0.018419	0.00778	0.085235	0.028459	0.087469	0.028676	0.041152	0.016863	0.010203	0.004773	0.028523	0.010181	0.119305	0.267041	0.280006	0.068628	0.104594	0.060466	0.015652	0.045604	0.280006	Mixed Conifer	0.028523	Mixed Conifer	0.026952	0.014197	0.110175	0.272159	0.288489	0.064768	0.113823	0.051072	0.0123
-151.7411995980	59.3795880109	Alpine	0.024877	0.014885	0.124314	0.272351	0.282798	0.063572	0.093218	0.072315	0.009642	0.042028	0.282798	Mixed Conifer	0.024877	Mixed Conifer	0.015367	0.007985	0.088721	0.038802	0.079598	0.027914	0.039663	0.017772	0.00433	0.00441	0.025932	0.013951	0.126658	0.263786	0.287972	0.066996	0.082588	0.078918	0.010854	0.042346	0.287972	Mixed Conifer	0.025932	Mixed Conifer	0.023822	0.01582	0.121969	0.280916	0.277625	0.060147	0.103848	0.065713	0.00843
-151.7265743570	59.3345897138	Alpine	0.022285	0.010687	0.134927	0.28846	0.254766	0.056943	0.096735	0.078778	0.009968	0.046452	0.28846	Herbaceous	0.022285	Herbaceous	0.013599	0.010327	0.077531	0.038774	0.069148	0.025212	0.03657	0.023139	0.005325	0.003298	0.026184	0.008687	0.127945	0.285985	0.263347	0.058696	0.082518	0.088441	0.010591	0.047607	0.285985	Herbaceous	0.026184	Herbaceous	0.018386	0.012687	0.141908	0.290935	0.246186	0.05519	0.110951	0.069114	0.009345
-151.7229474050	59.3882211613	Alpine	0.022172	0.015382	0.204189	0.240738	0.238317	0.065391	0.096289	0.058317	0.010325	0.048879	0.240738	Herbaceous	0.022172	Herbaceous	0.010591	0.007123	0.015953	0.031675	0.040533	0.026542	0.038492	0.007556	0.003454	0.009879	0.024701	0.012068	0.212361	0.2221	0.246525	0.070138	0.09175	0.055099	0.011631	0.053628	0.246525	Mixed Conifer	0.024701	Mixed Conifer	0.019643	0.018697	0.196017	0.259375	0.230109	0.060645	0.100829	0.061535	0.009018
-151.7156219020	59.2359552573	Alpine	0.01959	0.011684	0.188871	0.255279	0.22194	0.072775	0.104516	0.07234	0.007824	0.045181	0.255279	Herbaceous	0.01959	Herbaceous	0.010344	0.009353	0.023987	0.035515	0.057125	0.007224	0.040539	0.01905	0.003121	0.012812	0.022854	0.00998	0.19266	0.244844	0.226883	0.07492	0.090745	0.080728	0.009038	0.047347	0.244844	Herbaceous	0.022854	Herbaceous	0.016326	0.013387	0.185082	0.265715	0.216996	0.07063	0.118287	0.063952	0.006609
-151.7144119300	59.2538332890	Alpine	0.018639	0.011653	0.18934	0.254281	0.221821	0.07104	0.107589	0.072825	0.007245	0.045567	0.254281	Herbaceous	0.018639	Herbaceous	0.009354	0.009352	0.024814	0.034288	0.056493	0.005166	0.039364	0.019394	0.00216	0.013468	0.020915	0.009898	0.193237	0.244317	0.223026	0.07044	0.100801	0.081471	0.007867	0.048029	0.244317	Herbaceous	0.020915	Herbaceous	0.016363	0.013408	0.185443	0.264246	0.220616	0.07164	0.114377	0.064179	0.006623
-151.7052961430	59.3879133781	Alpine	0.022384	0.014608	0.200862	0.24749	0.243426	0.06221	0.089144	0.065029	0.009135	0.045711	0.24749	Herbaceous	0.022384	Herbaceous	0.010423	0.007534	0.018429	0.022596	0.043337	0.01945	0.038548	0.010852	0.003532	0.005643	0.026326	0.013485	0.208662	0.241062	0.248153	0.063036	0.07427	0.068132	0.01024	0.046634	0.248153	Mixed Conifer	0.026326	Mixed Conifer	0.018442	0.015731	0.193062	0.253919	0.2387	0.061385	0.104018	0.061926	0.00803
-151.6901019050	59.3518497227	Alpine	0.022767	0.014065	0.137346	0.284656	0.25744	0.059578	0.095704	0.075853	0.008998	0.043594	0.284656	Herbaceous	0.022767	Herbaceous	0.013129	0.009424	0.071983	0.048772	0.053878	0.024409	0.038264	0.016416	0.004073	0.003048	0.02715	0.013964	0.132561	0.277906	0.271184	0.063826	0.080128	0.082648	0.008651	0.041982	0.277906	Herbaceous	0.02715	Herbaceous	0.018383	0.014166	0.142131	0.291406	0.243696	0.05533	0.111279	0.069057	0.009346
-151.6749401850	59.3157837188	Alpine	0.021666	0.012688	0.122937	0.277392	0.266449	0.066432	0.100739	0.07166	0.012286	0.047751	0.277392	Herbaceous	0.021666	Herbaceous	0.011673	0.010296	0.078396	0.02273	0.088565	0.017337	0.039305	0.027921	0.009059	0.005195	0.023332	0.011409	0.130097	0.269047	0.272816	0.071733	0.078735	0.0804	0.013896	0.048534	0.272816	Mixed Conifer	0.023332	Mixed Conifer	0.02	0.013967	0.115777	0.285736	0.260082	0.061131	0.122743	0.06292	0.010676
-151.6730880500	59.3425991251	Alpine	0.022099	0.011468	0.128914	0.287874	0.257059	0.061244	0.101931	0.072295	0.011553	0.045562	0.287874	Herbaceous	0.022099	Herbaceous	0.014111	0.009248	0.07893	0.037515	0.066621	0.024852	0.033066	0.021632	0.008321	0.005064	0.024397	0.010291	0.133175	0.289603	0.253584	0.06801	0.080372	0.079297	0.012075	0.049197	0.289603	Herbaceous	0.024397	Herbaceous	0.019801	0.012646	0.124653	0.286146	0.260534	0.054478	0.123491	0.065293	0.011031
-151.6629079570	59.2350218048	Alpine	0.018303	0.013147	0.185062	0.254049	0.224441	0.072874	0.110226	0.070181	0.00696	0.044758	0.254049	Herbaceous	0.018303	Herbaceous	0.008884	0.010211	0.021062	0.036237	0.060328	0.00821	0.040555	0.017848	0.001998	0.012785	0.020239	0.012896	0.185157	0.243426	0.22638	0.073133	0.106259	0.078585	0.007321	0.046604	0.243426	Herbaceous	0.020239	Herbaceous	0.016366	0.013397	0.184967	0.264672	0.222503	0.072616	0.114193	0.061776	0.006599
-151.6585697520	59.2975924934	Alpine	0.015617	0.011958	0.157144	0.260709	0.242738	0.067448	0.118845	0.067146	0.008531	0.049864	0.260709	Herbaceous	0.015617	Herbaceous	0.007918	0.009666	0.034504	0.044467	0.06409	0.009291	0.026604	0.020045	0.004922	0.00777	0.016186	0.010045	0.148647	0.255514	0.245704	0.067499	0.121371	0.072338	0.009967	0.05273	0.255514	Herbaceous	0.016186	Herbaceous	0.015048	0.013872	0.165641	0.265904	0.239772	0.067397	0.116319	0.061954	0.007095
-151.6573273060	59.3154694664	Alpine	0.020061	0.012174	0.132062	0.268378	0.254507	0.070976	0.116584	0.071578	0.010686	0.042993	0.268378	Herbaceous	0.020061	Herbaceous	0.010061	0.00981	0.067434	0.027361	0.076828	0.010326	0.025631	0.028046	0.007182	0.006342	0.02156	0.010373	0.136337	0.262601	0.253101	0.07297	0.105976	0.077878	0.011899	0.047306	0.262601	Herbaceous	0.02156	Herbaceous	0.018563	0.013976	0.127786	0.274155	0.255913	0.068982	0.127192	0.065279	0.009474
-151.6560835420	59.3333462795	Alpine	0.02266	0.01269	0.121377	0.27516	0.267842	0.063142	0.107078	0.072481	0.011903	0.045667	0.27516	Herbaceous	0.02266	Herbaceous	0.01309	0.010297	0.080353	0.024294	0.089958	0.023466	0.03433	0.028721	0.008402	0.005667	0.025652	0.011413	0.127403	0.268112	0.277457	0.067693	0.083284	0.079297	0.013231	0.046459	0.277457	Mixed Conifer	0.025652	Mixed Conifer	0.019668	0.013968	0.11535	0.282209	0.258228	0.05859	0.130873	0.065665	0.010575
-151.6492191710	59.4316659615	Alpine	0.021525	0.015522	0.205758	0.240138	0.229206	0.064442	0.102062	0.062276	0.009386	0.049686	0.240138	Herbaceous	0.021525	Herbaceous	0.009858	0.007635	0.011622	0.024936	0.039822	0.01759	0.037514	0.007536	0.003147	0.014449	0.023191	0.013929	0.210144	0.230573	0.23014	0.065132	0.100937	0.064932	0.010171	0.050851	0.230573	Herbaceous	0.023191	Herbaceous	0.019859	0.017116	0.201371	0.249703	0.228272	0.063753	0.103186	0.05962	0.0086
-151.6496919000	59.1721337621	Alpine	0.01919	0.012601	0.183883	0.24911	0.234787	0.073572	0.107643	0.068628	0.007226	0.043361	0.24911	Herbaceous	0.01919	Herbaceous	0.00969	0.010305	0.017769	0.029219	0.051689	0.005914	0.04373	0.017645	0.002134	0.011832	0.022218	0.010423	0.185685	0.242179	0.235815	0.076988	0.094291	0.077416	0.007922	0.047064	0.242179	Herbaceous	0.022218	Herbaceous	0.016161	0.014778	0.182081	0.256041	0.233759	0.070156	0.120995	0.05984	0.006531
-151.6434660920	59.2615219331	Alpine	0.017195	0.012873	0.184172	0.254815	0.222377	0.071693	0.119171	0.064429	0.007133	0.046142	0.254815	Herbaceous	0.017195	Herbaceous	0.009935	0.010016	0.017947	0.040468	0.054072	0.006106	0.042536	0.0168	0.002479	0.015446	0.01697	0.012356	0.179416	0.240448	0.227396	0.072007	0.126895	0.068122	0.007126	0.049264	0.240448	Herbaceous	0.01697	Herbaceous	0.01742	0.013391	0.188928	0.269182	0.217359	0.071379	0.111446	0.060736	0.00714
-151.6409665280	59.2972760357	Alpine	0.015845	0.011961	0.15815	0.261749	0.242857	0.068056	0.117337	0.067114	0.008518	0.048412	0.261749	Herbaceous	0.015845	Herbaceous	0.007656	0.009668	0.034785	0.043405	0.064425	0.010047	0.033134	0.019532	0.004856	0.006892	0.016549	0.010051	0.148349	0.256816	0.244541	0.067317	0.124673	0.071188	0.0099	0.050615	0.256816	Herbaceous	0.016549	Herbaceous	0.015141	0.013872	0.167951	0.266682	0.241173	0.068795	0.110001	0.06304	0.007137
-151.6340653150	59.3955965188	Alpine	0.022911	0.014572	0.188191	0.258726	0.239121	0.061081	0.092191	0.066679	0.008202	0.048328	0.258726	Herbaceous	0.022911	Herbaceous	0.011375	0.008027	0.024009	0.018396	0.040423	0.014702	0.036281	0.010166	0.003526	0.009435	0.024701	0.013354	0.201333	0.249369	0.243624	0.060862	0.081149	0.066748	0.00973	0.049132	0.249369	Herbaceous	0.024701	Herbaceous	0.02112	0.015789	0.175049	0.268083	0.234619	0.061301	0.103233	0.066611	0.006673
-151.6296491110	59.2075715401	Alpine	0.016668	0.010464	0.138439	0.277734	0.239142	0.068178	0.133208	0.064851	0.008442	0.042875	0.277734	Herbaceous	0.016668	Herbaceous	0.007407	0.008209	0.056186	0.028251	0.058692	0.008978	0.014339	0.025558	0.004523	0.007406	0.018174	0.009969	0.133383	0.263517	0.252656	0.065324	0.128504	0.074008	0.009393	0.045072	0.263517	Herbaceous	0.018174	Herbaceous	0.015162	0.01096	0.143494	0.29195	0.225628	0.071032	0.137911	0.055693	0.00749
-151.6239936820	59.2880188274	Alpine	0.017976	0.011889	0.134913	0.263004	0.252738	0.072658	0.125841	0.067281	0.009211	0.044488	0.263004	Herbaceous	0.017976	Herbaceous	0.008814	0.009621	0.059354	0.035007	0.077144	0.008729	0.02772	0.028016	0.005619	0.006611	0.018484	0.009987	0.127794	0.257198	0.258521	0.071068	0.127675	0.071846	0.010067	0.04736	0.258521	Mixed Conifer	0.018484	Mixed Conifer	0.017467	0.013791	0.142032	0.268811	0.246956	0.074249	0.124007	0.062717	0.008354
-151.6221025390	59.3148338501	Alpine	0.016713	0.013834	0.114614	0.276103	0.239627	0.077464	0.163807	0.047447	0.010152	0.04024	0.276103	Herbaceous	0.016713	Herbaceous	0.005979	0.011712	0.079221	0.018006	0.068643	0.007211	0.015876	0.011278	0.006122	0.006427	0.01602	0.010966	0.114984	0.265799	0.246329	0.078065	0.16938	0.049145	0.010268	0.039044	0.265799	Herbaceous	0.01602	Herbaceous	0.017406	0.016703	0.114244	0.286407	0.232926	0.076863	0.158234	0.045748	0.010036
-151.6157769420	59.4042146822	Alpine	0.023746	0.014648	0.125619	0.286953	0.266398	0.062003	0.094515	0.07348	0.009094	0.043542	0.286953	Herbaceous	0.023746	Herbaceous	0.014635	0.008766	0.085667	0.053447	0.06719	0.024885	0.039401	0.019019	0.004864	0.00565	0.025884	0.015139	0.130602	0.277832	0.278408	0.063582	0.07909	0.078095	0.008018	0.043349	0.278408	Mixed Conifer	0.025884	Mixed Conifer	0.021608	0.014156	0.120636	0.296073	0.254389	0.060424	0.109941	0.068866	0.010171
-151.6151425310	59.4131525525	Alpine	0.026001	0.011965	0.116995	0.285861	0.274235	0.068389	0.102172	0.057487	0.012348	0.044546	0.285861	Herbaceous	0.026001	Herbaceous	0.017152	0.009649	0.091833	0.0491	0.070575	0.024895	0.043631	0.019248	0.008151	0.003439	0.026173	0.008425	0.118599	0.274963	0.288052	0.069641	0.090304	0.064759	0.012923	0.046161	0.288052	Mixed Conifer	0.026173	Mixed Conifer	0.025829	0.015504	0.115392	0.296758	0.260418	0.067138	0.11404	0.050216	0.011774
-151.6082978800	59.2608825769	Alpine	0.01843	0.013084	0.110682	0.286805	0.24984	0.072669	0.151713	0.046498	0.010062	0.040218	0.286805	Herbaceous	0.01843	Herbaceous	0.00983	0.011066	0.079849	0.00648	0.087712	0.009357	0.023922	0.013038	0.006632	0.004933	0.017036	0.010843	0.112883	0.285053	0.247734	0.07197	0.159804	0.046599	0.009371	0.038707	0.285053	Herbaceous	0.017036	Herbaceous	0.019823	0.015324	0.108482	0.288557	0.251945	0.073368	0.143622	0.046398	0.010753
-151.6057610770	59.2966360126	Alpine	0.017891	0.011742	0.120957	0.269626	0.248732	0.074215	0.143988	0.064249	0.009642	0.038958	0.269626	Herbaceous	0.017891	Herbaceous	0.007829	0.009621	0.077255	0.018636	0.068907	0.008717	0.021262	0.029818	0.006251	0.006011	0.01749	0.009617	0.122743	0.262563	0.259605	0.077419	0.131252	0.067805	0.00998	0.041525	0.262563	Herbaceous	0.01749	Herbaceous	0.018292	0.013868	0.11917	0.276689	0.237859	0.071012	0.156724	0.060693	0.009304
-151.6051260350	59.3055742696	Alpine	0.01768	0.01101	0.121346	0.275998	0.246221	0.071085	0.14724	0.058518	0.009767	0.041136	0.275998	Herbaceous	0.01768	Herbaceous	0.007858	0.009001	0.078102	0.024833	0.061969	0.012265	0.020429	0.024558	0.006538	0.004708	0.016324	0.00954	0.12336	0.262822	0.252886	0.069266	0.153477	0.05972	0.009588	0.043017	0.262822	Herbaceous	0.016324	Herbaceous	0.019035	0.01248	0.119332	0.289174	0.239555	0.072903	0.141003	0.057317	0.009947
-151.6000335550	59.3770788896	Alpine	0.02242	0.019805	0.080278	0.279895	0.276537	0.075459	0.13907	0.047915	0.014511	0.044111	0.279895	Herbaceous	0.02242	Herbaceous	0.011736	0.010972	0.072248	0.023051	0.100066	0.021265	0.033224	0.013067	0.009349	0.007198	0.022662	0.017327	0.056152	0.281867	0.293982	0.084293	0.135238	0.049778	0.016732	0.041969	0.293982	Mixed Conifer	0.022662	Mixed Conifer	0.022178	0.022283	0.104403	0.277924	0.259091	0.066625	0.142902	0.046051	0.01229
-151.5987570510	59.3949546529	Alpine	0.021985	0.012376	0.119097	0.270547	0.278312	0.065668	0.115892	0.059373	0.011012	0.04574	0.278312	Mixed Conifer	0.021985	Mixed Conifer	0.011688	0.010995	0.082535	0.025609	0.07854	0.027749	0.038364	0.020807	0.006695	0.008586	0.021592	0.0096	0.127601	0.26479	0.289077	0.069573	0.094242	0.063864	0.012101	0.047561	0.289077	Mixed Conifer	0.021592	Mixed Conifer	0.022377	0.015152	0.110593	0.276303	0.267546	0.061763	0.137541	0.054882	0.009924
-151.5974791890	59.4128302627	Alpine	0.020346	0.017217	0.078003	0.228443	0.343095	0.077489	0.150715	0.037846	0.016536	0.030312	0.343095	Mixed Conifer	0.020346	Mixed Conifer	0.007559	0.011979	0.070406	0.065257	0.158036	0.025971	0.025754	0.008419	0.008816	0.008021	0.020436	0.015012	0.058342	0.224559	0.378405	0.07563	0.141498	0.040808	0.018071	0.027239	0.378405	Mixed Conifer	0.020436	Mixed Conifer	0.020255	0.019422	0.097664	0.232328	0.307785	0.079348	0.159931	0.034883	0.015
-151.5913522850	59.2516209712	Alpine	0.017751	0.011736	0.118409	0.278154	0.242744	0.073188	0.147841	0.059057	0.00981	0.041311	0.278154	Herbaceous	0.017751	Herbaceous	0.007863	0.009621	0.079812	0.023131	0.059835	0.008889	0.020584	0.024553	0.006563	0.005766	0.01647	0.009604	0.117545	0.267215	0.246005	0.074452	0.15474	0.06091	0.009675	0.043383	0.267215	Herbaceous	0.01647	Herbaceous	0.019031	0.013867	0.119273	0.289092	0.239482	0.071923	0.140942	0.057205	0.009945
-151.5907142760	59.2605593488	Alpine	0.017463	0.011862	0.124742	0.268198	0.251265	0.074197	0.136824	0.063564	0.009678	0.042206	0.268198	Herbaceous	0.017463	Herbaceous	0.007796	0.009617	0.071333	0.019406	0.071429	0.005831	0.023268	0.028137	0.00631	0.005446	0.018646	0.009892	0.1267	0.260162	0.25795	0.07449	0.131305	0.067771	0.009976	0.043107	0.260162	Herbaceous	0.018646	Herbaceous	0.01628	0.013833	0.122784	0.276233	0.244581	0.073903	0.142343	0.059357	0.00938
-151.5900759280	59.2694976850	Alpine	0.01818	0.01372	0.117281	0.271324	0.253624	0.078869	0.144548	0.051074	0.010545	0.040835	0.271324	Herbaceous	0.01818	Herbaceous	0.007877	0.012615	0.080397	0.018718	0.084011	0.01377	0.021524	0.016327	0.007746	0.003489	0.018049	0.009507	0.117698	0.263178	0.262361	0.075358	0.146854	0.055012	0.011256	0.040728	0.263178	Herbaceous	0.018049	Herbaceous	0.018311	0.017933	0.116864	0.27947	0.244886	0.082381	0.142242	0.047136	0.009835
-151.5887982180	59.2873742340	Alpine	0.018239	0.011143	0.124941	0.269396	0.249304	0.075342	0.137077	0.063084	0.009703	0.041771	0.269396	Herbaceous	0.018239	Herbaceous	0.007756	0.009675	0.071369	0.020912	0.070615	0.00549	0.023212	0.029151	0.006336	0.005707	0.01863	0.008427	0.126931	0.258598	0.25631	0.076912	0.131707	0.068272	0.010033	0.04418	0.258598	Herbaceous	0.01863	Herbaceous	0.017848	0.013858	0.122951	0.280195	0.242299	0.073772	0.142446	0.057897	0.009372
-151.5881588550	59.2963124472	Alpine	0.016724	0.013038	0.116837	0.273795	0.241981	0.077978	0.162226	0.048147	0.009941	0.039334	0.273795	Herbaceous	0.016724	Herbaceous	0.00601	0.011436	0.080904	0.016338	0.066825	0.007624	0.015324	0.01163	0.006312	0.007017	0.016009	0.00953	0.114845	0.265558	0.248429	0.077998	0.169251	0.04911	0.010263	0.039008	0.265558	Herbaceous	0.016009	Herbaceous	0.017438	0.016547	0.118829	0.282032	0.235533	0.077959	0.155201	0.047185	0.009618
-151.5823892990	59.3767545625	Alpine	0.02242	0.019805	0.080278	0.279895	0.276537	0.075459	0.13907	0.047915	0.014511	0.044111	0.279895	Herbaceous	0.02242	Herbaceous	0.011736	0.010972	0.072248	0.023051	0.100066	0.021265	0.033224	0.013067	0.009349	0.007198	0.022662	0.017327	0.056152	0.281867	0.293982	0.084293	0.135238	0.049778	0.016732	0.041969	0.293982	Mixed Conifer	0.022662	Mixed Conifer	0.022178	0.022283	0.104403	0.277924	0.259091	0.066625	0.142902	0.046051	0.01229
-151.5817465340	59.3856923785	Alpine	0.023965	0.020953	0.079107	0.274968	0.277328	0.074806	0.138826	0.047291	0.015234	0.047524	0.277328	Mixed Conifer	0.023965	Mixed Conifer	0.012221	0.008317	0.076349	0.029681	0.095494	0.019412	0.028448	0.013172	0.010269	0.011906	0.026046	0.01986	0.0568	0.276292	0.29627	0.082713	0.131465	0.051996	0.017033	0.041527	0.29627	Mixed Conifer	0.026046	Mixed Conifer	0.021884	0.022045	0.101414	0.273645	0.258385	0.066899	0.146186	0.042587	0.013435
-151.5798161860	59.4125055957	Alpine	0.019287	0.011453	0.130554	0.276089	0.243737	0.063557	0.121095	0.076059	0.009517	0.048653	0.276089	Herbaceous	0.019287	Herbaceous	0.011231	0.010014	0.075905	0.028445	0.051284	0.027868	0.025246	0.02537	0.004313	0.004918	0.020358	0.008666	0.135146	0.272957	0.245426	0.072245	0.103916	0.081497	0.010203	0.049585	0.272957	Herbaceous	0.020358	Herbaceous	0.018215	0.01424	0.125962	0.279221	0.242048	0.054868	0.138274	0.070621	0.008831
-151.5724880110	59.2691720054	Alpine	0.017899	0.011699	0.119122	0.269823	0.253985	0.075769	0.139867	0.060196	0.009648	0.041991	0.269823	Herbaceous	0.017899	Herbaceous	0.007965	0.009618	0.078558	0.021682	0.075846	0.007312	0.024503	0.027729	0.006309	0.004854	0.01739	0.009534	0.119037	0.25839	0.262892	0.076801	0.13725	0.063933	0.009923	0.044851	0.262892	Mixed Conifer	0.01739	Mixed Conifer	0.018408	0.013865	0.119208	0.281257	0.245079	0.074738	0.142484	0.056459	0.009372
-151.5673317400	59.3406765479	Alpine	0.017258	0.018324	0.085901	0.290389	0.249434	0.078287	0.159944	0.047349	0.012046	0.041067	0.290389	Herbaceous	0.017258	Herbaceous	0.005371	0.013702	0.078641	0.012154	0.070808	0.014006	0.018013	0.012161	0.006837	0.006255	0.019396	0.015982	0.061082	0.298328	0.267744	0.080499	0.151871	0.050046	0.014203	0.040847	0.298328	Herbaceous	0.019396	Herbaceous	0.01512	0.020666	0.11072	0.282451	0.231123	0.076074	0.168018	0.044652	0.009889
-151.5666856660	59.3496144351	Alpine	0.017258	0.018324	0.085901	0.290389	0.249434	0.078287	0.159944	0.047349	0.012046	0.041067	0.290389	Herbaceous	0.017258	Herbaceous	0.005371	0.013702	0.078641	0.012154	0.070808	0.014006	0.018013	0.012161	0.006837	0.006255	0.019396	0.015982	0.061082	0.298328	0.267744	0.080499	0.151871	0.050046	0.014203	0.040847	0.298328	Herbaceous	0.019396	Herbaceous	0.01512	0.020666	0.11072	0.282451	0.231123	0.076074	0.168018	0.044652	0.009889
-151.5647453850	59.3764278607	Alpine	0.021629	0.020577	0.0787	0.265861	0.299545	0.076095	0.144448	0.035646	0.019584	0.037915	0.299545	Mixed Conifer	0.021629	Mixed Conifer	0.009721	0.007893	0.07976	0.031435	0.119723	0.019828	0.030741	0.010807	0.011337	0.007426	0.023375	0.017781	0.053046	0.276197	0.307332	0.083269	0.138292	0.040603	0.019466	0.04064	0.307332	Mixed Conifer	0.023375	Mixed Conifer	0.019883	0.023373	0.104355	0.255525	0.291759	0.068921	0.150604	0.030689	0.019701
-151.5549004350	59.2688439586	Alpine	0.018314	0.011739	0.118191	0.271199	0.251674	0.077731	0.142704	0.056	0.009817	0.04263	0.271199	Herbaceous	0.018314	Herbaceous	0.007952	0.009654	0.080916	0.023951	0.079064	0.008097	0.022049	0.024341	0.006551	0.004944	0.018428	0.009555	0.11926	0.256341	0.257052	0.078677	0.145104	0.063008	0.009876	0.042698	0.257052	Mixed Conifer	0.018428	Mixed Conifer	0.0182	0.013924	0.117121	0.286057	0.246296	0.076785	0.140304	0.048991	0.009759
-151.5536041090	59.2867201667	Alpine	0.018812	0.012578	0.120303	0.273259	0.244916	0.073042	0.142317	0.063918	0.009479	0.041376	0.273259	Herbaceous	0.018812	Herbaceous	0.008717	0.010185	0.072131	0.014886	0.063247	0.007305	0.024388	0.029939	0.00651	0.004884	0.019942	0.011298	0.117814	0.264462	0.257608	0.077322	0.130016	0.067344	0.009688	0.044507	0.264462	Herbaceous	0.019942	Herbaceous	0.017682	0.013858	0.122791	0.282057	0.232224	0.068762	0.154619	0.060491	0.00927
-151.5490561270	59.3492856169	Alpine	0.020646	0.022934	0.08055	0.261194	0.281435	0.079913	0.163977	0.036038	0.01754	0.035775	0.281435	Mixed Conifer	0.020646	Mixed Conifer	0.006377	0.006141	0.07826	0.026057	0.093702	0.017966	0.013983	0.011527	0.008357	0.007788	0.021169	0.022338	0.053138	0.263328	0.299989	0.082835	0.159592	0.040664	0.018676	0.03827	0.299989	Mixed Conifer	0.021169	Mixed Conifer	0.020123	0.02353	0.107961	0.259059	0.26288	0.076991	0.168362	0.031411	0.016403
-151.5477535980	59.3671611011	Alpine	0.025346	0.020185	0.060405	0.25847	0.316972	0.073492	0.162301	0.034581	0.020112	0.028135	0.316972	Mixed Conifer	0.025346	Mixed Conifer	0.010497	0.00577	0.065736	0.052876	0.115906	0.0204	0.032918	0.007525	0.011396	0.012919	0.025824	0.019509	0.054215	0.25012	0.335684	0.081319	0.142606	0.038641	0.021338	0.030742	0.335684	Mixed Conifer	0.025824	Mixed Conifer	0.024868	0.02086	0.066594	0.26682	0.29826	0.065664	0.181996	0.030522	0.018887
-151.5457972070	59.3939740344	Alpine	0.027224	0.017151	0.056323	0.252258	0.334335	0.075898	0.157717	0.029407	0.022325	0.027364	0.334335	Mixed Conifer	0.027224	Mixed Conifer	0.014293	0.006185	0.069509	0.05007	0.125489	0.021146	0.04554	0.007459	0.015222	0.011265	0.028512	0.018051	0.055439	0.242215	0.356847	0.081995	0.133774	0.030948	0.024048	0.02817	0.356847	Mixed Conifer	0.028512	Mixed Conifer	0.025936	0.016251	0.057207	0.2623	0.311823	0.0698	0.181659	0.027865	0.020602
-151.5451443830	59.4029116015	Alpine	0.028515	0.015624	0.052271	0.235069	0.3547	0.074405	0.157882	0.027132	0.025651	0.02875	0.3547	Mixed Conifer	0.028515	Mixed Conifer	0.01971	0.007923	0.069148	0.073046	0.152434	0.023002	0.050668	0.007996	0.019887	0.00857	0.028042	0.016027	0.054989	0.226994	0.363334	0.081069	0.14684	0.028291	0.027017	0.027398	0.363334	Mixed Conifer	0.028042	Mixed Conifer	0.028989	0.015221	0.049552	0.243145	0.346066	0.067742	0.168924	0.025974	0.024284
-151.5438376930	59.4207866209	Alpine	0.024083	0.016497	0.090941	0.272237	0.27637	0.08225	0.120198	0.055503	0.015512	0.046409	0.27637	Mixed Conifer	0.024083	Mixed Conifer	0.011905	0.012227	0.084945	0.033072	0.072423	0.020685	0.029175	0.018059	0.009285	0.008592	0.025597	0.013827	0.065597	0.274675	0.285196	0.091417	0.117807	0.062994	0.017395	0.045496	0.285196	Mixed Conifer	0.025597	Mixed Conifer	0.022568	0.019167	0.116285	0.269799	0.267545	0.073084	0.122589	0.048012	0.013629
-151.5431838270	59.4297240736	Alpine	0.026298	0.015183	0.095249	0.284571	0.267653	0.076658	0.113619	0.058799	0.015227	0.046745	0.284571	Herbaceous	0.026298	Herbaceous	0.014659	0.012106	0.083604	0.033617	0.066648	0.029634	0.039151	0.018021	0.010468	0.008892	0.028403	0.013822	0.070882	0.294569	0.268954	0.082878	0.114597	0.065017	0.015242	0.045638	0.294569	Herbaceous	0.028403	Herbaceous	0.024193	0.016543	0.119616	0.274572	0.266352	0.070438	0.112641	0.052581	0.015212
-151.5418720480	59.2059461062	Alpine	0.018652	0.015973	0.184952	0.249373	0.22384	0.078527	0.107126	0.070164	0.008557	0.042837	0.249373	Herbaceous	0.018652	Herbaceous	0.007966	0.010691	0.029822	0.024925	0.04549	0.00916	0.030481	0.014246	0.003692	0.003293	0.020657	0.01611	0.174021	0.250973	0.219609	0.082771	0.108948	0.073192	0.00998	0.043739	0.250973	Herbaceous	0.020657	Herbaceous	0.016648	0.015837	0.195882	0.247773	0.228071	0.074282	0.105303	0.067135	0.007133
-151.5373132020	59.2685135447	Alpine	0.018657	0.012424	0.119077	0.278071	0.247118	0.0774	0.140532	0.053548	0.010377	0.042795	0.278071	Herbaceous	0.018657	Herbaceous	0.009007	0.010531	0.081626	0.011348	0.082716	0.009325	0.023851	0.018107	0.007603	0.004485	0.018475	0.009508	0.120858	0.27145	0.251758	0.075338	0.140352	0.057898	0.011466	0.042896	0.27145	Herbaceous	0.018475	Herbaceous	0.018839	0.01534	0.117296	0.284692	0.242478	0.079463	0.140712	0.049199	0.009288
-151.5353542330	59.2953275369	Alpine	0.018104	0.013736	0.117454	0.270599	0.245995	0.073959	0.149109	0.0609	0.009607	0.040537	0.270599	Herbaceous	0.018104	Herbaceous	0.008199	0.010938	0.077469	0.021843	0.062911	0.008866	0.016223	0.030137	0.006259	0.005668	0.017982	0.013617	0.115869	0.256832	0.257123	0.079175	0.143641	0.062754	0.009946	0.043061	0.257123	Mixed Conifer	0.017982	Mixed Conifer	0.018226	0.013855	0.11904	0.284367	0.234867	0.068742	0.154576	0.059046	0.009267
-151.5314269340	59.3489544260	Alpine	0.023918	0.021492	0.073989	0.259451	0.304544	0.075996	0.154532	0.034682	0.019759	0.031637	0.304544	Mixed Conifer	0.023918	Mixed Conifer	0.010229	0.006989	0.071373	0.038684	0.112962	0.016546	0.025487	0.008253	0.011906	0.01311	0.023686	0.019447	0.05089	0.257931	0.331956	0.081028	0.141737	0.038506	0.021302	0.033517	0.331956	Mixed Conifer	0.023686	Mixed Conifer	0.02415	0.023538	0.097089	0.260971	0.277132	0.070964	0.167327	0.030857	0.018216
-151.5301150530	59.3668297370	Alpine	0.026152	0.0211	0.059198	0.253779	0.315586	0.080808	0.15764	0.033092	0.021918	0.030727	0.315586	Mixed Conifer	0.026152	Mixed Conifer	0.013702	0.006713	0.07309	0.054012	0.112426	0.01912	0.036189	0.007043	0.013665	0.010176	0.025628	0.019648	0.053308	0.25323	0.326718	0.08937	0.138909	0.036345	0.022265	0.034579	0.326718	Mixed Conifer	0.025628	Mixed Conifer	0.026675	0.022553	0.065087	0.254329	0.304455	0.072246	0.176371	0.029838	0.021572
-151.5294585900	59.3757673336	Alpine	0.026262	0.021155	0.05935	0.251078	0.317183	0.081258	0.155446	0.033486	0.022257	0.032526	0.317183	Mixed Conifer	0.026262	Mixed Conifer	0.012569	0.006741	0.073294	0.054171	0.116131	0.017901	0.03837	0.007088	0.014574	0.009036	0.026253	0.019674	0.053298	0.247041	0.332194	0.089937	0.137608	0.037053	0.022317	0.034626	0.332194	Mixed Conifer	0.026253	Mixed Conifer	0.02627	0.022637	0.065401	0.255114	0.302171	0.07258	0.173284	0.029919	0.022196
-151.5288017780	59.3847048912	Alpine	0.025283	0.022138	0.062911	0.257576	0.308101	0.085058	0.148451	0.036818	0.022038	0.031626	0.308101	Mixed Conifer	0.025283	Mixed Conifer	0.010509	0.006142	0.075494	0.054627	0.101039	0.01935	0.037566	0.008827	0.011765	0.011699	0.024817	0.021566	0.05748	0.258461	0.322596	0.09607	0.121959	0.039111	0.023367	0.034572	0.322596	Mixed Conifer	0.024817	Mixed Conifer	0.025749	0.022709	0.068343	0.25669	0.293605	0.074047	0.174943	0.034524	0.02071
-151.5261710340	59.4204547358	Alpine	0.029923	0.021333	0.052634	0.243519	0.354484	0.080644	0.13221	0.029614	0.026536	0.029102	0.354484	Mixed Conifer	0.029923	Mixed Conifer	0.017379	0.007704	0.069666	0.0663	0.146961	0.024417	0.062343	0.005515	0.018064	0.009672	0.030798	0.023103	0.057648	0.226092	0.373912	0.091749	0.107237	0.032023	0.028347	0.029092	0.373912	Mixed Conifer	0.030798	Mixed Conifer	0.029047	0.019564	0.04762	0.260946	0.335057	0.06954	0.157183	0.027205	0.024724
-151.5255124730	59.4293921014	Alpine	0.030178	0.021725	0.05841	0.239672	0.345167	0.084121	0.128848	0.033468	0.025074	0.033337	0.345167	Mixed Conifer	0.030178	Mixed Conifer	0.013811	0.007995	0.073323	0.051246	0.126636	0.0266	0.052181	0.007715	0.013971	0.01129	0.027147	0.02139	0.062369	0.228754	0.356407	0.091623	0.11745	0.035939	0.024025	0.034896	0.356407	Mixed Conifer	0.027147	Mixed Conifer	0.033209	0.02206	0.05445	0.250591	0.333928	0.076618	0.140245	0.030997	0.026124
-151.5248535620	59.4383294293	Alpine	0.030178	0.021725	0.05841	0.239672	0.345167	0.084121	0.128848	0.033468	0.025074	0.033337	0.345167	Mixed Conifer	0.030178	Mixed Conifer	0.013811	0.007995	0.073323	0.051246	0.126636	0.0266	0.052181	0.007715	0.013971	0.01129	0.027147	0.02139	0.062369	0.228754	0.356407	0.091623	0.11745	0.035939	0.024025	0.034896	0.356407	Mixed Conifer	0.027147	Mixed Conifer	0.033209	0.02206	0.05445	0.250591	0.333928	0.076618	0.140245	0.030997	0.026124
-151.5210398630	59.2503047358	Alpine	0.016536	0.015899	0.120914	0.286236	0.234667	0.07591	0.145039	0.054487	0.009192	0.041121	0.286236	Herbaceous	0.016536	Herbaceous	0.006258	0.010627	0.073267	0.012215	0.064051	0.010106	0.02324	0.022396	0.00611	0.00712	0.016672	0.014857	0.118806	0.282244	0.231306	0.072531	0.152287	0.058419	0.009254	0.043623	0.282244	Herbaceous	0.016672	Herbaceous	0.0164	0.016942	0.123021	0.290227	0.238028	0.079289	0.137791	0.050555	0.00913
-151.5203832630	59.2592427706	Alpine	0.017074	0.014473	0.120556	0.289217	0.234676	0.076455	0.143882	0.052997	0.009455	0.041216	0.289217	Herbaceous	0.017074	Herbaceous	0.007158	0.009785	0.075773	0.007509	0.065201	0.009482	0.022946	0.01962	0.006697	0.005714	0.016637	0.012002	0.118089	0.292491	0.228217	0.074316	0.149865	0.055136	0.010271	0.042976	0.292491	Herbaceous	0.016637	Herbaceous	0.017511	0.016944	0.123022	0.285943	0.241134	0.078594	0.1379	0.050858	0.008638
-151.5190690190	59.2771187155	Alpine	0.018931	0.014078	0.120826	0.278087	0.243696	0.076322	0.13284	0.064234	0.00951	0.041475	0.278087	Herbaceous	0.018931	Herbaceous	0.008779	0.009164	0.072034	0.023336	0.061993	0.005777	0.031568	0.029704	0.006066	0.005185	0.019416	0.012561	0.118446	0.263756	0.253224	0.078776	0.130554	0.068233	0.010162	0.044871	0.263756	Herbaceous	0.019416	Herbaceous	0.018447	0.015594	0.123206	0.292419	0.234168	0.073868	0.135126	0.060235	0.008858
-151.5157773090	59.3218078601	Alpine	0.017756	0.013937	0.125956	0.274066	0.242127	0.072567	0.131344	0.068575	0.01059	0.043081	0.274066	Herbaceous	0.017756	Herbaceous	0.008946	0.011044	0.071942	0.02241	0.067134	0.009271	0.019683	0.029677	0.007143	0.00505	0.01723	0.013897	0.127683	0.264005	0.245277	0.073982	0.132507	0.070828	0.010991	0.0436	0.264005	Herbaceous	0.01723	Herbaceous	0.018283	0.013978	0.124229	0.284126	0.238977	0.071151	0.13018	0.066322	0.01019
-151.5131376480	59.3575584505	Alpine	0.022168	0.021394	0.080684	0.265395	0.285022	0.075978	0.159207	0.036843	0.01874	0.034569	0.285022	Mixed Conifer	0.022168	Mixed Conifer	0.008721	0.007118	0.078222	0.02782	0.10072	0.021593	0.016424	0.011909	0.00946	0.008296	0.023448	0.019209	0.053365	0.27051	0.30433	0.078702	0.152929	0.041472	0.019275	0.036761	0.30433	Mixed Conifer	0.023448	Mixed Conifer	0.020887	0.023579	0.108004	0.26028	0.265714	0.073254	0.165486	0.032215	0.018206
-151.5118157140	59.3754335083	Alpine	0.027899	0.019833	0.055684	0.244959	0.343014	0.077624	0.143867	0.031791	0.02452	0.030809	0.343014	Mixed Conifer	0.027899	Mixed Conifer	0.015114	0.006949	0.067751	0.06096	0.138778	0.02248	0.050603	0.004434	0.018001	0.009805	0.028408	0.020117	0.056212	0.235391	0.354914	0.08677	0.128188	0.033452	0.024961	0.031586	0.354914	Mixed Conifer	0.028408	Mixed Conifer	0.02739	0.01955	0.055156	0.254527	0.331114	0.068478	0.159545	0.03013	0.024078
-151.5111542200	59.3843709785	Alpine	0.027899	0.019833	0.055684	0.244959	0.343014	0.077624	0.143867	0.031791	0.02452	0.030809	0.343014	Mixed Conifer	0.027899	Mixed Conifer	0.015114	0.006949	0.067751	0.06096	0.138778	0.02248	0.050603	0.004434	0.018001	0.009805	0.028408	0.020117	0.056212	0.235391	0.354914	0.08677	0.128188	0.033452	0.024961	0.031586	0.354914	Mixed Conifer	0.028408	Mixed Conifer	0.02739	0.01955	0.055156	0.254527	0.331114	0.068478	0.159545	0.03013	0.024078
-151.5091676270	59.4111831570	Alpine	0.035902	0.016726	0.050961	0.232726	0.358654	0.075347	0.145448	0.031747	0.031089	0.021399	0.358654	Mixed Conifer	0.035902	Mixed Conifer	0.027083	0.007586	0.070919	0.051054	0.122911	0.016243	0.065461	0.014002	0.023923	0.009267	0.035763	0.017906	0.056293	0.217587	0.378803	0.079836	0.121787	0.036203	0.033793	0.022029	0.378803	Mixed Conifer	0.035763	Mixed Conifer	0.036041	0.015546	0.045629	0.247866	0.338505	0.070859	0.169108	0.027291	0.028385
-151.5085047250	59.4201204731	Alpine	0.035902	0.016726	0.050961	0.232726	0.358654	0.075347	0.145448	0.031747	0.031089	0.021399	0.358654	Mixed Conifer	0.035902	Mixed Conifer	0.027083	0.007586	0.070919	0.051054	0.122911	0.016243	0.065461	0.014002	0.023923	0.009267	0.035763	0.017906	0.056293	0.217587	0.378803	0.079836	0.121787	0.036203	0.033793	0.022029	0.378803	Mixed Conifer	0.035763	Mixed Conifer	0.036041	0.015546	0.045629	0.247866	0.338505	0.070859	0.169108	0.027291	0.028385
-151.5028013730	59.2589077099	Alpine	0.018432	0.015557	0.134509	0.275707	0.243747	0.075455	0.117915	0.067993	0.009588	0.041098	0.275707	Herbaceous	0.018432	Herbaceous	0.010126	0.010728	0.060352	0.023503	0.067389	0.012973	0.044441	0.030732	0.006154	0.004801	0.017919	0.015325	0.133264	0.262635	0.249805	0.073445	0.124526	0.068862	0.010057	0.044162	0.262635	Herbaceous	0.017919	Herbaceous	0.018944	0.015789	0.135754	0.288778	0.237688	0.077465	0.111304	0.067124	0.00912
-151.5001528800	59.2946590855	Alpine	0.018335	0.014729	0.120351	0.274058	0.247019	0.075269	0.136753	0.064049	0.009715	0.039722	0.274058	Herbaceous	0.018335	Herbaceous	0.009145	0.009519	0.074698	0.019488	0.067129	0.005645	0.029655	0.031826	0.006409	0.008117	0.017549	0.013847	0.117407	0.261857	0.253497	0.076375	0.140539	0.065598	0.00996	0.043372	0.261857	Herbaceous	0.017549	Herbaceous	0.019121	0.015612	0.123294	0.28626	0.24054	0.074163	0.132968	0.062499	0.009471
-151.4981628220	59.3214721872	Alpine	0.018385	0.013867	0.117444	0.271826	0.246136	0.073577	0.139454	0.065503	0.010325	0.043484	0.271826	Herbaceous	0.018385	Herbaceous	0.008152	0.011001	0.080133	0.017988	0.072746	0.006999	0.023118	0.033773	0.007269	0.002695	0.017892	0.013777	0.117313	0.260614	0.249367	0.075255	0.145764	0.066271	0.010447	0.043301	0.260614	Herbaceous	0.017892	Herbaceous	0.018879	0.013958	0.117575	0.283037	0.242904	0.071899	0.133143	0.064735	0.010202
-151.4961695950	59.3482849265	Alpine	0.019058	0.023964	0.088563	0.281767	0.25572	0.076383	0.15092	0.046863	0.012746	0.044016	0.281767	Herbaceous	0.019058	Herbaceous	0.007548	0.005459	0.076104	0.028806	0.082045	0.020084	0.027029	0.014024	0.006541	0.009383	0.020177	0.021123	0.056443	0.29114	0.266194	0.080289	0.154184	0.052837	0.015147	0.042467	0.29114	Herbaceous	0.020177	Herbaceous	0.01794	0.026806	0.120683	0.272395	0.245246	0.072476	0.147657	0.040889	0.010344
-151.4955044800	59.3572224266	Alpine	0.022832	0.020087	0.066631	0.260779	0.309637	0.074	0.159459	0.035531	0.019889	0.031156	0.309637	Mixed Conifer	0.022832	Mixed Conifer	0.00969	0.005702	0.06595	0.038028	0.112457	0.018914	0.030613	0.008351	0.011665	0.011334	0.022096	0.019373	0.053742	0.258985	0.330488	0.079751	0.14122	0.038339	0.021666	0.034341	0.330488	Mixed Conifer	0.022096	Mixed Conifer	0.023568	0.020801	0.07952	0.262573	0.288786	0.06825	0.177697	0.032722	0.018113
-151.4948390120	59.3661598873	Alpine	0.022832	0.020087	0.066631	0.260779	0.309637	0.074	0.159459	0.035531	0.019889	0.031156	0.309637	Mixed Conifer	0.022832	Mixed Conifer	0.00969	0.005702	0.06595	0.038028	0.112457	0.018914	0.030613	0.008351	0.011665	0.011334	0.022096	0.019373	0.053742	0.258985	0.330488	0.079751	0.14122	0.038339	0.021666	0.034341	0.330488	Mixed Conifer	0.022096	Mixed Conifer	0.023568	0.020801	0.07952	0.262573	0.288786	0.06825	0.177697	0.032722	0.018113
-151.4941731900	59.3750973086	Alpine	0.02243	0.022391	0.070315	0.264772	0.295629	0.078263	0.158871	0.036155	0.019752	0.031423	0.295629	Mixed Conifer	0.02243	Mixed Conifer	0.010233	0.006003	0.071641	0.038968	0.097487	0.014098	0.024674	0.00982	0.010648	0.010585	0.021689	0.022475	0.053714	0.277533	0.300537	0.083033	0.146781	0.039116	0.020597	0.034525	0.300537	Mixed Conifer	0.021689	Mixed Conifer	0.023171	0.022307	0.086915	0.252011	0.290721	0.073492	0.170961	0.033193	0.018907
-151.4935070150	59.3840346909	Alpine	0.021686	0.024285	0.093365	0.28329	0.25728	0.081939	0.134348	0.044307	0.014763	0.044737	0.28329	Herbaceous	0.021686	Herbaceous	0.009536	0.005309	0.075262	0.022091	0.074411	0.018666	0.02962	0.015945	0.007252	0.008437	0.026902	0.021998	0.063858	0.276771	0.280935	0.090978	0.124549	0.050722	0.017615	0.04567	0.280935	Mixed Conifer	0.026902	Mixed Conifer	0.01647	0.026572	0.122871	0.289809	0.233626	0.072899	0.144148	0.037892	0.011911
-151.4921736010	59.4019093388	Alpine	0.030893	0.018659	0.053556	0.228505	0.354458	0.07832	0.150039	0.028882	0.029843	0.026847	0.354458	Mixed Conifer	0.030893	Mixed Conifer	0.023094	0.00772	0.070562	0.069428	0.131692	0.018966	0.053015	0.011052	0.022304	0.007271	0.030766	0.017736	0.05659	0.217674	0.379699	0.084758	0.118973	0.031788	0.0329	0.029116	0.379699	Mixed Conifer	0.030766	Mixed Conifer	0.031019	0.019582	0.050522	0.239335	0.329216	0.071882	0.181105	0.025977	0.026785
-151.4915063630	59.4108466050	Alpine	0.02872	0.023223	0.057274	0.250948	0.327974	0.085286	0.138466	0.030459	0.02552	0.032129	0.327974	Mixed Conifer	0.02872	Mixed Conifer	0.015824	0.007014	0.073409	0.054255	0.118744	0.017409	0.049303	0.005545	0.016638	0.011533	0.029919	0.023776	0.055397	0.244184	0.341445	0.096024	0.11335	0.034517	0.027629	0.033758	0.341445	Mixed Conifer	0.029919	Mixed Conifer	0.027522	0.02267	0.059151	0.257711	0.314502	0.074547	0.163582	0.026402	0.023412
-151.4888338550	59.4465952886	Alpine	0.023076	0.018968	0.167113	0.248364	0.216038	0.084821	0.112165	0.066492	0.01226	0.050703	0.248364	Herbaceous	0.023076	Herbaceous	0.016312	0.010777	0.049269	0.038561	0.03879	0.01866	0.028174	0.023528	0.006888	0.01328	0.025383	0.019172	0.16495	0.234439	0.210162	0.096062	0.108359	0.070221	0.013454	0.057798	0.234439	Herbaceous	0.025383	Herbaceous	0.020769	0.018764	0.169276	0.262289	0.221914	0.073579	0.115972	0.062764	0.011066
-151.4686071660	59.7146921751	Alpine	0.007041	0.034528	0.245281	0.189996	0.100342	0.089308	0.134945	0.083566	0.002939	0.112053	0.245281	Deciduous	0.007041	Deciduous	0.003741	0.022234	0.01056	0.05714	0.040592	0.007728	0.025834	0.034179	0.001749	0.049933	0.00859	0.033923	0.248871	0.191358	0.078015	0.092101	0.136074	0.089821	0.002527	0.11872	0.248871	Deciduous	0.00859	Deciduous	0.005492	0.035134	0.241691	0.188633	0.122669	0.086516	0.133816	0.077311	0.003351
-151.4818850690	59.3032589597	Alpine	0.018369	0.014559	0.122048	0.272451	0.245615	0.076268	0.135288	0.064136	0.010024	0.041242	0.272451	Herbaceous	0.018369	Herbaceous	0.008814	0.009625	0.074493	0.021076	0.072713	0.010545	0.033335	0.034048	0.006871	0.006445	0.01738	0.013385	0.118601	0.25698	0.255419	0.077599	0.143647	0.064183	0.010456	0.042351	0.25698	Herbaceous	0.01738	Herbaceous	0.019357	0.015732	0.125496	0.287921	0.235812	0.074938	0.126928	0.064088	0.009593
-151.4785414530	59.3479466181	Alpine	0.017668	0.021335	0.092908	0.281542	0.258303	0.077226	0.146658	0.049764	0.012368	0.042229	0.281542	Herbaceous	0.017668	Herbaceous	0.006365	0.013063	0.073904	0.028983	0.086181	0.013066	0.028163	0.016618	0.006669	0.006758	0.01955	0.018634	0.064204	0.283113	0.270698	0.079884	0.154613	0.053442	0.014818	0.041044	0.283113	Herbaceous	0.01955	Herbaceous	0.015786	0.024036	0.121612	0.279971	0.245908	0.074568	0.138703	0.046085	0.009918
-151.4778716650	59.3568840297	Alpine	0.022373	0.020436	0.086487	0.276439	0.268955	0.069623	0.160275	0.040749	0.014751	0.039912	0.276439	Herbaceous	0.022373	Herbaceous	0.01096	0.007912	0.074778	0.034985	0.088069	0.018397	0.021401	0.014686	0.007298	0.004877	0.025847	0.019336	0.060909	0.268657	0.29659	0.073346	0.153542	0.04615	0.015526	0.040098	0.29659	Mixed Conifer	0.025847	Mixed Conifer	0.0189	0.021536	0.112064	0.284221	0.24132	0.065901	0.167008	0.035347	0.013977
-151.4772015210	59.3658214019	Alpine	0.021858	0.021503	0.082704	0.273263	0.278836	0.075406	0.149976	0.040965	0.014309	0.041181	0.278836	Mixed Conifer	0.021858	Mixed Conifer	0.009089	0.006854	0.080959	0.031329	0.111132	0.013701	0.027741	0.010894	0.00732	0.003911	0.023684	0.019523	0.056379	0.274482	0.292109	0.080768	0.148326	0.046334	0.016371	0.042023	0.292109	Mixed Conifer	0.023684	Mixed Conifer	0.020032	0.023483	0.109029	0.272043	0.265563	0.070044	0.151625	0.035597	0.012247
-151.4738454530	59.4105076762	Alpine	0.022011	0.021916	0.102988	0.283572	0.242149	0.082768	0.12585	0.057688	0.012938	0.048119	0.283572	Herbaceous	0.022011	Herbaceous	0.010334	0.009808	0.078006	0.011021	0.053202	0.016562	0.020036	0.018271	0.007008	0.012213	0.025656	0.021166	0.078791	0.285991	0.250252	0.083748	0.12311	0.065493	0.015352	0.050442	0.285991	Herbaceous	0.025656	Herbaceous	0.018366	0.022666	0.127185	0.281152	0.234046	0.081788	0.128591	0.049884	0.010525
-151.4411672420	59.8394507794	Alpine	0.007688	0.036057	0.240454	0.194215	0.113969	0.086205	0.152398	0.080184	0.001968	0.086861	0.240454	Deciduous	0.007688	Deciduous	0.005583	0.028104	0.017722	0.039917	0.017992	0.006349	0.042409	0.027737	0.001632	0.023264	0.007033	0.033063	0.242325	0.192167	0.106171	0.086688	0.14607	0.088404	0.002517	0.095563	0.242325	Deciduous	0.007033	Deciduous	0.008343	0.03905	0.238584	0.196263	0.121768	0.085722	0.158727	0.071964	0.001418
-151.4356385410	59.9109342712	Alpine	0.005664	0.043584	0.248824	0.190788	0.13567	0.086037	0.139795	0.071601	0.00386	0.074177	0.248824	Deciduous	0.005664	Deciduous	0.003112	0.034811	0.018986	0.027831	0.017124	0.013337	0.015631	0.029494	0.002551	0.013281	0.006886	0.038472	0.242939	0.188209	0.13523	0.079699	0.139442	0.082263	0.004938	0.081922	0.242939	Deciduous	0.006886	Deciduous	0.004441	0.048695	0.25471	0.193367	0.13611	0.092375	0.140149	0.060939	0.002782
-151.4662965000	59.2761059072	Alpine	0.018617	0.016026	0.126413	0.27539	0.239439	0.076641	0.134393	0.063527	0.009738	0.039818	0.27539	Herbaceous	0.018617	Herbaceous	0.008883	0.010854	0.071103	0.019237	0.066449	0.009391	0.032723	0.031942	0.006495	0.005865	0.019129	0.016354	0.125681	0.261378	0.244712	0.076363	0.142204	0.063322	0.010494	0.040363	0.261378	Herbaceous	0.019129	Herbaceous	0.018106	0.015699	0.127144	0.289401	0.234165	0.076919	0.126581	0.063732	0.008982
-151.4649529320	59.2939811590	Alpine	0.017768	0.018465	0.117291	0.26952	0.247857	0.080023	0.149212	0.048688	0.010594	0.040582	0.26952	Herbaceous	0.017768	Herbaceous	0.007225	0.012321	0.072259	0.024265	0.088709	0.010606	0.033067	0.016141	0.006805	0.005253	0.017759	0.014749	0.115138	0.251969	0.260256	0.081792	0.162274	0.047585	0.01089	0.037589	0.260256	Mixed Conifer	0.017759	Mixed Conifer	0.017777	0.02218	0.119445	0.287072	0.235458	0.078254	0.13615	0.04979	0.010298
-151.4642806130	59.3029187234	Alpine	0.017188	0.01878	0.104038	0.273095	0.253491	0.078361	0.155005	0.049577	0.010493	0.039972	0.273095	Herbaceous	0.017188	Herbaceous	0.005676	0.012592	0.068415	0.023864	0.082175	0.009137	0.017084	0.015472	0.006152	0.006892	0.017919	0.015516	0.087204	0.260731	0.278518	0.080623	0.161028	0.05014	0.011425	0.036898	0.278518	Mixed Conifer	0.017919	Mixed Conifer	0.016458	0.022043	0.120873	0.28546	0.228463	0.0761	0.148983	0.049014	0.00956
-151.4609136670	59.3476059372	Alpine	0.017806	0.021484	0.12786	0.274643	0.233371	0.08405	0.128839	0.055402	0.010364	0.046181	0.274643	Herbaceous	0.017806	Herbaceous	0.00749	0.008656	0.074038	0.015076	0.05331	0.014217	0.019338	0.022671	0.005863	0.006068	0.01914	0.021946	0.134074	0.262439	0.235187	0.089716	0.116482	0.063251	0.011025	0.04674	0.262439	Herbaceous	0.01914	Herbaceous	0.016471	0.021023	0.121646	0.286848	0.231554	0.078385	0.141196	0.047553	0.009702
-151.4602392050	59.3565432598	Alpine	0.01728	0.024816	0.097086	0.292009	0.244311	0.078965	0.144645	0.047763	0.010238	0.042887	0.292009	Herbaceous	0.01728	Herbaceous	0.005819	0.008272	0.070394	0.016802	0.068722	0.01346	0.02613	0.015658	0.004239	0.008109	0.018819	0.022824	0.076049	0.295804	0.258019	0.083345	0.14296	0.050149	0.011564	0.040466	0.295804	Herbaceous	0.018819	Herbaceous	0.015741	0.026807	0.118122	0.288215	0.230603	0.074584	0.146329	0.045377	0.008913
-151.4588892060	59.3744177864	Alpine	0.021001	0.021459	0.082365	0.269848	0.280439	0.075395	0.152357	0.041273	0.014578	0.041286	0.280439	Mixed Conifer	0.021001	Mixed Conifer	0.008022	0.006795	0.080557	0.033337	0.106789	0.013809	0.027145	0.010568	0.007779	0.003097	0.023064	0.019487	0.055917	0.276863	0.293169	0.08189	0.146755	0.045669	0.016948	0.040239	0.293169	Mixed Conifer	0.023064	Mixed Conifer	0.018939	0.023431	0.108813	0.262833	0.267709	0.0689	0.157958	0.036877	0.012207
-151.4208648790	59.4094766299	Alpine	0.016607	0.022832	0.119749	0.280743	0.232445	0.080616	0.144876	0.04956	0.009558	0.043015	0.280743	Herbaceous	0.016607	Herbaceous	0.006879	0.009811	0.065439	0.013456	0.06516	0.012822	0.022588	0.017661	0.004825	0.005824	0.016044	0.022098	0.119923	0.271798	0.235485	0.085227	0.148999	0.048908	0.009958	0.041561	0.271798	Herbaceous	0.016044	Herbaceous	0.01717	0.023566	0.119574	0.289688	0.229405	0.076006	0.140752	0.050213	0.009158
-151.4201785220	59.4184134987	Alpine	0.017429	0.021274	0.122107	0.278612	0.24087	0.081637	0.132046	0.049352	0.01064	0.046034	0.278612	Herbaceous	0.017429	Herbaceous	0.006575	0.008765	0.070685	0.010965	0.057195	0.012577	0.020069	0.010673	0.005653	0.004579	0.017937	0.021653	0.124951	0.269244	0.250106	0.088269	0.119112	0.051453	0.012669	0.044604	0.269244	Herbaceous	0.017937	Herbaceous	0.01692	0.020894	0.119264	0.287981	0.231634	0.075005	0.144979	0.04725	0.00861
-151.4146744990	59.4899070861	Alpine	0.013446	0.019433	0.198357	0.258863	0.200554	0.07422	0.110006	0.070628	0.007621	0.046871	0.258863	Herbaceous	0.013446	Herbaceous	0.005166	0.009649	0.022662	0.035186	0.019287	0.010118	0.029115	0.015171	0.002109	0.006189	0.015405	0.022154	0.203509	0.245421	0.200661	0.077071	0.104329	0.074091	0.007727	0.049632	0.245421	Herbaceous	0.015405	Herbaceous	0.011488	0.016712	0.193204	0.272306	0.200448	0.071368	0.115683	0.067166	0.007515
-151.3832716790	59.8920176827	Alpine	0.004545	0.042961	0.24673	0.200794	0.11524	0.092102	0.14286	0.075092	0.002655	0.077022	0.24673	Deciduous	0.004545	Deciduous	0.001644	0.036229	0.022132	0.036341	0.014887	0.013515	0.033566	0.024724	0.003198	0.012878	0.004121	0.039548	0.237006	0.207629	0.111919	0.08964	0.140236	0.085194	0.003441	0.081266	0.237006	Deciduous	0.004121	Deciduous	0.004969	0.046373	0.256454	0.19396	0.118562	0.094565	0.145483	0.064989	0.001868
-151.4094083320	59.3286954378	Alpine	0.016199	0.018174	0.128485	0.286068	0.220772	0.079284	0.142999	0.054017	0.009442	0.04456	0.286068	Herbaceous	0.016199	Herbaceous	0.007347	0.009064	0.067856	0.006689	0.054254	0.010657	0.017121	0.023737	0.005549	0.004189	0.01716	0.018009	0.132136	0.287981	0.210394	0.080934	0.139667	0.059784	0.009848	0.044087	0.287981	Herbaceous	0.01716	Herbaceous	0.015239	0.01834	0.124835	0.284154	0.23115	0.077634	0.146332	0.048249	0.009035
-151.4059659280	59.3733806971	Alpine	0.015424	0.022308	0.120403	0.29074	0.220291	0.080172	0.150962	0.046544	0.009425	0.043731	0.29074	Herbaceous	0.015424	Herbaceous	0.006806	0.009673	0.073332	0.016063	0.059777	0.011959	0.012699	0.013808	0.004265	0.004841	0.015446	0.022277	0.122215	0.285214	0.224734	0.082218	0.148129	0.046642	0.009918	0.043206	0.285214	Herbaceous	0.015446	Herbaceous	0.015402	0.022339	0.118591	0.296265	0.215847	0.078126	0.153795	0.046447	0.008933
-151.4032054140	59.4091281947	Alpine	0.016933	0.022143	0.122544	0.282353	0.23036	0.081118	0.142712	0.048268	0.010107	0.043463	0.282353	Herbaceous	0.016933	Herbaceous	0.007545	0.009758	0.067337	0.015322	0.061336	0.01318	0.025947	0.017434	0.005678	0.004874	0.015988	0.020643	0.125318	0.270451	0.236148	0.08392	0.148208	0.046669	0.010433	0.042222	0.270451	Herbaceous	0.015988	Herbaceous	0.017877	0.023643	0.11977	0.294255	0.224572	0.078316	0.137217	0.049866	0.00978
-151.3969727340	59.4895578270	Alpine	0.011896	0.01846	0.16953	0.274402	0.211121	0.072397	0.118145	0.068544	0.008151	0.047353	0.274402	Herbaceous	0.011896	Herbaceous	0.004364	0.00776	0.01676	0.024719	0.028061	0.011286	0.033069	0.024868	0.003355	0.004829	0.012315	0.020051	0.16806	0.265507	0.205205	0.074774	0.123928	0.071214	0.009267	0.04968	0.265507	Herbaceous	0.012315	Herbaceous	0.011477	0.01687	0.171	0.283298	0.217037	0.07002	0.112362	0.065873	0.007036
-151.3603679600	59.9542086173	Alpine	0.004999	0.053995	0.264317	0.188881	0.125831	0.089281	0.129374	0.062807	0.00403	0.076485	0.264317	Deciduous	0.004999	Deciduous	0.001676	0.032346	0.020129	0.024028	0.01622	0.013624	0.021906	0.017764	0.00267	0.005123	0.005002	0.048473	0.27369	0.189668	0.126694	0.086205	0.119118	0.066677	0.0048	0.079673	0.27369	Deciduous	0.005002	Deciduous	0.004996	0.059516	0.254943	0.188094	0.124969	0.092357	0.13963	0.058938	0.00326
-151.3910989120	59.3372824914	Alpine	0.017079	0.017735	0.135127	0.28806	0.218165	0.076838	0.133389	0.062113	0.009348	0.042146	0.28806	Herbaceous	0.017079	Herbaceous	0.008134	0.007286	0.058257	0.006038	0.041902	0.009979	0.020833	0.028818	0.005431	0.004207	0.016962	0.018464	0.136295	0.29049	0.211701	0.080186	0.126881	0.064458	0.009392	0.04517	0.29049	Herbaceous	0.016962	Herbaceous	0.017195	0.017006	0.133958	0.285631	0.224628	0.073491	0.139897	0.059768	0.009304
-151.3904061270	59.3462194916	Alpine	0.017079	0.017735	0.135127	0.28806	0.218165	0.076838	0.133389	0.062113	0.009348	0.042146	0.28806	Herbaceous	0.017079	Herbaceous	0.008134	0.007286	0.058257	0.006038	0.041902	0.009979	0.020833	0.028818	0.005431	0.004207	0.016962	0.018464	0.136295	0.29049	0.211701	0.080186	0.126881	0.064458	0.009392	0.04517	0.29049	Herbaceous	0.016962	Herbaceous	0.017195	0.017006	0.133958	0.285631	0.224628	0.073491	0.139897	0.059768	0.009304
-151.3897129750	59.3551564517	Alpine	0.01641	0.019582	0.129638	0.287868	0.217235	0.078735	0.140315	0.056969	0.008958	0.044289	0.287868	Herbaceous	0.01641	Herbaceous	0.008226	0.0072	0.066209	0.005906	0.037293	0.010239	0.009877	0.026243	0.004302	0.003804	0.016663	0.019515	0.131946	0.287806	0.210621	0.081082	0.137335	0.059907	0.009302	0.045825	0.287806	Herbaceous	0.016663	Herbaceous	0.016158	0.01965	0.127331	0.287931	0.223849	0.076387	0.143295	0.054032	0.008614
-151.3876313060	59.3819670939	Alpine	0.015017	0.020168	0.127931	0.280518	0.219845	0.080395	0.14404	0.053465	0.009455	0.049165	0.280518	Herbaceous	0.015017	Herbaceous	0.007227	0.008884	0.077509	0.011762	0.051272	0.012277	0.01059	0.023502	0.004977	0.003538	0.013864	0.019462	0.129195	0.274007	0.21558	0.08148	0.147202	0.058519	0.009758	0.050933	0.274007	Herbaceous	0.013864	Herbaceous	0.016171	0.020874	0.126667	0.287028	0.22411	0.079311	0.140879	0.04841	0.009152
-151.3869366790	59.3909038960	Alpine	0.016716	0.018285	0.129636	0.289714	0.212697	0.076918	0.141275	0.060492	0.009083	0.045184	0.289714	Herbaceous	0.016716	Herbaceous	0.007811	0.00738	0.065672	0.008053	0.02983	0.009978	0.011354	0.030756	0.00503	0.005878	0.01543	0.019506	0.1319	0.287552	0.210397	0.081003	0.137223	0.059816	0.009289	0.047884	0.287552	Herbaceous	0.01543	Herbaceous	0.018001	0.017065	0.127373	0.291876	0.214997	0.072833	0.145327	0.061168	0.008876
-151.3862416820	59.3998406589	Alpine	0.017428	0.01382	0.119412	0.282129	0.23063	0.074964	0.148743	0.060702	0.010105	0.042066	0.282129	Herbaceous	0.017428	Herbaceous	0.008076	0.010977	0.076235	0.010597	0.05573	0.010591	0.005411	0.029268	0.006523	0.002667	0.016917	0.013733	0.119272	0.27732	0.229684	0.080661	0.148749	0.060815	0.010835	0.042013	0.27732	Herbaceous	0.016917	Herbaceous	0.017939	0.013907	0.119552	0.286938	0.231577	0.069268	0.148737	0.060589	0.009376
-151.3792713400	59.4892061858	Alpine	0.011519	0.019945	0.217416	0.241666	0.164882	0.077774	0.130221	0.079662	0.005852	0.051062	0.241666	Herbaceous	0.011519	Herbaceous	0.004754	0.009586	0.022005	0.047841	0.017027	0.016022	0.016835	0.028195	0.000787	0.012141	0.011826	0.022044	0.221523	0.228221	0.157975	0.084293	0.129631	0.085928	0.006232	0.052327	0.228221	Herbaceous	0.011826	Herbaceous	0.011213	0.017847	0.213309	0.255111	0.171789	0.071256	0.130811	0.073395	0.005473
-151.3416992980	59.9627868015	Alpine	0.005162	0.081234	0.273677	0.162763	0.099318	0.095889	0.126026	0.064579	0.003707	0.087647	0.273677	Deciduous	0.005162	Deciduous	0.002382	0.040454	0.019462	0.017925	0.012683	0.018636	0.01404	0.01791	0.002514	0.018531	0.005642	0.074055	0.282963	0.156189	0.092637	0.092602	0.134596	0.068698	0.003459	0.089159	0.282963	Deciduous	0.005642	Deciduous	0.004683	0.088413	0.26439	0.169337	0.105999	0.099176	0.117456	0.060459	0.003954
-151.3769593390	59.2922448936	Alpine	0.013463	0.015826	0.163052	0.271584	0.214297	0.071792	0.140985	0.058644	0.007715	0.042642	0.271584	Herbaceous	0.013463	Herbaceous	0.003808	0.011671	0.030041	0.025248	0.030711	0.005772	0.028524	0.022602	0.004113	0.00149	0.014973	0.017775	0.150888	0.268458	0.214273	0.071745	0.151891	0.059387	0.008559	0.042052	0.268458	Herbaceous	0.014973	Herbaceous	0.011953	0.013878	0.175216	0.27471	0.214321	0.071839	0.130079	0.057901	0.006871
-151.3741746950	59.3279930936	Alpine	0.011693	0.019	0.197202	0.255365	0.200612	0.078143	0.121079	0.064652	0.006981	0.045273	0.255365	Herbaceous	0.011693	Herbaceous	0.003744	0.009058	0.029127	0.040077	0.010626	0.013321	0.027506	0.021716	0.001552	0.006224	0.011473	0.021153	0.198579	0.242899	0.200532	0.083324	0.12489	0.064544	0.006969	0.045635	0.242899	Herbaceous	0.011473	Herbaceous	0.011913	0.016846	0.195825	0.267831	0.200691	0.072962	0.117269	0.06476	0.006993
-151.3734776110	59.3369300419	Alpine	0.014895	0.016958	0.158004	0.280904	0.210652	0.075019	0.127824	0.065548	0.008697	0.041498	0.280904	Herbaceous	0.014895	Herbaceous	0.007647	0.009669	0.033648	0.017967	0.036429	0.011094	0.022425	0.02793	0.004363	0.003976	0.015342	0.018507	0.150571	0.282902	0.203255	0.077782	0.130577	0.067792	0.009272	0.044001	0.282902	Herbaceous	0.015342	Herbaceous	0.014448	0.01541	0.165438	0.278906	0.21805	0.072257	0.12507	0.063304	0.008122
-151.3727801560	59.3458669499	Alpine	0.016571	0.01626	0.136541	0.28393	0.21896	0.075242	0.138166	0.063204	0.009556	0.041571	0.28393	Herbaceous	0.016571	Herbaceous	0.007541	0.009274	0.055606	0.009268	0.046558	0.008199	0.019881	0.030566	0.005722	0.003757	0.015341	0.016902	0.139007	0.283248	0.212746	0.077938	0.136211	0.064881	0.009774	0.043952	0.283248	Herbaceous	0.015341	Herbaceous	0.017801	0.015617	0.134074	0.284613	0.225174	0.072545	0.140121	0.061527	0.009338
-151.3692873220	59.3905508929	Alpine	0.016492	0.015325	0.127244	0.280462	0.224769	0.072652	0.146144	0.064057	0.009336	0.04352	0.280462	Herbaceous	0.016492	Herbaceous	0.006051	0.010105	0.066188	0.010784	0.04528	0.004713	0.013762	0.030713	0.005994	0.002121	0.016383	0.015051	0.12063	0.281027	0.223643	0.073388	0.148465	0.066057	0.010448	0.044909	0.281027	Herbaceous	0.016383	Herbaceous	0.016601	0.015599	0.133858	0.279897	0.225896	0.071917	0.143823	0.062056	0.008224
-151.3302444290	59.8820152760	Alpine	0.004074	0.044445	0.25906	0.192492	0.116774	0.090605	0.134924	0.074543	0.002923	0.080159	0.25906	Deciduous	0.004074	Deciduous	0.001618	0.03493	0.024959	0.03848	0.022476	0.016007	0.023231	0.025297	0.003811	0.011197	0.004129	0.043219	0.248286	0.188821	0.115778	0.090336	0.141342	0.081363	0.00396	0.082767	0.248286	Deciduous	0.004129	Deciduous	0.004018	0.045672	0.269834	0.196164	0.117771	0.090874	0.128507	0.067724	0.001885
-151.3266375630	59.9266891508	Alpine	0.003996	0.045439	0.252194	0.198739	0.12782	0.087903	0.137501	0.069894	0.004032	0.07248	0.252194	Deciduous	0.003996	Deciduous	0.001295	0.0314	0.022332	0.020724	0.013077	0.017438	0.020697	0.027255	0.002681	0.006657	0.003517	0.038572	0.25036	0.196409	0.129327	0.083828	0.137373	0.080211	0.004842	0.075561	0.25036	Deciduous	0.003517	Deciduous	0.004476	0.052306	0.254028	0.201069	0.126313	0.091977	0.13763	0.059578	0.003223
-151.3244687640	59.9534931509	Alpine	0.00579	0.07085	0.254136	0.165887	0.115903	0.093848	0.138116	0.07008	0.003431	0.081958	0.254136	Deciduous	0.00579	Deciduous	0.003607	0.042232	0.017369	0.024976	0.025851	0.015476	0.028558	0.025325	0.002089	0.009826	0.007438	0.060901	0.247387	0.160119	0.116212	0.092912	0.151063	0.078558	0.003464	0.081946	0.247387	Deciduous	0.007438	Deciduous	0.004142	0.080798	0.260886	0.171656	0.115595	0.094783	0.125169	0.061603	0.003397
-151.3607611320	59.2740163734	Alpine	0.014909	0.017273	0.143338	0.281831	0.217451	0.074932	0.151177	0.051579	0.008107	0.039402	0.281831	Herbaceous	0.014909	Herbaceous	0.003964	0.01092	0.042225	0.007242	0.035677	0.007269	0.010272	0.019233	0.004488	0.006331	0.015602	0.01928	0.139577	0.276974	0.214216	0.074984	0.155479	0.055667	0.008488	0.039735	0.276974	Herbaceous	0.015602	Herbaceous	0.014215	0.015267	0.1471	0.286689	0.220686	0.07488	0.146876	0.047492	0.007727
-151.3600616100	59.2829534752	Alpine	0.011263	0.017398	0.190927	0.267498	0.211188	0.070029	0.12503	0.056561	0.006794	0.043313	0.267498	Herbaceous	0.011263	Herbaceous	0.002937	0.010927	0.02668	0.039746	0.027256	0.005909	0.021756	0.017821	0.001995	0.002912	0.01015	0.019549	0.193789	0.266106	0.206733	0.070479	0.123809	0.057112	0.006781	0.045493	0.266106	Herbaceous	0.01015	Herbaceous	0.012375	0.015247	0.188066	0.268889	0.215644	0.06958	0.12625	0.056009	0.006807
-151.3551545550	59.3455120363	Alpine	0.017008	0.016188	0.135372	0.284284	0.222149	0.073287	0.137496	0.063564	0.009305	0.041348	0.284284	Herbaceous	0.017008	Herbaceous	0.006874	0.009185	0.054946	0.005975	0.041749	0.005948	0.017818	0.031559	0.005755	0.005641	0.016953	0.016781	0.13692	0.283537	0.220253	0.075432	0.131224	0.065128	0.009341	0.044431	0.283537	Herbaceous	0.016953	Herbaceous	0.017064	0.015595	0.133824	0.285031	0.224045	0.071142	0.143767	0.062	0.009269
-151.3523423290	59.3812588982	Alpine	0.016243	0.018363	0.135307	0.287224	0.214346	0.075749	0.133881	0.064945	0.008869	0.045073	0.287224	Herbaceous	0.016243	Herbaceous	0.006899	0.007368	0.057921	0.008121	0.03659	0.008316	0.02336	0.033503	0.004648	0.005102	0.016338	0.019698	0.13651	0.28748	0.215639	0.078223	0.122938	0.068988	0.009455	0.04473	0.28748	Herbaceous	0.016338	Herbaceous	0.016148	0.017028	0.134103	0.286968	0.213053	0.073275	0.144823	0.060903	0.008282
-151.3424522900	59.5063680410	Alpine	0.017856	0.023442	0.099892	0.287355	0.25051	0.082223	0.133451	0.05109	0.011694	0.042485	0.287355	Herbaceous	0.017856	Herbaceous	0.006555	0.011031	0.076689	0.018531	0.067988	0.014495	0.018932	0.014671	0.005836	0.007671	0.020268	0.021991	0.081349	0.28267	0.268888	0.088573	0.126435	0.054629	0.013921	0.041276	0.28267	Herbaceous	0.020268	Herbaceous	0.015444	0.024893	0.118436	0.292041	0.232132	0.075874	0.140466	0.047552	0.009468
-151.3072479180	59.9441972520	Alpine	0.005415	0.057853	0.258726	0.191782	0.11947	0.089286	0.126296	0.067523	0.004381	0.079268	0.258726	Deciduous	0.005415	Deciduous	0.001991	0.034902	0.020502	0.016836	0.011347	0.014246	0.015969	0.021865	0.002766	0.011052	0.006221	0.05327	0.255603	0.186642	0.120219	0.089671	0.127124	0.073202	0.005425	0.082624	0.255603	Deciduous	0.006221	Deciduous	0.00461	0.062435	0.261849	0.196923	0.118721	0.0889	0.125467	0.061844	0.003338
-151.3065197520	59.9531317954	Alpine	0.005286	0.068547	0.257052	0.169747	0.113524	0.099174	0.131891	0.071028	0.00344	0.08031	0.257052	Deciduous	0.005286	Deciduous	0.003157	0.04342	0.015114	0.018071	0.021233	0.017652	0.027168	0.025778	0.002094	0.012408	0.006931	0.060654	0.247087	0.163031	0.111209	0.098207	0.151025	0.081025	0.003475	0.077356	0.247087	Deciduous	0.006931	Deciduous	0.003641	0.076441	0.267017	0.176463	0.115839	0.100142	0.112758	0.061031	0.003405
-151.3424690120	59.2825968419	Alpine	0.010787	0.018758	0.197094	0.265828	0.202404	0.072703	0.121039	0.058606	0.00639	0.046391	0.265828	Herbaceous	0.010787	Herbaceous	0.002879	0.009151	0.033042	0.041364	0.021656	0.00953	0.024778	0.017805	0.00139	0.005778	0.010544	0.021055	0.201551	0.265428	0.192918	0.076068	0.115553	0.062021	0.00646	0.048403	0.265428	Herbaceous	0.010544	Herbaceous	0.01103	0.016461	0.192636	0.266228	0.21189	0.069338	0.126525	0.055191	0.00632
-151.3417644650	59.2915338092	Alpine	0.012951	0.01675	0.187651	0.264852	0.210626	0.071855	0.122182	0.060938	0.007443	0.044751	0.264852	Herbaceous	0.012951	Herbaceous	0.006949	0.012081	0.025389	0.039121	0.035677	0.008199	0.025082	0.018099	0.002532	0.003471	0.013783	0.018145	0.180039	0.258394	0.210147	0.075232	0.127081	0.063583	0.008013	0.045583	0.258394	Herbaceous	0.013783	Herbaceous	0.012118	0.015355	0.195263	0.27131	0.211106	0.068478	0.117283	0.058294	0.006874
-151.3361146150	59.3630280744	Alpine	0.017413	0.016958	0.13621	0.278322	0.215902	0.077467	0.138785	0.064575	0.008862	0.045506	0.278322	Herbaceous	0.017413	Herbaceous	0.008189	0.009494	0.057191	0.022761	0.035031	0.010186	0.017574	0.033023	0.004617	0.004777	0.018178	0.018257	0.138101	0.263592	0.223186	0.081316	0.132791	0.069913	0.009478	0.045189	0.263592	Herbaceous	0.018178	Herbaceous	0.016649	0.015659	0.13432	0.293052	0.208619	0.073618	0.144779	0.059237	0.008246
-151.3325712530	59.4077106904	Alpine	0.015067	0.0192	0.144874	0.280597	0.212093	0.075495	0.131888	0.064592	0.008828	0.047366	0.280597	Herbaceous	0.015067	Herbaceous	0.007995	0.007964	0.048058	0.008847	0.033845	0.010404	0.019368	0.030157	0.004489	0.006787	0.015953	0.019959	0.144397	0.278583	0.206842	0.078622	0.130217	0.066922	0.008954	0.049551	0.278583	Herbaceous	0.015953	Herbaceous	0.014181	0.018441	0.145351	0.282611	0.217345	0.072368	0.133558	0.062262	0.008702
-151.3268822360	59.4792008684	Alpine	0.017527	0.024127	0.093542	0.294776	0.240608	0.081298	0.146097	0.047896	0.010792	0.043337	0.294776	Herbaceous	0.017527	Herbaceous	0.00683	0.009742	0.072783	0.019307	0.06482	0.014253	0.017125	0.015528	0.004249	0.006539	0.020735	0.021396	0.071721	0.296664	0.250314	0.086128	0.149044	0.05036	0.012225	0.041413	0.296664	Herbaceous	0.020735	Herbaceous	0.014319	0.026857	0.115362	0.292889	0.230902	0.076467	0.14315	0.045433	0.00936
-151.3254561900	59.4970730367	Alpine	0.020813	0.024724	0.066023	0.271665	0.29825	0.084635	0.15691	0.029121	0.017242	0.030616	0.29825	Mixed Conifer	0.020813	Mixed Conifer	0.007395	0.006346	0.070147	0.03772	0.09577	0.011233	0.048021	0.006187	0.007174	0.009396	0.021407	0.026041	0.064336	0.27202	0.295532	0.089126	0.152184	0.030254	0.018169	0.03093	0.295532	Mixed Conifer	0.021407	Mixed Conifer	0.020219	0.023407	0.06771	0.27131	0.300968	0.080145	0.161636	0.027987	0.016315
-151.2929632420	59.8991609453	Alpine	0.003539	0.03553	0.2541	0.198308	0.133165	0.081054	0.140062	0.072579	0.003577	0.078086	0.2541	Deciduous	0.003539	Deciduous	0.001593	0.026606	0.020733	0.044323	0.024234	0.012568	0.030651	0.021366	0.003071	0.013045	0.003575	0.030376	0.245768	0.194833	0.129209	0.079173	0.152339	0.079864	0.004353	0.080509	0.245768	Deciduous	0.003575	Deciduous	0.003504	0.040683	0.262431	0.201782	0.137122	0.082935	0.127785	0.065294	0.002801
-151.2893041410	59.9438335791	Alpine	0.004713	0.069263	0.264213	0.165014	0.11451	0.098124	0.129775	0.069757	0.003677	0.080954	0.264213	Deciduous	0.004713	Deciduous	0.002633	0.043885	0.011664	0.013237	0.021718	0.012695	0.021948	0.023138	0.002508	0.012086	0.005793	0.057371	0.259863	0.16053	0.110867	0.100604	0.144124	0.076287	0.003952	0.080609	0.259863	Deciduous	0.005793	Deciduous	0.003633	0.081154	0.268563	0.169499	0.118153	0.095644	0.115426	0.063228	0.003402
-151.2871039300	59.9706368381	Alpine	0.005022	0.081402	0.268246	0.152656	0.110271	0.101251	0.12535	0.068239	0.002957	0.084608	0.268246	Deciduous	0.005022	Deciduous	0.002698	0.039852	0.019216	0.019285	0.017354	0.018854	0.02462	0.019941	0.001906	0.016295	0.006439	0.077472	0.278983	0.145367	0.110164	0.101309	0.119176	0.071692	0.002988	0.08641	0.278983	Deciduous	0.006439	Deciduous	0.003604	0.085331	0.25751	0.159944	0.110379	0.101193	0.131523	0.064786	0.002925
-151.3255856140	59.2733009258	Alpine	0.011851	0.017367	0.185378	0.269104	0.210703	0.071572	0.120549	0.060859	0.00719	0.045428	0.269104	Herbaceous	0.011851	Herbaceous	0.004473	0.01244	0.027322	0.039854	0.029645	0.009134	0.024321	0.018166	0.002454	0.003785	0.011993	0.018221	0.176958	0.266282	0.208026	0.075452	0.127375	0.062361	0.007476	0.045856	0.266282	Herbaceous	0.011993	Herbaceous	0.011708	0.016513	0.193798	0.271925	0.21338	0.067693	0.113723	0.059357	0.006904
-151.3213270190	59.3269217971	Alpine	0.017739	0.012559	0.128191	0.274295	0.235155	0.06988	0.142123	0.0674	0.010223	0.042437	0.274295	Herbaceous	0.017739	Herbaceous	0.009649	0.009922	0.074614	0.025583	0.066202	0.002729	0.004963	0.029005	0.007096	0.004481	0.018406	0.011144	0.126982	0.273154	0.238695	0.070627	0.139158	0.070106	0.010451	0.041277	0.273154	Herbaceous	0.018406	Herbaceous	0.017072	0.013975	0.1294	0.275435	0.231614	0.069133	0.145087	0.064693	0.009996
-151.3206159350	59.3358584656	Alpine	0.018547	0.013671	0.119956	0.269914	0.237787	0.074159	0.149507	0.063067	0.01078	0.042613	0.269914	Herbaceous	0.018547	Herbaceous	0.008249	0.011696	0.0781	0.02125	0.062264	0.007361	0.017223	0.03019	0.007964	0.004021	0.02094	0.010792	0.122924	0.260857	0.247253	0.077025	0.140404	0.067772	0.011146	0.040886	0.260857	Herbaceous	0.02094	Herbaceous	0.016153	0.016551	0.116987	0.278972	0.22832	0.071292	0.158609	0.058362	0.010414
-151.3199044730	59.3447950936	Alpine	0.01832	0.013699	0.122055	0.269546	0.235308	0.074295	0.148927	0.063851	0.01079	0.04321	0.269546	Herbaceous	0.01832	Herbaceous	0.0081	0.011714	0.075087	0.023217	0.057771	0.007222	0.011161	0.03039	0.00796	0.003482	0.021004	0.010847	0.123318	0.259662	0.244512	0.07602	0.143138	0.068376	0.011128	0.041996	0.259662	Herbaceous	0.021004	Herbaceous	0.015636	0.016551	0.120792	0.27943	0.226104	0.07257	0.154717	0.059325	0.010451
-151.3191926340	59.3537316814	Alpine	0.01634	0.018338	0.13742	0.279612	0.222582	0.077549	0.130689	0.06395	0.009076	0.044443	0.279612	Herbaceous	0.01634	Herbaceous	0.009158	0.007344	0.055453	0.014684	0.034622	0.011262	0.024072	0.03008	0.004456	0.003715	0.016418	0.019628	0.143816	0.270195	0.223045	0.080986	0.126594	0.066502	0.009353	0.043463	0.270195	Herbaceous	0.016418	Herbaceous	0.016262	0.017049	0.131025	0.289028	0.222119	0.074112	0.134783	0.061399	0.008799
-151.3177678210	59.3716047370	Alpine	0.017318	0.014397	0.119973	0.273184	0.233507	0.068149	0.152793	0.062142	0.010697	0.047841	0.273184	Herbaceous	0.017318	Herbaceous	0.006232	0.010402	0.078204	0.014723	0.053018	0.015432	0.019806	0.027534	0.007889	0.010158	0.017992	0.012553	0.121749	0.270653	0.239427	0.064983	0.143926	0.066177	0.011564	0.050975	0.270653	Herbaceous	0.017992	Herbaceous	0.016644	0.016241	0.118197	0.275714	0.227586	0.071314	0.16166	0.058106	0.00983
-151.3163414940	59.3894776339	Alpine	0.018961	0.017432	0.122084	0.281544	0.229096	0.075921	0.14938	0.051311	0.009672	0.0446	0.281544	Herbaceous	0.018961	Herbaceous	0.010591	0.010641	0.071652	0.013279	0.050938	0.012293	0.008961	0.01587	0.00623	0.004501	0.021159	0.015353	0.118576	0.273548	0.236672	0.075183	0.150206	0.055034	0.011334	0.042935	0.273548	Herbaceous	0.021159	Herbaceous	0.016762	0.019511	0.125592	0.289539	0.221521	0.07666	0.148555	0.047587	0.00801
-151.3099042140	59.4699037497	Alpine	0.016921	0.021135	0.127025	0.278114	0.235233	0.08085	0.131013	0.053081	0.008942	0.047687	0.278114	Herbaceous	0.016921	Herbaceous	0.007557	0.008521	0.070312	0.013109	0.063961	0.013458	0.021381	0.020107	0.004165	0.001739	0.017561	0.021264	0.131352	0.271992	0.236047	0.081918	0.126985	0.055172	0.009227	0.048481	0.271992	Herbaceous	0.017561	Herbaceous	0.016281	0.021005	0.122697	0.284236	0.234419	0.079782	0.13504	0.05099	0.008658
-151.3091870550	59.4788397948	Alpine	0.023595	0.018794	0.080092	0.26517	0.296445	0.073631	0.153025	0.035088	0.018507	0.035654	0.296445	Mixed Conifer	0.023595	Mixed Conifer	0.008363	0.010547	0.07791	0.047854	0.123718	0.015442	0.029189	0.013045	0.010538	0.006287	0.025546	0.017752	0.058597	0.272875	0.307907	0.077054	0.142737	0.041793	0.018821	0.03692	0.307907	Mixed Conifer	0.025546	Mixed Conifer	0.021644	0.019835	0.101587	0.257465	0.284983	0.070208	0.163312	0.028383	0.018193
-151.3029961280	59.3354965311	Alpine	0.018115	0.012601	0.127589	0.276491	0.230929	0.071179	0.142623	0.067627	0.010261	0.042586	0.276491	Herbaceous	0.018115	Herbaceous	0.010252	0.009949	0.074082	0.026539	0.066732	0.003329	0.004978	0.028366	0.00712	0.004507	0.019065	0.011207	0.12562	0.275892	0.232827	0.072038	0.140005	0.071301	0.010519	0.041527	0.275892	Herbaceous	0.019065	Herbaceous	0.017165	0.013996	0.129558	0.27709	0.229031	0.07032	0.14524	0.063952	0.010003
-151.3022799980	59.3444330646	Alpine	0.012193	0.018387	0.175	0.271933	0.201608	0.077098	0.125128	0.068689	0.007333	0.042632	0.271933	Herbaceous	0.012193	Herbaceous	0.005164	0.007776	0.02464	0.025806	0.02234	0.012852	0.020513	0.027321	0.002209	0.001757	0.012412	0.01998	0.169433	0.27023	0.201761	0.082606	0.119586	0.072321	0.00822	0.043452	0.27023	Herbaceous	0.012412	Herbaceous	0.011974	0.016794	0.180566	0.273636	0.201456	0.071589	0.13067	0.065057	0.006445
-151.3001293260	59.3712424239	Alpine	0.017383	0.016717	0.121928	0.275207	0.235683	0.073856	0.14851	0.05499	0.010229	0.045497	0.275207	Herbaceous	0.017383	Herbaceous	0.008019	0.009504	0.071445	0.013138	0.055537	0.013479	0.011585	0.022241	0.006836	0.007017	0.019117	0.015389	0.118701	0.272644	0.231785	0.073387	0.149505	0.060387	0.011489	0.047597	0.272644	Herbaceous	0.019117	Herbaceous	0.015648	0.018046	0.125155	0.277771	0.23958	0.074326	0.147516	0.049593	0.008969
-151.2986936400	59.3891151312	Alpine	0.018441	0.017604	0.092273	0.28438	0.246612	0.071995	0.166069	0.04968	0.01186	0.041086	0.28438	Herbaceous	0.018441	Herbaceous	0.006917	0.013408	0.07783	0.016682	0.063972	0.012452	0.012108	0.013245	0.00693	0.009276	0.020879	0.016001	0.067654	0.290123	0.254897	0.072616	0.167047	0.054959	0.013933	0.041892	0.290123	Herbaceous	0.020879	Herbaceous	0.016004	0.019208	0.116892	0.278637	0.238327	0.071375	0.165091	0.044401	0.009787
-151.2979752240	59.3980514257	Alpine	0.018561	0.017631	0.091141	0.289025	0.238343	0.073415	0.166933	0.052066	0.01155	0.041335	0.289025	Herbaceous	0.018561	Herbaceous	0.007182	0.013403	0.080106	0.013151	0.05432	0.01293	0.013137	0.015251	0.006516	0.009135	0.020483	0.016062	0.065397	0.291226	0.250629	0.076089	0.167879	0.05738	0.01351	0.041344	0.291226	Herbaceous	0.020483	Herbaceous	0.016638	0.019199	0.116885	0.286824	0.226057	0.070741	0.165987	0.046753	0.00959
-151.2929356020	59.4606044034	Alpine	0.016093	0.021891	0.122466	0.276836	0.22292	0.079989	0.140891	0.058079	0.008154	0.05268	0.276836	Herbaceous	0.016093	Herbaceous	0.007052	0.00962	0.073131	0.013702	0.043866	0.010879	0.013735	0.029598	0.002315	0.012575	0.016053	0.021206	0.124853	0.269164	0.226599	0.083478	0.142584	0.05613	0.009071	0.050862	0.269164	Herbaceous	0.016053	Herbaceous	0.016133	0.022577	0.120078	0.284508	0.219242	0.076501	0.139198	0.060028	0.007237
-151.2922141220	59.4695403905	Alpine	0.021851	0.018157	0.077965	0.277542	0.28112	0.073549	0.141831	0.046911	0.015546	0.04553	0.28112	Mixed Conifer	0.021851	Mixed Conifer	0.010908	0.007747	0.078374	0.035016	0.101116	0.018228	0.028576	0.013514	0.011156	0.009471	0.023234	0.015255	0.05368	0.279874	0.293113	0.080896	0.141959	0.049936	0.017261	0.044793	0.293113	Mixed Conifer	0.023234	Mixed Conifer	0.020469	0.021059	0.102249	0.27521	0.269126	0.066202	0.141702	0.043886	0.013831
-151.2914922570	59.4784763402	Alpine	0.018175	0.02057	0.096527	0.293422	0.244149	0.081649	0.141163	0.050938	0.010648	0.042759	0.293422	Herbaceous	0.018175	Herbaceous	0.007282	0.012136	0.073872	0.020761	0.066695	0.01206	0.017372	0.01568	0.005097	0.006555	0.02026	0.017428	0.071571	0.298535	0.256021	0.085448	0.142616	0.054069	0.012311	0.041741	0.298535	Herbaceous	0.02026	Herbaceous	0.016089	0.023711	0.121482	0.28831	0.232277	0.07785	0.13971	0.047807	0.008986
-151.2571252110	59.8984273391	Alpine	0.003585	0.049963	0.258095	0.191593	0.126934	0.091522	0.128432	0.070899	0.004083	0.074892	0.258095	Deciduous	0.003585	Deciduous	0.001324	0.033659	0.01882	0.026362	0.021181	0.016274	0.016656	0.027395	0.002734	0.006581	0.004126	0.045508	0.247516	0.19016	0.130814	0.088143	0.131822	0.079536	0.00489	0.077485	0.247516	Deciduous	0.004126	Deciduous	0.003045	0.054418	0.268674	0.193026	0.123055	0.094902	0.125042	0.062263	0.003276
-151.2911293440	59.2636392428	Alpine	0.011759	0.016659	0.205115	0.268361	0.194713	0.073545	0.120007	0.062207	0.006875	0.040758	0.268361	Herbaceous	0.011759	Herbaceous	0.003854	0.008658	0.019825	0.03069	0.027192	0.006071	0.03541	0.016601	0.002029	0.007898	0.011329	0.01808	0.206976	0.264527	0.186412	0.073564	0.126608	0.063951	0.006838	0.041716	0.264527	Herbaceous	0.011329	Herbaceous	0.01219	0.015238	0.203254	0.272196	0.203014	0.073527	0.113406	0.060462	0.006912
-151.2904115960	59.2725760110	Alpine	0.012284	0.015252	0.196008	0.262394	0.193633	0.072244	0.135607	0.063807	0.006894	0.041878	0.262394	Herbaceous	0.012284	Herbaceous	0.004609	0.010742	0.015547	0.039157	0.024956	0.006183	0.033283	0.019606	0.002073	0.009702	0.011847	0.016583	0.188643	0.256917	0.186547	0.073025	0.150744	0.064083	0.006859	0.044754	0.256917	Herbaceous	0.011847	Herbaceous	0.012722	0.01392	0.203372	0.267871	0.200719	0.071463	0.120471	0.063532	0.006928
-151.2896934690	59.2815127374	Alpine	0.010709	0.01732	0.20182	0.262612	0.186749	0.077109	0.132097	0.062151	0.006378	0.043053	0.262612	Herbaceous	0.010709	Herbaceous	0.00303	0.007773	0.016639	0.044061	0.011177	0.007885	0.011418	0.020976	0.000939	0.009071	0.009685	0.019445	0.200281	0.262389	0.182073	0.079185	0.134751	0.063319	0.006378	0.042493	0.262389	Herbaceous	0.009685	Herbaceous	0.011734	0.015195	0.20336	0.262836	0.191425	0.075033	0.129444	0.060983	0.006378
-151.2846559020	59.3440686639	Alpine	0.018318	0.017022	0.136018	0.271115	0.224115	0.077593	0.131039	0.070558	0.009548	0.044674	0.271115	Herbaceous	0.018318	Herbaceous	0.01042	0.00946	0.060021	0.026728	0.048777	0.009385	0.01334	0.034401	0.005556	0.003794	0.018947	0.01568	0.134031	0.266789	0.221796	0.079402	0.130714	0.076841	0.010145	0.045656	0.266789	Herbaceous	0.018947	Herbaceous	0.01769	0.018365	0.138005	0.275441	0.226433	0.075785	0.131364	0.064275	0.008951
-151.2839347220	59.3530050618	Alpine	0.01855	0.019726	0.132952	0.273796	0.217705	0.080838	0.13671	0.061171	0.009941	0.048612	0.273796	Herbaceous	0.01855	Herbaceous	0.0103	0.008268	0.064272	0.017219	0.037176	0.011591	0.016529	0.029575	0.006241	0.007947	0.019217	0.019816	0.139541	0.262607	0.21287	0.081098	0.137024	0.065351	0.01047	0.052008	0.262607	Herbaceous	0.019217	Herbaceous	0.017883	0.019635	0.126364	0.284985	0.222539	0.080577	0.136397	0.05699	0.009413
-151.2817688810	59.3798140153	Alpine	0.01807	0.019928	0.101367	0.283257	0.236757	0.082723	0.150122	0.050727	0.012026	0.045021	0.283257	Herbaceous	0.01807	Herbaceous	0.008035	0.010207	0.070978	0.012435	0.050033	0.011479	0.019522	0.012763	0.007181	0.01228	0.020206	0.017541	0.074954	0.287125	0.239942	0.082438	0.162247	0.054617	0.014217	0.046714	0.287125	Herbaceous	0.020206	Herbaceous	0.015933	0.022315	0.12778	0.27939	0.233573	0.083009	0.137997	0.046838	0.009836
-151.2803230690	59.3976864527	Alpine	0.018935	0.018407	0.088737	0.290276	0.234045	0.075315	0.167553	0.052184	0.011877	0.04267	0.290276	Herbaceous	0.018935	Herbaceous	0.007663	0.012825	0.079949	0.016829	0.055037	0.012261	0.011675	0.016822	0.006418	0.011216	0.02066	0.017823	0.060212	0.294612	0.247431	0.075403	0.168017	0.057252	0.014078	0.044512	0.294612	Herbaceous	0.02066	Herbaceous	0.01721	0.018991	0.117262	0.28594	0.220659	0.075226	0.16709	0.047117	0.009677
-151.2774268270	59.4334308590	Alpine	0.018897	0.020006	0.082064	0.294361	0.260254	0.076422	0.144181	0.048252	0.012977	0.042586	0.294361	Herbaceous	0.018897	Herbaceous	0.007562	0.010374	0.080271	0.018696	0.087064	0.013647	0.024612	0.015312	0.007264	0.007269	0.020424	0.018205	0.05677	0.303979	0.265718	0.081845	0.141886	0.052564	0.016034	0.042576	0.303979	Herbaceous	0.020424	Herbaceous	0.017371	0.021807	0.107359	0.284742	0.254791	0.071	0.146477	0.04394	0.009919
-151.2759763930	59.4513028310	Alpine	0.017654	0.023006	0.092428	0.297551	0.244186	0.081595	0.140154	0.050722	0.010847	0.041857	0.297551	Herbaceous	0.017654	Herbaceous	0.006801	0.009311	0.073386	0.019997	0.068289	0.012757	0.024654	0.017469	0.004298	0.00519	0.019781	0.020505	0.066493	0.30287	0.25445	0.086469	0.141828	0.054251	0.012286	0.041067	0.30287	Herbaceous	0.019781	Herbaceous	0.015527	0.025507	0.118362	0.292233	0.233921	0.076721	0.138481	0.047194	0.009408
-151.2752505960	59.4602387599	Alpine	0.019619	0.017525	0.079357	0.279149	0.276204	0.075144	0.150271	0.047583	0.013681	0.041468	0.279149	Herbaceous	0.019619	Herbaceous	0.008209	0.012484	0.080617	0.033333	0.102772	0.014917	0.018708	0.013468	0.008467	0.003808	0.022443	0.014689	0.053709	0.284984	0.287971	0.080497	0.146435	0.051463	0.015475	0.042333	0.287971	Mixed Conifer	0.022443	Mixed Conifer	0.016795	0.02036	0.105004	0.273313	0.264438	0.069791	0.154106	0.043703	0.011888
-151.2745244130	59.4691746511	Alpine	0.017888	0.014697	0.119671	0.280388	0.23744	0.079284	0.136719	0.058831	0.010124	0.044959	0.280388	Herbaceous	0.017888	Herbaceous	0.0088	0.010422	0.07285	0.011609	0.062567	0.009596	0.021782	0.026648	0.005822	0.00457	0.019517	0.011208	0.116807	0.27454	0.23315	0.082083	0.142656	0.064421	0.011602	0.044017	0.27454	Herbaceous	0.019517	Herbaceous	0.016258	0.018186	0.122535	0.286236	0.241729	0.076486	0.130782	0.05324	0.008647
-151.2730708860	59.4870463207	Alpine	0.017011	0.019143	0.088764	0.280817	0.259941	0.08244	0.152509	0.050491	0.011036	0.037848	0.280817	Herbaceous	0.017011	Herbaceous	0.005257	0.013859	0.074128	0.030532	0.084853	0.013187	0.020457	0.017866	0.005863	0.007158	0.018164	0.015968	0.059298	0.290648	0.268684	0.085816	0.162492	0.05161	0.012508	0.034811	0.290648	Herbaceous	0.018164	Herbaceous	0.015859	0.022318	0.11823	0.270985	0.251198	0.079064	0.142527	0.049372	0.009565
-151.2429283370	59.8533850668	Alpine	0.003068	0.049129	0.265095	0.187864	0.133343	0.091924	0.126217	0.068231	0.003069	0.072059	0.265095	Deciduous	0.003068	Deciduous	0.001673	0.032531	0.020642	0.030787	0.022037	0.013324	0.019377	0.020542	0.002144	0.011891	0.003593	0.046027	0.269153	0.185425	0.130521	0.088839	0.122753	0.073402	0.003365	0.076922	0.269153	Deciduous	0.003593	Deciduous	0.002544	0.052232	0.261036	0.190303	0.136166	0.095009	0.12968	0.06306	0.002773
-151.2721023780	59.2811466346	Alpine	0.010913	0.018017	0.204536	0.2582	0.187714	0.075254	0.133705	0.063197	0.006371	0.042093	0.2582	Herbaceous	0.010913	Herbaceous	0.002821	0.009078	0.021607	0.049537	0.015456	0.006613	0.010524	0.020007	0.001281	0.009417	0.009677	0.020861	0.206287	0.254113	0.184541	0.077427	0.134445	0.065097	0.006821	0.040731	0.254113	Herbaceous	0.009677	Herbaceous	0.01215	0.015174	0.202784	0.262287	0.190886	0.073082	0.132964	0.061298	0.00592
-151.2692074330	59.3168927423	Alpine	0.009119	0.02019	0.209158	0.247475	0.167958	0.078553	0.143521	0.069827	0.005691	0.048507	0.247475	Herbaceous	0.009119	Herbaceous	0.002199	0.009885	0.025048	0.048093	0.023304	0.012002	0.012972	0.030466	0.001107	0.007761	0.008437	0.021156	0.206171	0.240392	0.166767	0.081618	0.148087	0.072921	0.005958	0.048493	0.240392	Herbaceous	0.008437	Herbaceous	0.009801	0.019225	0.212144	0.254559	0.169149	0.075488	0.138955	0.066732	0.005424
-151.2684827360	59.3258291662	Alpine	0.016906	0.018542	0.146771	0.273456	0.219004	0.079587	0.12256	0.069742	0.00922	0.044212	0.273456	Herbaceous	0.016906	Herbaceous	0.011002	0.007371	0.053935	0.024033	0.032902	0.013877	0.02073	0.03438	0.004599	0.004652	0.017555	0.019969	0.145996	0.266509	0.219656	0.083811	0.115757	0.074337	0.009644	0.046766	0.266509	Herbaceous	0.017555	Herbaceous	0.016256	0.017115	0.147546	0.280404	0.218351	0.075363	0.129363	0.065147	0.008796
-151.2655801030	59.3615744556	Alpine	0.02151	0.019934	0.112138	0.28759	0.222359	0.076231	0.145576	0.055253	0.011469	0.047939	0.28759	Herbaceous	0.02151	Herbaceous	0.014133	0.009205	0.066583	0.009555	0.041216	0.013126	0.025158	0.018018	0.007859	0.005805	0.026097	0.017017	0.09523	0.28601	0.221283	0.071984	0.162581	0.057818	0.01172	0.05026	0.28601	Herbaceous	0.026097	Herbaceous	0.016923	0.022851	0.129045	0.289171	0.223435	0.080479	0.128571	0.052688	0.011219
-151.2648534810	59.3705106773	Alpine	0.01869	0.017622	0.112322	0.271371	0.251528	0.078479	0.145876	0.053074	0.010999	0.040039	0.271371	Herbaceous	0.01869	Herbaceous	0.008541	0.011817	0.066753	0.015576	0.072592	0.012998	0.019699	0.016003	0.007448	0.005775	0.020407	0.014319	0.096973	0.273988	0.25697	0.075374	0.154288	0.058457	0.012315	0.036909	0.273988	Herbaceous	0.020407	Herbaceous	0.016972	0.020924	0.127671	0.268753	0.246086	0.081585	0.137464	0.047691	0.009684
-151.2633990790	59.3883830016	Alpine	0.017991	0.018889	0.098148	0.277569	0.257882	0.07838	0.149699	0.048757	0.01077	0.041915	0.277569	Herbaceous	0.017991	Herbaceous	0.006276	0.013208	0.070063	0.027615	0.083794	0.010405	0.018415	0.013036	0.005639	0.00529	0.020227	0.015494	0.071587	0.277612	0.278315	0.078877	0.155963	0.051562	0.012045	0.038319	0.278315	Mixed Conifer	0.020227	Mixed Conifer	0.015755	0.022285	0.124709	0.277527	0.237448	0.077883	0.143435	0.045951	0.009495
-151.2597563010	59.4330631254	Alpine	0.018203	0.02011	0.087852	0.293445	0.244757	0.080293	0.149287	0.050453	0.012563	0.043037	0.293445	Herbaceous	0.018203	Herbaceous	0.008081	0.011287	0.075414	0.017277	0.068049	0.01542	0.02472	0.017206	0.006273	0.00804	0.020369	0.016321	0.05672	0.298595	0.254815	0.085096	0.15667	0.053015	0.014957	0.043444	0.298595	Herbaceous	0.020369	Herbaceous	0.016036	0.023899	0.118985	0.288295	0.234698	0.075491	0.141905	0.047891	0.010169
-151.2582964740	59.4509349045	Alpine	0.020043	0.016616	0.083787	0.278379	0.280208	0.077121	0.1398	0.04972	0.013624	0.040701	0.280208	Mixed Conifer	0.020043	Mixed Conifer	0.008794	0.013625	0.079622	0.027085	0.104639	0.01569	0.024981	0.014141	0.009426	0.006079	0.021858	0.01286	0.061689	0.279822	0.291118	0.083216	0.142954	0.052029	0.014993	0.039462	0.291118	Mixed Conifer	0.021858	Mixed Conifer	0.018229	0.020373	0.105886	0.276936	0.269297	0.071027	0.136646	0.047411	0.012255
-151.2561038170	59.4777422881	Alpine	0.017012	0.016936	0.126429	0.284735	0.224923	0.079405	0.129933	0.066467	0.008623	0.045538	0.284735	Herbaceous	0.017012	Herbaceous	0.008503	0.009468	0.068346	0.014019	0.0442	0.008524	0.02296	0.035796	0.003717	0.005829	0.016754	0.01549	0.12739	0.275843	0.228685	0.082523	0.127909	0.070336	0.008912	0.046157	0.275843	Herbaceous	0.016754	Herbaceous	0.017271	0.018382	0.125467	0.293626	0.221162	0.076286	0.131956	0.062598	0.008334
-151.2553721520	59.4866780075	Alpine	0.009107	0.018221	0.225482	0.238846	0.164399	0.07516	0.142231	0.069176	0.005199	0.052179	0.238846	Herbaceous	0.009107	Herbaceous	0.003063	0.007301	0.018731	0.038513	0.016837	0.015309	0.02074	0.022449	0.000767	0.014211	0.008201	0.016959	0.234961	0.223298	0.15747	0.079338	0.152629	0.069597	0.004963	0.052583	0.234961	Deciduous	0.008201	Deciduous	0.010013	0.019482	0.216004	0.254394	0.171328	0.070982	0.131833	0.068754	0.005435
-151.2574190750	59.2450317718	Alpine	0.012078	0.017978	0.199848	0.259772	0.202012	0.073232	0.120314	0.063179	0.006928	0.04466	0.259772	Herbaceous	0.012078	Herbaceous	0.003636	0.007752	0.025005	0.037805	0.025113	0.007092	0.038574	0.019505	0.00205	0.009013	0.012019	0.019643	0.19827	0.24228	0.201867	0.075133	0.127677	0.068154	0.006972	0.047985	0.24228	Herbaceous	0.012019	Herbaceous	0.012138	0.016313	0.201426	0.277265	0.202158	0.071331	0.11295	0.058203	0.006883
-151.2566928010	59.2539684334	Alpine	0.013668	0.016739	0.19909	0.267869	0.20097	0.071639	0.114986	0.064895	0.007242	0.042903	0.267869	Herbaceous	0.013668	Herbaceous	0.005164	0.009682	0.023031	0.029186	0.023047	0.005851	0.04306	0.020814	0.002546	0.006143	0.014654	0.018385	0.196097	0.250842	0.205595	0.072681	0.120057	0.070725	0.007578	0.043386	0.250842	Herbaceous	0.014654	Herbaceous	0.012683	0.015092	0.202082	0.284895	0.196345	0.070596	0.109916	0.059065	0.006906
-151.2552391000	59.2718416297	Alpine	0.011043	0.019446	0.201085	0.251797	0.191209	0.076647	0.132865	0.06522	0.006679	0.044009	0.251797	Herbaceous	0.011043	Herbaceous	0.003203	0.009342	0.018702	0.043978	0.007463	0.011695	0.011505	0.021357	0.00134	0.005277	0.01081	0.02113	0.200488	0.236577	0.192391	0.081876	0.137123	0.068289	0.006487	0.044829	0.236577	Herbaceous	0.01081	Herbaceous	0.011276	0.017763	0.201681	0.267017	0.190027	0.071418	0.128606	0.062151	0.006871
-151.2508687410	59.3254602153	Alpine	0.01927	0.013845	0.119737	0.273283	0.2352	0.07446	0.146392	0.063458	0.011106	0.043249	0.273283	Herbaceous	0.01927	Herbaceous	0.009796	0.011476	0.072683	0.020543	0.058997	0.008676	0.013867	0.029955	0.007943	0.002771	0.020583	0.011234	0.120908	0.262251	0.244055	0.076991	0.141163	0.068854	0.011696	0.042264	0.262251	Herbaceous	0.020583	Herbaceous	0.017958	0.016455	0.118566	0.284315	0.226344	0.071928	0.151622	0.058063	0.010515
-151.2501389960	59.3343965020	Alpine	0.017683	0.018369	0.134342	0.280175	0.213575	0.080662	0.135293	0.064219	0.010128	0.045555	0.280175	Herbaceous	0.017683	Herbaceous	0.009821	0.008923	0.054174	0.017705	0.028955	0.010249	0.019197	0.03111	0.006044	0.005318	0.019769	0.016961	0.13645	0.268102	0.217116	0.083197	0.134043	0.069091	0.010916	0.044355	0.268102	Herbaceous	0.019769	Herbaceous	0.015597	0.019777	0.132234	0.292247	0.210034	0.078126	0.136543	0.059347	0.00934
-151.2464844510	59.3790773293	Alpine	0.01888	0.018293	0.097873	0.287749	0.239527	0.076857	0.156596	0.049889	0.011764	0.042572	0.287749	Herbaceous	0.01888	Herbaceous	0.007732	0.011952	0.072158	0.013814	0.059813	0.011156	0.01695	0.013485	0.007119	0.007662	0.020966	0.015711	0.071039	0.293865	0.248171	0.075162	0.165358	0.053091	0.014541	0.042096	0.293865	Herbaceous	0.020966	Herbaceous	0.016795	0.020874	0.124708	0.281633	0.230883	0.078552	0.147833	0.046687	0.008986
-151.2428201860	59.4237571641	Alpine	0.017429	0.022559	0.097595	0.292102	0.236245	0.079284	0.151309	0.051765	0.010663	0.041051	0.292102	Herbaceous	0.017429	Herbaceous	0.006575	0.010502	0.075656	0.019671	0.057164	0.008193	0.018367	0.017558	0.004644	0.007686	0.019597	0.021309	0.0707	0.29977	0.237442	0.081665	0.160188	0.056343	0.011709	0.041276	0.29977	Herbaceous	0.019597	Herbaceous	0.01526	0.023808	0.124489	0.284434	0.235048	0.076903	0.14243	0.047187	0.009616
-151.2420861630	59.4326930142	Alpine	0.018417	0.020563	0.100073	0.290935	0.241644	0.08106	0.14256	0.051183	0.010385	0.043181	0.290935	Herbaceous	0.018417	Herbaceous	0.007534	0.012145	0.069795	0.016311	0.06401	0.011941	0.019408	0.015534	0.004853	0.006467	0.020798	0.017434	0.075119	0.294132	0.250929	0.084447	0.148194	0.055459	0.011812	0.041677	0.294132	Herbaceous	0.020798	Herbaceous	0.016036	0.023693	0.125027	0.287738	0.232359	0.077672	0.136925	0.046907	0.008958
-151.2406169440	59.4505645990	Alpine	0.016905	0.01641	0.104425	0.27552	0.266446	0.080091	0.13815	0.050935	0.011195	0.039923	0.27552	Herbaceous	0.016905	Herbaceous	0.006497	0.013675	0.072874	0.013772	0.091445	0.011485	0.024858	0.016435	0.007644	0.005593	0.016735	0.01231	0.095167	0.273166	0.272403	0.08454	0.141468	0.053962	0.012183	0.038066	0.273166	Herbaceous	0.016735	Herbaceous	0.017075	0.02051	0.113683	0.277875	0.26049	0.075643	0.134831	0.047908	0.010206
-151.2391461600	59.4684360314	Alpine	0.016245	0.015689	0.13545	0.282378	0.224659	0.075309	0.124653	0.076221	0.008726	0.04067	0.282378	Herbaceous	0.016245	Herbaceous	0.007786	0.008028	0.056118	0.020973	0.042912	0.009708	0.028934	0.039139	0.004378	0.002362	0.015774	0.015597	0.138501	0.27194	0.22491	0.080032	0.124902	0.077312	0.008905	0.042127	0.27194	Herbaceous	0.015774	Herbaceous	0.016716	0.015782	0.132399	0.292815	0.224408	0.070586	0.124404	0.075131	0.008547
-151.2398473390	59.2446613208	Alpine	0.011901	0.018714	0.200646	0.254956	0.198573	0.075409	0.124071	0.067119	0.006942	0.04167	0.254956	Herbaceous	0.011901	Herbaceous	0.004479	0.008944	0.024841	0.043779	0.018871	0.008395	0.029593	0.023672	0.001542	0.006694	0.011874	0.021027	0.197764	0.245403	0.200996	0.076704	0.128346	0.067774	0.006937	0.043175	0.245403	Herbaceous	0.011874	Herbaceous	0.011927	0.016401	0.203527	0.264508	0.19615	0.074114	0.119796	0.066465	0.006947
-151.2332551330	59.3250888942	Alpine	0.017495	0.018583	0.144562	0.27347	0.216345	0.076367	0.128944	0.0698	0.008948	0.045485	0.27347	Herbaceous	0.017495	Herbaceous	0.010274	0.007502	0.055554	0.02679	0.036484	0.012168	0.013592	0.032924	0.004574	0.005978	0.017892	0.020064	0.141044	0.259966	0.21767	0.079842	0.128772	0.075352	0.009136	0.050264	0.259966	Herbaceous	0.017892	Herbaceous	0.017098	0.017102	0.14808	0.286974	0.21502	0.072893	0.129117	0.064249	0.008761
-151.2325207230	59.3340250839	Alpine	0.018586	0.01685	0.130172	0.280685	0.214128	0.079702	0.140167	0.063112	0.009916	0.046681	0.280685	Herbaceous	0.018586	Herbaceous	0.009276	0.00937	0.059098	0.015575	0.025168	0.009119	0.015207	0.030434	0.006271	0.008803	0.019314	0.015546	0.131128	0.269905	0.215089	0.083442	0.137196	0.068656	0.010988	0.048737	0.269905	Herbaceous	0.019314	Herbaceous	0.017859	0.018154	0.129216	0.291465	0.213168	0.075963	0.143139	0.057568	0.008845
-151.2303151520	59.3608334094	Alpine	0.01864	0.016699	0.122133	0.269459	0.246144	0.078647	0.142827	0.051088	0.010492	0.04387	0.269459	Herbaceous	0.01864	Herbaceous	0.008245	0.011029	0.071624	0.020599	0.072534	0.014236	0.021826	0.014682	0.007581	0.003634	0.02079	0.013835	0.118243	0.264978	0.251822	0.075313	0.148231	0.05456	0.011276	0.040952	0.264978	Herbaceous	0.02079	Herbaceous	0.016491	0.019563	0.126024	0.27394	0.240465	0.081981	0.137423	0.047617	0.009709
-151.2273689190	59.3965772823	Alpine	0.017553	0.02342	0.101664	0.280293	0.222458	0.079236	0.160397	0.055804	0.010235	0.048941	0.280293	Herbaceous	0.017553	Herbaceous	0.007827	0.010542	0.070606	0.02665	0.051643	0.010951	0.021728	0.024872	0.004238	0.021343	0.019735	0.02458	0.078427	0.275297	0.218207	0.076979	0.176169	0.064085	0.010777	0.055745	0.275297	Herbaceous	0.019735	Herbaceous	0.015371	0.02226	0.1249	0.28529	0.22671	0.081494	0.144624	0.047522	0.009693
-151.2258934520	59.4144489818	Alpine	0.017456	0.022672	0.09922	0.278251	0.22695	0.083127	0.152269	0.057638	0.009501	0.052916	0.278251	Herbaceous	0.017456	Herbaceous	0.007726	0.012833	0.075393	0.026369	0.04738	0.010661	0.018794	0.025951	0.003508	0.021471	0.020248	0.018865	0.07396	0.281043	0.238647	0.084209	0.157005	0.062037	0.010912	0.053074	0.281043	Herbaceous	0.020248	Herbaceous	0.014664	0.026478	0.12448	0.27546	0.215253	0.082045	0.147532	0.053239	0.008091
-151.2251551300	59.4233847729	Alpine	0.016697	0.017362	0.113537	0.281052	0.246577	0.077024	0.146632	0.049938	0.00923	0.04195	0.281052	Herbaceous	0.016697	Herbaceous	0.006867	0.013131	0.069832	0.010685	0.072065	0.009706	0.012103	0.016198	0.004863	0.004841	0.016387	0.013743	0.105716	0.277248	0.259585	0.077935	0.149543	0.049262	0.010353	0.040229	0.277248	Herbaceous	0.016387	Herbaceous	0.017008	0.020981	0.121358	0.284855	0.233569	0.076114	0.143722	0.050614	0.008107
-151.2236773070	59.4412562392	Alpine	0.01861	0.017156	0.092689	0.274931	0.276891	0.072625	0.150715	0.047746	0.011174	0.037464	0.276891	Mixed Conifer	0.01861	Mixed Conifer	0.0069	0.015215	0.074033	0.025328	0.105377	0.013431	0.014516	0.012632	0.006673	0.005909	0.019956	0.013824	0.074614	0.273936	0.291887	0.073423	0.154174	0.051079	0.011902	0.035205	0.291887	Mixed Conifer	0.019956	Mixed Conifer	0.017265	0.020488	0.110765	0.275926	0.261894	0.071828	0.147255	0.044413	0.010445
-151.2221979100	59.4591275520	Alpine	0.016296	0.015697	0.120827	0.285178	0.238889	0.075855	0.142758	0.055779	0.009618	0.039104	0.285178	Herbaceous	0.016296	Herbaceous	0.007164	0.010003	0.074868	0.014913	0.069665	0.008865	0.019152	0.025479	0.005789	0.006922	0.016835	0.012115	0.119701	0.281158	0.242003	0.078899	0.141685	0.059525	0.010199	0.03788	0.281158	Herbaceous	0.016835	Herbaceous	0.015757	0.019278	0.121954	0.289198	0.235774	0.072812	0.14383	0.052033	0.009037
-151.1877314910	59.8701290739	Alpine	0.00477	0.077696	0.275522	0.152129	0.112849	0.106019	0.124586	0.064517	0.002909	0.079003	0.275522	Deciduous	0.00477	Deciduous	0.001901	0.041922	0.01764	0.021492	0.018022	0.016769	0.019773	0.017627	0.002287	0.010952	0.005878	0.06838	0.282468	0.148932	0.111742	0.104344	0.129965	0.067182	0.002906	0.078202	0.282468	Deciduous	0.005878	Deciduous	0.003662	0.087012	0.268576	0.155326	0.113955	0.107694	0.119206	0.061852	0.002911
-151.2215404300	59.2532249735	Alpine	0.014501	0.015369	0.194113	0.267429	0.205066	0.070538	0.115121	0.064515	0.007019	0.046329	0.267429	Herbaceous	0.014501	Herbaceous	0.006617	0.0082	0.022057	0.026236	0.029083	0.003797	0.046047	0.016623	0.002238	0.007777	0.014598	0.015604	0.196493	0.260402	0.210304	0.072758	0.108571	0.066749	0.007555	0.046967	0.260402	Herbaceous	0.014598	Herbaceous	0.014403	0.015134	0.191733	0.274457	0.199828	0.068318	0.121671	0.062281	0.006484
-151.2208044820	59.2621613991	Alpine	0.014278	0.016889	0.201205	0.260366	0.208949	0.073585	0.109146	0.066077	0.007298	0.042208	0.260366	Herbaceous	0.014278	Herbaceous	0.005855	0.010679	0.023282	0.032127	0.035423	0.007266	0.053236	0.022934	0.00264	0.005564	0.014729	0.019854	0.196968	0.244386	0.216035	0.07409	0.11089	0.071838	0.007616	0.043594	0.244386	Herbaceous	0.014729	Herbaceous	0.013827	0.013924	0.205442	0.276345	0.201862	0.07308	0.107402	0.060316	0.00698
-151.2200681440	59.2710977823	Alpine	0.013225	0.016871	0.190471	0.256366	0.20288	0.073869	0.129117	0.063755	0.006494	0.046952	0.256366	Herbaceous	0.013225	Herbaceous	0.005861	0.012181	0.024347	0.039092	0.013516	0.009902	0.01315	0.018987	0.001366	0.008482	0.014269	0.018297	0.184833	0.24036	0.208962	0.078271	0.132324	0.066872	0.007049	0.048763	0.24036	Herbaceous	0.014269	Herbaceous	0.012181	0.015444	0.196109	0.272371	0.196798	0.069467	0.125911	0.060637	0.00594
-151.2141633730	59.3425873464	Alpine	0.01946	0.016274	0.124279	0.275385	0.224759	0.076078	0.143552	0.063796	0.010473	0.045943	0.275385	Herbaceous	0.01946	Herbaceous	0.010891	0.009242	0.068296	0.015289	0.042393	0.007924	0.021072	0.029777	0.007311	0.010105	0.020847	0.014342	0.118856	0.268063	0.226345	0.075549	0.151518	0.067544	0.011976	0.04496	0.268063	Herbaceous	0.020847	Herbaceous	0.018072	0.018207	0.129702	0.282707	0.223173	0.076608	0.135587	0.060049	0.00897
-151.2126832610	59.3604593275	Alpine	0.019268	0.017656	0.107784	0.287604	0.232737	0.073305	0.153948	0.053106	0.011514	0.043076	0.287604	Herbaceous	0.019268	Herbaceous	0.010151	0.011833	0.067617	0.007917	0.044865	0.015184	0.008465	0.015991	0.008401	0.008218	0.022309	0.014434	0.088274	0.292379	0.23907	0.070248	0.159598	0.057	0.014267	0.042422	0.292379	Herbaceous	0.022309	Herbaceous	0.016226	0.020879	0.127294	0.282829	0.226405	0.076363	0.148299	0.049212	0.008762
-151.2119426150	59.3693952576	Alpine	0.019268	0.017656	0.107784	0.287604	0.232737	0.073305	0.153948	0.053106	0.011514	0.043076	0.287604	Herbaceous	0.019268	Herbaceous	0.010151	0.011833	0.067617	0.007917	0.044865	0.015184	0.008465	0.015991	0.008401	0.008218	0.022309	0.014434	0.088274	0.292379	0.23907	0.070248	0.159598	0.057	0.014267	0.042422	0.292379	Herbaceous	0.022309	Herbaceous	0.016226	0.020879	0.127294	0.282829	0.226405	0.076363	0.148299	0.049212	0.008762
-151.2104601430	59.3872669979	Alpine	0.018224	0.019065	0.097615	0.292686	0.238412	0.075234	0.157055	0.051107	0.010098	0.040504	0.292686	Herbaceous	0.018224	Herbaceous	0.007537	0.012548	0.072364	0.031616	0.061602	0.010176	0.01145	0.016347	0.005046	0.007204	0.019645	0.015891	0.070827	0.300589	0.251368	0.076318	0.162845	0.052857	0.012262	0.037398	0.300589	Herbaceous	0.019645	Herbaceous	0.016804	0.02224	0.124402	0.284783	0.225456	0.074151	0.151265	0.049357	0.007934
-151.2074904680	59.4230100048	Alpine	0.016695	0.020982	0.126789	0.276674	0.23798	0.081342	0.134303	0.052257	0.008338	0.044639	0.276674	Herbaceous	0.016695	Herbaceous	0.007446	0.00854	0.065945	0.016862	0.064538	0.011286	0.020136	0.01846	0.003447	0.004705	0.017254	0.021006	0.127398	0.263863	0.245197	0.084602	0.134147	0.054687	0.008096	0.043751	0.263863	Herbaceous	0.017254	Herbaceous	0.016137	0.020958	0.12618	0.289484	0.230764	0.078082	0.134459	0.049827	0.008581
-151.2067470610	59.4319456590	Alpine	0.015549	0.020481	0.126375	0.288947	0.218162	0.078584	0.134547	0.063211	0.008257	0.045888	0.288947	Herbaceous	0.015549	Herbaceous	0.007467	0.007347	0.068712	0.010036	0.043199	0.010484	0.01975	0.034639	0.003289	0.006064	0.015178	0.021204	0.127513	0.283487	0.219825	0.08364	0.129567	0.064198	0.008823	0.046565	0.283487	Herbaceous	0.015178	Herbaceous	0.01592	0.019757	0.125237	0.294406	0.216499	0.073527	0.139528	0.062224	0.00769
-151.2052590610	59.4498168516	Alpine	0.017742	0.014472	0.119824	0.284518	0.241294	0.075677	0.134326	0.063348	0.009682	0.039117	0.284518	Herbaceous	0.017742	Herbaceous	0.008192	0.010541	0.072823	0.012933	0.070029	0.006548	0.032154	0.033505	0.006304	0.008112	0.016792	0.010719	0.116876	0.276925	0.245979	0.07648	0.141947	0.063401	0.009821	0.041059	0.276925	Herbaceous	0.016792	Herbaceous	0.018692	0.018225	0.122773	0.292111	0.236608	0.074874	0.126706	0.063295	0.009542
-151.1614070250	59.9680214391	Alpine	0.005746	0.052043	0.279295	0.188891	0.121981	0.103208	0.09849	0.063305	0.005172	0.08187	0.279295	Deciduous	0.005746	Deciduous	0.005929	0.032653	0.037567	0.022864	0.015307	0.013762	0.017044	0.017714	0.001809	0.009432	0.004536	0.048158	0.285532	0.175765	0.125315	0.102179	0.10656	0.063485	0.005291	0.08318	0.285532	Deciduous	0.004536	Deciduous	0.006956	0.055928	0.273057	0.202017	0.118648	0.104236	0.090421	0.063125	0.005053
-151.1583319960	60.0037559481	Alpine	0.00774	0.045048	0.30237	0.172416	0.106966	0.103842	0.108182	0.060985	0.004367	0.088083	0.30237	Deciduous	0.00774	Deciduous	0.007249	0.034815	0.045112	0.030996	0.012533	0.017941	0.025743	0.013806	0.001025	0.016483	0.009465	0.040323	0.292322	0.15315	0.103418	0.112979	0.128403	0.063989	0.004928	0.091024	0.292322	Deciduous	0.009465	Deciduous	0.006015	0.049773	0.312418	0.191683	0.110514	0.094706	0.087962	0.057982	0.003806
-151.1928146170	59.3868902479	Alpine	0.017766	0.018315	0.096035	0.289929	0.250987	0.076585	0.149634	0.049766	0.011	0.039982	0.289929	Herbaceous	0.017766	Herbaceous	0.006349	0.013755	0.074233	0.042768	0.082568	0.007392	0.013365	0.01454	0.005915	0.005233	0.0193	0.01437	0.067569	0.295275	0.269467	0.078977	0.152512	0.051805	0.013093	0.037631	0.295275	Herbaceous	0.0193	Herbaceous	0.016232	0.02226	0.124502	0.284583	0.232507	0.074193	0.146756	0.047727	0.008907
-151.1905739010	59.4136972657	Alpine	0.014282	0.023508	0.135333	0.284263	0.194985	0.077371	0.135018	0.077185	0.008227	0.049829	0.284263	Herbaceous	0.014282	Herbaceous	0.006383	0.00373	0.067445	0.012637	0.014916	0.008951	0.018192	0.051659	0.003234	0.009059	0.01263	0.023621	0.133841	0.278896	0.189843	0.079187	0.138638	0.079698	0.009078	0.054568	0.278896	Herbaceous	0.01263	Herbaceous	0.015934	0.023395	0.136825	0.28963	0.200126	0.075556	0.131398	0.074672	0.007376
-151.1898262010	59.4226328599	Alpine	0.015854	0.016497	0.118346	0.284076	0.237491	0.076598	0.150294	0.049887	0.009424	0.041533	0.284076	Herbaceous	0.015854	Herbaceous	0.00634	0.011918	0.069548	0.017615	0.074688	0.007521	0.005829	0.016323	0.00515	0.005588	0.015942	0.013487	0.111142	0.284376	0.245409	0.076797	0.152201	0.049321	0.010358	0.040967	0.284376	Herbaceous	0.015942	Herbaceous	0.015767	0.019507	0.12555	0.283775	0.229572	0.0764	0.148387	0.050452	0.00849
-151.1875807120	59.4494394098	Alpine	0.008766	0.020371	0.203894	0.263022	0.175272	0.072468	0.123652	0.075691	0.006015	0.050849	0.263022	Herbaceous	0.008766	Herbaceous	0.002271	0.009905	0.033919	0.040339	0.016106	0.010093	0.021647	0.033601	0.000945	0.007451	0.008033	0.021309	0.208935	0.25222	0.171689	0.076759	0.12535	0.077429	0.006012	0.052264	0.25222	Herbaceous	0.008033	Herbaceous	0.009499	0.019434	0.198852	0.273823	0.178855	0.068178	0.121954	0.073954	0.006018
-151.1434519640	59.9676381484	Alpine	0.010594	0.040517	0.282851	0.161628	0.102299	0.101084	0.140626	0.053877	0.005894	0.100631	0.282851	Deciduous	0.010594	Deciduous	0.0081	0.030582	0.02953	0.039128	0.028745	0.028504	0.060817	0.011776	0.002765	0.025489	0.012605	0.034378	0.275751	0.137279	0.095622	0.106505	0.167926	0.056989	0.007489	0.105456	0.275751	Deciduous	0.012605	Deciduous	0.008582	0.046656	0.289951	0.185977	0.108975	0.095663	0.113326	0.050764	0.004298
-151.1426789840	59.9765717121	Alpine	0.015839	0.026592	0.242708	0.158827	0.115082	0.09037	0.201747	0.049503	0.006955	0.092377	0.242708	Deciduous	0.015839	Deciduous	0.008492	0.014343	0.086826	0.040974	0.044405	0.009729	0.113231	0.006285	0.005117	0.017289	0.017904	0.021087	0.248344	0.143615	0.10592	0.089222	0.223093	0.047977	0.007658	0.09518	0.248344	Deciduous	0.017904	Deciduous	0.013773	0.032098	0.237073	0.17404	0.124243	0.091517	0.180401	0.051028	0.006253
-151.1419055860	59.9855052495	Alpine	0.014507	0.043983	0.270634	0.153331	0.098202	0.09427	0.163892	0.055496	0.006326	0.099359	0.270634	Deciduous	0.014507	Deciduous	0.012873	0.022584	0.024431	0.042666	0.039907	0.020957	0.079687	0.010948	0.002452	0.026115	0.014797	0.034464	0.273995	0.139118	0.094327	0.095392	0.184339	0.056059	0.00727	0.100239	0.273995	Deciduous	0.014797	Deciduous	0.014218	0.053502	0.267272	0.167544	0.102076	0.093148	0.143445	0.054934	0.005383
-151.1411317690	59.9944387608	Alpine	0.014507	0.043983	0.270634	0.153331	0.098202	0.09427	0.163892	0.055496	0.006326	0.099359	0.270634	Deciduous	0.014507	Deciduous	0.012873	0.022584	0.024431	0.042666	0.039907	0.020957	0.079687	0.010948	0.002452	0.026115	0.014797	0.034464	0.273995	0.139118	0.094327	0.095392	0.184339	0.056059	0.00727	0.100239	0.273995	Deciduous	0.014797	Deciduous	0.014218	0.053502	0.267272	0.167544	0.102076	0.093148	0.143445	0.054934	0.005383
-151.1403575330	60.0033722462	Alpine	0.012824	0.045915	0.269877	0.152441	0.097614	0.104196	0.155993	0.054261	0.006147	0.100731	0.269877	Deciduous	0.012824	Deciduous	0.012107	0.024579	0.025901	0.04819	0.039156	0.01882	0.073988	0.010221	0.002923	0.02604	0.013946	0.044169	0.285771	0.132395	0.087194	0.105777	0.166936	0.052405	0.007379	0.104028	0.285771	Deciduous	0.013946	Deciduous	0.011703	0.047661	0.253984	0.172487	0.108033	0.102615	0.14505	0.056118	0.004914
-151.1766706680	59.3686397787	Alpine	0.016851	0.020356	0.131308	0.270568	0.22658	0.077603	0.142107	0.056009	0.010208	0.048408	0.270568	Herbaceous	0.016851	Herbaceous	0.007869	0.007351	0.065104	0.017913	0.051794	0.009891	0.01573	0.024311	0.006619	0.008021	0.018124	0.021219	0.136812	0.260982	0.215409	0.077137	0.14606	0.063036	0.010308	0.050912	0.260982	Herbaceous	0.018124	Herbaceous	0.015577	0.019493	0.125804	0.280155	0.237751	0.078069	0.138155	0.048981	0.010109
-151.1759202770	59.3775754711	Alpine	0.016851	0.020356	0.131308	0.270568	0.22658	0.077603	0.142107	0.056009	0.010208	0.048408	0.270568	Herbaceous	0.016851	Herbaceous	0.007869	0.007351	0.065104	0.017913	0.051794	0.009891	0.01573	0.024311	0.006619	0.008021	0.018124	0.021219	0.136812	0.260982	0.215409	0.077137	0.14606	0.063036	0.010308	0.050912	0.260982	Herbaceous	0.018124	Herbaceous	0.015577	0.019493	0.125804	0.280155	0.237751	0.078069	0.138155	0.048981	0.010109
-151.1729147200	59.4133178435	Alpine	0.015578	0.017339	0.119191	0.283353	0.240077	0.077617	0.148042	0.048445	0.010133	0.040225	0.283353	Herbaceous	0.015578	Herbaceous	0.005892	0.012408	0.07014	0.026496	0.086151	0.006195	0.009707	0.015912	0.00586	0.005873	0.015416	0.013801	0.11575	0.279584	0.253201	0.079864	0.144757	0.047824	0.011348	0.038454	0.279584	Herbaceous	0.015416	Herbaceous	0.01574	0.020877	0.122633	0.287123	0.226954	0.07537	0.151327	0.049065	0.008917
-151.1721623310	59.4222533382	Alpine	0.015578	0.017339	0.119191	0.283353	0.240077	0.077617	0.148042	0.048445	0.010133	0.040225	0.283353	Herbaceous	0.015578	Herbaceous	0.005892	0.012408	0.07014	0.026496	0.086151	0.006195	0.009707	0.015912	0.00586	0.005873	0.015416	0.013801	0.11575	0.279584	0.253201	0.079864	0.144757	0.047824	0.011348	0.038454	0.279584	Herbaceous	0.015416	Herbaceous	0.01574	0.020877	0.122633	0.287123	0.226954	0.07537	0.151327	0.049065	0.008917
-151.1714095430	59.4311887940	Alpine	0.010534	0.018252	0.182856	0.269371	0.197344	0.074197	0.127217	0.063234	0.006696	0.050299	0.269371	Herbaceous	0.010534	Herbaceous	0.002624	0.007923	0.014289	0.031885	0.015396	0.009209	0.020304	0.024069	0.000816	0.008327	0.009508	0.019813	0.181892	0.268086	0.194339	0.076238	0.122374	0.066227	0.007003	0.054522	0.268086	Herbaceous	0.009508	Herbaceous	0.011561	0.016692	0.183821	0.270655	0.200348	0.072157	0.132061	0.060241	0.006389
-151.1668843850	59.4848007218	Alpine	0.008209	0.018487	0.209638	0.260435	0.165338	0.070972	0.132463	0.078491	0.005754	0.050214	0.260435	Herbaceous	0.008209	Herbaceous	0.001807	0.007311	0.011162	0.031423	0.016617	0.012436	0.017208	0.031152	0.000771	0.012293	0.008568	0.01739	0.211304	0.251865	0.156911	0.076758	0.138195	0.081472	0.005543	0.051993	0.251865	Herbaceous	0.008568	Herbaceous	0.00785	0.019585	0.207971	0.269005	0.173765	0.065185	0.126731	0.07551	0.005964
-151.1278282800	59.9404519011	Alpine	0.007575	0.055642	0.280882	0.18254	0.107757	0.119149	0.102829	0.054189	0.004406	0.085031	0.280882	Deciduous	0.007575	Deciduous	0.008306	0.028168	0.035054	0.029975	0.015108	0.015614	0.017333	0.009227	0.002202	0.011357	0.00719	0.053239	0.284071	0.17199	0.105684	0.126425	0.111036	0.054125	0.003851	0.08239	0.284071	Deciduous	0.00719	Deciduous	0.007961	0.058046	0.277692	0.193089	0.10983	0.111873	0.094622	0.054253	0.004961
-151.1262747280	59.9583189555	Alpine	0.011092	0.03849	0.283724	0.182429	0.106225	0.09655	0.125921	0.054879	0.005085	0.095603	0.283724	Deciduous	0.011092	Deciduous	0.009413	0.028911	0.033125	0.024844	0.018789	0.019992	0.047281	0.012336	0.002114	0.017019	0.012753	0.031044	0.273788	0.172256	0.098134	0.101671	0.146795	0.060677	0.005917	0.096965	0.273788	Deciduous	0.012753	Deciduous	0.009431	0.045937	0.293661	0.192603	0.114316	0.091429	0.105047	0.049081	0.004253
-151.1254973210	59.9672524424	Alpine	0.01271	0.036972	0.282935	0.167527	0.096837	0.095712	0.145291	0.057224	0.006155	0.098638	0.282935	Deciduous	0.01271	Deciduous	0.009793	0.026522	0.035679	0.047987	0.03795	0.017937	0.076942	0.015745	0.003045	0.032296	0.015613	0.027982	0.27985	0.157448	0.080566	0.089851	0.179359	0.061926	0.007965	0.099439	0.27985	Deciduous	0.015613	Deciduous	0.009807	0.045962	0.286021	0.177606	0.113107	0.101573	0.111222	0.052522	0.004344
-151.1247194950	59.9761859028	Alpine	0.01271	0.036972	0.282935	0.167527	0.096837	0.095712	0.145291	0.057224	0.006155	0.098638	0.282935	Deciduous	0.01271	Deciduous	0.009793	0.026522	0.035679	0.047987	0.03795	0.017937	0.076942	0.015745	0.003045	0.032296	0.015613	0.027982	0.27985	0.157448	0.080566	0.089851	0.179359	0.061926	0.007965	0.099439	0.27985	Deciduous	0.015613	Deciduous	0.009807	0.045962	0.286021	0.177606	0.113107	0.101573	0.111222	0.052522	0.004344
-151.1239412470	59.9851193367	Alpine	0.015819	0.032659	0.251624	0.156506	0.105431	0.094569	0.187209	0.050995	0.0066	0.098589	0.251624	Deciduous	0.015819	Deciduous	0.009928	0.016464	0.068193	0.038549	0.039415	0.01927	0.090719	0.005971	0.004646	0.017052	0.016494	0.026143	0.252834	0.14949	0.097751	0.104472	0.189509	0.049827	0.007478	0.106003	0.252834	Deciduous	0.016494	Deciduous	0.015144	0.039176	0.250413	0.163522	0.113111	0.084666	0.184909	0.052163	0.005721
-151.1231625790	59.9940527445	Alpine	0.014666	0.046646	0.265372	0.141401	0.097648	0.105931	0.164268	0.054735	0.005754	0.10358	0.265372	Deciduous	0.014666	Deciduous	0.013045	0.025138	0.06939	0.034707	0.042484	0.014282	0.079401	0.008972	0.002851	0.027535	0.017033	0.043291	0.274064	0.123531	0.096265	0.108738	0.17105	0.052313	0.005558	0.108156	0.274064	Deciduous	0.017033	Deciduous	0.012298	0.05	0.256681	0.159271	0.09903	0.103123	0.157485	0.057158	0.00595
-151.1223834890	60.0029861263	Alpine	0.015488	0.04869	0.271362	0.138846	0.099997	0.100745	0.166566	0.052679	0.005668	0.099959	0.271362	Deciduous	0.015488	Deciduous	0.014016	0.023588	0.05717	0.039761	0.032656	0.020513	0.071736	0.008825	0.002924	0.030022	0.017301	0.042663	0.283508	0.117491	0.096054	0.104066	0.175724	0.049751	0.005972	0.107471	0.283508	Deciduous	0.017301	Deciduous	0.013675	0.054718	0.259217	0.1602	0.10394	0.097424	0.157408	0.055607	0.005364
-151.1567688850	59.3950651380	Alpine	0.016841	0.020403	0.116068	0.288599	0.234769	0.078284	0.141825	0.050614	0.008515	0.044081	0.288599	Herbaceous	0.016841	Herbaceous	0.007718	0.01143	0.060197	0.02459	0.066305	0.008088	0.019837	0.017218	0.003445	0.005646	0.016679	0.018493	0.107196	0.288575	0.242925	0.079341	0.143171	0.053421	0.008477	0.041723	0.288575	Herbaceous	0.016679	Herbaceous	0.017003	0.022314	0.124941	0.288624	0.226613	0.077227	0.140478	0.047808	0.008553
-151.1552559390	59.4129360452	Alpine	0.019205	0.018214	0.081105	0.285381	0.268215	0.074532	0.153726	0.047583	0.012303	0.039736	0.285381	Herbaceous	0.019205	Herbaceous	0.007974	0.012284	0.072955	0.038759	0.093772	0.013688	0.018375	0.013	0.006622	0.004858	0.020913	0.014653	0.055792	0.293042	0.28765	0.077036	0.14972	0.051183	0.013105	0.036906	0.293042	Herbaceous	0.020913	Herbaceous	0.017496	0.021774	0.106419	0.277721	0.24878	0.072028	0.157731	0.043983	0.011502
-151.1537413830	59.4308067955	Alpine	0.016301	0.016765	0.126181	0.291127	0.218335	0.078859	0.141186	0.059525	0.008177	0.043545	0.291127	Herbaceous	0.016301	Herbaceous	0.006956	0.00952	0.069573	0.00804	0.048085	0.008159	0.020986	0.029794	0.003629	0.005727	0.016183	0.015289	0.125757	0.290368	0.218139	0.081136	0.132858	0.066787	0.008795	0.044687	0.290368	Herbaceous	0.016183	Herbaceous	0.016419	0.018242	0.126605	0.291885	0.21853	0.076582	0.149513	0.052263	0.00756
-151.1529835000	59.4397421123	Alpine	0.015782	0.017129	0.10673	0.290312	0.238093	0.076831	0.158508	0.046815	0.010398	0.039402	0.290312	Herbaceous	0.015782	Herbaceous	0.004984	0.014256	0.073377	0.01111	0.071793	0.007402	0.005859	0.012593	0.00648	0.005937	0.015772	0.01498	0.10465	0.284832	0.247935	0.077499	0.157313	0.048754	0.010842	0.037423	0.284832	Herbaceous	0.015772	Herbaceous	0.015793	0.019278	0.10881	0.295791	0.228252	0.076163	0.159703	0.044876	0.009955
-151.1514665250	59.4576126303	Alpine	0.007981	0.0192	0.207032	0.260625	0.171946	0.073382	0.124214	0.0771	0.006019	0.052501	0.260625	Herbaceous	0.007981	Herbaceous	0.001255	0.00986	0.02402	0.033438	0.01753	0.010566	0.016023	0.031597	0.000904	0.011641	0.008053	0.018587	0.204179	0.259393	0.16927	0.076942	0.126019	0.078232	0.006027	0.053298	0.259393	Herbaceous	0.008053	Herbaceous	0.007909	0.019814	0.209885	0.261857	0.174622	0.069822	0.122409	0.075968	0.006011
-151.1499479320	59.4754829955	Alpine	0.008883	0.018986	0.19282	0.264809	0.188849	0.07022	0.127649	0.069918	0.006199	0.051669	0.264809	Herbaceous	0.008883	Herbaceous	0.003126	0.009107	0.030522	0.043965	0.015427	0.008557	0.015915	0.029117	0.001072	0.007569	0.007548	0.021236	0.20202	0.255246	0.17834	0.071912	0.126302	0.076016	0.005994	0.055388	0.255246	Herbaceous	0.007548	Herbaceous	0.010217	0.016736	0.18362	0.274372	0.199357	0.068529	0.128996	0.06382	0.006404
-151.1430941940	59.5558977896	Alpine	0.009494	0.019543	0.221809	0.238734	0.166997	0.072944	0.137783	0.07419	0.005242	0.053263	0.238734	Herbaceous	0.009494	Herbaceous	0.002845	0.008121	0.011908	0.040184	0.013583	0.014443	0.024844	0.029671	0.000703	0.016831	0.009551	0.019758	0.2302	0.218074	0.15973	0.077876	0.149568	0.077091	0.005043	0.053108	0.2302	Deciduous	0.009551	Deciduous	0.009437	0.019328	0.213418	0.259395	0.174264	0.068012	0.125999	0.07129	0.005441
-151.1377406900	59.6184406047	Alpine	0.00567	0.097321	0.231796	0.240282	0.082224	0.109966	0.106535	0.039841	0.001733	0.08463	0.240282	Herbaceous	0.00567	Herbaceous	0.002846	0.039442	0.03088	0.009818	0.008779	0.013323	0.037802	0.0068	0.001147	0.010145	0.005413	0.098642	0.231267	0.239082	0.077405	0.107701	0.114379	0.039415	0.001503	0.085193	0.239082	Herbaceous	0.005413	Herbaceous	0.005928	0.096001	0.232325	0.241481	0.087043	0.112231	0.098692	0.040267	0.001964
-151.1083253490	59.9579309382	Alpine	0.010659	0.040348	0.276541	0.184532	0.110141	0.097961	0.123344	0.056096	0.005103	0.095274	0.276541	Deciduous	0.010659	Deciduous	0.008815	0.027981	0.022574	0.022868	0.014564	0.020391	0.043618	0.010752	0.00208	0.016118	0.012159	0.031286	0.272945	0.17406	0.102247	0.101439	0.143743	0.060558	0.005885	0.095677	0.272945	Deciduous	0.012159	Deciduous	0.009158	0.04941	0.280136	0.195005	0.118035	0.094484	0.102946	0.051634	0.004321
-151.1075430990	59.9668643212	Alpine	0.011115	0.039426	0.28568	0.180142	0.103881	0.096333	0.12631	0.056722	0.005391	0.095002	0.28568	Deciduous	0.011115	Deciduous	0.009403	0.03002	0.034299	0.028311	0.025603	0.01979	0.043521	0.015053	0.002144	0.015841	0.012804	0.032739	0.278696	0.169949	0.091541	0.098856	0.147378	0.064167	0.006518	0.09735	0.278696	Deciduous	0.012804	Deciduous	0.009426	0.046112	0.292663	0.190334	0.11622	0.093809	0.105242	0.049277	0.004263
-151.1059773300	59.9847310074	Alpine	0.039199	0.017502	0.231598	0.151245	0.121359	0.069388	0.207437	0.075029	0.016607	0.070637	0.231598	Deciduous	0.039199	Deciduous	0.034656	0.00966	0.074562	0.061791	0.047924	0.014899	0.081664	0.022601	0.01339	0.026203	0.043682	0.021767	0.234856	0.129503	0.103845	0.074815	0.225575	0.067939	0.01739	0.080628	0.234856	Deciduous	0.043682	Deciduous	0.034715	0.013237	0.22834	0.172987	0.138873	0.06396	0.189299	0.08212	0.015823
-151.1051938100	59.9936643111	Alpine	0.015054	0.029185	0.237988	0.151886	0.114335	0.098904	0.197057	0.051716	0.007523	0.096353	0.237988	Deciduous	0.015054	Deciduous	0.008776	0.021527	0.082638	0.037971	0.039704	0.013643	0.111582	0.005989	0.006158	0.015117	0.016227	0.024717	0.25103	0.134265	0.107043	0.103656	0.203423	0.04919	0.008727	0.101724	0.25103	Deciduous	0.016227	Deciduous	0.013882	0.033654	0.224946	0.169506	0.121626	0.094152	0.19069	0.054242	0.006319
-151.1044098660	60.0025975887	Alpine	0.019466	0.019204	0.240584	0.158714	0.10743	0.090222	0.207757	0.05623	0.007086	0.093308	0.240584	Deciduous	0.019466	Deciduous	0.014312	0.014713	0.10006	0.042405	0.036979	0.02804	0.127709	0.013046	0.004555	0.020087	0.022159	0.016966	0.252553	0.144495	0.100375	0.106347	0.204289	0.053564	0.007938	0.091314	0.252553	Deciduous	0.022159	Deciduous	0.016773	0.021443	0.228615	0.172933	0.114484	0.074096	0.211225	0.058896	0.006233
-151.1036254980	60.0115308405	Alpine	0.010741	0.044975	0.297444	0.154487	0.097187	0.103488	0.136296	0.051469	0.00557	0.098343	0.297444	Deciduous	0.010741	Deciduous	0.008897	0.027405	0.03161	0.043331	0.038927	0.016067	0.055921	0.013421	0.002413	0.024262	0.011966	0.041002	0.29343	0.135278	0.087857	0.10721	0.155866	0.054666	0.006875	0.10585	0.29343	Deciduous	0.011966	Deciduous	0.009516	0.048948	0.301459	0.173695	0.106518	0.099765	0.116727	0.048272	0.004265
-151.1020554870	60.0293972675	Alpine	0.00837	0.046657	0.307705	0.159914	0.102871	0.109383	0.106212	0.060984	0.003424	0.094479	0.307705	Deciduous	0.00837	Deciduous	0.007364	0.038571	0.048046	0.029652	0.020729	0.02463	0.025923	0.013308	0.001787	0.019071	0.010606	0.042527	0.306698	0.138091	0.09367	0.120744	0.126495	0.059919	0.003433	0.097817	0.306698	Deciduous	0.010606	Deciduous	0.006135	0.050787	0.308712	0.181737	0.112073	0.098021	0.085929	0.06205	0.003415
-151.1436771240	59.3410680887	Alpine	0.026776	0.015865	0.048864	0.275509	0.289708	0.06698	0.16333	0.047109	0.02047	0.045389	0.289708	Mixed Conifer	0.026776	Mixed Conifer	0.013106	0.001456	0.044777	0.041917	0.052378	0.014866	0.012565	0.015836	0.012765	0.010282	0.028641	0.015502	0.04571	0.260597	0.307895	0.065942	0.154694	0.051941	0.020815	0.048263	0.307895	Mixed Conifer	0.028641	Mixed Conifer	0.02491	0.016228	0.052019	0.290421	0.27152	0.068017	0.171966	0.042277	0.020126
-151.1429185900	59.3500037024	Alpine	0.019723	0.017794	0.094537	0.289553	0.247143	0.072351	0.150668	0.049813	0.014011	0.044408	0.289553	Herbaceous	0.019723	Herbaceous	0.009746	0.012592	0.07691	0.014172	0.065416	0.013156	0.028115	0.011691	0.009669	0.009592	0.023348	0.01655	0.072009	0.289783	0.272245	0.074068	0.135363	0.054375	0.016912	0.045347	0.289783	Herbaceous	0.023348	Herbaceous	0.016098	0.019037	0.117065	0.289324	0.222041	0.070634	0.165973	0.045251	0.011109
-151.1406405720	59.3768103003	Alpine	0.02561	0.015243	0.058135	0.28097	0.288068	0.072272	0.158344	0.043316	0.019932	0.038111	0.288068	Mixed Conifer	0.02561	Mixed Conifer	0.011608	0.008733	0.06505	0.028126	0.078311	0.019955	0.018823	0.01633	0.010447	0.007249	0.026969	0.016263	0.062032	0.281701	0.287918	0.068506	0.148251	0.045317	0.020037	0.043006	0.287918	Mixed Conifer	0.026969	Mixed Conifer	0.024252	0.014223	0.054237	0.280239	0.288218	0.076038	0.168436	0.041314	0.019828
-151.1368357960	59.4214871648	Alpine	0.01652	0.018764	0.121047	0.28942	0.225414	0.078073	0.147301	0.052121	0.008471	0.042868	0.28942	Herbaceous	0.01652	Herbaceous	0.00735	0.01135	0.062507	0.016695	0.064081	0.008218	0.013627	0.019785	0.00325	0.004544	0.016717	0.016635	0.119341	0.284581	0.233695	0.080673	0.142452	0.054241	0.008991	0.042673	0.284581	Herbaceous	0.016717	Herbaceous	0.016323	0.020893	0.122754	0.294259	0.217133	0.075472	0.15215	0.050001	0.007951
-151.1337846820	59.4572279520	Alpine	0.015936	0.016668	0.115093	0.291881	0.226987	0.079738	0.153352	0.051755	0.008977	0.039614	0.291881	Herbaceous	0.015936	Herbaceous	0.006472	0.011946	0.070755	0.010604	0.059922	0.009404	0.012325	0.020024	0.004676	0.004515	0.015436	0.01378	0.110985	0.290983	0.229058	0.080553	0.160607	0.050696	0.010354	0.037548	0.290983	Herbaceous	0.015436	Herbaceous	0.016435	0.019556	0.119201	0.29278	0.224915	0.078923	0.146096	0.052814	0.007599
-151.1322566870	59.4750981151	Alpine	0.008422	0.020436	0.195642	0.258322	0.178074	0.072028	0.131563	0.075224	0.005764	0.054525	0.258322	Herbaceous	0.008422	Herbaceous	0.001296	0.010008	0.02648	0.041527	0.014001	0.010539	0.012693	0.03143	0.001111	0.00889	0.008068	0.02143	0.198875	0.253876	0.172528	0.075703	0.129817	0.077723	0.006045	0.055934	0.253876	Herbaceous	0.008068	Herbaceous	0.008776	0.019441	0.192408	0.262767	0.18362	0.068353	0.133308	0.072726	0.005484
-151.1284295660	59.5197728634	Alpine	0.008804	0.019877	0.214504	0.252598	0.164129	0.071198	0.132036	0.078372	0.005281	0.053201	0.252598	Herbaceous	0.008804	Herbaceous	0.002754	0.008325	0.009838	0.032087	0.016825	0.014267	0.020909	0.031178	0.000682	0.015544	0.008561	0.020162	0.217208	0.240907	0.156639	0.075702	0.139482	0.081493	0.005095	0.054751	0.240907	Herbaceous	0.008561	Herbaceous	0.009046	0.019592	0.211799	0.264289	0.17162	0.066694	0.12459	0.07525	0.005467
-151.1245922220	59.5644466896	Alpine	0.01822	0.016159	0.109823	0.280158	0.244642	0.078799	0.144235	0.049602	0.012025	0.046338	0.280158	Herbaceous	0.01822	Herbaceous	0.007855	0.013184	0.077165	0.008488	0.060811	0.011186	0.020824	0.014299	0.00853	0.007458	0.019111	0.012887	0.110073	0.281789	0.246498	0.081308	0.134513	0.052405	0.013496	0.04792	0.281789	Herbaceous	0.019111	Herbaceous	0.01733	0.019431	0.109572	0.278526	0.242786	0.07629	0.153958	0.046799	0.010553
-151.1222848930	59.5912505530	Alpine	0.00646	0.04334	0.279989	0.194198	0.132107	0.097563	0.111762	0.056107	0.00375	0.074725	0.279989	Deciduous	0.00646	Deciduous	0.005185	0.027553	0.012566	0.022913	0.012325	0.006452	0.024309	0.016582	0.000753	0.012013	0.008488	0.038756	0.287772	0.187683	0.133437	0.100016	0.107703	0.057903	0.003788	0.074454	0.287772	Deciduous	0.008488	Deciduous	0.004433	0.047924	0.272205	0.200712	0.130776	0.095111	0.115821	0.054311	0.003713
-151.0911630600	59.9486072011	Alpine	0.015534	0.03327	0.266084	0.16181	0.101219	0.08735	0.165075	0.05943	0.006923	0.103305	0.266084	Deciduous	0.015534	Deciduous	0.012355	0.020086	0.019078	0.044113	0.045246	0.023764	0.071511	0.015224	0.003131	0.031384	0.016664	0.02832	0.268564	0.146964	0.086996	0.093756	0.18568	0.058704	0.007412	0.106941	0.268564	Deciduous	0.016664	Deciduous	0.014404	0.03822	0.263604	0.176657	0.115441	0.080945	0.144471	0.060155	0.006433
-151.0903763920	59.9575405064	Alpine	0.010273	0.039014	0.281126	0.169039	0.105293	0.099902	0.137323	0.052303	0.005876	0.099851	0.281126	Deciduous	0.010273	Deciduous	0.008203	0.029678	0.023355	0.03161	0.027492	0.023006	0.056007	0.011256	0.002756	0.023965	0.012061	0.028401	0.278547	0.147225	0.098014	0.102252	0.161918	0.056224	0.007481	0.107878	0.278547	Deciduous	0.012061	Deciduous	0.008485	0.049628	0.283705	0.190852	0.112572	0.097553	0.112728	0.048382	0.00427
-151.0895893000	59.9664737848	Alpine	0.014437	0.037258	0.266699	0.155361	0.104453	0.087695	0.165563	0.056103	0.006629	0.105802	0.266699	Deciduous	0.014437	Deciduous	0.012251	0.018779	0.026409	0.046251	0.041859	0.020044	0.069656	0.014058	0.002797	0.032194	0.014447	0.033083	0.269528	0.143004	0.093365	0.093546	0.182951	0.051912	0.007333	0.110833	0.269528	Deciduous	0.014447	Deciduous	0.014426	0.041433	0.263871	0.167719	0.115541	0.081845	0.148174	0.060294	0.005924
-151.0888017810	59.9754070365	Alpine	0.012978	0.035753	0.261037	0.164892	0.097918	0.086901	0.163162	0.064799	0.006703	0.105856	0.261037	Deciduous	0.012978	Deciduous	0.010752	0.024837	0.020843	0.053858	0.038122	0.02018	0.077638	0.016603	0.003154	0.03724	0.015107	0.028256	0.270644	0.151235	0.083671	0.088516	0.184248	0.064446	0.006934	0.106943	0.270644	Deciduous	0.015107	Deciduous	0.010849	0.04325	0.25143	0.178548	0.112165	0.085286	0.142076	0.065153	0.006473
-151.0872254660	59.9932734605	Alpine	0.033081	0.019248	0.229676	0.152454	0.117604	0.072121	0.213677	0.068502	0.012245	0.081393	0.229676	Deciduous	0.033081	Deciduous	0.03009	0.006969	0.081812	0.063615	0.038752	0.020929	0.097033	0.0167	0.009442	0.024114	0.032874	0.023845	0.239733	0.125705	0.107808	0.072226	0.2375	0.058852	0.010655	0.090803	0.239733	Deciduous	0.032874	Deciduous	0.033288	0.014651	0.219619	0.179203	0.127399	0.072016	0.189854	0.078152	0.013835
-151.0856474440	60.0111397802	Alpine	0.014628	0.034024	0.247395	0.159393	0.106918	0.087717	0.186159	0.056043	0.006552	0.101172	0.247395	Deciduous	0.014628	Deciduous	0.011835	0.022177	0.064927	0.045337	0.03219	0.018073	0.098643	0.016963	0.002828	0.027973	0.014875	0.029903	0.239113	0.140636	0.100892	0.095582	0.212506	0.0527	0.007284	0.10651	0.239113	Deciduous	0.014875	Deciduous	0.014381	0.038144	0.255676	0.17815	0.112943	0.079852	0.159812	0.059387	0.005821
-151.0840677120	60.0290059972	Alpine	0.008528	0.043385	0.301049	0.173016	0.099655	0.100534	0.118094	0.056328	0.004152	0.09526	0.301049	Deciduous	0.008528	Deciduous	0.007516	0.034159	0.041696	0.035283	0.020842	0.017583	0.030299	0.010108	0.001216	0.02337	0.011097	0.040525	0.29527	0.152127	0.087573	0.105962	0.13927	0.058773	0.00501	0.104393	0.29527	Deciduous	0.011097	Deciduous	0.00596	0.046244	0.306829	0.193904	0.111738	0.095105	0.096918	0.053882	0.003293
-151.0832772040	60.0379390677	Alpine	0.008481	0.065186	0.293021	0.148098	0.094506	0.119513	0.109569	0.064275	0.002759	0.094592	0.293021	Deciduous	0.008481	Deciduous	0.007736	0.047542	0.018912	0.029051	0.016566	0.012998	0.029086	0.016207	0.001814	0.023524	0.011529	0.059089	0.29796	0.131277	0.092293	0.12396	0.117182	0.063826	0.00253	0.100352	0.29796	Deciduous	0.011529	Deciduous	0.005433	0.071284	0.288082	0.164919	0.096719	0.115066	0.101955	0.064724	0.002987
-151.0824862680	60.0468721131	Alpine	0.008666	0.075645	0.289757	0.138912	0.094142	0.114871	0.116698	0.061312	0.002746	0.09725	0.289757	Deciduous	0.008666	Deciduous	0.007056	0.055207	0.021142	0.026484	0.015836	0.019157	0.024121	0.016504	0.001802	0.024956	0.010883	0.066496	0.299104	0.125839	0.089384	0.122665	0.118695	0.06015	0.002515	0.104267	0.299104	Deciduous	0.010883	Deciduous	0.00645	0.084794	0.28041	0.151985	0.098899	0.107078	0.1147	0.062474	0.002976
-151.1275817500	59.3228111980	Alpine	0.026522	0.018819	0.07012	0.27416	0.28021	0.065206	0.151515	0.047499	0.017828	0.04812	0.28021	Mixed Conifer	0.026522	Mixed Conifer	0.016037	0.004095	0.060585	0.030844	0.07129	0.018583	0.017779	0.01517	0.010614	0.009187	0.02878	0.015636	0.046119	0.277532	0.300315	0.064718	0.142633	0.052049	0.020437	0.051782	0.300315	Mixed Conifer	0.02878	Mixed Conifer	0.024265	0.022001	0.094122	0.270788	0.260106	0.065695	0.160397	0.04295	0.015219
-151.1252933600	59.3496178596	Alpine	0.030064	0.016463	0.051932	0.268072	0.325517	0.067361	0.145618	0.040943	0.022562	0.031469	0.325517	Mixed Conifer	0.030064	Mixed Conifer	0.017159	0.008439	0.056948	0.032074	0.0968	0.030213	0.036166	0.008862	0.012017	0.007072	0.031355	0.018451	0.050578	0.271271	0.33419	0.066163	0.126075	0.042926	0.023287	0.035702	0.33419	Mixed Conifer	0.031355	Mixed Conifer	0.028774	0.014475	0.053285	0.264873	0.316843	0.068558	0.165161	0.03896	0.021837
-151.1245297540	59.3585533317	Alpine	0.018949	0.015876	0.090077	0.293171	0.246661	0.070543	0.15825	0.051255	0.012513	0.042704	0.293171	Herbaceous	0.018949	Herbaceous	0.007256	0.014266	0.075551	0.012756	0.063384	0.021564	0.021154	0.014378	0.007682	0.006061	0.020625	0.012626	0.065108	0.295192	0.261314	0.076489	0.157706	0.056232	0.014632	0.040076	0.295192	Herbaceous	0.020625	Herbaceous	0.017274	0.019127	0.115047	0.29115	0.232007	0.064596	0.158795	0.046278	0.010395
-151.1237657420	59.3674887634	Alpine	0.018949	0.015876	0.090077	0.293171	0.246661	0.070543	0.15825	0.051255	0.012513	0.042704	0.293171	Herbaceous	0.018949	Herbaceous	0.007256	0.014266	0.075551	0.012756	0.063384	0.021564	0.021154	0.014378	0.007682	0.006061	0.020625	0.012626	0.065108	0.295192	0.261314	0.076489	0.157706	0.056232	0.014632	0.040076	0.295192	Herbaceous	0.020625	Herbaceous	0.017274	0.019127	0.115047	0.29115	0.232007	0.064596	0.158795	0.046278	0.010395
-151.1191731360	59.4211005134	Alpine	0.022393	0.017819	0.08063	0.287754	0.259736	0.073299	0.156688	0.045428	0.016955	0.039298	0.287754	Herbaceous	0.022393	Herbaceous	0.010459	0.008157	0.073887	0.018074	0.070804	0.018563	0.023023	0.019925	0.010142	0.011177	0.024946	0.018339	0.058191	0.290062	0.27557	0.074012	0.145279	0.052858	0.017358	0.043386	0.290062	Herbaceous	0.024946	Herbaceous	0.019841	0.017299	0.103069	0.285447	0.243902	0.072586	0.168096	0.037997	0.016552
-151.1176390080	59.4389707815	Alpine	0.016289	0.016031	0.115873	0.288934	0.230713	0.078474	0.150672	0.053043	0.009253	0.040718	0.288934	Herbaceous	0.016289	Herbaceous	0.008031	0.011835	0.067311	0.00998	0.059585	0.011265	0.016318	0.021012	0.004349	0.004425	0.016474	0.012452	0.108602	0.289332	0.233006	0.079009	0.160146	0.052298	0.009919	0.038762	0.289332	Herbaceous	0.016474	Herbaceous	0.016104	0.01961	0.123144	0.288536	0.22842	0.077939	0.141199	0.053789	0.008587
-151.1161032460	59.4568408947	Alpine	0.016544	0.017992	0.094282	0.291067	0.243987	0.079502	0.155482	0.049396	0.011626	0.040123	0.291067	Herbaceous	0.016544	Herbaceous	0.006092	0.015237	0.07211	0.022126	0.069693	0.010731	0.005918	0.015496	0.007812	0.005007	0.017367	0.015318	0.076988	0.301354	0.251197	0.08132	0.151736	0.054198	0.011724	0.038797	0.301354	Herbaceous	0.017367	Herbaceous	0.01572	0.020665	0.111577	0.28078	0.236776	0.077683	0.159228	0.044595	0.011527
-151.1137965350	59.4836457774	Alpine	0.008792	0.020783	0.212248	0.248976	0.158704	0.070428	0.133101	0.081258	0.004931	0.060779	0.248976	Herbaceous	0.008792	Herbaceous	0.002722	0.010305	0.019753	0.037051	0.022681	0.00824	0.002938	0.025087	0.000622	0.0058	0.009661	0.021763	0.211395	0.243845	0.155421	0.071912	0.134403	0.084247	0.005215	0.062139	0.243845	Herbaceous	0.009661	Herbaceous	0.007924	0.019804	0.213101	0.254106	0.161986	0.068945	0.1318	0.078269	0.004647
-151.1091720320	59.5372545290	Alpine	0.019474	0.015431	0.118634	0.277098	0.231934	0.061499	0.127323	0.081564	0.012428	0.054615	0.277098	Herbaceous	0.019474	Herbaceous	0.014619	0.013458	0.084892	0.022236	0.059705	0.020316	0.023844	0.035944	0.008692	0.015223	0.020665	0.012661	0.120315	0.271986	0.226928	0.062052	0.124639	0.088928	0.012363	0.059464	0.271986	Herbaceous	0.020665	Herbaceous	0.018282	0.018201	0.116954	0.28221	0.236939	0.060946	0.130006	0.074201	0.012494
-151.1083998410	59.5461891918	Alpine	0.017202	0.014199	0.125632	0.282986	0.215202	0.065704	0.138713	0.079724	0.010955	0.049681	0.282986	Herbaceous	0.017202	Herbaceous	0.012756	0.011767	0.066602	0.022595	0.044614	0.016039	0.01646	0.029579	0.006443	0.008331	0.018223	0.011514	0.126395	0.268407	0.214608	0.068152	0.144596	0.083747	0.011812	0.052544	0.268407	Herbaceous	0.018223	Herbaceous	0.016181	0.016884	0.12487	0.297566	0.215796	0.063257	0.13283	0.075702	0.010098
-151.1076272380	59.5551238183	Alpine	0.019312	0.01682	0.109395	0.282819	0.241637	0.070938	0.132995	0.062787	0.013437	0.049861	0.282819	Herbaceous	0.019312	Herbaceous	0.011417	0.012114	0.076567	0.013651	0.056052	0.018736	0.01924	0.029601	0.010434	0.014261	0.020257	0.013962	0.109618	0.275659	0.245066	0.069558	0.127568	0.071685	0.013587	0.05304	0.275659	Herbaceous	0.020257	Herbaceous	0.018367	0.019678	0.109172	0.289978	0.238207	0.072319	0.138422	0.053889	0.013287
-151.0983237130	59.6623365740	Alpine	0.00834	0.066839	0.292432	0.139031	0.113675	0.132069	0.099263	0.046858	0.002723	0.098771	0.292432	Deciduous	0.00834	Deciduous	0.007432	0.034364	0.005573	0.023631	0.012026	0.024203	0.016361	0.006487	0.001107	0.022229	0.010387	0.064335	0.292319	0.126312	0.113331	0.141384	0.105738	0.044343	0.002486	0.099366	0.292319	Deciduous	0.010387	Deciduous	0.006292	0.069343	0.292545	0.15175	0.114019	0.122754	0.092788	0.049373	0.00296
-151.0740104490	59.9392812327	Alpine	0.012404	0.048783	0.279588	0.162635	0.111043	0.109682	0.126049	0.050388	0.00487	0.094557	0.279588	Deciduous	0.012404	Deciduous	0.010705	0.025196	0.036068	0.022164	0.033546	0.02398	0.035825	0.006649	0.001556	0.024312	0.012967	0.043719	0.280294	0.15215	0.110796	0.112159	0.135344	0.049872	0.005873	0.096826	0.280294	Deciduous	0.012967	Deciduous	0.011841	0.053848	0.278882	0.173121	0.111289	0.107205	0.116755	0.050905	0.003867
-151.0732193690	59.9482144600	Alpine	0.016473	0.039054	0.265289	0.161729	0.099202	0.080396	0.176468	0.054273	0.006515	0.100602	0.265289	Deciduous	0.016473	Deciduous	0.014521	0.018248	0.033041	0.048264	0.040578	0.020998	0.07294	0.013191	0.002684	0.023461	0.016728	0.034118	0.261716	0.15359	0.097275	0.085565	0.191066	0.051973	0.007203	0.100768	0.261716	Deciduous	0.016728	Deciduous	0.016218	0.04399	0.268862	0.169867	0.10113	0.075227	0.16187	0.056573	0.005827
-151.0724278620	59.9571476602	Alpine	0.014105	0.036462	0.266379	0.161223	0.105497	0.084414	0.161717	0.057831	0.006361	0.106012	0.266379	Deciduous	0.014105	Deciduous	0.011838	0.01952	0.026337	0.038951	0.037912	0.023271	0.066703	0.013929	0.002542	0.030644	0.013934	0.033209	0.269781	0.147978	0.096348	0.087872	0.175581	0.054164	0.007341	0.113792	0.269781	Deciduous	0.013934	Deciduous	0.014276	0.039714	0.262978	0.174467	0.114647	0.080956	0.147853	0.061498	0.005381
-151.0716359260	59.9660808334	Alpine	0.014105	0.036462	0.266379	0.161223	0.105497	0.084414	0.161717	0.057831	0.006361	0.106012	0.266379	Deciduous	0.014105	Deciduous	0.011838	0.01952	0.026337	0.038951	0.037912	0.023271	0.066703	0.013929	0.002542	0.030644	0.013934	0.033209	0.269781	0.147978	0.096348	0.087872	0.175581	0.054164	0.007341	0.113792	0.269781	Deciduous	0.013934	Deciduous	0.014276	0.039714	0.262978	0.174467	0.114647	0.080956	0.147853	0.061498	0.005381
-151.0708435620	59.9750139798	Alpine	0.015669	0.037923	0.261194	0.154461	0.101826	0.086651	0.173798	0.056291	0.006612	0.105574	0.261194	Deciduous	0.015669	Deciduous	0.01453	0.018057	0.033727	0.049953	0.041246	0.024023	0.075207	0.013509	0.002566	0.028862	0.014936	0.031556	0.262824	0.138791	0.098946	0.096263	0.188142	0.05329	0.00732	0.107932	0.262824	Deciduous	0.014936	Deciduous	0.016403	0.044289	0.259564	0.170131	0.104707	0.077039	0.159455	0.059292	0.005905
-151.0700507700	59.9839470996	Alpine	0.021187	0.018061	0.227785	0.147923	0.116479	0.091092	0.208473	0.059563	0.008289	0.101148	0.227785	Deciduous	0.021187	Deciduous	0.014361	0.013397	0.064398	0.046759	0.035322	0.023604	0.104634	0.013008	0.004022	0.028971	0.023609	0.016439	0.22141	0.127299	0.116495	0.103524	0.220575	0.05483	0.008542	0.107277	0.22141	Deciduous	0.023609	Deciduous	0.018765	0.019684	0.234159	0.168547	0.116463	0.07866	0.196371	0.064296	0.008037
-151.0692575480	59.9928801930	Alpine	0.018438	0.029356	0.245535	0.167364	0.114949	0.072939	0.19092	0.066883	0.008061	0.085554	0.245535	Deciduous	0.018438	Deciduous	0.013388	0.014229	0.0831	0.053574	0.036305	0.022093	0.104224	0.016199	0.003966	0.029308	0.020025	0.021148	0.229887	0.166362	0.112564	0.07711	0.211474	0.063701	0.00876	0.08897	0.229887	Deciduous	0.020025	Deciduous	0.016851	0.037565	0.261183	0.168365	0.117334	0.068768	0.170366	0.070066	0.007363
-151.0684638980	60.0018132603	Alpine	0.021073	0.018389	0.243433	0.161195	0.115037	0.077308	0.210327	0.05915	0.008519	0.085569	0.243433	Deciduous	0.021073	Deciduous	0.015965	0.010269	0.107306	0.042873	0.050966	0.020678	0.129781	0.012666	0.005393	0.020442	0.025203	0.016684	0.267055	0.147656	0.104902	0.087485	0.202199	0.055623	0.00882	0.084375	0.267055	Deciduous	0.025203	Deciduous	0.016942	0.020094	0.219811	0.174734	0.125173	0.067132	0.218454	0.062678	0.008217
-151.0676698170	60.0107463017	Alpine	0.020036	0.019617	0.242704	0.159379	0.117023	0.080072	0.20562	0.05887	0.008138	0.08854	0.242704	Deciduous	0.020036	Deciduous	0.014815	0.014433	0.106129	0.041324	0.048877	0.021192	0.131396	0.015209	0.006202	0.021039	0.024049	0.018019	0.267729	0.145701	0.109347	0.085256	0.198816	0.057312	0.008471	0.0853	0.267729	Deciduous	0.024049	Deciduous	0.016023	0.021215	0.217679	0.173058	0.1247	0.074889	0.212424	0.060427	0.007805
-151.0660803660	60.0286123073	Alpine	0.007289	0.045108	0.303098	0.159172	0.09459	0.115288	0.107715	0.059973	0.004025	0.103742	0.303098	Deciduous	0.007289	Deciduous	0.006321	0.042086	0.031932	0.028557	0.010864	0.014951	0.026512	0.014618	0.002511	0.030514	0.009974	0.040227	0.293249	0.140978	0.086766	0.119851	0.131769	0.064933	0.004162	0.108091	0.293249	Deciduous	0.009974	Deciduous	0.004604	0.049989	0.312946	0.177366	0.102414	0.110725	0.083662	0.055013	0.003888
-151.0652849950	60.0375452721	Alpine	0.008332	0.066527	0.29748	0.134701	0.092811	0.119432	0.115675	0.060263	0.00299	0.101789	0.29748	Deciduous	0.008332	Deciduous	0.006952	0.052466	0.019896	0.024786	0.015569	0.02008	0.02951	0.010171	0.002136	0.0248	0.010929	0.059801	0.301325	0.126721	0.086389	0.127561	0.117152	0.064034	0.002529	0.103559	0.301325	Deciduous	0.010929	Deciduous	0.005736	0.073253	0.293635	0.142682	0.099233	0.111302	0.114197	0.056491	0.003452
-151.0644891920	60.0464782117	Alpine	0.008666	0.075645	0.289757	0.138912	0.094142	0.114871	0.116698	0.061312	0.002746	0.09725	0.289757	Deciduous	0.008666	Deciduous	0.007056	0.055207	0.021142	0.026484	0.015836	0.019157	0.024121	0.016504	0.001802	0.024956	0.010883	0.066496	0.299104	0.125839	0.089384	0.122665	0.118695	0.06015	0.002515	0.104267	0.299104	Deciduous	0.010883	Deciduous	0.00645	0.084794	0.28041	0.151985	0.098899	0.107078	0.1147	0.062474	0.002976
-151.0636929580	60.0554111264	Alpine	0.008114	0.056225	0.282733	0.153909	0.106412	0.119276	0.112801	0.065869	0.002952	0.091709	0.282733	Deciduous	0.008114	Deciduous	0.007196	0.049377	0.032077	0.022826	0.023101	0.026208	0.024381	0.016068	0.002078	0.020112	0.011124	0.051998	0.269919	0.141009	0.101234	0.122264	0.130429	0.070579	0.002521	0.098923	0.269919	Deciduous	0.011124	Deciduous	0.005105	0.060451	0.295548	0.166808	0.11159	0.116288	0.095173	0.06116	0.003382
-151.1107375670	59.3134877528	Alpine	0.023594	0.018855	0.069964	0.294851	0.260213	0.073588	0.142914	0.045463	0.017732	0.052826	0.294851	Herbaceous	0.023594	Herbaceous	0.012239	0.005705	0.064976	0.007258	0.056208	0.015938	0.025201	0.014825	0.011585	0.013644	0.026009	0.014357	0.042717	0.29236	0.289103	0.069103	0.14247	0.049782	0.019619	0.054481	0.29236	Herbaceous	0.026009	Herbaceous	0.021179	0.023354	0.097212	0.297343	0.231323	0.078072	0.143357	0.041144	0.015845
-151.1076685350	59.3492296453	Alpine	0.032709	0.013383	0.04867	0.275089	0.31833	0.060623	0.143056	0.045689	0.018137	0.044314	0.31833	Mixed Conifer	0.032709	Mixed Conifer	0.020815	0.003631	0.044547	0.047998	0.088981	0.026759	0.020078	0.012638	0.006102	0.016001	0.035343	0.013731	0.050729	0.270939	0.313197	0.058662	0.136747	0.04835	0.01797	0.054332	0.313197	Mixed Conifer	0.035343	Mixed Conifer	0.030076	0.013035	0.04661	0.279238	0.323463	0.062584	0.149365	0.043028	0.018304
-151.1069002590	59.3581650159	Alpine	0.017564	0.014919	0.123672	0.290645	0.213124	0.068157	0.147053	0.060628	0.011695	0.052543	0.290645	Herbaceous	0.017564	Herbaceous	0.007482	0.009586	0.073455	0.021211	0.023985	0.016696	0.025354	0.024672	0.00841	0.016701	0.017511	0.013358	0.128841	0.281076	0.221057	0.071521	0.131375	0.065227	0.012854	0.05718	0.281076	Herbaceous	0.017511	Herbaceous	0.017618	0.01648	0.118503	0.300215	0.205191	0.064793	0.162732	0.056028	0.010536
-151.1045929810	59.3849708853	Alpine	0.045505	0.009269	0.035331	0.260263	0.33485	0.065371	0.144274	0.04474	0.036549	0.023851	0.33485	Mixed Conifer	0.045505	Mixed Conifer	0.039902	0.009857	0.055057	0.057848	0.08567	0.029494	0.061609	0.022296	0.02939	0.011883	0.042598	0.005595	0.009579	0.247739	0.369619	0.054988	0.162147	0.048685	0.041855	0.017195	0.369619	Mixed Conifer	0.042598	Mixed Conifer	0.048411	0.012942	0.061083	0.272786	0.30008	0.075753	0.1264	0.040794	0.031244
-151.0991950020	59.4475165233	Alpine	0.021307	0.016137	0.07955	0.290975	0.252769	0.071116	0.160124	0.048487	0.016516	0.043019	0.290975	Herbaceous	0.021307	Herbaceous	0.008613	0.010169	0.072713	0.016609	0.069058	0.02253	0.009875	0.016771	0.010352	0.011706	0.022758	0.014771	0.054392	0.290879	0.270772	0.070508	0.158336	0.055469	0.017156	0.044958	0.290879	Herbaceous	0.022758	Herbaceous	0.019857	0.017503	0.104708	0.291071	0.234765	0.071724	0.161911	0.041504	0.015877
-151.0968754200	59.4743212137	Alpine	0.014544	0.019742	0.127817	0.281644	0.202685	0.077099	0.13911	0.078997	0.00737	0.050992	0.281644	Herbaceous	0.014544	Herbaceous	0.006472	0.007989	0.063495	0.013302	0.012657	0.00883	0.013444	0.059712	0.001889	0.012606	0.013379	0.01968	0.131445	0.276154	0.202377	0.077644	0.133077	0.082772	0.007971	0.055502	0.276154	Herbaceous	0.013379	Herbaceous	0.015709	0.019803	0.124189	0.287133	0.202993	0.076555	0.145144	0.075223	0.006768
-151.0914486190	59.5368641703	Alpine	0.050748	0.0126	0.058621	0.20437	0.337558	0.06573	0.134569	0.049933	0.055831	0.030039	0.337558	Mixed Conifer	0.050748	Mixed Conifer	0.045688	0.007018	0.075698	0.053999	0.102807	0.028778	0.044879	0.017879	0.059122	0.007828	0.050766	0.009531	0.061384	0.189104	0.350481	0.053988	0.138153	0.0546	0.060679	0.031314	0.350481	Mixed Conifer	0.050766	Mixed Conifer	0.050729	0.01567	0.055858	0.219636	0.324634	0.077473	0.130985	0.045267	0.050983
-151.0898943780	59.5547332540	Alpine	0.013035	0.017398	0.205791	0.249015	0.168564	0.068457	0.126273	0.087812	0.007341	0.056313	0.249015	Herbaceous	0.013035	Herbaceous	0.009353	0.011846	0.02814	0.044371	0.016136	0.011409	0.020436	0.029201	0.001862	0.018903	0.015792	0.01623	0.202559	0.23522	0.164198	0.069572	0.130694	0.097362	0.007043	0.061328	0.23522	Herbaceous	0.015792	Herbaceous	0.010279	0.018565	0.209023	0.26281	0.17293	0.067341	0.121853	0.078263	0.007639
-151.0891166350	59.5636677414	Alpine	0.027955	0.011272	0.086131	0.2887	0.251737	0.059841	0.132419	0.073906	0.01356	0.054479	0.2887	Herbaceous	0.027955	Herbaceous	0.02071	0.010611	0.073803	0.020003	0.059625	0.037241	0.021029	0.037216	0.008072	0.021843	0.030801	0.008968	0.065731	0.296524	0.260512	0.05464	0.125033	0.087591	0.014572	0.055629	0.296524	Herbaceous	0.030801	Herbaceous	0.02511	0.013576	0.106532	0.280876	0.242962	0.065042	0.139806	0.06022	0.012548
-151.0867809110	59.5904709884	Alpine	0.022375	0.013016	0.09421	0.293298	0.231948	0.055035	0.128612	0.093524	0.012296	0.055686	0.293298	Herbaceous	0.022375	Herbaceous	0.017684	0.009803	0.073559	0.010573	0.056064	0.034222	0.019859	0.039841	0.006396	0.027631	0.023474	0.010511	0.076853	0.292166	0.233855	0.050247	0.129709	0.110916	0.012378	0.059892	0.292166	Herbaceous	0.023474	Herbaceous	0.021276	0.015521	0.111567	0.294429	0.230041	0.059823	0.127516	0.076133	0.012214
-151.0820982070	59.6440765316	Alpine	0.010956	0.028174	0.266681	0.2006	0.143586	0.078622	0.127131	0.061683	0.006435	0.076131	0.266681	Deciduous	0.010956	Deciduous	0.008927	0.01416	0.029988	0.034856	0.016728	0.008169	0.011187	0.015114	0.002598	0.019632	0.011887	0.030435	0.272067	0.191022	0.137746	0.083185	0.123162	0.065645	0.006752	0.0781	0.272067	Deciduous	0.011887	Deciduous	0.010025	0.025914	0.261294	0.210179	0.149427	0.07406	0.1311	0.057722	0.006118
-151.0552761060	59.9478193053	Alpine	0.014125	0.036932	0.272443	0.16301	0.104598	0.083023	0.162202	0.056234	0.006276	0.101157	0.272443	Deciduous	0.014125	Deciduous	0.011408	0.018902	0.03054	0.037054	0.038086	0.023348	0.067005	0.012231	0.002934	0.022759	0.014721	0.032708	0.273408	0.154729	0.095153	0.086497	0.178136	0.052826	0.007227	0.104594	0.273408	Deciduous	0.014721	Deciduous	0.013529	0.041157	0.271478	0.17129	0.114043	0.079549	0.146268	0.059643	0.005324
-151.0544797590	59.9567523996	Alpine	0.017168	0.036481	0.261738	0.171611	0.098497	0.083319	0.16984	0.057323	0.006581	0.097442	0.261738	Deciduous	0.017168	Deciduous	0.014995	0.014908	0.047588	0.056552	0.036159	0.020659	0.079923	0.015534	0.002194	0.024142	0.017512	0.034497	0.248401	0.166487	0.09667	0.090887	0.185823	0.053454	0.006809	0.099461	0.248401	Deciduous	0.017512	Deciduous	0.016825	0.038465	0.275075	0.176736	0.100324	0.07575	0.153857	0.061192	0.006353
-151.0528857720	59.9746185074	Alpine	0.0172	0.033423	0.259736	0.177037	0.098678	0.078565	0.171797	0.0592	0.006814	0.097549	0.259736	Deciduous	0.0172	Deciduous	0.014576	0.016316	0.064058	0.054066	0.037017	0.019916	0.082315	0.019129	0.00199	0.029603	0.018105	0.028287	0.243727	0.176693	0.096915	0.080118	0.193226	0.057081	0.007259	0.09859	0.243727	Deciduous	0.018105	Deciduous	0.016295	0.038559	0.275744	0.177382	0.100442	0.077013	0.150369	0.061319	0.00637
-151.0520881320	59.9835515212	Alpine	0.017181	0.033481	0.251725	0.181201	0.10341	0.078786	0.173207	0.059762	0.006806	0.094441	0.251725	Deciduous	0.017181	Deciduous	0.014593	0.016713	0.066579	0.044628	0.039586	0.021312	0.081059	0.018233	0.002592	0.023702	0.018069	0.026886	0.234194	0.183413	0.101764	0.082126	0.19357	0.057661	0.007747	0.094571	0.234194	Deciduous	0.018069	Deciduous	0.016292	0.040075	0.269255	0.178989	0.105057	0.075446	0.152845	0.061864	0.005866
-151.0504915570	60.0014174698	Alpine	0.017277	0.035639	0.256034	0.173833	0.100402	0.081855	0.170697	0.061205	0.006886	0.096172	0.256034	Deciduous	0.017277	Deciduous	0.013917	0.019097	0.059017	0.049743	0.034502	0.019868	0.084096	0.018974	0.002628	0.023076	0.017905	0.034396	0.240645	0.1679	0.100386	0.085809	0.184776	0.059785	0.007426	0.100972	0.240645	Deciduous	0.017905	Deciduous	0.016649	0.036883	0.271423	0.179766	0.100418	0.0779	0.156618	0.062626	0.006345
-151.0496926210	60.0103504049	Alpine	0.013573	0.040752	0.271945	0.163125	0.099449	0.097137	0.148496	0.061301	0.00701	0.097212	0.271945	Deciduous	0.013573	Deciduous	0.011854	0.027413	0.022689	0.051237	0.03698	0.016295	0.08769	0.013544	0.003167	0.024338	0.015214	0.032609	0.284204	0.148447	0.084037	0.097757	0.167319	0.063261	0.007529	0.099621	0.284204	Deciduous	0.015214	Deciduous	0.011932	0.048894	0.259686	0.177803	0.11486	0.096517	0.129673	0.05934	0.006491
-151.0480934510	60.0282161979	Alpine	0.007289	0.045108	0.303098	0.159172	0.09459	0.115288	0.107715	0.059973	0.004025	0.103742	0.303098	Deciduous	0.007289	Deciduous	0.006321	0.042086	0.031932	0.028557	0.010864	0.014951	0.026512	0.014618	0.002511	0.030514	0.009974	0.040227	0.293249	0.140978	0.086766	0.119851	0.131769	0.064933	0.004162	0.108091	0.293249	Deciduous	0.009974	Deciduous	0.004604	0.049989	0.312946	0.177366	0.102414	0.110725	0.083662	0.055013	0.003888
-151.0456914440	60.0550146976	Alpine	0.008598	0.060901	0.295739	0.141041	0.099477	0.125633	0.110265	0.058402	0.003202	0.096741	0.295739	Deciduous	0.008598	Deciduous	0.007708	0.050826	0.028028	0.025194	0.020937	0.020375	0.028594	0.011005	0.00239	0.019435	0.011591	0.059572	0.286976	0.132221	0.093629	0.133571	0.118946	0.06111	0.003019	0.099365	0.286976	Deciduous	0.011591	Deciduous	0.005605	0.062229	0.304502	0.149862	0.105324	0.117695	0.101585	0.055694	0.003385
-151.0923604960	59.3220330080	Alpine	0.016707	0.015162	0.121684	0.281309	0.206651	0.069385	0.159835	0.065892	0.010254	0.053119	0.281309	Herbaceous	0.016707	Herbaceous	0.008472	0.01225	0.078789	0.021161	0.026053	0.015752	0.016515	0.033513	0.005725	0.025232	0.017377	0.013852	0.125052	0.267802	0.196415	0.069451	0.159538	0.076081	0.010138	0.064294	0.267802	Herbaceous	0.017377	Herbaceous	0.016038	0.016473	0.118316	0.294816	0.216887	0.06932	0.160132	0.055703	0.01037
-151.0915887800	59.3309683997	Alpine	0.023613	0.020257	0.08631	0.277736	0.262043	0.063739	0.155103	0.053291	0.014108	0.043799	0.277736	Herbaceous	0.023613	Herbaceous	0.013005	0.006327	0.069499	0.030356	0.085357	0.0246	0.018457	0.021833	0.007766	0.010612	0.026151	0.018142	0.064229	0.281478	0.273745	0.064536	0.147509	0.0622	0.014881	0.047129	0.281478	Herbaceous	0.026151	Herbaceous	0.021076	0.022373	0.108392	0.273993	0.250341	0.062941	0.162698	0.044382	0.013335
-151.0908166540	59.3399037502	Alpine	0.023613	0.020257	0.08631	0.277736	0.262043	0.063739	0.155103	0.053291	0.014108	0.043799	0.277736	Herbaceous	0.023613	Herbaceous	0.013005	0.006327	0.069499	0.030356	0.085357	0.0246	0.018457	0.021833	0.007766	0.010612	0.026151	0.018142	0.064229	0.281478	0.273745	0.064536	0.147509	0.0622	0.014881	0.047129	0.281478	Herbaceous	0.026151	Herbaceous	0.021076	0.022373	0.108392	0.273993	0.250341	0.062941	0.162698	0.044382	0.013335
-151.0892711720	59.3577743282	Alpine	0.027932	0.013044	0.044681	0.278751	0.31139	0.069109	0.131713	0.047941	0.01761	0.057831	0.31139	Mixed Conifer	0.027932	Mixed Conifer	0.015026	0.006725	0.045693	0.050347	0.075745	0.026772	0.023436	0.012202	0.006778	0.029272	0.02672	0.015784	0.052687	0.258835	0.312142	0.067041	0.124651	0.049244	0.018692	0.074205	0.312142	Mixed Conifer	0.02672	Mixed Conifer	0.029143	0.010304	0.036676	0.298666	0.310638	0.071177	0.138775	0.046638	0.016528
-151.0884978160	59.3667095561	Alpine	0.04241	0.007306	0.028831	0.256689	0.348705	0.049681	0.152275	0.042361	0.04872	0.023023	0.348705	Mixed Conifer	0.04241	Mixed Conifer	0.023766	0.006879	0.039469	0.050712	0.052412	0.031182	0.058849	0.026667	0.038689	0.006167	0.047039	0.004729	0.009463	0.243787	0.363046	0.048376	0.161982	0.049097	0.053442	0.019039	0.363046	Mixed Conifer	0.047039	Mixed Conifer	0.037781	0.009883	0.048199	0.26959	0.334363	0.050985	0.142567	0.035625	0.043999
-151.0877240490	59.3756447436	Alpine	0.04241	0.007306	0.028831	0.256689	0.348705	0.049681	0.152275	0.042361	0.04872	0.023023	0.348705	Mixed Conifer	0.04241	Mixed Conifer	0.023766	0.006879	0.039469	0.050712	0.052412	0.031182	0.058849	0.026667	0.038689	0.006167	0.047039	0.004729	0.009463	0.243787	0.363046	0.048376	0.161982	0.049097	0.053442	0.019039	0.363046	Mixed Conifer	0.047039	Mixed Conifer	0.037781	0.009883	0.048199	0.26959	0.334363	0.050985	0.142567	0.035625	0.043999
-151.0854002790	59.4024500653	Alpine	0.074675	0.003654	0.008597	0.238677	0.371484	0.034402	0.12849	0.050214	0.074198	0.01561	0.371484	Mixed Conifer	0.074675	Mixed Conifer	0.04479	0.004867	0.008695	0.055474	0.055278	0.026561	0.094424	0.024914	0.067182	0.007779	0.089988	0.001472	0.007821	0.232441	0.377356	0.030708	0.091712	0.058207	0.09378	0.016516	0.377356	Mixed Conifer	0.089988	Mixed Conifer	0.059361	0.005835	0.009373	0.244913	0.365611	0.038096	0.165269	0.04222	0.054617
-151.0799637120	59.4649944372	Alpine	0.024635	0.018925	0.081828	0.298183	0.268968	0.066544	0.141184	0.045858	0.015298	0.038576	0.298183	Herbaceous	0.024635	Herbaceous	0.013516	0.009844	0.071661	0.011928	0.084774	0.027522	0.027031	0.016224	0.008802	0.011528	0.026374	0.017307	0.06302	0.295984	0.283329	0.066991	0.134633	0.053786	0.014651	0.043926	0.295984	Herbaceous	0.026374	Herbaceous	0.022896	0.020544	0.100636	0.300381	0.254608	0.066098	0.147736	0.03793	0.015944
-151.0768479920	59.5007332320	Alpine	0.01781	0.02107	0.097645	0.279296	0.216011	0.078213	0.150604	0.068552	0.009156	0.061643	0.279296	Herbaceous	0.01781	Herbaceous	0.009766	0.007512	0.079078	0.017168	0.026997	0.011775	0.007021	0.032791	0.004476	0.022981	0.021663	0.020539	0.075681	0.284476	0.219104	0.074228	0.154153	0.078997	0.010518	0.060641	0.284476	Herbaceous	0.021663	Herbaceous	0.013957	0.021602	0.119608	0.274117	0.212918	0.082198	0.147054	0.058106	0.007794
-151.0745068380	59.5275369339	Alpine	0.042794	0.012297	0.04592	0.215075	0.34101	0.068603	0.132702	0.046054	0.061152	0.034394	0.34101	Mixed Conifer	0.042794	Mixed Conifer	0.029813	0.00981	0.052595	0.043833	0.115458	0.037218	0.035277	0.0117	0.057617	0.007797	0.044747	0.012828	0.020536	0.200712	0.382555	0.063445	0.130554	0.048506	0.061035	0.035083	0.382555	Mixed Conifer	0.044747	Mixed Conifer	0.040842	0.011766	0.071305	0.229438	0.299464	0.07376	0.134849	0.043602	0.06127
-151.0737256200	59.5364714272	Alpine	0.050536	0.010503	0.066759	0.190961	0.354028	0.066991	0.112015	0.052517	0.059388	0.036301	0.354028	Mixed Conifer	0.050536	Mixed Conifer	0.042707	0.00982	0.073996	0.065339	0.094754	0.036306	0.030293	0.011612	0.062733	0.013645	0.059207	0.007625	0.0718	0.174466	0.379938	0.059005	0.099316	0.052274	0.062364	0.034004	0.379938	Mixed Conifer	0.059207	Mixed Conifer	0.041866	0.013382	0.061719	0.207456	0.328119	0.074978	0.124713	0.05276	0.056411
-151.0729439850	59.5454058838	Alpine	0.039816	0.014017	0.058618	0.258752	0.278977	0.071069	0.164908	0.05139	0.023683	0.038771	0.278977	Mixed Conifer	0.039816	Mixed Conifer	0.031312	0.007981	0.071092	0.025427	0.073209	0.037265	0.054814	0.0123	0.018099	0.013451	0.041927	0.011968	0.064367	0.248557	0.27296	0.068338	0.164169	0.055827	0.02546	0.046428	0.27296	Mixed Conifer	0.041927	Mixed Conifer	0.037705	0.016066	0.052869	0.268946	0.284993	0.0738	0.165648	0.046953	0.021907
-151.0721619330	59.5543403040	Alpine	0.041506	0.016092	0.059065	0.247864	0.277141	0.071883	0.156337	0.059382	0.022301	0.048429	0.277141	Mixed Conifer	0.041506	Mixed Conifer	0.032651	0.006456	0.071693	0.060705	0.049348	0.035765	0.044354	0.017981	0.014581	0.015957	0.04137	0.015682	0.067265	0.21762	0.272568	0.072345	0.160738	0.068819	0.025662	0.057932	0.272568	Mixed Conifer	0.04137	Mixed Conifer	0.041642	0.016502	0.050866	0.278109	0.281715	0.07142	0.151937	0.049944	0.018941
-151.0713794630	59.5632746878	Alpine	0.012568	0.0251	0.267304	0.214468	0.138615	0.068402	0.128404	0.071908	0.006192	0.06704	0.267304	Deciduous	0.012568	Deciduous	0.008279	0.010871	0.03759	0.021049	0.027511	0.005031	0.023673	0.016664	0.001882	0.015738	0.0129	0.026558	0.277104	0.210288	0.127108	0.071364	0.12444	0.073718	0.005701	0.070819	0.277104	Deciduous	0.0129	Deciduous	0.012236	0.023642	0.257504	0.218648	0.150121	0.06544	0.132367	0.070098	0.006683
-151.0698132680	59.5811433475	Alpine	0.014936	0.017953	0.212314	0.247446	0.162407	0.066315	0.119625	0.086641	0.007101	0.065261	0.247446	Herbaceous	0.014936	Herbaceous	0.009253	0.008327	0.023229	0.021145	0.023085	0.024024	0.035546	0.027175	0.001905	0.023344	0.018426	0.017245	0.212523	0.237803	0.15307	0.069497	0.122927	0.094049	0.006461	0.068	0.237803	Herbaceous	0.018426	Herbaceous	0.011446	0.018661	0.212106	0.25709	0.171744	0.063133	0.116323	0.079232	0.007741
-151.0651046250	59.6347484766	Alpine	0.01757	0.023134	0.242347	0.21721	0.158033	0.067886	0.129335	0.069495	0.006924	0.068066	0.242347	Deciduous	0.01757	Deciduous	0.013977	0.010586	0.03737	0.029757	0.035909	0.017608	0.01896	0.01772	0.001684	0.02274	0.019777	0.019959	0.262229	0.196269	0.146551	0.068669	0.138408	0.06926	0.006681	0.072197	0.262229	Deciduous	0.019777	Deciduous	0.015362	0.026309	0.222465	0.238151	0.169515	0.067104	0.120262	0.069731	0.007166
-151.0643183800	59.6436825430	Alpine	0.023966	0.021292	0.173988	0.250522	0.219203	0.060025	0.11535	0.074478	0.01067	0.050507	0.250522	Herbaceous	0.023966	Herbaceous	0.01901	0.009623	0.037378	0.027705	0.025895	0.028171	0.025643	0.016511	0.004099	0.010362	0.0261	0.020547	0.181887	0.229817	0.223177	0.061141	0.108747	0.083563	0.010067	0.054953	0.229817	Herbaceous	0.0261	Herbaceous	0.021833	0.022036	0.16609	0.271227	0.21523	0.058909	0.121952	0.065393	0.011272
-151.0635317140	59.6526165751	Alpine	0.023966	0.021292	0.173988	0.250522	0.219203	0.060025	0.11535	0.074478	0.01067	0.050507	0.250522	Herbaceous	0.023966	Herbaceous	0.01901	0.009623	0.037378	0.027705	0.025895	0.028171	0.025643	0.016511	0.004099	0.010362	0.0261	0.020547	0.181887	0.229817	0.223177	0.061141	0.108747	0.083563	0.010067	0.054953	0.229817	Herbaceous	0.0261	Herbaceous	0.021833	0.022036	0.16609	0.271227	0.21523	0.058909	0.121952	0.065393	0.011272
-151.0611691870	59.6794184678	Alpine	0.01058	0.038423	0.27168	0.177237	0.123471	0.098153	0.135505	0.047254	0.00621	0.091487	0.27168	Deciduous	0.01058	Deciduous	0.007367	0.011507	0.034462	0.027127	0.0237	0.012242	0.017475	0.010018	0.002902	0.010187	0.01136	0.035502	0.284597	0.179284	0.121233	0.094667	0.129241	0.044249	0.007161	0.092706	0.284597	Deciduous	0.01136	Deciduous	0.009799	0.041344	0.258764	0.175189	0.125708	0.101639	0.14177	0.050259	0.005258
-151.0365320860	59.9563547248	Alpine	0.017256	0.037054	0.266455	0.163009	0.099531	0.079929	0.1753	0.055384	0.006777	0.099306	0.266455	Deciduous	0.017256	Deciduous	0.014707	0.016312	0.037398	0.051435	0.035146	0.023112	0.074747	0.013242	0.002321	0.025221	0.017324	0.034232	0.260123	0.152856	0.104475	0.085266	0.186015	0.053488	0.007232	0.09899	0.260123	Deciduous	0.017324	Deciduous	0.017188	0.039876	0.272787	0.173162	0.094587	0.074592	0.164584	0.057281	0.006321
-151.0349284130	59.9742206195	Alpine	0.014215	0.037129	0.270629	0.160424	0.104334	0.085728	0.162577	0.057176	0.006812	0.100975	0.270629	Deciduous	0.014215	Deciduous	0.01148	0.018885	0.029527	0.046995	0.039022	0.023349	0.071293	0.013988	0.003008	0.028568	0.014864	0.033035	0.269126	0.14963	0.095965	0.091694	0.178385	0.053199	0.007305	0.106797	0.269126	Deciduous	0.014864	Deciduous	0.013566	0.041224	0.272132	0.171219	0.112704	0.079762	0.146768	0.061152	0.00632
-151.0333230040	59.9920864073	Alpine	0.017756	0.033809	0.248548	0.180937	0.104808	0.078707	0.173876	0.062801	0.007086	0.09167	0.248548	Deciduous	0.017756	Deciduous	0.014349	0.016366	0.073622	0.051331	0.039122	0.020627	0.089343	0.018029	0.002397	0.026373	0.018739	0.027388	0.22694	0.184614	0.104187	0.080627	0.194463	0.060821	0.007811	0.09441	0.22694	Deciduous	0.018739	Deciduous	0.016773	0.040231	0.270157	0.17726	0.105429	0.076788	0.153289	0.064782	0.006361
-151.0325196480	60.0010192617	Alpine	0.018443	0.037061	0.269177	0.167367	0.102122	0.080819	0.164907	0.059839	0.006589	0.093676	0.269177	Deciduous	0.018443	Deciduous	0.014804	0.018275	0.033353	0.05153	0.035177	0.021482	0.072866	0.017096	0.002205	0.021538	0.019093	0.034173	0.269634	0.160941	0.098949	0.085032	0.171952	0.058698	0.006837	0.09469	0.269634	Deciduous	0.019093	Deciduous	0.017793	0.039949	0.26872	0.173792	0.105295	0.076606	0.157862	0.06098	0.006341
-151.0317158570	60.0099520900	Alpine	0.015155	0.036529	0.267875	0.163554	0.100804	0.089636	0.158174	0.0625	0.006457	0.099316	0.267875	Deciduous	0.015155	Deciduous	0.012823	0.017236	0.035808	0.050618	0.034958	0.018856	0.076569	0.015041	0.002707	0.027344	0.016738	0.029621	0.273511	0.154856	0.092956	0.092159	0.174252	0.061198	0.00639	0.098319	0.273511	Deciduous	0.016738	Deciduous	0.013571	0.043436	0.26224	0.172252	0.108653	0.087114	0.142096	0.063802	0.006523
-151.0309116300	60.0188848924	Alpine	0.013536	0.042141	0.272145	0.164279	0.101403	0.097426	0.147018	0.059662	0.006986	0.095404	0.272145	Deciduous	0.013536	Deciduous	0.012217	0.028901	0.021132	0.047893	0.036272	0.016822	0.076181	0.01408	0.003582	0.023239	0.015666	0.0358	0.282024	0.145902	0.085426	0.100146	0.169227	0.057674	0.006975	0.10116	0.282024	Deciduous	0.015666	Deciduous	0.011406	0.048481	0.262267	0.182655	0.11738	0.094706	0.124809	0.06165	0.006997
-151.0301069690	60.0278176692	Alpine	0.008856	0.046174	0.296615	0.169026	0.095651	0.101949	0.121813	0.057896	0.004692	0.097327	0.296615	Deciduous	0.008856	Deciduous	0.007959	0.034444	0.04484	0.041733	0.021206	0.019599	0.03438	0.011163	0.001891	0.026678	0.010656	0.042292	0.295648	0.140223	0.080571	0.108729	0.147805	0.059106	0.005567	0.109403	0.295648	Deciduous	0.010656	Deciduous	0.007056	0.050055	0.297583	0.197829	0.110732	0.09517	0.09582	0.056687	0.003818
-151.0770771480	59.2948342416	Alpine	0.008499	0.020049	0.214377	0.23066	0.174553	0.074198	0.152617	0.067505	0.005699	0.051843	0.23066	Herbaceous	0.008499	Herbaceous	0.002004	0.009741	0.025477	0.030616	0.026467	0.012691	0.0118	0.022827	0.000485	0.011282	0.008866	0.021051	0.218715	0.216831	0.169291	0.079228	0.155167	0.072555	0.005549	0.052748	0.218715	Deciduous	0.008866	Deciduous	0.008131	0.019047	0.210039	0.244488	0.179815	0.069168	0.150067	0.062456	0.00585
-151.0747504820	59.3216403588	Alpine	0.020788	0.01618	0.090901	0.307301	0.225603	0.069424	0.160054	0.053297	0.011611	0.04484	0.307301	Herbaceous	0.020788	Herbaceous	0.010439	0.01411	0.07938	0.018651	0.035225	0.018909	0.011614	0.017561	0.006102	0.012424	0.023974	0.013105	0.064509	0.312267	0.2364	0.071201	0.159622	0.059958	0.013059	0.045905	0.312267	Herbaceous	0.023974	Herbaceous	0.017603	0.019254	0.117293	0.302335	0.214806	0.067648	0.160486	0.046636	0.010164
-151.0700860270	59.3752514782	Alpine	0.036598	0.010067	0.045014	0.261752	0.31232	0.06587	0.152331	0.047785	0.03249	0.035773	0.31232	Mixed Conifer	0.036598	Mixed Conifer	0.02202	0.008461	0.032052	0.04121	0.039541	0.030625	0.033983	0.008608	0.018955	0.010682	0.041972	0.008164	0.031272	0.243803	0.324463	0.064544	0.167008	0.046827	0.038623	0.033324	0.324463	Mixed Conifer	0.041972	Mixed Conifer	0.031224	0.01197	0.058757	0.279701	0.300177	0.067196	0.137653	0.048744	0.026356
-151.0693071720	59.3841865225	Alpine	0.024324	0.014808	0.071885	0.272297	0.302706	0.068564	0.133841	0.04367	0.019718	0.048187	0.302706	Mixed Conifer	0.024324	Mixed Conifer	0.014921	0.005549	0.040746	0.038305	0.046444	0.027323	0.025949	0.014714	0.009352	0.012995	0.024772	0.013718	0.074614	0.253381	0.306229	0.068488	0.134301	0.045303	0.025245	0.053949	0.306229	Mixed Conifer	0.024772	Mixed Conifer	0.023876	0.015898	0.069155	0.291213	0.299184	0.068639	0.133381	0.042037	0.014191
-151.0622788120	59.4646001399	Alpine	0.045969	0.010144	0.051027	0.238749	0.32821	0.056886	0.158065	0.039934	0.046611	0.024405	0.32821	Mixed Conifer	0.045969	Mixed Conifer	0.030695	0.007991	0.051869	0.031531	0.068819	0.031009	0.041064	0.01878	0.033452	0.01325	0.050401	0.009286	0.024828	0.245874	0.339577	0.055051	0.159059	0.044423	0.052934	0.018567	0.339577	Mixed Conifer	0.050401	Mixed Conifer	0.041536	0.011001	0.077227	0.231625	0.316843	0.058721	0.157071	0.035444	0.040288
-151.0614958030	59.4735347920	Alpine	0.068268	0.002756	0.007267	0.237415	0.379933	0.03073	0.131808	0.047975	0.081832	0.012016	0.379933	Mixed Conifer	0.068268	Mixed Conifer	0.039469	0.004945	0.011321	0.072935	0.045113	0.023259	0.095779	0.025947	0.082185	0.005653	0.082993	0.00144	0.007895	0.219255	0.393834	0.026881	0.102343	0.053888	0.102948	0.008524	0.393834	Mixed Conifer	0.082993	Mixed Conifer	0.053543	0.004071	0.006639	0.255575	0.366032	0.03458	0.161272	0.042062	0.060716
-151.0607123760	59.4824694059	Alpine	0.044631	0.010162	0.058938	0.227479	0.336461	0.052794	0.151813	0.040415	0.057027	0.02028	0.336461	Mixed Conifer	0.044631	Mixed Conifer	0.028547	0.008418	0.060848	0.045417	0.082358	0.029543	0.040731	0.020409	0.050309	0.005853	0.053046	0.007894	0.02984	0.222375	0.361149	0.048525	0.15001	0.047597	0.060897	0.018666	0.361149	Mixed Conifer	0.053046	Mixed Conifer	0.036216	0.012429	0.088037	0.232584	0.311774	0.057063	0.153616	0.033233	0.053156
-151.0599285330	59.4914039819	Alpine	0.029632	0.021183	0.055224	0.222504	0.323373	0.068584	0.151887	0.054886	0.030204	0.042525	0.323373	Mixed Conifer	0.029632	Mixed Conifer	0.015292	0.010012	0.053975	0.070128	0.080903	0.033067	0.044993	0.025614	0.016769	0.027152	0.034058	0.020434	0.046162	0.21286	0.319796	0.068525	0.15756	0.063613	0.033873	0.043119	0.319796	Mixed Conifer	0.034058	Mixed Conifer	0.025205	0.021932	0.064286	0.232147	0.326949	0.068644	0.146213	0.046158	0.026535
-151.0567889750	59.5271419105	Alpine	0.042794	0.012297	0.04592	0.215075	0.34101	0.068603	0.132702	0.046054	0.061152	0.034394	0.34101	Mixed Conifer	0.042794	Mixed Conifer	0.029813	0.00981	0.052595	0.043833	0.115458	0.037218	0.035277	0.0117	0.057617	0.007797	0.044747	0.012828	0.020536	0.200712	0.382555	0.063445	0.130554	0.048506	0.061035	0.035083	0.382555	Mixed Conifer	0.044747	Mixed Conifer	0.040842	0.011766	0.071305	0.229438	0.299464	0.07376	0.134849	0.043602	0.06127
-151.0544299060	59.5539449683	Alpine	0.03952	0.015758	0.059424	0.227698	0.332492	0.072007	0.124039	0.051383	0.036394	0.041286	0.332492	Mixed Conifer	0.03952	Mixed Conifer	0.032308	0.007776	0.066438	0.046007	0.077529	0.037049	0.023239	0.015975	0.028636	0.01443	0.040812	0.015303	0.056942	0.210957	0.352866	0.070859	0.122223	0.05417	0.039909	0.035958	0.352866	Mixed Conifer	0.040812	Mixed Conifer	0.038228	0.016212	0.061906	0.24444	0.312117	0.073154	0.125854	0.048596	0.032878
-151.0528550920	59.5718134915	Alpine	0.016612	0.016575	0.125288	0.263178	0.182523	0.056483	0.134028	0.106727	0.009168	0.089419	0.263178	Herbaceous	0.016612	Herbaceous	0.008751	0.013079	0.092311	0.042309	0.027009	0.034991	0.038655	0.034813	0.004106	0.051475	0.018347	0.015668	0.108299	0.258927	0.167019	0.059718	0.144613	0.113591	0.009397	0.104421	0.258927	Herbaceous	0.018347	Herbaceous	0.014877	0.017482	0.142278	0.267429	0.198026	0.053247	0.123442	0.099863	0.008938
-151.0520670540	59.5807476991	Alpine	0.028493	0.023238	0.108313	0.266401	0.184442	0.057878	0.140406	0.104167	0.013422	0.073242	0.266401	Herbaceous	0.028493	Herbaceous	0.02143	0.009565	0.070325	0.030356	0.030046	0.033051	0.051111	0.036864	0.006521	0.026928	0.032098	0.024498	0.094933	0.26048	0.167613	0.055661	0.153015	0.117769	0.015525	0.078408	0.26048	Herbaceous	0.032098	Herbaceous	0.024888	0.021977	0.121693	0.272323	0.201271	0.060094	0.127796	0.090566	0.011318
-151.0473299680	59.6343522010	Alpine	0.01757	0.023134	0.242347	0.21721	0.158033	0.067886	0.129335	0.069495	0.006924	0.068066	0.242347	Deciduous	0.01757	Deciduous	0.013977	0.010586	0.03737	0.029757	0.035909	0.017608	0.01896	0.01772	0.001684	0.02274	0.019777	0.019959	0.262229	0.196269	0.146551	0.068669	0.138408	0.06926	0.006681	0.072197	0.262229	Deciduous	0.019777	Deciduous	0.015362	0.026309	0.222465	0.238151	0.169515	0.067104	0.120262	0.069731	0.007166
-151.0465389740	59.6432861626	Alpine	0.032468	0.012949	0.130413	0.254099	0.227991	0.059409	0.126554	0.085592	0.015431	0.055095	0.254099	Herbaceous	0.032468	Herbaceous	0.029243	0.008903	0.093986	0.034889	0.028917	0.02834	0.065809	0.017272	0.010014	0.012442	0.035806	0.011375	0.137138	0.227213	0.226286	0.062183	0.131205	0.095557	0.015292	0.057945	0.227213	Herbaceous	0.035806	Herbaceous	0.02913	0.014523	0.123688	0.280985	0.229696	0.056634	0.121903	0.075626	0.01557
-151.0193908730	59.9470217551	Alpine	0.016016	0.037112	0.269109	0.154637	0.106831	0.086795	0.164638	0.057163	0.006874	0.100826	0.269109	Deciduous	0.016016	Deciduous	0.013819	0.018302	0.027144	0.047451	0.039197	0.021319	0.070149	0.014168	0.002653	0.029736	0.016564	0.033128	0.272208	0.142461	0.098441	0.093072	0.177604	0.054995	0.007358	0.104169	0.272208	Deciduous	0.016564	Deciduous	0.015468	0.041095	0.266011	0.166812	0.115222	0.080518	0.151672	0.059331	0.00639
-151.0185848470	59.9559546359	Alpine	0.017256	0.037054	0.266455	0.163009	0.099531	0.079929	0.1753	0.055384	0.006777	0.099306	0.266455	Deciduous	0.017256	Deciduous	0.014707	0.016312	0.037398	0.051435	0.035146	0.023112	0.074747	0.013242	0.002321	0.025221	0.017324	0.034232	0.260123	0.152856	0.104475	0.085266	0.186015	0.053488	0.007232	0.09899	0.260123	Deciduous	0.017324	Deciduous	0.017188	0.039876	0.272787	0.173162	0.094587	0.074592	0.164584	0.057281	0.006321
-151.0177783850	59.9648874895	Alpine	0.013847	0.038785	0.266055	0.157053	0.104309	0.087765	0.16425	0.057051	0.006597	0.104288	0.266055	Deciduous	0.013847	Deciduous	0.011447	0.019443	0.025303	0.044739	0.035046	0.020245	0.068266	0.012623	0.00269	0.032381	0.014938	0.034519	0.271338	0.14003	0.098207	0.088728	0.183587	0.05309	0.007789	0.107774	0.271338	Deciduous	0.014938	Deciduous	0.012756	0.043052	0.260771	0.174076	0.110411	0.086802	0.144914	0.061011	0.005405
-151.0169714880	59.9738203162	Alpine	0.011945	0.0448	0.28178	0.154574	0.099488	0.101816	0.145291	0.051578	0.005617	0.103111	0.28178	Deciduous	0.011945	Deciduous	0.010694	0.026115	0.04301	0.043049	0.037725	0.016358	0.071123	0.011	0.002105	0.027671	0.014218	0.042504	0.269216	0.137569	0.092188	0.102216	0.172856	0.052417	0.006929	0.109888	0.269216	Deciduous	0.014218	Deciduous	0.009673	0.047095	0.294343	0.17158	0.106788	0.101416	0.117727	0.050739	0.004305
-151.0161641530	59.9827531160	Alpine	0.011662	0.04316	0.285561	0.156009	0.102468	0.099221	0.149555	0.048857	0.005771	0.097737	0.285561	Deciduous	0.011662	Deciduous	0.01035	0.027038	0.031122	0.037329	0.03612	0.018294	0.071231	0.013404	0.002548	0.022925	0.013941	0.038807	0.280724	0.136061	0.092476	0.102396	0.173058	0.04887	0.007311	0.106357	0.280724	Deciduous	0.013941	Deciduous	0.009383	0.047514	0.290397	0.175958	0.112459	0.096046	0.126052	0.048844	0.004231
-151.0153563820	59.9916858893	Alpine	0.014347	0.041345	0.267803	0.158576	0.099277	0.095026	0.157361	0.058614	0.007207	0.100444	0.267803	Deciduous	0.014347	Deciduous	0.012179	0.022413	0.024786	0.048574	0.037405	0.014639	0.072407	0.010009	0.003304	0.034008	0.015038	0.034748	0.273717	0.148961	0.089477	0.09315	0.178214	0.05763	0.007869	0.101195	0.273717	Deciduous	0.015038	Deciduous	0.013656	0.047941	0.261889	0.16819	0.109078	0.096902	0.136508	0.059598	0.006545
-151.0145481740	60.0006186363	Alpine	0.016397	0.036606	0.267731	0.157552	0.106912	0.085149	0.164017	0.059032	0.007372	0.09923	0.267731	Deciduous	0.016397	Deciduous	0.014934	0.015116	0.027566	0.04774	0.04271	0.018418	0.073532	0.014175	0.003241	0.023024	0.015988	0.03284	0.274645	0.138226	0.097438	0.090244	0.181738	0.054879	0.00883	0.105173	0.274645	Deciduous	0.015988	Deciduous	0.016807	0.040372	0.260818	0.176879	0.116386	0.080055	0.146297	0.063185	0.005914
-151.0137395280	60.0095513571	Alpine	0.01499	0.033088	0.269005	0.165172	0.103888	0.088752	0.158493	0.065734	0.007717	0.093161	0.269005	Deciduous	0.01499	Deciduous	0.012365	0.019592	0.032202	0.043972	0.042678	0.015268	0.072646	0.017098	0.003496	0.027252	0.014634	0.028016	0.275886	0.150306	0.087486	0.093762	0.177975	0.064525	0.00845	0.098961	0.275886	Deciduous	0.014634	Deciduous	0.015346	0.03816	0.262123	0.180038	0.120289	0.083743	0.139012	0.066943	0.006984
-151.0129304440	60.0184840519	Alpine	0.013656	0.035288	0.281763	0.168878	0.104259	0.095533	0.140161	0.064216	0.00697	0.089276	0.281763	Deciduous	0.013656	Deciduous	0.01107	0.02446	0.027101	0.050187	0.036985	0.019828	0.076489	0.019162	0.003562	0.019032	0.016644	0.026132	0.301543	0.143381	0.08963	0.093839	0.163991	0.061103	0.008455	0.095282	0.301543	Deciduous	0.016644	Deciduous	0.010668	0.044444	0.261983	0.194374	0.118888	0.097227	0.116332	0.067329	0.005484
-151.0121209220	60.0274167211	Alpine	0.013656	0.035288	0.281763	0.168878	0.104259	0.095533	0.140161	0.064216	0.00697	0.089276	0.281763	Deciduous	0.013656	Deciduous	0.01107	0.02446	0.027101	0.050187	0.036985	0.019828	0.076489	0.019162	0.003562	0.019032	0.016644	0.026132	0.301543	0.143381	0.08963	0.093839	0.163991	0.061103	0.008455	0.095282	0.301543	Deciduous	0.016644	Deciduous	0.010668	0.044444	0.261983	0.194374	0.118888	0.097227	0.116332	0.067329	0.005484
-151.0113109620	60.0363493646	Alpine	0.009254	0.045089	0.309793	0.161347	0.097221	0.112163	0.105112	0.060845	0.003189	0.095986	0.309793	Deciduous	0.009254	Deciduous	0.008512	0.038229	0.040724	0.034439	0.017026	0.022875	0.027351	0.014357	0.00224	0.026438	0.011366	0.043702	0.298296	0.136806	0.092611	0.121217	0.128362	0.061861	0.002966	0.102812	0.298296	Deciduous	0.011366	Deciduous	0.007142	0.046475	0.32129	0.185889	0.101832	0.103109	0.081861	0.05983	0.003412
-151.0105005620	60.0452819829	Alpine	0.00753	0.047794	0.303882	0.153422	0.095743	0.126279	0.105604	0.063712	0.00323	0.092805	0.303882	Deciduous	0.00753	Deciduous	0.006152	0.042179	0.039863	0.030537	0.015298	0.028826	0.022283	0.017981	0.002684	0.027254	0.009466	0.043688	0.293598	0.137892	0.092738	0.133333	0.119087	0.066846	0.003541	0.099811	0.293598	Deciduous	0.009466	Deciduous	0.005594	0.051901	0.314166	0.168951	0.098747	0.119224	0.092121	0.060578	0.002919
-151.0555783860	59.3391156708	Alpine	0.028484	0.017663	0.062709	0.271141	0.296434	0.062642	0.14668	0.051451	0.014457	0.048339	0.296434	Mixed Conifer	0.028484	Mixed Conifer	0.017226	0.007637	0.062388	0.05352	0.097064	0.02869	0.029339	0.019329	0.005096	0.015835	0.026809	0.020091	0.066078	0.255876	0.294568	0.065291	0.142012	0.057034	0.014691	0.057552	0.294568	Mixed Conifer	0.026809	Mixed Conifer	0.030159	0.015235	0.059341	0.286407	0.298301	0.059992	0.151348	0.045869	0.014223
-151.0540142330	59.3569858368	Alpine	0.023025	0.013466	0.088841	0.270099	0.23453	0.066877	0.152065	0.071131	0.01003	0.069936	0.270099	Herbaceous	0.023025	Herbaceous	0.012277	0.007719	0.063935	0.035081	0.039501	0.026101	0.015668	0.042927	0.0037	0.025217	0.024909	0.011117	0.066076	0.25158	0.256379	0.068487	0.156523	0.076982	0.012051	0.075895	0.256379	Mixed Conifer	0.024909	Mixed Conifer	0.021141	0.015815	0.111605	0.288617	0.212682	0.065267	0.147606	0.065281	0.008008
-151.0524484180	59.3748558397	Alpine	0.020039	0.013294	0.091567	0.250964	0.239647	0.068372	0.143366	0.076725	0.008161	0.087866	0.250964	Herbaceous	0.020039	Herbaceous	0.008984	0.008786	0.060659	0.043162	0.038864	0.025697	0.017303	0.043546	0.002875	0.0415	0.022793	0.009594	0.061168	0.256677	0.25173	0.069354	0.141885	0.082886	0.010045	0.093869	0.256677	Herbaceous	0.022793	Herbaceous	0.017284	0.016993	0.121966	0.245252	0.227563	0.06739	0.144847	0.070565	0.006276
-151.0445943290	59.4642034633	Alpine	0.045969	0.010144	0.051027	0.238749	0.32821	0.056886	0.158065	0.039934	0.046611	0.024405	0.32821	Mixed Conifer	0.045969	Mixed Conifer	0.030695	0.007991	0.051869	0.031531	0.068819	0.031009	0.041064	0.01878	0.033452	0.01325	0.050401	0.009286	0.024828	0.245874	0.339577	0.055051	0.159059	0.044423	0.052934	0.018567	0.339577	Mixed Conifer	0.050401	Mixed Conifer	0.041536	0.011001	0.077227	0.231625	0.316843	0.058721	0.157071	0.035444	0.040288
-151.0422299390	59.4910069926	Alpine	0.066943	0.005644	0.013406	0.259144	0.354179	0.042694	0.122827	0.050652	0.061532	0.022979	0.354179	Mixed Conifer	0.066943	Mixed Conifer	0.036934	0.005225	0.013732	0.046725	0.03652	0.031251	0.073777	0.030636	0.040523	0.012933	0.067946	0.00658	0.020135	0.252758	0.359935	0.039053	0.103035	0.046278	0.073916	0.030364	0.359935	Mixed Conifer	0.067946	Mixed Conifer	0.06594	0.004708	0.006678	0.26553	0.348422	0.046334	0.14262	0.055027	0.049148
-151.0390715310	59.5267445033	Alpine	0.086503	0.004669	0.015761	0.202593	0.356136	0.031061	0.110221	0.042786	0.130642	0.019627	0.356136	Mixed Conifer	0.086503	Mixed Conifer	0.049853	0.00555	0.015862	0.080853	0.077988	0.026313	0.076899	0.02226	0.107861	0.010309	0.104845	0.003229	0.023047	0.184716	0.348001	0.02432	0.088475	0.038565	0.16172	0.023082	0.348001	Mixed Conifer	0.104845	Alpine	0.068161	0.006109	0.008476	0.220469	0.364271	0.037803	0.131966	0.047008	0.099564
-151.0382808760	59.5356787880	Alpine	0.086503	0.004669	0.015761	0.202593	0.356136	0.031061	0.110221	0.042786	0.130642	0.019627	0.356136	Mixed Conifer	0.086503	Mixed Conifer	0.049853	0.00555	0.015862	0.080853	0.077988	0.026313	0.076899	0.02226	0.107861	0.010309	0.104845	0.003229	0.023047	0.184716	0.348001	0.02432	0.088475	0.038565	0.16172	0.023082	0.348001	Mixed Conifer	0.104845	Alpine	0.068161	0.006109	0.008476	0.220469	0.364271	0.037803	0.131966	0.047008	0.099564
-151.0343212610	59.5803496632	Alpine	0.059328	0.010403	0.044788	0.203799	0.351451	0.0555	0.10925	0.065059	0.068642	0.031779	0.351451	Mixed Conifer	0.059328	Mixed Conifer	0.045523	0.007339	0.058083	0.048013	0.104824	0.040555	0.025551	0.026782	0.062833	0.004152	0.074649	0.009477	0.012897	0.195494	0.384779	0.057036	0.095424	0.06728	0.073122	0.029841	0.384779	Mixed Conifer	0.074649	Mixed Conifer	0.044006	0.01133	0.076678	0.212104	0.318122	0.053964	0.123077	0.062838	0.064163
-151.0335280680	59.5892837301	Alpine	0.04024	0.021021	0.066978	0.259443	0.242594	0.058931	0.135233	0.097834	0.022504	0.055221	0.259443	Herbaceous	0.04024	Herbaceous	0.032031	0.010186	0.069395	0.06407	0.039369	0.031185	0.052647	0.03331	0.015144	0.023148	0.037896	0.021226	0.073028	0.255619	0.236247	0.053035	0.128722	0.109998	0.022896	0.061333	0.255619	Herbaceous	0.037896	Herbaceous	0.042585	0.020815	0.060929	0.263266	0.248942	0.064828	0.141744	0.085671	0.022111
-151.0319404100	59.6071517571	Alpine	0.024132	0.021896	0.163958	0.260039	0.172472	0.063886	0.128311	0.088283	0.007871	0.069152	0.260039	Herbaceous	0.024132	Herbaceous	0.022109	0.006692	0.090142	0.042799	0.023884	0.023377	0.037898	0.018405	0.004016	0.022111	0.025844	0.018317	0.162554	0.241909	0.168437	0.066788	0.143423	0.093547	0.007977	0.071205	0.241909	Herbaceous	0.025844	Herbaceous	0.022421	0.025475	0.165362	0.278169	0.176508	0.060984	0.113199	0.08302	0.007765
-151.0303510520	59.6250196433	Alpine	0.016217	0.030848	0.273288	0.195094	0.14539	0.075641	0.124879	0.055619	0.00612	0.076903	0.273288	Deciduous	0.016217	Deciduous	0.0119	0.005867	0.04681	0.031823	0.022385	0.007368	0.021865	0.011692	0.002239	0.019433	0.01872	0.031248	0.278796	0.185692	0.144316	0.074617	0.130412	0.051113	0.005588	0.079498	0.278796	Deciduous	0.01872	Deciduous	0.013714	0.030449	0.267781	0.204495	0.146463	0.076665	0.119347	0.060126	0.006653
-151.0295557350	59.6339535341	Alpine	0.022991	0.024812	0.230095	0.224723	0.174597	0.063503	0.118731	0.074569	0.007516	0.058462	0.230095	Deciduous	0.022991	Deciduous	0.015989	0.010404	0.033592	0.033588	0.026213	0.021844	0.036154	0.021013	0.002622	0.018858	0.024574	0.020448	0.239553	0.200056	0.176734	0.062474	0.124207	0.081683	0.006326	0.063946	0.239553	Deciduous	0.024574	Deciduous	0.021408	0.029177	0.220637	0.24939	0.172459	0.064532	0.113256	0.067455	0.008707
-151.0287599920	59.6428873903	Alpine	0.02767	0.021841	0.200371	0.22382	0.17898	0.067608	0.135448	0.073271	0.011784	0.059206	0.22382	Herbaceous	0.02767	Herbaceous	0.018611	0.010093	0.052309	0.037871	0.031848	0.027308	0.055298	0.014022	0.006914	0.013167	0.028794	0.01458	0.21337	0.194866	0.168791	0.07013	0.159946	0.070728	0.013367	0.065429	0.21337	Deciduous	0.028794	Deciduous	0.026547	0.029101	0.187372	0.252775	0.18917	0.065086	0.110951	0.075814	0.010202
-151.0279638230	59.6518212121	Alpine	0.021249	0.022061	0.252599	0.189829	0.154976	0.062254	0.153796	0.063238	0.008127	0.07187	0.252599	Deciduous	0.021249	Deciduous	0.01434	0.007877	0.018439	0.03715	0.019441	0.020833	0.034321	0.012193	0.003128	0.021623	0.021556	0.016625	0.261531	0.167887	0.150405	0.064684	0.172371	0.056855	0.008565	0.07952	0.261531	Deciduous	0.021556	Deciduous	0.020942	0.027496	0.243667	0.211771	0.159547	0.059823	0.135221	0.069621	0.00769
-151.0014489080	59.9466193597	Alpine	0.014413	0.041805	0.266838	0.159636	0.105831	0.09189	0.157152	0.054509	0.006355	0.10157	0.266838	Deciduous	0.014413	Deciduous	0.01283	0.024181	0.02622	0.039396	0.035582	0.021503	0.074176	0.009583	0.002333	0.031727	0.015967	0.034438	0.271055	0.140085	0.099578	0.089759	0.183405	0.051695	0.007293	0.106724	0.271055	Deciduous	0.015967	Deciduous	0.012858	0.049172	0.262621	0.179187	0.112084	0.094021	0.130898	0.057323	0.005416
-150.9998267410	59.9644848787	Alpine	0.014666	0.043729	0.265049	0.158493	0.100864	0.102381	0.154597	0.053149	0.006684	0.100388	0.265049	Deciduous	0.014666	Deciduous	0.014173	0.022295	0.023722	0.0426	0.039414	0.017749	0.075537	0.010634	0.002774	0.03019	0.014205	0.039476	0.271218	0.13869	0.089149	0.107301	0.176004	0.05009	0.007925	0.105941	0.271218	Deciduous	0.014205	Deciduous	0.015126	0.047982	0.258881	0.178296	0.112578	0.097461	0.133191	0.056207	0.005442
-150.9990149990	59.9734175974	Alpine	0.011161	0.044475	0.280095	0.156553	0.102468	0.101211	0.150827	0.048578	0.005543	0.099091	0.280095	Deciduous	0.011161	Deciduous	0.010065	0.026392	0.040776	0.040256	0.038	0.01688	0.07471	0.013514	0.002067	0.023539	0.013478	0.04222	0.266593	0.138712	0.093005	0.102499	0.17939	0.049737	0.006855	0.107511	0.266593	Deciduous	0.013478	Deciduous	0.008843	0.04673	0.293598	0.174394	0.11193	0.099923	0.122264	0.047419	0.00423
-150.9982028180	59.9823502894	Alpine	0.008228	0.055303	0.304153	0.145528	0.099624	0.111247	0.120375	0.051508	0.003914	0.10012	0.304153	Deciduous	0.008228	Deciduous	0.006501	0.032327	0.046208	0.031348	0.023914	0.009319	0.029346	0.011158	0.001337	0.019256	0.009568	0.049185	0.288774	0.126655	0.1022	0.118536	0.142915	0.052074	0.004467	0.105626	0.288774	Deciduous	0.009568	Deciduous	0.006888	0.061421	0.319533	0.1644	0.097048	0.103959	0.097836	0.050941	0.003361
-150.9973901980	59.9912829547	Alpine	0.007947	0.052969	0.307684	0.144604	0.102715	0.110029	0.118939	0.050703	0.004137	0.100272	0.307684	Deciduous	0.007947	Deciduous	0.006111	0.033141	0.040196	0.030025	0.026551	0.011822	0.028745	0.011654	0.001223	0.019017	0.009584	0.044692	0.296286	0.123927	0.1066	0.117701	0.137202	0.053654	0.004474	0.105883	0.296286	Deciduous	0.009584	Deciduous	0.00631	0.061247	0.319081	0.165282	0.098831	0.102357	0.100676	0.047753	0.003801
-150.9965771370	60.0002155936	Alpine	0.008779	0.044997	0.305468	0.149024	0.104731	0.1046	0.124791	0.05235	0.005384	0.099876	0.305468	Deciduous	0.008779	Deciduous	0.007225	0.033835	0.048018	0.034153	0.018872	0.008531	0.028187	0.012788	0.00151	0.023633	0.010673	0.038322	0.298977	0.124306	0.098205	0.111605	0.147347	0.053132	0.006065	0.111368	0.298977	Deciduous	0.010673	Deciduous	0.006885	0.051671	0.31196	0.173741	0.111257	0.097596	0.102235	0.051568	0.004704
-150.9957636370	60.0091482062	Alpine	0.009315	0.045476	0.301611	0.152497	0.103174	0.104286	0.124668	0.053029	0.005638	0.100306	0.301611	Deciduous	0.009315	Deciduous	0.007573	0.032236	0.041334	0.034607	0.024492	0.009531	0.025348	0.011804	0.001691	0.022428	0.011707	0.037483	0.300882	0.128529	0.097118	0.108337	0.143112	0.054389	0.006556	0.111887	0.300882	Deciduous	0.011707	Deciduous	0.006923	0.05347	0.30234	0.176465	0.10923	0.100234	0.106224	0.051669	0.00472
-150.9949496970	60.0180807929	Alpine	0.015075	0.033867	0.280071	0.164568	0.106271	0.093412	0.145908	0.060531	0.007478	0.092818	0.280071	Deciduous	0.015075	Deciduous	0.012331	0.01907	0.02592	0.05573	0.03646	0.019366	0.075753	0.016014	0.004144	0.022912	0.017259	0.026125	0.297504	0.140394	0.091647	0.088349	0.170829	0.060274	0.008459	0.099157	0.297504	Deciduous	0.017259	Deciduous	0.012891	0.04161	0.262639	0.188741	0.120894	0.098475	0.120986	0.060788	0.006497
-150.9941353150	60.0270133537	Alpine	0.009364	0.042281	0.295844	0.164135	0.099491	0.102657	0.126548	0.055789	0.005161	0.098729	0.295844	Deciduous	0.009364	Deciduous	0.007901	0.030478	0.036284	0.038652	0.025192	0.009084	0.033664	0.009773	0.001715	0.024431	0.011222	0.036118	0.286174	0.151136	0.086779	0.105654	0.148092	0.059258	0.006054	0.109513	0.286174	Deciduous	0.011222	Deciduous	0.007507	0.048444	0.305514	0.177134	0.112203	0.099661	0.105005	0.05232	0.004268
-150.9933204920	60.0359458890	Alpine	0.011243	0.04681	0.291643	0.160825	0.095402	0.110406	0.114655	0.066609	0.004633	0.097774	0.291643	Deciduous	0.011243	Deciduous	0.010911	0.03999	0.034176	0.040316	0.025913	0.01771	0.021837	0.017898	0.002704	0.031099	0.012583	0.040867	0.309053	0.135803	0.077043	0.120356	0.12986	0.063004	0.00465	0.106779	0.309053	Deciduous	0.012583	Deciduous	0.009902	0.052753	0.274233	0.185848	0.11376	0.100456	0.099449	0.070213	0.004616
-150.9925052280	60.0448783988	Alpine	0.00827	0.048589	0.307351	0.147402	0.092145	0.128259	0.109187	0.059337	0.003456	0.096006	0.307351	Deciduous	0.00827	Deciduous	0.007048	0.041055	0.048289	0.034065	0.015525	0.025845	0.01953	0.016768	0.002862	0.031718	0.01006	0.043703	0.292794	0.138199	0.088666	0.135941	0.119512	0.066293	0.003564	0.101269	0.292794	Deciduous	0.01006	Deciduous	0.00648	0.053475	0.321907	0.156605	0.095623	0.120576	0.098862	0.052382	0.003348
-151.0269102650	59.4638044075	Alpine	0.078962	0.002077	0.006038	0.205063	0.389948	0.027503	0.122236	0.053406	0.097972	0.016794	0.389948	Mixed Conifer	0.078962	Mixed Conifer	0.039055	0.005088	0.006936	0.073554	0.057684	0.028397	0.086666	0.024527	0.094875	0.005366	0.084209	0	0.006858	0.161994	0.408049	0.027331	0.116493	0.053965	0.126874	0.014226	0.408049	Mixed Conifer	0.084209	Mixed Conifer	0.073715	0.004154	0.005219	0.248132	0.371847	0.027676	0.127979	0.052846	0.069069
-151.0245317650	59.4906076222	Alpine	0.066943	0.005644	0.013406	0.259144	0.354179	0.042694	0.122827	0.050652	0.061532	0.022979	0.354179	Mixed Conifer	0.066943	Mixed Conifer	0.036934	0.005225	0.013732	0.046725	0.03652	0.031251	0.073777	0.030636	0.040523	0.012933	0.067946	0.00658	0.020135	0.252758	0.359935	0.039053	0.103035	0.046278	0.073916	0.030364	0.359935	Mixed Conifer	0.067946	Mixed Conifer	0.06594	0.004708	0.006678	0.26553	0.348422	0.046334	0.14262	0.055027	0.049148
-151.0213545100	59.5263447126	Alpine	0.056656	0.010049	0.012072	0.206245	0.403816	0.053166	0.117438	0.046389	0.065011	0.029158	0.403816	Mixed Conifer	0.056656	Mixed Conifer	0.03201	0.012128	0.011056	0.04638	0.068316	0.043552	0.061663	0.023599	0.041473	0.009996	0.069622	0.004905	0.005077	0.190445	0.428405	0.048714	0.095386	0.050919	0.07535	0.031179	0.428405	Mixed Conifer	0.069622	Mixed Conifer	0.043691	0.015193	0.019067	0.222046	0.379227	0.057617	0.13949	0.04186	0.054672
-151.0205591360	59.5352788921	Alpine	0.070718	0.005951	0.009719	0.225319	0.379158	0.033445	0.111978	0.049932	0.097795	0.015985	0.379158	Mixed Conifer	0.070718	Mixed Conifer	0.035876	0.005376	0.011679	0.03653	0.061531	0.027884	0.069078	0.024076	0.070585	0.010828	0.071998	0.004005	0.012859	0.200453	0.407734	0.026838	0.084117	0.057026	0.114359	0.02061	0.407734	Mixed Conifer	0.071998	Mixed Conifer	0.069438	0.007897	0.006578	0.250184	0.350581	0.040053	0.139838	0.042839	0.08123
-151.0189671150	59.5531471405	Alpine	0.032146	0.025768	0.094313	0.188676	0.259671	0.066878	0.181226	0.072283	0.01644	0.062599	0.259671	Mixed Conifer	0.032146	Mixed Conifer	0.009993	0.018794	0.070404	0.07522	0.10002	0.043578	0.086979	0.025732	0.005027	0.034236	0.03602	0.028638	0.083624	0.174942	0.265587	0.057009	0.185025	0.082793	0.018982	0.06738	0.265587	Mixed Conifer	0.03602	Mixed Conifer	0.028272	0.022898	0.105003	0.202409	0.253755	0.076747	0.177427	0.061773	0.013898
-151.0173733920	59.5710152430	Alpine	0.035009	0.02111	0.072044	0.185241	0.287947	0.067007	0.168056	0.069833	0.027448	0.066306	0.287947	Mixed Conifer	0.035009	Mixed Conifer	0.017576	0.014517	0.064692	0.083801	0.124327	0.04288	0.074059	0.034084	0.014633	0.055403	0.041197	0.024354	0.058038	0.173951	0.321403	0.062183	0.156308	0.077654	0.031462	0.05345	0.321403	Mixed Conifer	0.041197	Mixed Conifer	0.028821	0.017866	0.08605	0.196532	0.254491	0.071831	0.179805	0.062012	0.023434
-151.0165758920	59.5799492401	Alpine	0.046809	0.016844	0.028399	0.190128	0.334352	0.063567	0.186631	0.056379	0.042863	0.034029	0.334352	Mixed Conifer	0.046809	Mixed Conifer	0.023145	0.014284	0.024455	0.052616	0.07139	0.042699	0.073086	0.032171	0.018386	0.014746	0.055403	0.014637	0.025408	0.173047	0.344185	0.060227	0.176277	0.061444	0.047274	0.042098	0.344185	Mixed Conifer	0.055403	Mixed Conifer	0.038215	0.01905	0.03139	0.207209	0.324519	0.066906	0.196986	0.051313	0.038451
-151.0133816260	59.6156848716	Alpine	0.038715	0.016074	0.095092	0.26442	0.226566	0.054346	0.142085	0.088761	0.0183	0.055641	0.26442	Herbaceous	0.038715	Herbaceous	0.031732	0.008903	0.081039	0.037294	0.032554	0.028301	0.064745	0.022799	0.011949	0.011864	0.04533	0.016691	0.078055	0.258081	0.230033	0.048243	0.144633	0.095539	0.021934	0.061461	0.258081	Herbaceous	0.04533	Herbaceous	0.032099	0.015458	0.112128	0.270759	0.223099	0.060448	0.139537	0.081983	0.014666
-151.0125819910	59.6246186913	Alpine	0.051073	0.016909	0.080104	0.258787	0.25779	0.057095	0.105907	0.096863	0.03027	0.045203	0.258787	Herbaceous	0.051073	Herbaceous	0.038607	0.010993	0.080398	0.051765	0.047679	0.023938	0.052414	0.016979	0.030161	0.011031	0.055696	0.010727	0.073932	0.263521	0.258096	0.048756	0.109164	0.097079	0.036808	0.046223	0.263521	Herbaceous	0.055696	Herbaceous	0.046449	0.023091	0.086276	0.254053	0.257484	0.065434	0.10265	0.096646	0.023733
-151.0117819280	59.6335524762	Alpine	0.060822	0.013297	0.06265	0.248985	0.26613	0.053569	0.113306	0.095981	0.044529	0.040731	0.26613	Mixed Conifer	0.060822	Mixed Conifer	0.051245	0.008935	0.08835	0.069755	0.061225	0.027906	0.045616	0.021084	0.048024	0.010968	0.064015	0.008138	0.068322	0.245498	0.263953	0.053306	0.11183	0.096536	0.047741	0.04066	0.263953	Mixed Conifer	0.064015	Mixed Conifer	0.05763	0.018456	0.056977	0.252473	0.268308	0.053832	0.114781	0.095426	0.041317
-151.0109814360	59.6424862263	Alpine	0.02767	0.021841	0.200371	0.22382	0.17898	0.067608	0.135448	0.073271	0.011784	0.059206	0.22382	Herbaceous	0.02767	Herbaceous	0.018611	0.010093	0.052309	0.037871	0.031848	0.027308	0.055298	0.014022	0.006914	0.013167	0.028794	0.01458	0.21337	0.194866	0.168791	0.07013	0.159946	0.070728	0.013367	0.065429	0.21337	Deciduous	0.028794	Deciduous	0.026547	0.029101	0.187372	0.252775	0.18917	0.065086	0.110951	0.075814	0.010202
-151.0101805160	59.6514199420	Alpine	0.038782	0.022881	0.116172	0.23816	0.200402	0.05961	0.149523	0.093698	0.020465	0.060307	0.23816	Herbaceous	0.038782	Herbaceous	0.031399	0.011768	0.072782	0.049904	0.049242	0.026056	0.078059	0.021681	0.013932	0.010019	0.042259	0.019989	0.096122	0.226656	0.218613	0.062894	0.150696	0.095047	0.023981	0.063743	0.226656	Herbaceous	0.042259	Herbaceous	0.035305	0.025773	0.136222	0.249664	0.18219	0.056325	0.148349	0.09235	0.01695
-151.0085773890	59.6692872708	Alpine	0.006735	0.051917	0.298683	0.144715	0.115531	0.116739	0.118017	0.045906	0.005566	0.096191	0.298683	Deciduous	0.006735	Deciduous	0.005447	0.024601	0.047521	0.028111	0.018242	0.012907	0.028979	0.008565	0.002071	0.020362	0.007315	0.046462	0.307549	0.132159	0.117027	0.12463	0.111802	0.045952	0.005873	0.101231	0.307549	Deciduous	0.007315	Deciduous	0.006156	0.057371	0.289817	0.157272	0.114035	0.108848	0.124232	0.04586	0.005258
-150.9843226440	59.9372818588	Alpine	0.010976	0.045355	0.273975	0.159656	0.1013	0.104257	0.152145	0.049812	0.005562	0.096962	0.273975	Deciduous	0.010976	Deciduous	0.010553	0.024365	0.034488	0.035237	0.0333	0.016607	0.07355	0.011374	0.002072	0.018381	0.014031	0.039291	0.262024	0.1414	0.092715	0.106199	0.181239	0.049982	0.006871	0.106247	0.262024	Deciduous	0.014031	Deciduous	0.007921	0.051418	0.285926	0.177912	0.109885	0.102314	0.123051	0.049643	0.004252
-150.9826916790	59.9551472158	Alpine	0.014459	0.045492	0.263838	0.158166	0.103824	0.096954	0.152358	0.060033	0.00697	0.097905	0.263838	Deciduous	0.014459	Deciduous	0.012941	0.022697	0.027204	0.039157	0.037267	0.01876	0.067753	0.011858	0.003097	0.029107	0.01533	0.039696	0.267312	0.139975	0.096163	0.098319	0.174654	0.056943	0.00846	0.103149	0.267312	Deciduous	0.01533	Deciduous	0.013588	0.051288	0.260364	0.176358	0.111486	0.09559	0.130061	0.063124	0.00548
-150.9818755340	59.9640798532	Alpine	0.014666	0.043729	0.265049	0.158493	0.100864	0.102381	0.154597	0.053149	0.006684	0.100388	0.265049	Deciduous	0.014666	Deciduous	0.014173	0.022295	0.023722	0.0426	0.039414	0.017749	0.075537	0.010634	0.002774	0.03019	0.014205	0.039476	0.271218	0.13869	0.089149	0.107301	0.176004	0.05009	0.007925	0.105941	0.271218	Deciduous	0.014205	Deciduous	0.015126	0.047982	0.258881	0.178296	0.112578	0.097461	0.133191	0.056207	0.005442
-150.9777881870	60.0087426375	Alpine	0.0068	0.061835	0.292487	0.137664	0.102493	0.120794	0.113382	0.058337	0.003741	0.102468	0.292487	Deciduous	0.0068	Deciduous	0.005342	0.043637	0.031947	0.027958	0.017913	0.019102	0.015999	0.014394	0.001677	0.028805	0.009436	0.056833	0.288751	0.116477	0.104564	0.133751	0.122612	0.061294	0.003578	0.102703	0.288751	Deciduous	0.009436	Deciduous	0.004163	0.066837	0.296222	0.15885	0.100422	0.107838	0.104151	0.05538	0.003904
-150.9761501490	60.0266075672	Alpine	0.011221	0.039704	0.295493	0.168799	0.103379	0.100067	0.125887	0.054058	0.005112	0.09628	0.295493	Deciduous	0.011221	Deciduous	0.009925	0.033214	0.041216	0.037035	0.02418	0.01774	0.044793	0.008557	0.00251	0.024668	0.013984	0.034507	0.280342	0.147319	0.094127	0.10769	0.152433	0.0554	0.005499	0.108697	0.280342	Deciduous	0.013984	Deciduous	0.008457	0.044901	0.310643	0.19028	0.112632	0.092444	0.099341	0.052716	0.004724
-150.9745103350	60.0444723943	Alpine	0.006147	0.075364	0.305514	0.134732	0.077916	0.123868	0.108738	0.056545	0.00199	0.109186	0.305514	Deciduous	0.006147	Deciduous	0.004231	0.049843	0.038813	0.057275	0.016741	0.01357	0.045513	0.008538	0.001209	0.028502	0.006955	0.06898	0.314238	0.12047	0.073762	0.129336	0.122331	0.055876	0.001466	0.106587	0.314238	Deciduous	0.006955	Deciduous	0.00534	0.081749	0.296791	0.148995	0.08207	0.118399	0.095144	0.057215	0.002513
-151.0242914910	59.2936430105	Alpine	0.019889	0.014597	0.090589	0.293125	0.243075	0.068969	0.156065	0.055336	0.013041	0.045314	0.293125	Herbaceous	0.019889	Herbaceous	0.009481	0.01435	0.07835	0.010429	0.055846	0.023137	0.021684	0.019602	0.00779	0.00884	0.022794	0.009886	0.069197	0.297028	0.263982	0.068439	0.149368	0.060727	0.014098	0.044482	0.297028	Herbaceous	0.022794	Herbaceous	0.016984	0.019308	0.111981	0.289222	0.222168	0.0695	0.162763	0.049946	0.011983
-151.0203417760	59.3383181093	Alpine	0.020705	0.01688	0.083861	0.276335	0.249421	0.06474	0.153527	0.06335	0.010471	0.060709	0.276335	Herbaceous	0.020705	Herbaceous	0.01292	0.012461	0.072521	0.037566	0.071519	0.030679	0.016066	0.03551	0.004013	0.034463	0.020114	0.011442	0.058362	0.273517	0.261756	0.06533	0.161092	0.069791	0.010474	0.068122	0.273517	Herbaceous	0.020114	Herbaceous	0.021297	0.022319	0.109361	0.279154	0.237086	0.06415	0.145963	0.056908	0.010467
-151.0195505760	59.3472530044	Alpine	0.014535	0.016827	0.137167	0.269699	0.190059	0.064218	0.134551	0.084742	0.007487	0.080714	0.269699	Herbaceous	0.014535	Herbaceous	0.006567	0.012343	0.087211	0.032311	0.031893	0.019302	0.01133	0.045132	0.003248	0.041292	0.014641	0.013899	0.14963	0.246157	0.195341	0.060376	0.136538	0.089845	0.007301	0.086274	0.246157	Herbaceous	0.014641	Herbaceous	0.01443	0.019755	0.124703	0.293242	0.184777	0.06806	0.132564	0.07964	0.007672
-151.0171744520	59.3740574439	Alpine	0.041142	0.009704	0.056649	0.224539	0.308718	0.064075	0.190608	0.051907	0.022017	0.030641	0.308718	Mixed Conifer	0.041142	Mixed Conifer	0.024071	0.008404	0.04692	0.03814	0.08912	0.027884	0.034588	0.030114	0.006195	0.010509	0.043811	0.0109	0.032633	0.229624	0.320057	0.061974	0.191894	0.056699	0.024476	0.027931	0.320057	Mixed Conifer	0.043811	Mixed Conifer	0.038473	0.008508	0.080665	0.219453	0.297378	0.066176	0.189322	0.047116	0.019557
-151.0068340150	59.4902058709	Alpine	0.036193	0.020805	0.068868	0.187755	0.320894	0.070711	0.147958	0.063617	0.034191	0.049006	0.320894	Mixed Conifer	0.036193	Mixed Conifer	0.020039	0.01371	0.061278	0.067831	0.112614	0.042687	0.056952	0.029702	0.016177	0.031617	0.04088	0.024647	0.054776	0.18326	0.338362	0.068359	0.134322	0.071038	0.041056	0.043301	0.338362	Mixed Conifer	0.04088	Mixed Conifer	0.031507	0.016964	0.082961	0.192251	0.303425	0.073063	0.161595	0.056196	0.027326
-151.0044375770	59.5170084278	Alpine	0.067346	0.005821	0.017602	0.221214	0.371404	0.032193	0.127886	0.049565	0.092004	0.014966	0.371404	Mixed Conifer	0.067346	Mixed Conifer	0.034747	0.005338	0.021852	0.04327	0.054507	0.027071	0.07292	0.024752	0.06629	0.009349	0.078339	0.003799	0.028679	0.206031	0.363844	0.027721	0.115903	0.051759	0.10566	0.018265	0.363844	Mixed Conifer	0.078339	Mixed Conifer	0.056352	0.007844	0.006525	0.236398	0.378964	0.036664	0.139869	0.04737	0.078348
-151.0012363560	59.5527446485	Alpine	0.03462	0.024413	0.08123	0.180391	0.30069	0.062229	0.169903	0.068749	0.022746	0.055029	0.30069	Mixed Conifer	0.03462	Mixed Conifer	0.017609	0.017839	0.068161	0.058097	0.090604	0.046055	0.044126	0.034968	0.009391	0.02761	0.039157	0.024903	0.039449	0.185511	0.316699	0.05903	0.17615	0.072322	0.02617	0.060609	0.316699	Mixed Conifer	0.039157	Mixed Conifer	0.030084	0.023923	0.123012	0.17527	0.284681	0.065427	0.163656	0.065175	0.019321
-151.0004349820	59.5616786119	Alpine	0.044987	0.016774	0.026127	0.197869	0.332448	0.06458	0.178348	0.061125	0.041351	0.03639	0.332448	Mixed Conifer	0.044987	Mixed Conifer	0.019903	0.013438	0.027641	0.051589	0.09586	0.042992	0.084973	0.03341	0.019965	0.017769	0.05017	0.012685	0.019907	0.186209	0.345924	0.057547	0.175534	0.060267	0.046012	0.045746	0.345924	Mixed Conifer	0.05017	Mixed Conifer	0.039803	0.020863	0.032347	0.20953	0.318973	0.071613	0.181163	0.061984	0.036689
-150.9996331800	59.5706125389	Alpine	0.075495	0.007443	0.021377	0.17691	0.366951	0.036533	0.158042	0.048666	0.08944	0.019143	0.366951	Mixed Conifer	0.075495	Mixed Conifer	0.030723	0.007525	0.02509	0.073223	0.05856	0.02837	0.05326	0.017039	0.056842	0.011233	0.074701	0.006979	0.0353	0.139497	0.355789	0.029159	0.181695	0.055589	0.096975	0.024316	0.355789	Mixed Conifer	0.074701	Mixed Conifer	0.07629	0.007907	0.007453	0.214322	0.378112	0.043906	0.13439	0.041744	0.081906
-150.9964216830	59.6063478875	Alpine	0.030804	0.022174	0.0533	0.186844	0.331937	0.069899	0.158833	0.065743	0.029713	0.050754	0.331937	Mixed Conifer	0.030804	Mixed Conifer	0.012719	0.010261	0.054529	0.073753	0.067404	0.046645	0.055054	0.0318	0.016092	0.023102	0.03631	0.027217	0.041013	0.16751	0.366597	0.067019	0.147228	0.067528	0.030628	0.048949	0.366597	Mixed Conifer	0.03631	Mixed Conifer	0.025297	0.017131	0.065588	0.206178	0.297276	0.072778	0.170437	0.063958	0.028797
-150.9956177350	59.6152816358	Alpine	0.052245	0.014238	0.064919	0.234101	0.275284	0.064589	0.1276	0.073029	0.054298	0.039697	0.275284	Mixed Conifer	0.052245	Mixed Conifer	0.040096	0.004178	0.08966	0.061711	0.052999	0.033179	0.054917	0.022028	0.058321	0.009195	0.052126	0.013457	0.071485	0.236692	0.273675	0.059327	0.131373	0.067051	0.051234	0.04358	0.273675	Mixed Conifer	0.052126	Mixed Conifer	0.052365	0.015018	0.058353	0.231511	0.276893	0.06985	0.123827	0.079007	0.057361
-150.9948133570	59.6242153490	Alpine	0.051073	0.016909	0.080104	0.258787	0.25779	0.057095	0.105907	0.096863	0.03027	0.045203	0.258787	Herbaceous	0.051073	Herbaceous	0.038607	0.010993	0.080398	0.051765	0.047679	0.023938	0.052414	0.016979	0.030161	0.011031	0.055696	0.010727	0.073932	0.263521	0.258096	0.048756	0.109164	0.097079	0.036808	0.046223	0.263521	Herbaceous	0.055696	Herbaceous	0.046449	0.023091	0.086276	0.254053	0.257484	0.065434	0.10265	0.096646	0.023733
-150.9940085490	59.6331490272	Alpine	0.076745	0.007916	0.03272	0.212457	0.320881	0.056289	0.125832	0.063183	0.074917	0.02906	0.320881	Mixed Conifer	0.076745	Mixed Conifer	0.069025	0.007133	0.067206	0.061141	0.099442	0.040081	0.044185	0.020402	0.080687	0.009546	0.084244	0.004947	0.005349	0.221314	0.30321	0.051185	0.148276	0.061781	0.0907	0.028994	0.30321	Mixed Conifer	0.084244	Mixed Conifer	0.069247	0.010885	0.060092	0.203601	0.338551	0.061393	0.103387	0.064584	0.059133
-150.9932033090	59.6420826707	Alpine	0.037661	0.024666	0.119151	0.238854	0.199452	0.063062	0.145997	0.090082	0.020251	0.060825	0.238854	Herbaceous	0.037661	Herbaceous	0.029228	0.008655	0.069861	0.048612	0.040897	0.026108	0.068078	0.01914	0.013634	0.01367	0.043401	0.023892	0.100621	0.226083	0.209235	0.068324	0.151148	0.086994	0.023292	0.067011	0.226083	Herbaceous	0.043401	Herbaceous	0.031922	0.02544	0.13768	0.251626	0.189669	0.057799	0.140846	0.09317	0.01721
-150.9915915360	59.6599498543	Alpine	0.013637	0.034607	0.266366	0.169264	0.112128	0.087874	0.164687	0.051955	0.00745	0.092031	0.266366	Deciduous	0.013637	Deciduous	0.00829	0.013511	0.033024	0.043292	0.035514	0.009619	0.056494	0.007315	0.003993	0.018635	0.014983	0.034096	0.258866	0.158937	0.107125	0.088898	0.180514	0.049776	0.009211	0.097594	0.258866	Deciduous	0.014983	Deciduous	0.012291	0.035118	0.273867	0.17959	0.117131	0.086851	0.14886	0.054134	0.005689
-150.9655662960	59.9458073292	Alpine	0.011472	0.043189	0.27775	0.160911	0.1019	0.100386	0.149325	0.04942	0.0058	0.099848	0.27775	Deciduous	0.011472	Deciduous	0.009921	0.024966	0.037328	0.042676	0.035596	0.016079	0.07601	0.014585	0.002556	0.024111	0.013489	0.039234	0.268299	0.140126	0.09136	0.101464	0.179449	0.05049	0.007349	0.10874	0.268299	Deciduous	0.013489	Deciduous	0.009455	0.047144	0.287201	0.181696	0.112439	0.099308	0.1192	0.04835	0.004252
-150.9647457540	59.9547398849	Alpine	0.013237	0.04247	0.269886	0.161603	0.103036	0.097475	0.154363	0.050413	0.006565	0.100951	0.269886	Deciduous	0.013237	Deciduous	0.011468	0.02478	0.026711	0.041582	0.035023	0.021535	0.081187	0.008701	0.002633	0.023236	0.01444	0.038956	0.28438	0.135782	0.092571	0.100144	0.172301	0.049657	0.007308	0.104461	0.28438	Deciduous	0.01444	Deciduous	0.012034	0.045984	0.255392	0.187424	0.113501	0.094807	0.136425	0.05117	0.005822
-150.9639247700	59.9636724132	Alpine	0.014411	0.044326	0.269722	0.158477	0.103117	0.100685	0.148799	0.055525	0.006966	0.097972	0.269722	Deciduous	0.014411	Deciduous	0.013068	0.02326	0.021249	0.044509	0.034443	0.018355	0.069842	0.00951	0.002995	0.021128	0.015445	0.039563	0.279662	0.133154	0.093986	0.105421	0.16544	0.054397	0.008021	0.104913	0.279662	Deciduous	0.015445	Deciduous	0.013376	0.04909	0.259782	0.1838	0.112249	0.095949	0.132159	0.056653	0.005911
-151.0082833620	59.2753710741	Alpine	0.008447	0.020471	0.215377	0.249333	0.165077	0.072884	0.132998	0.073515	0.005818	0.056079	0.249333	Herbaceous	0.008447	Herbaceous	0.001968	0.009458	0.022842	0.032459	0.023107	0.013509	0.023485	0.02431	0.000502	0.01229	0.008448	0.021479	0.221272	0.232676	0.156299	0.07677	0.144506	0.075978	0.005615	0.056958	0.232676	Herbaceous	0.008448	Herbaceous	0.008447	0.019463	0.209482	0.26599	0.173856	0.068999	0.121491	0.071053	0.006021
-151.0059033460	59.3021761975	Alpine	0.01491	0.019351	0.135082	0.280688	0.195631	0.073796	0.132821	0.081315	0.007781	0.058624	0.280688	Herbaceous	0.01491	Herbaceous	0.008193	0.007337	0.069528	0.015835	0.019483	0.010341	0.02122	0.056902	0.002813	0.020856	0.015627	0.020099	0.13557	0.273764	0.187194	0.075157	0.135079	0.082995	0.009179	0.065336	0.273764	Herbaceous	0.015627	Herbaceous	0.014194	0.018604	0.134593	0.287613	0.204067	0.072435	0.130563	0.079636	0.006384
-151.0035195440	59.3289809416	Alpine	0.008963	0.019628	0.210163	0.245952	0.166806	0.073969	0.139626	0.07506	0.005294	0.054539	0.245952	Herbaceous	0.008963	Herbaceous	0.002444	0.008876	0.016102	0.036865	0.018213	0.012278	0.018095	0.028488	0.000753	0.01198	0.008411	0.019824	0.213906	0.228275	0.161466	0.078244	0.150868	0.077191	0.00509	0.056726	0.228275	Herbaceous	0.008411	Herbaceous	0.009516	0.019432	0.20642	0.263629	0.172146	0.069693	0.128383	0.07293	0.005498
-151.0019282340	59.3468505629	Alpine	0.040003	0.009341	0.036397	0.244265	0.339236	0.060495	0.163483	0.039652	0.032825	0.034303	0.339236	Mixed Conifer	0.040003	Mixed Conifer	0.021062	0.007769	0.03732	0.04161	0.061738	0.025953	0.030345	0.007406	0.017736	0.011374	0.045101	0.008078	0.025308	0.239817	0.33876	0.05611	0.171404	0.042345	0.039018	0.034058	0.33876	Mixed Conifer	0.045101	Mixed Conifer	0.034906	0.010605	0.047485	0.248714	0.339711	0.06488	0.155562	0.036959	0.026631
-151.0011319450	59.3557853117	Alpine	0.021946	0.015923	0.075412	0.266229	0.299024	0.061992	0.13662	0.047465	0.012056	0.063334	0.299024	Mixed Conifer	0.021946	Mixed Conifer	0.008803	0.00707	0.052009	0.075327	0.061027	0.029974	0.011805	0.016465	0.005402	0.030063	0.023712	0.0134	0.084973	0.255373	0.300458	0.056563	0.131242	0.048202	0.012688	0.07339	0.300458	Mixed Conifer	0.023712	Mixed Conifer	0.02018	0.018446	0.065851	0.277084	0.297589	0.067421	0.141998	0.046728	0.011423
-150.9899393560	59.4808675836	Alpine	0.033498	0.022789	0.070921	0.188971	0.298596	0.068044	0.163737	0.066446	0.027446	0.059553	0.298596	Mixed Conifer	0.033498	Mixed Conifer	0.017167	0.017829	0.060846	0.067546	0.127964	0.045568	0.066459	0.037349	0.009706	0.041606	0.037133	0.028672	0.065423	0.176145	0.309597	0.063825	0.15068	0.076625	0.029063	0.062837	0.309597	Mixed Conifer	0.037133	Mixed Conifer	0.029864	0.016906	0.076418	0.201797	0.287595	0.072262	0.176793	0.056268	0.025828
-150.9891366890	59.4898017386	Alpine	0.033498	0.022789	0.070921	0.188971	0.298596	0.068044	0.163737	0.066446	0.027446	0.059553	0.298596	Mixed Conifer	0.033498	Mixed Conifer	0.017167	0.017829	0.060846	0.067546	0.127964	0.045568	0.066459	0.037349	0.009706	0.041606	0.037133	0.028672	0.065423	0.176145	0.309597	0.063825	0.15068	0.076625	0.029063	0.062837	0.309597	Mixed Conifer	0.037133	Mixed Conifer	0.029864	0.016906	0.076418	0.201797	0.287595	0.072262	0.176793	0.056268	0.025828
-150.9826999260	59.5612736279	Alpine	0.099606	0.004597	0.011527	0.191823	0.328559	0.027148	0.093713	0.054149	0.17259	0.016289	0.328559	Mixed Conifer	0.099606	Mixed Conifer	0.046789	0.005536	0.013627	0.0349	0.087949	0.025369	0.080341	0.014521	0.129744	0.003248	0.101437	0.004829	0.013287	0.186461	0.310492	0.020721	0.088752	0.059015	0.198801	0.016205	0.310492	Mixed Conifer	0.101437	Alpine	0.097775	0.004364	0.009766	0.197184	0.346626	0.033575	0.098674	0.049282	0.14638
-150.9818933960	59.5702074481	Alpine	0.099606	0.004597	0.011527	0.191823	0.328559	0.027148	0.093713	0.054149	0.17259	0.016289	0.328559	Mixed Conifer	0.099606	Mixed Conifer	0.046789	0.005536	0.013627	0.0349	0.087949	0.025369	0.080341	0.014521	0.129744	0.003248	0.101437	0.004829	0.013287	0.186461	0.310492	0.020721	0.088752	0.059015	0.198801	0.016205	0.310492	Mixed Conifer	0.101437	Alpine	0.097775	0.004364	0.009766	0.197184	0.346626	0.033575	0.098674	0.049282	0.14638
-150.9786629630	59.6059423691	Alpine	0.030804	0.022174	0.0533	0.186844	0.331937	0.069899	0.158833	0.065743	0.029713	0.050754	0.331937	Mixed Conifer	0.030804	Mixed Conifer	0.012719	0.010261	0.054529	0.073753	0.067404	0.046645	0.055054	0.0318	0.016092	0.023102	0.03631	0.027217	0.041013	0.16751	0.366597	0.067019	0.147228	0.067528	0.030628	0.048949	0.366597	Mixed Conifer	0.03631	Mixed Conifer	0.025297	0.017131	0.065588	0.206178	0.297276	0.072778	0.170437	0.063958	0.028797
-150.9778542750	59.6148760103	Alpine	0.054462	0.013284	0.014385	0.206052	0.369797	0.060777	0.119943	0.054258	0.064475	0.042567	0.369797	Mixed Conifer	0.054462	Mixed Conifer	0.032122	0.011593	0.010481	0.05375	0.100681	0.058303	0.030065	0.016443	0.045684	0.013892	0.059082	0.008778	0.006081	0.205851	0.393752	0.059578	0.097488	0.055845	0.0679	0.045644	0.393752	Mixed Conifer	0.059082	Mixed Conifer	0.049841	0.01779	0.02269	0.206254	0.345842	0.061976	0.142398	0.052671	0.06105
-150.9770451540	59.6238096163	Alpine	0.075307	0.00937	0.037139	0.18901	0.325809	0.057681	0.122051	0.06456	0.086287	0.032787	0.325809	Mixed Conifer	0.075307	Mixed Conifer	0.062378	0.010504	0.062639	0.035853	0.108559	0.053041	0.00696	0.036507	0.085674	0.01275	0.086352	0.004896	0.00936	0.17725	0.354302	0.065661	0.124584	0.058187	0.090897	0.02851	0.354302	Mixed Conifer	0.086352	Mixed Conifer	0.064262	0.013844	0.064918	0.200771	0.297316	0.0497	0.119517	0.070932	0.081677
-150.9721813220	59.6774105245	Alpine	0.029244	0.034866	0.206181	0.186944	0.126328	0.077659	0.17755	0.074109	0.014234	0.072884	0.206181	Deciduous	0.029244	Deciduous	0.019544	0.020188	0.083983	0.031016	0.043297	0.021692	0.084429	0.016759	0.009915	0.024816	0.031156	0.035142	0.22692	0.179403	0.118717	0.077676	0.172884	0.06614	0.013704	0.078258	0.22692	Deciduous	0.031156	Deciduous	0.027333	0.034591	0.185441	0.194485	0.133939	0.077642	0.182216	0.082079	0.014764
-150.9713691630	59.6863438897	Alpine	0.016592	0.033195	0.266635	0.167172	0.115894	0.079197	0.177671	0.049521	0.008258	0.085865	0.266635	Deciduous	0.016592	Deciduous	0.008063	0.006824	0.049532	0.04481	0.04534	0.003549	0.061499	0.005527	0.003204	0.02606	0.018004	0.034075	0.266878	0.16137	0.101919	0.078547	0.190723	0.048125	0.009042	0.091318	0.266878	Deciduous	0.018004	Deciduous	0.015181	0.032315	0.266392	0.172974	0.129869	0.079847	0.164619	0.050916	0.007474
-150.9476256530	59.9453976941	Alpine	0.009091	0.049531	0.294835	0.162305	0.100691	0.105416	0.1278	0.050648	0.00535	0.094334	0.294835	Deciduous	0.009091	Deciduous	0.007471	0.025473	0.037239	0.032575	0.026034	0.010322	0.034361	0.012489	0.002364	0.015523	0.010862	0.042306	0.288013	0.143893	0.102086	0.110048	0.145175	0.051368	0.006909	0.09934	0.288013	Deciduous	0.010862	Deciduous	0.00732	0.056756	0.301657	0.180717	0.099295	0.100783	0.110426	0.049927	0.003791
-150.9468002740	59.9543301401	Alpine	0.008673	0.053133	0.296538	0.154264	0.098641	0.108888	0.127354	0.052806	0.005166	0.094537	0.296538	Deciduous	0.008673	Deciduous	0.007101	0.029299	0.045168	0.030293	0.02524	0.00971	0.027176	0.011588	0.002043	0.020484	0.010046	0.046755	0.292963	0.133418	0.100989	0.114736	0.137568	0.053651	0.006543	0.10333	0.292963	Deciduous	0.010046	Deciduous	0.0073	0.059512	0.300114	0.175109	0.096293	0.103039	0.11714	0.051961	0.00379
-150.9459744490	59.9632625587	Alpine	0.013219	0.044506	0.278617	0.157792	0.10008	0.104838	0.143288	0.053128	0.006669	0.097863	0.278617	Deciduous	0.013219	Deciduous	0.011893	0.023686	0.027283	0.040719	0.039348	0.011208	0.05912	0.00784	0.002645	0.018787	0.014226	0.037764	0.297689	0.131328	0.088347	0.110498	0.15522	0.054115	0.007454	0.10336	0.297689	Deciduous	0.014226	Deciduous	0.012213	0.051248	0.259545	0.184256	0.111812	0.099179	0.131356	0.052142	0.005884
-150.9883047280	59.3017719131	Alpine	0.018397	0.013892	0.089212	0.298709	0.239158	0.075109	0.152292	0.055685	0.013088	0.044457	0.298709	Herbaceous	0.018397	Herbaceous	0.008667	0.014089	0.076857	0.01596	0.051408	0.01679	0.013188	0.020457	0.00777	0.008675	0.020962	0.008492	0.066543	0.302689	0.253659	0.080718	0.14819	0.061338	0.013645	0.043764	0.302689	Herbaceous	0.020962	Herbaceous	0.015832	0.019291	0.111881	0.294729	0.224657	0.069501	0.156395	0.050032	0.012531
-150.9827039770	59.3643149955	Alpine	0.035503	0.011733	0.054594	0.224934	0.290944	0.061543	0.201782	0.058008	0.020175	0.040785	0.290944	Mixed Conifer	0.035503	Mixed Conifer	0.017073	0.008441	0.048451	0.065497	0.08164	0.026872	0.066764	0.03649	0.007946	0.025917	0.043182	0.012136	0.025647	0.228047	0.286621	0.05858	0.215718	0.063203	0.02485	0.042016	0.286621	Mixed Conifer	0.043182	Mixed Conifer	0.027824	0.011329	0.083542	0.221821	0.295267	0.064506	0.187846	0.052813	0.0155
-150.9802972770	59.3911185572	Alpine	0.050964	0.010709	0.05475	0.213532	0.328858	0.062054	0.17691	0.047132	0.027481	0.02761	0.328858	Mixed Conifer	0.050964	Mixed Conifer	0.035931	0.00689	0.049021	0.049057	0.080606	0.034637	0.050112	0.023275	0.008272	0.013859	0.051655	0.009709	0.063585	0.208914	0.35765	0.056447	0.14771	0.05016	0.02489	0.02928	0.35765	Mixed Conifer	0.051655	Mixed Conifer	0.050274	0.011708	0.045915	0.218149	0.300065	0.067662	0.20611	0.044103	0.030072
-150.9698237580	59.5072632081	Alpine	0.053097	0.006561	0.022114	0.226716	0.370996	0.0419	0.169167	0.03725	0.050225	0.021976	0.370996	Mixed Conifer	0.053097	Mixed Conifer	0.023558	0.008282	0.022371	0.056618	0.027175	0.028867	0.032022	0.023169	0.02587	0.011047	0.057854	0.005958	0.035551	0.184761	0.386669	0.042539	0.171773	0.031051	0.055597	0.028248	0.386669	Mixed Conifer	0.057854	Mixed Conifer	0.048339	0.007163	0.008677	0.268671	0.355323	0.041261	0.166561	0.043449	0.044853
-150.9665865150	59.5429987228	Alpine	0.067358	0.00747	0.013647	0.212462	0.35729	0.045613	0.167861	0.0415	0.064766	0.022033	0.35729	Mixed Conifer	0.067358	Mixed Conifer	0.032683	0.009561	0.010739	0.062037	0.053816	0.022484	0.029935	0.018052	0.037588	0.007618	0.066023	0.006223	0.020518	0.161901	0.394817	0.042369	0.170796	0.046077	0.067345	0.023931	0.394817	Mixed Conifer	0.066023	Mixed Conifer	0.068693	0.008717	0.006776	0.263022	0.319763	0.048857	0.164926	0.036924	0.062186
-150.9657761240	59.5519325088	Alpine	0.067358	0.00747	0.013647	0.212462	0.35729	0.045613	0.167861	0.0415	0.064766	0.022033	0.35729	Mixed Conifer	0.067358	Mixed Conifer	0.032683	0.009561	0.010739	0.062037	0.053816	0.022484	0.029935	0.018052	0.037588	0.007618	0.066023	0.006223	0.020518	0.161901	0.394817	0.042369	0.170796	0.046077	0.067345	0.023931	0.394817	Mixed Conifer	0.066023	Mixed Conifer	0.068693	0.008717	0.006776	0.263022	0.319763	0.048857	0.164926	0.036924	0.062186
-150.9649653000	59.5608662581	Alpine	0.076583	0.007128	0.025294	0.197678	0.344712	0.048072	0.153541	0.057016	0.071251	0.018725	0.344712	Mixed Conifer	0.076583	Mixed Conifer	0.035803	0.008921	0.025965	0.060416	0.0684	0.034266	0.050074	0.025265	0.042737	0.008531	0.073348	0.006596	0.040788	0.159779	0.342956	0.049406	0.149461	0.068073	0.086822	0.022771	0.342956	Mixed Conifer	0.073348	Mixed Conifer	0.079817	0.007661	0.0098	0.235576	0.346467	0.046739	0.15762	0.045959	0.05568
-150.9600912480	59.6144679952	Alpine	0.079808	0.004091	0.023904	0.146495	0.38483	0.037508	0.107178	0.054663	0.144474	0.017048	0.38483	Mixed Conifer	0.079808	Mixed Conifer	0.034043	0.005548	0.024591	0.049739	0.085738	0.028632	0.049231	0.022508	0.100756	0.009568	0.078318	0.003466	0.034658	0.123981	0.365183	0.03408	0.109431	0.059892	0.171158	0.019832	0.365183	Mixed Conifer	0.078318	Mixed Conifer	0.081298	0.004716	0.01315	0.16901	0.404477	0.040937	0.104925	0.049434	0.117791
-150.9592773850	59.6234014935	Alpine	0.070432	0.008571	0.023331	0.205398	0.364655	0.048619	0.102421	0.052564	0.097229	0.02678	0.364655	Mixed Conifer	0.070432	Mixed Conifer	0.040717	0.007703	0.024209	0.043313	0.064917	0.048207	0.034071	0.02892	0.065805	0.017651	0.072588	0.007039	0.03711	0.173091	0.338347	0.039189	0.116992	0.064465	0.113632	0.037545	0.338347	Mixed Conifer	0.072588	Mixed Conifer	0.068275	0.010102	0.009553	0.237704	0.390963	0.058049	0.087851	0.040663	0.080825
-150.9543850450	59.6770017535	Alpine	0.029244	0.034866	0.206181	0.186944	0.126328	0.077659	0.17755	0.074109	0.014234	0.072884	0.206181	Deciduous	0.029244	Deciduous	0.019544	0.020188	0.083983	0.031016	0.043297	0.021692	0.084429	0.016759	0.009915	0.024816	0.031156	0.035142	0.22692	0.179403	0.118717	0.077676	0.172884	0.06614	0.013704	0.078258	0.22692	Deciduous	0.031156	Deciduous	0.027333	0.034591	0.185441	0.194485	0.133939	0.077642	0.182216	0.082079	0.014764
-150.9527507670	59.6948682338	Alpine	0.007788	0.094039	0.266943	0.159794	0.088433	0.121553	0.120293	0.051368	0.002243	0.087547	0.266943	Deciduous	0.007788	Deciduous	0.006353	0.04272	0.03985	0.045804	0.005523	0.009047	0.020175	0.005591	0.001235	0.020621	0.00692	0.08734	0.269991	0.16958	0.085263	0.120314	0.120146	0.050044	0.001988	0.088415	0.269991	Deciduous	0.00692	Deciduous	0.008655	0.100738	0.263895	0.150008	0.091603	0.122793	0.120439	0.052692	0.002498
-150.9519329710	59.7038014237	Alpine	0.014283	0.038714	0.265191	0.168313	0.120094	0.092291	0.149517	0.048197	0.007255	0.096144	0.265191	Deciduous	0.014283	Deciduous	0.010078	0.016343	0.032525	0.037121	0.030682	0.008945	0.036472	0.009775	0.003248	0.023715	0.017174	0.038813	0.263303	0.164906	0.107289	0.087308	0.165574	0.045053	0.00827	0.102309	0.263303	Deciduous	0.017174	Deciduous	0.011392	0.038615	0.267079	0.17172	0.1329	0.097273	0.133459	0.051341	0.00624
-150.9511147360	59.7127345803	Alpine	0.008726	0.050251	0.28403	0.155096	0.108539	0.12495	0.119252	0.046876	0.005636	0.096644	0.28403	Deciduous	0.008726	Deciduous	0.007131	0.019303	0.029945	0.023291	0.027231	0.011868	0.01595	0.007717	0.001833	0.020209	0.009424	0.045814	0.29353	0.145351	0.103911	0.125226	0.126971	0.046252	0.00635	0.097172	0.29353	Deciduous	0.009424	Deciduous	0.008029	0.054688	0.27453	0.164841	0.113167	0.124674	0.111533	0.047501	0.004921
-150.9715095960	59.2924304737	Alpine	0.017377	0.018203	0.123787	0.284202	0.212023	0.07304	0.14697	0.06479	0.008014	0.051595	0.284202	Herbaceous	0.017377	Herbaceous	0.010602	0.009194	0.071912	0.013229	0.032427	0.018888	0.020339	0.03896	0.00282	0.012126	0.019974	0.016703	0.123736	0.285272	0.20511	0.073448	0.148998	0.06215	0.009383	0.055226	0.285272	Herbaceous	0.019974	Herbaceous	0.01478	0.019703	0.123837	0.283132	0.218935	0.072632	0.144941	0.067429	0.006646
-150.9682947850	59.3281693700	Alpine	0.012954	0.021924	0.133326	0.273002	0.202716	0.073052	0.150878	0.06427	0.006676	0.061204	0.273002	Herbaceous	0.012954	Herbaceous	0.00528	0.010961	0.069349	0.015377	0.040748	0.015392	0.01891	0.030125	0.001547	0.01542	0.015159	0.020013	0.137241	0.271926	0.185686	0.073776	0.150724	0.071234	0.006371	0.06787	0.271926	Herbaceous	0.015159	Herbaceous	0.010748	0.023834	0.12941	0.274078	0.219745	0.072328	0.151032	0.057306	0.006981
-150.9666848200	59.3460385673	Alpine	0.022406	0.02113	0.081739	0.261248	0.255327	0.066097	0.150211	0.062491	0.008603	0.070746	0.261248	Herbaceous	0.022406	Herbaceous	0.009993	0.008477	0.057816	0.072588	0.06947	0.025768	0.015518	0.026548	0.002459	0.044681	0.022277	0.019443	0.08787	0.24193	0.239786	0.071797	0.148591	0.072002	0.008207	0.088097	0.24193	Herbaceous	0.022277	Herbaceous	0.022535	0.022817	0.075607	0.280566	0.270868	0.060398	0.151831	0.052981	0.009
-150.9650731460	59.3639075994	Alpine	0.032672	0.016033	0.078846	0.207863	0.300579	0.063915	0.188534	0.054986	0.018863	0.037707	0.300579	Mixed Conifer	0.032672	Mixed Conifer	0.019899	0.006757	0.058593	0.050012	0.078423	0.034728	0.036285	0.032789	0.006437	0.024996	0.034898	0.013079	0.052929	0.212746	0.309902	0.058287	0.199091	0.060701	0.017958	0.040411	0.309902	Mixed Conifer	0.034898	Mixed Conifer	0.030447	0.018988	0.104764	0.202981	0.291256	0.069544	0.177977	0.049272	0.019769
-150.9642666660	59.3728420540	Alpine	0.050036	0.011525	0.05344	0.216329	0.320963	0.06299	0.18184	0.047099	0.026885	0.028893	0.320963	Mixed Conifer	0.050036	Mixed Conifer	0.034932	0.007809	0.048045	0.047734	0.075797	0.033174	0.044154	0.020798	0.008937	0.014507	0.052109	0.011271	0.067144	0.212173	0.343264	0.05426	0.155433	0.051512	0.023813	0.029021	0.343264	Mixed Conifer	0.052109	Mixed Conifer	0.047963	0.011779	0.039736	0.220485	0.298663	0.071721	0.208247	0.042685	0.029958
-150.9634597590	59.3817764679	Alpine	0.049175	0.00292	0.015641	0.246916	0.362974	0.039574	0.183197	0.038953	0.04247	0.01818	0.362974	Mixed Conifer	0.049175	Mixed Conifer	0.017442	0.003581	0.014393	0.074178	0.039858	0.022717	0.050067	0.015602	0.019744	0.007986	0.055186	0.001229	0.021868	0.244256	0.361415	0.033291	0.176203	0.042724	0.047014	0.016812	0.361415	Mixed Conifer	0.055186	Mixed Conifer	0.043163	0.004611	0.009413	0.249576	0.364532	0.045857	0.190191	0.035182	0.037927
-150.9626524220	59.3907108413	Alpine	0.046202	0.004424	0.024873	0.227325	0.362803	0.047462	0.193806	0.038664	0.028856	0.025584	0.362803	Mixed Conifer	0.046202	Mixed Conifer	0.025386	0.00462	0.029556	0.046033	0.051517	0.019213	0.049454	0.015891	0.017529	0.016443	0.043732	0.001521	0.040611	0.206281	0.380328	0.047553	0.185762	0.036909	0.025307	0.031996	0.380328	Mixed Conifer	0.043732	Mixed Conifer	0.048671	0.007327	0.009135	0.248369	0.345278	0.047371	0.201851	0.040419	0.032406
-150.9439645540	59.5961907048	Alpine	0.084857	0.00648	0.02634	0.173542	0.363509	0.038014	0.130711	0.059322	0.100365	0.01686	0.363509	Mixed Conifer	0.084857	Mixed Conifer	0.036979	0.008293	0.031604	0.036066	0.064665	0.028805	0.07467	0.023529	0.06411	0.011727	0.085162	0.007361	0.039977	0.1587	0.357337	0.031691	0.121107	0.065679	0.11071	0.022277	0.357337	Mixed Conifer	0.085162	Mixed Conifer	0.084552	0.005599	0.012703	0.188384	0.369681	0.044338	0.140315	0.052965	0.09002
-150.9431468240	59.6051241655	Alpine	0.111116	0.004586	0.004909	0.165725	0.342868	0.021554	0.089807	0.060065	0.19109	0.00828	0.342868	Mixed Conifer	0.111116	Alpine	0.043291	0.007127	0.012025	0.037822	0.077144	0.024705	0.075307	0.016279	0.13715	0.005596	0.115984	0.004881	0	0.17023	0.303757	0.017774	0.089777	0.067989	0.221045	0.008564	0.303757	Mixed Conifer	0.115984	Alpine	0.106247	0.004292	0.009818	0.161219	0.381979	0.025335	0.089838	0.052141	0.161135
-150.9382312440	59.6587241905	Alpine	0.047857	0.012323	0.048557	0.201668	0.328506	0.06563	0.115926	0.077934	0.051533	0.050067	0.328506	Mixed Conifer	0.047857	Mixed Conifer	0.028081	0.007746	0.060589	0.086083	0.053462	0.03954	0.008678	0.028341	0.048978	0.013681	0.056685	0.013843	0.024666	0.208299	0.319646	0.061171	0.118516	0.090202	0.056246	0.050726	0.319646	Mixed Conifer	0.056685	Mixed Conifer	0.039028	0.010803	0.072448	0.195036	0.337366	0.070089	0.113336	0.065666	0.04682
-150.9365892050	59.6765905886	Alpine	0.057467	0.012415	0.032354	0.177694	0.344067	0.055104	0.145369	0.059584	0.081028	0.034919	0.344067	Mixed Conifer	0.057467	Mixed Conifer	0.037753	0.009739	0.035428	0.031356	0.071807	0.046054	0.014853	0.036765	0.056408	0.007981	0.058746	0.008076	0.046041	0.160465	0.331493	0.044895	0.150796	0.078726	0.081274	0.039487	0.331493	Mixed Conifer	0.058746	Mixed Conifer	0.056188	0.016753	0.018666	0.194922	0.356642	0.065313	0.139941	0.040442	0.080781
-150.9349454050	59.6944568511	Alpine	0.016372	0.032289	0.264382	0.175964	0.118421	0.077869	0.17016	0.051984	0.009518	0.083041	0.264382	Deciduous	0.016372	Deciduous	0.009133	0.00291	0.044128	0.042363	0.042881	0.00368	0.053207	0.007231	0.003286	0.026131	0.018751	0.032965	0.260117	0.17064	0.108072	0.077601	0.187478	0.048254	0.010954	0.085169	0.260117	Deciduous	0.018751	Deciduous	0.013993	0.031613	0.268647	0.181288	0.128769	0.078137	0.152843	0.055715	0.008082
-150.9341228440	59.7033899320	Alpine	0.014283	0.038714	0.265191	0.168313	0.120094	0.092291	0.149517	0.048197	0.007255	0.096144	0.265191	Deciduous	0.014283	Deciduous	0.010078	0.016343	0.032525	0.037121	0.030682	0.008945	0.036472	0.009775	0.003248	0.023715	0.017174	0.038813	0.263303	0.164906	0.107289	0.087308	0.165574	0.045053	0.00827	0.102309	0.263303	Deciduous	0.017174	Deciduous	0.011392	0.038615	0.267079	0.17172	0.1329	0.097273	0.133459	0.051341	0.00624
-150.9539164790	59.2920215606	Alpine	0.015167	0.018981	0.126773	0.276382	0.21065	0.07315	0.147939	0.066861	0.007448	0.056648	0.276382	Herbaceous	0.015167	Herbaceous	0.007938	0.008385	0.076362	0.011994	0.031399	0.016217	0.012882	0.040559	0.001672	0.018877	0.016482	0.018251	0.129588	0.274405	0.205984	0.070951	0.146367	0.068001	0.008263	0.061708	0.274405	Herbaceous	0.016482	Herbaceous	0.013852	0.019712	0.123958	0.278358	0.215316	0.07535	0.149511	0.065722	0.006632
-150.9490637530	59.3456290133	Alpine	0.019111	0.02407	0.109271	0.262215	0.226725	0.065568	0.153075	0.059768	0.006531	0.073665	0.262215	Herbaceous	0.019111	Herbaceous	0.006449	0.008716	0.072613	0.024537	0.053291	0.022783	0.006647	0.027663	0.000815	0.037636	0.018684	0.021697	0.080692	0.256942	0.235127	0.067576	0.157838	0.072256	0.007003	0.082186	0.256942	Herbaceous	0.018684	Herbaceous	0.019538	0.026444	0.13785	0.267488	0.218323	0.06356	0.148313	0.04728	0.00606
-150.9474427420	59.3634978313	Alpine	0.032672	0.016033	0.078846	0.207863	0.300579	0.063915	0.188534	0.054986	0.018863	0.037707	0.300579	Mixed Conifer	0.032672	Mixed Conifer	0.019899	0.006757	0.058593	0.050012	0.078423	0.034728	0.036285	0.032789	0.006437	0.024996	0.034898	0.013079	0.052929	0.212746	0.309902	0.058287	0.199091	0.060701	0.017958	0.040411	0.309902	Mixed Conifer	0.034898	Mixed Conifer	0.030447	0.018988	0.104764	0.202981	0.291256	0.069544	0.177977	0.049272	0.019769
-150.9466315910	59.3724321787	Alpine	0.051304	0.014105	0.053413	0.215013	0.312441	0.067182	0.176583	0.050068	0.028069	0.031821	0.312441	Mixed Conifer	0.051304	Mixed Conifer	0.036577	0.009622	0.047949	0.047961	0.088513	0.037199	0.049495	0.028702	0.011768	0.017866	0.054548	0.012452	0.069018	0.206297	0.327393	0.060757	0.150333	0.056891	0.025972	0.036339	0.327393	Mixed Conifer	0.054548	Mixed Conifer	0.04806	0.015758	0.037809	0.223729	0.29749	0.073607	0.202832	0.043245	0.030167
-150.9458200100	59.3813664854	Alpine	0.025237	0.023444	0.098944	0.185907	0.285189	0.065424	0.201315	0.049668	0.0115	0.053373	0.285189	Mixed Conifer	0.025237	Mixed Conifer	0.009066	0.017174	0.05807	0.047018	0.085813	0.02247	0.042082	0.021497	0.003815	0.036722	0.030907	0.025939	0.086662	0.187049	0.277594	0.0605	0.203617	0.057032	0.011712	0.058985	0.277594	Mixed Conifer	0.030907	Mixed Conifer	0.019567	0.020948	0.111225	0.184765	0.292783	0.070348	0.199012	0.042303	0.011288
-150.9425693660	59.4171033083	Alpine	0.038819	0.008685	0.031413	0.215807	0.322559	0.053597	0.22359	0.03864	0.031031	0.03586	0.322559	Mixed Conifer	0.038819	Mixed Conifer	0.01688	0.011997	0.026961	0.053991	0.076158	0.019478	0.07793	0.013626	0.018214	0.019458	0.034124	0.002686	0.040151	0.19907	0.334284	0.043474	0.236693	0.040552	0.027181	0.041786	0.334284	Mixed Conifer	0.034124	Mixed Conifer	0.043515	0.014684	0.022676	0.232543	0.310834	0.06372	0.210487	0.036727	0.034881
-150.9401268420	59.4439055071	Alpine	0.061036	0.004254	0.020426	0.201378	0.370869	0.028999	0.186503	0.04949	0.054393	0.022652	0.370869	Mixed Conifer	0.061036	Mixed Conifer	0.017769	0.003678	0.020578	0.061013	0.075997	0.027435	0.083136	0.024961	0.038422	0.010176	0.06975	0.003105	0.019428	0.181906	0.38393	0.019721	0.19174	0.055408	0.056847	0.018165	0.38393	Mixed Conifer	0.06975	Mixed Conifer	0.052322	0.005402	0.021424	0.220849	0.357809	0.038277	0.181266	0.043572	0.051939
-150.9360472910	59.4885750572	Alpine	0.080241	0.003292	0.016773	0.209166	0.368717	0.028925	0.139598	0.051623	0.085655	0.016009	0.368717	Mixed Conifer	0.080241	Mixed Conifer	0.035608	0.002574	0.013841	0.09835	0.028678	0.028715	0.059546	0.017766	0.07615	0.009037	0.081713	0.003442	0.011642	0.21147	0.376792	0.020031	0.131629	0.059587	0.093469	0.010224	0.376792	Mixed Conifer	0.081713	Mixed Conifer	0.07877	0.003142	0.021904	0.206862	0.360642	0.037819	0.147567	0.04366	0.07784
-150.9352300760	59.4975088519	Alpine	0.08946	0.001438	0	0.175791	0.327962	0.022098	0.189414	0.050335	0.133913	0.009588	0.327962	Mixed Conifer	0.08946	Mixed Conifer	0.033061	0.003522	0	0.05141	0.12313	0.027265	0.11383	0.024491	0.106782	0.007842	0.114015	0	0	0.169693	0.336451	0.020225	0.135567	0.062679	0.149268	0.012101	0.336451	Mixed Conifer	0.114015	Alpine	0.064905	0.002876	0	0.18189	0.319473	0.023971	0.243261	0.037991	0.118557
-150.9335943390	59.5153763273	Alpine	0.093894	0.001377	0	0.181379	0.351954	0.020632	0.158206	0.052745	0.130616	0.009197	0.351954	Mixed Conifer	0.093894	Mixed Conifer	0.030889	0.003374	0	0.083289	0.054697	0.022954	0.097625	0.025373	0.104998	0.008974	0.101521	0	0	0.179703	0.336581	0.015947	0.136531	0.06015	0.159253	0.010316	0.336581	Mixed Conifer	0.101521	Alpine	0.086268	0.002755	0	0.183056	0.367326	0.025316	0.179881	0.045341	0.101979
-150.9303176230	59.5511108287	Alpine	0.121813	0	0.00602	0.161423	0.363095	0.01475	0.112928	0.055686	0.153137	0.011148	0.363095	Mixed Conifer	0.121813	Alpine	0.053156	0	0.014746	0.056986	0.115152	0.017573	0.091745	0.013211	0.128079	0.008125	0.124894	0	0	0.170611	0.397013	0.00768	0.079141	0.063284	0.14476	0.012617	0.397013	Mixed Conifer	0.124894	Alpine	0.118731	0	0.01204	0.152235	0.329177	0.021819	0.146715	0.048089	0.161515
-150.9253894090	59.6047114805	Alpine	0.114996	0.002236	0.006727	0.18014	0.331967	0.023442	0.095821	0.055905	0.186131	0.002635	0.331967	Mixed Conifer	0.114996	Alpine	0.035613	0.005477	0.016478	0.059253	0.073063	0.03343	0.071053	0.013173	0.148053	0.003416	0.131202	0	0	0.163833	0.346432	0.01148	0.076394	0.063861	0.205767	0.001031	0.346432	Mixed Conifer	0.131202	Alpine	0.09879	0.004472	0.013454	0.196446	0.317502	0.035404	0.115247	0.04795	0.166494
-150.9212704680	59.6493777094	Alpine	0.090352	0.006304	0.007908	0.191882	0.369148	0.028923	0.068324	0.077156	0.144865	0.015137	0.369148	Mixed Conifer	0.090352	Mixed Conifer	0.034505	0.005793	0.012609	0.017738	0.06715	0.033247	0.059878	0.030809	0.09949	0.005483	0.09315	0.006141	0.002113	0.184073	0.356816	0.020071	0.080617	0.078962	0.164468	0.013589	0.356816	Mixed Conifer	0.09315	Mixed Conifer	0.087553	0.006467	0.013703	0.199691	0.381481	0.037775	0.056031	0.075351	0.125262
-150.9196198020	59.6672439574	Alpine	0.081964	0.005409	0.012599	0.175305	0.366662	0.039907	0.137242	0.06446	0.100953	0.015498	0.366662	Mixed Conifer	0.081964	Mixed Conifer	0.039535	0.005089	0.020653	0.041341	0.048043	0.031698	0.036192	0.025547	0.067439	0.007984	0.088512	0.004234	0.016158	0.158698	0.349569	0.035043	0.143929	0.069361	0.116188	0.018306	0.349569	Mixed Conifer	0.088512	Mixed Conifer	0.075417	0.006584	0.009039	0.191912	0.383755	0.044771	0.130555	0.059559	0.085718
-150.9105094300	59.7655059193	Alpine	0.00726	0.083671	0.272023	0.134318	0.102768	0.121595	0.127521	0.051278	0.002479	0.097087	0.272023	Deciduous	0.00726	Deciduous	0.006361	0.045228	0.012921	0.016554	0.010308	0.014979	0.009546	0.0101	0.001601	0.027822	0.007959	0.078929	0.275536	0.129982	0.103868	0.122401	0.13158	0.050658	0.00193	0.097157	0.275536	Deciduous	0.007959	Deciduous	0.006561	0.088413	0.26851	0.138654	0.101669	0.120789	0.123461	0.051898	0.003029
-150.9338853930	59.3184138736	Alpine	0.019355	0.01852	0.081851	0.283582	0.25047	0.064319	0.150048	0.062549	0.010644	0.058663	0.283582	Herbaceous	0.019355	Herbaceous	0.010433	0.010512	0.07441	0.029254	0.070549	0.031864	0.017023	0.03338	0.004362	0.032954	0.020327	0.014935	0.055062	0.283146	0.263853	0.06518	0.151177	0.075222	0.010516	0.060582	0.283146	Herbaceous	0.020327	Herbaceous	0.018383	0.022105	0.10864	0.284018	0.237086	0.063458	0.14892	0.049876	0.010771
-150.9322576400	59.3362827254	Alpine	0.024169	0.019725	0.078323	0.264055	0.283185	0.067148	0.140424	0.053522	0.011835	0.057615	0.283185	Mixed Conifer	0.024169	Mixed Conifer	0.014419	0.009191	0.060319	0.071229	0.085988	0.024913	0.036188	0.017879	0.003637	0.044651	0.024678	0.015785	0.085289	0.254238	0.2838	0.071047	0.123638	0.055674	0.012795	0.073055	0.2838	Mixed Conifer	0.024678	Mixed Conifer	0.023661	0.023666	0.071356	0.273871	0.28257	0.063248	0.15721	0.05137	0.010874
-150.9314431160	59.3452170887	Alpine	0.019111	0.02407	0.109271	0.262215	0.226725	0.065568	0.153075	0.059768	0.006531	0.073665	0.262215	Herbaceous	0.019111	Herbaceous	0.006449	0.008716	0.072613	0.024537	0.053291	0.022783	0.006647	0.027663	0.000815	0.037636	0.018684	0.021697	0.080692	0.256942	0.235127	0.067576	0.157838	0.072256	0.007003	0.082186	0.256942	Herbaceous	0.018684	Herbaceous	0.019538	0.026444	0.13785	0.267488	0.218323	0.06356	0.148313	0.04728	0.00606
-150.9265468780	59.3988224056	Alpine	0.029251	0.013864	0.069015	0.203877	0.314677	0.074867	0.173671	0.053106	0.015431	0.052241	0.314677	Mixed Conifer	0.029251	Mixed Conifer	0.01019	0.0132	0.05479	0.060324	0.083089	0.022062	0.053969	0.03449	0.005406	0.035852	0.033967	0.016256	0.059659	0.194831	0.314831	0.066394	0.188628	0.054635	0.014691	0.056107	0.314831	Mixed Conifer	0.033967	Mixed Conifer	0.024536	0.011472	0.07837	0.212923	0.314524	0.08334	0.158714	0.051577	0.016171
-150.9257293200	59.4077564831	Alpine	0.044543	0.011857	0.031815	0.215287	0.34591	0.052468	0.19863	0.042974	0.028778	0.027737	0.34591	Mixed Conifer	0.044543	Mixed Conifer	0.022081	0.010648	0.026126	0.05555	0.057894	0.025258	0.068115	0.019155	0.009535	0.01312	0.045935	0.007942	0.040898	0.196909	0.383288	0.047107	0.176959	0.042942	0.027074	0.030947	0.383288	Mixed Conifer	0.045935	Mixed Conifer	0.043152	0.015773	0.022731	0.233666	0.308532	0.057829	0.220301	0.043005	0.030483
-150.9183516920	59.4881614022	Alpine	0.145015	0	0.007141	0.156015	0.356971	0.014965	0.112616	0.059681	0.130492	0.017105	0.356971	Mixed Conifer	0.145015	Alpine	0.074129	0	0.011106	0.073267	0.16464	0.014254	0.074613	0.013026	0.092955	0.020513	0.142155	0	0.006618	0.18077	0.359873	0.007057	0.097093	0.056364	0.131046	0.019023	0.359873	Mixed Conifer	0.142155	Alpine	0.147875	0	0.007663	0.131261	0.354068	0.022872	0.12814	0.062997	0.129938
-150.9158846140	59.5149623459	Alpine	0.172957	0	0.002725	0.163449	0.262931	0.00522	0.176211	0.065153	0.139369	0.011986	0.262931	Mixed Conifer	0.172957	Alpine	0.095575	0	0.006676	0.071226	0.11528	0.004292	0.069442	0.013726	0.068982	0.005537	0.173987	0	0.005451	0.139492	0.24485	0.004635	0.210224	0.057682	0.151171	0.012509	0.24485	Mixed Conifer	0.173987	Alpine	0.171927	0	0	0.187405	0.281011	0.005804	0.142198	0.072624	0.127568
-150.9092863980	59.5864298865	Alpine	0.111732	0.003192	0.015787	0.192614	0.342157	0.026174	0.143228	0.054398	0.099481	0.011237	0.342157	Mixed Conifer	0.111732	Alpine	0.041073	0.003741	0.013825	0.045633	0.135166	0.031391	0.071968	0.015999	0.065749	0.012575	0.12003	0.001664	0.017324	0.188617	0.408281	0.013903	0.085818	0.063065	0.091303	0.009996	0.408281	Mixed Conifer	0.12003	Alpine	0.103434	0.004721	0.014249	0.19661	0.276034	0.038446	0.200638	0.045731	0.107659
-150.9043191920	59.6400290212	Alpine	0.125266	0.00226	0	0.171234	0.300751	0.023225	0.103478	0.053737	0.214899	0.00515	0.300751	Mixed Conifer	0.125266	Alpine	0.044207	0.005535	0	0.06394	0.056543	0.029566	0.073959	0.016478	0.161539	0.004976	0.133309	0	0	0.174402	0.285163	0.012782	0.086004	0.065257	0.23919	0.003894	0.285163	Mixed Conifer	0.133309	Alpine	0.117223	0.004519	0	0.168065	0.316339	0.033669	0.120953	0.042218	0.190608
-150.9034897730	59.6489620871	Alpine	0.132047	0.00147	0.013435	0.173287	0.268783	0.025381	0.105614	0.052028	0.225137	0.002817	0.268783	Mixed Conifer	0.132047	Alpine	0.045088	0.0036	0.021471	0.051017	0.099052	0.033422	0.101487	0.0191	0.16247	0.003165	0.149276	0	0	0.184255	0.285549	0.013608	0.057263	0.061521	0.246308	0.002221	0.285549	Mixed Conifer	0.149276	Alpine	0.114818	0.00294	0.026869	0.16232	0.252017	0.037154	0.153966	0.042536	0.203967
-150.9026599100	59.6578951183	Alpine	0.114814	0.004631	0.001831	0.185933	0.318865	0.029189	0.086928	0.074139	0.172254	0.011416	0.318865	Mixed Conifer	0.114814	Alpine	0.038991	0.007185	0.004486	0.027653	0.099952	0.032953	0.080378	0.025702	0.121104	0.00375	0.124164	0.00484	0	0.196774	0.29266	0.019847	0.059305	0.084216	0.209649	0.008546	0.29266	Mixed Conifer	0.124164	Alpine	0.105463	0.004422	0.003663	0.175093	0.345071	0.038532	0.114551	0.064062	0.134859
-150.8985039160	59.7025597615	Alpine	0.04049	0.013632	0.048124	0.207734	0.30992	0.0767	0.147603	0.064017	0.035837	0.055944	0.30992	Mixed Conifer	0.04049	Mixed Conifer	0.019645	0.005631	0.062789	0.063629	0.07485	0.040406	0.041155	0.032293	0.027947	0.027798	0.045167	0.012319	0.029621	0.201043	0.332926	0.064943	0.142018	0.07157	0.039964	0.060428	0.332926	Mixed Conifer	0.045167	Mixed Conifer	0.035813	0.014945	0.066628	0.214424	0.286914	0.088456	0.153188	0.056464	0.031709
-150.8968383970	59.7204253832	Alpine	0.051084	0.012607	0.020634	0.203248	0.352551	0.065061	0.126405	0.059893	0.066385	0.042132	0.352551	Mixed Conifer	0.051084	Mixed Conifer	0.031166	0.011983	0.019561	0.054635	0.123338	0.045929	0.023875	0.028987	0.052707	0.022511	0.052411	0.009717	0.026665	0.186007	0.35871	0.058611	0.134618	0.061512	0.066929	0.04482	0.35871	Mixed Conifer	0.052411	Mixed Conifer	0.049757	0.015497	0.014602	0.220488	0.346392	0.071511	0.118192	0.058273	0.065841
-150.8960049660	59.7293581443	Alpine	0.011245	0.050581	0.282318	0.167942	0.116971	0.112248	0.110795	0.044834	0.004891	0.098175	0.282318	Deciduous	0.011245	Deciduous	0.009528	0.020308	0.03826	0.013646	0.026578	0.024574	0.017363	0.007172	0.00137	0.011866	0.011245	0.047541	0.275516	0.164035	0.109263	0.125386	0.114378	0.045209	0.005489	0.101938	0.275516	Deciduous	0.011245	Deciduous	0.011246	0.053621	0.28912	0.17185	0.124678	0.09911	0.107211	0.044458	0.004294
-150.9219952830	59.2554583429	Alpine	0.015116	0.018031	0.131611	0.286514	0.208145	0.07687	0.110759	0.089194	0.008796	0.054964	0.286514	Herbaceous	0.015116	Herbaceous	0.009592	0.008177	0.065983	0.010851	0.025856	0.011831	0.041942	0.064707	0.003391	0.020189	0.014324	0.018713	0.133695	0.287071	0.199113	0.080061	0.104573	0.087591	0.009339	0.06552	0.287071	Herbaceous	0.014324	Herbaceous	0.015908	0.01735	0.129526	0.285957	0.217176	0.07368	0.116945	0.090796	0.008254
-150.9195481160	59.2822621253	Alpine	0.018188	0.019369	0.083144	0.28792	0.240765	0.073602	0.152059	0.058645	0.010614	0.055694	0.28792	Herbaceous	0.018188	Herbaceous	0.00927	0.009629	0.076436	0.027462	0.05412	0.019092	0.016373	0.026914	0.003891	0.025311	0.019418	0.016255	0.056917	0.290412	0.264021	0.076356	0.148049	0.065334	0.010944	0.052294	0.290412	Herbaceous	0.019418	Herbaceous	0.016958	0.022483	0.109371	0.285428	0.21751	0.070848	0.15607	0.051955	0.010283
-150.9146420990	59.3358685384	Alpine	0.025188	0.014922	0.055866	0.265666	0.334474	0.072444	0.134743	0.038047	0.016808	0.041842	0.334474	Mixed Conifer	0.025188	Mixed Conifer	0.016358	0.002046	0.04313	0.050011	0.085221	0.029065	0.031402	0.004805	0.005907	0.014989	0.026198	0.015151	0.068863	0.241448	0.336559	0.071873	0.134454	0.037817	0.020021	0.047615	0.336559	Mixed Conifer	0.026198	Mixed Conifer	0.024177	0.014693	0.042869	0.289884	0.332388	0.073015	0.135032	0.038278	0.013595
-150.9088986390	59.3984074598	Alpine	0.042587	0.011992	0.044091	0.204797	0.347146	0.053775	0.192979	0.046632	0.025763	0.030238	0.347146	Mixed Conifer	0.042587	Mixed Conifer	0.022919	0.007607	0.040901	0.048188	0.082784	0.029711	0.034943	0.022158	0.009226	0.018211	0.045547	0.010412	0.049852	0.190137	0.360954	0.050473	0.180686	0.055064	0.021837	0.035037	0.360954	Mixed Conifer	0.045547	Mixed Conifer	0.039627	0.013573	0.038329	0.219457	0.333337	0.057077	0.205271	0.0382	0.029689
-150.9080764000	59.4073414287	Alpine	0.043374	0.012877	0.037092	0.212711	0.333728	0.050465	0.209643	0.045358	0.027567	0.027185	0.333728	Mixed Conifer	0.043374	Mixed Conifer	0.020978	0.010455	0.032058	0.054135	0.052778	0.029177	0.038346	0.020618	0.010041	0.011318	0.044487	0.01023	0.039545	0.199685	0.363855	0.046294	0.192911	0.04601	0.026003	0.030981	0.363855	Mixed Conifer	0.044487	Mixed Conifer	0.042262	0.015523	0.034639	0.225737	0.303602	0.054636	0.226374	0.044707	0.02913
-150.8998299050	59.4966789432	Alpine	0.16135	0.001557	0.00557	0.136803	0.333805	0.012022	0.14229	0.06205	0.134759	0.009794	0.333805	Mixed Conifer	0.16135	Alpine	0.069995	0.003813	0.00916	0.087854	0.124965	0.009122	0.048905	0.019958	0.076995	0.010492	0.170496	0	0.007189	0.127445	0.30317	0.006814	0.155851	0.049364	0.169241	0.01043	0.30317	Mixed Conifer	0.170496	Alpine	0.152204	0.003113	0.003951	0.14616	0.364441	0.01723	0.128728	0.074737	0.100276
-150.8815319750	59.6932083330	Alpine	0.055457	0.014024	0.012751	0.19855	0.363394	0.056269	0.135404	0.04622	0.07821	0.039722	0.363394	Mixed Conifer	0.055457	Mixed Conifer	0.03504	0.013829	0.01518	0.040891	0.089812	0.050999	0.025533	0.01881	0.053551	0.017672	0.063504	0.009745	0.018715	0.183098	0.360335	0.047716	0.144035	0.051397	0.08382	0.037635	0.360335	Mixed Conifer	0.063504	Mixed Conifer	0.04741	0.018302	0.006787	0.214001	0.366454	0.064822	0.126773	0.041043	0.072601
-150.8798578180	59.7110737994	Alpine	0.050565	0.012527	0.024966	0.202439	0.344756	0.071039	0.132709	0.063461	0.058257	0.03928	0.344756	Mixed Conifer	0.050565	Mixed Conifer	0.028636	0.011901	0.017544	0.059455	0.119602	0.045339	0.03501	0.030959	0.047389	0.01741	0.053556	0.009692	0.026553	0.180212	0.361011	0.060364	0.144178	0.0653	0.059999	0.039136	0.361011	Mixed Conifer	0.053556	Mixed Conifer	0.047575	0.015361	0.02338	0.224667	0.3285	0.081715	0.12124	0.061622	0.056516
-150.8781818640	59.7289391326	Alpine	0.022842	0.033796	0.193305	0.207769	0.155467	0.085054	0.15363	0.062057	0.009973	0.076108	0.207769	Herbaceous	0.022842	Herbaceous	0.015674	0.012853	0.084317	0.024938	0.008852	0.015384	0.051315	0.012996	0.005266	0.023772	0.026559	0.03343	0.205816	0.197765	0.1535	0.081149	0.156465	0.057931	0.01134	0.076044	0.205816	Deciduous	0.026559	Deciduous	0.019125	0.034163	0.180793	0.217773	0.157433	0.088959	0.150794	0.066182	0.008605
-150.8731431910	59.7825343484	Alpine	0.004404	0.087529	0.278153	0.147181	0.103712	0.110107	0.118608	0.048205	0.003705	0.098396	0.278153	Deciduous	0.004404	Deciduous	0.003547	0.041735	0.021509	0.030891	0.019314	0.01101	0.028754	0.009762	0.002905	0.028688	0.004696	0.08513	0.290388	0.124707	0.098799	0.116324	0.121964	0.049395	0.002431	0.106167	0.290388	Deciduous	0.004696	Deciduous	0.004111	0.089928	0.265918	0.169655	0.108626	0.10389	0.115252	0.047014	0.004979
-150.8655546320	59.8629250459	Alpine	0.004865	0.114345	0.262135	0.174459	0.080558	0.120162	0.114303	0.042645	0.002503	0.084025	0.262135	Deciduous	0.004865	Deciduous	0.002358	0.035492	0.047606	0.044238	0.011328	0.008681	0.044718	0.006699	0.000827	0.008089	0.004581	0.114025	0.27122	0.159288	0.080669	0.122071	0.123476	0.041437	0.002484	0.080749	0.27122	Deciduous	0.004581	Deciduous	0.005149	0.114664	0.25305	0.189631	0.080446	0.118252	0.105131	0.043853	0.002521
-150.8978504070	59.3265177934	Alpine	0.009721	0.020224	0.180918	0.276014	0.166906	0.077428	0.099608	0.082923	0.006221	0.080037	0.276014	Herbaceous	0.009721	Herbaceous	0.003212	0.010465	0.027002	0.022606	0.022597	0.011239	0.025905	0.028777	0.001099	0.018439	0.010712	0.019816	0.16853	0.281886	0.158714	0.082801	0.095407	0.083973	0.00662	0.091541	0.281886	Herbaceous	0.010712	Herbaceous	0.00873	0.020631	0.193306	0.270142	0.175098	0.072055	0.103809	0.081873	0.005822
-150.8920773180	59.3890562399	Alpine	0.029486	0.017518	0.074668	0.211067	0.313263	0.067147	0.170771	0.049176	0.015431	0.051472	0.313263	Mixed Conifer	0.029486	Mixed Conifer	0.010578	0.011776	0.047354	0.048804	0.068075	0.019668	0.034671	0.023651	0.005742	0.029505	0.035234	0.016122	0.060989	0.202727	0.31908	0.065148	0.179404	0.054177	0.019501	0.047618	0.31908	Mixed Conifer	0.035234	Mixed Conifer	0.023738	0.018915	0.088347	0.219407	0.307445	0.069146	0.162138	0.044176	0.011362
-150.8904239180	59.4069239994	Alpine	0.017112	0.02268	0.135305	0.249274	0.210938	0.074238	0.146809	0.060931	0.005577	0.077136	0.249274	Herbaceous	0.017112	Herbaceous	0.004945	0.015777	0.063835	0.039223	0.04541	0.014908	0.016475	0.021115	0.002127	0.041778	0.0169	0.017461	0.108329	0.237133	0.22408	0.074634	0.150921	0.073434	0.006607	0.090501	0.237133	Herbaceous	0.0169	Herbaceous	0.017323	0.0279	0.162282	0.261415	0.197796	0.073842	0.142696	0.048429	0.004547
-150.8895965580	59.4158578187	Alpine	0.035864	0.010437	0.030127	0.215887	0.339668	0.052021	0.213047	0.044022	0.030317	0.028609	0.339668	Mixed Conifer	0.035864	Mixed Conifer	0.01817	0.011597	0.025012	0.068722	0.046561	0.022978	0.049347	0.018798	0.019188	0.014939	0.031689	0.006666	0.038243	0.21882	0.352541	0.046928	0.19878	0.04407	0.027932	0.034331	0.352541	Mixed Conifer	0.031689	Mixed Conifer	0.04004	0.014207	0.022011	0.212955	0.326795	0.057115	0.227315	0.043973	0.032703
-150.8887687590	59.4247915981	Alpine	0.035864	0.010437	0.030127	0.215887	0.339668	0.052021	0.213047	0.044022	0.030317	0.028609	0.339668	Mixed Conifer	0.035864	Mixed Conifer	0.01817	0.011597	0.025012	0.068722	0.046561	0.022978	0.049347	0.018798	0.019188	0.014939	0.031689	0.006666	0.038243	0.21882	0.352541	0.046928	0.19878	0.04407	0.027932	0.034331	0.352541	Mixed Conifer	0.031689	Mixed Conifer	0.04004	0.014207	0.022011	0.212955	0.326795	0.057115	0.227315	0.043973	0.032703
-150.8879405190	59.4337253377	Alpine	0.061422	0.003235	0.009032	0.197829	0.379654	0.031596	0.202375	0.048132	0.043238	0.023486	0.379654	Mixed Conifer	0.061422	Mixed Conifer	0.01759	0.003873	0.009742	0.042384	0.039877	0.023534	0.044527	0.013529	0.028718	0.015159	0.071826	0.00122	0.008273	0.18899	0.390015	0.025679	0.192719	0.053282	0.046343	0.021653	0.390015	Mixed Conifer	0.071826	Mixed Conifer	0.051019	0.005251	0.009792	0.206669	0.369292	0.037513	0.21203	0.042983	0.040132
-150.8871118380	59.4426590377	Alpine	0.087863	0.002565	0.010287	0.174714	0.368789	0.026646	0.190236	0.051207	0.069452	0.018242	0.368789	Mixed Conifer	0.087863	Mixed Conifer	0.036682	0.004013	0.009059	0.054022	0.135784	0.027294	0.092244	0.008068	0.050838	0.013017	0.104013	0	0.008928	0.171597	0.414726	0.012853	0.138538	0.054877	0.074162	0.020306	0.414726	Mixed Conifer	0.104013	Alpine	0.071713	0.00513	0.011646	0.177831	0.322851	0.040439	0.241934	0.047536	0.064741
-150.8645695580	59.6838546983	Alpine	0.064923	0.010683	0.023907	0.160428	0.409781	0.044177	0.116095	0.051049	0.098642	0.020316	0.409781	Mixed Conifer	0.064923	Mixed Conifer	0.035887	0.009915	0.017372	0.041071	0.02593	0.035343	0.070217	0.029153	0.074035	0.007176	0.076311	0.008252	0.031328	0.161478	0.405721	0.037793	0.100901	0.055176	0.101623	0.021417	0.405721	Mixed Conifer	0.076311	Mixed Conifer	0.053534	0.013114	0.016486	0.159377	0.413842	0.05056	0.13129	0.046921	0.095661
-150.8628867740	59.7017200090	Alpine	0.121603	0.004751	0.009664	0.162587	0.32466	0.03715	0.08231	0.07859	0.162259	0.016428	0.32466	Mixed Conifer	0.121603	Alpine	0.075455	0.005835	0.013611	0.076646	0.104706	0.028796	0.06116	0.034912	0.133546	0.008135	0.131338	0.004865	0.011536	0.163291	0.305299	0.023738	0.059989	0.090198	0.18929	0.020456	0.305299	Mixed Conifer	0.131338	Alpine	0.111868	0.004637	0.007792	0.161883	0.34402	0.050562	0.104631	0.066981	0.135227
-150.8612021850	59.7195851853	Alpine	0.036243	0.017118	0.060594	0.236975	0.253923	0.077763	0.151938	0.072474	0.028669	0.064304	0.253923	Mixed Conifer	0.036243	Mixed Conifer	0.017088	0.007438	0.062019	0.047724	0.069521	0.033514	0.049555	0.031967	0.021127	0.032765	0.042768	0.017999	0.040831	0.233858	0.257641	0.065184	0.150493	0.084197	0.032365	0.074664	0.257641	Mixed Conifer	0.042768	Mixed Conifer	0.029718	0.016236	0.080356	0.240091	0.250205	0.090342	0.153383	0.06075	0.024974
-150.8578275760	59.7553151412	Alpine	0.011903	0.042656	0.279958	0.176945	0.123666	0.0958	0.128375	0.044824	0.005221	0.090652	0.279958	Deciduous	0.011903	Deciduous	0.009448	0.015048	0.047486	0.021797	0.029178	0.005812	0.008949	0.010438	0.001218	0.010859	0.013853	0.038584	0.289284	0.176626	0.116285	0.095493	0.128122	0.045165	0.005743	0.090844	0.289284	Deciduous	0.013853	Deciduous	0.009953	0.046729	0.270632	0.177263	0.131048	0.096106	0.128627	0.044483	0.004699
-150.8719398330	59.4154379048	Alpine	0.017301	0.028049	0.109938	0.224967	0.293953	0.065038	0.146886	0.049644	0.007414	0.05681	0.293953	Mixed Conifer	0.017301	Mixed Conifer	0.001753	0.008556	0.060721	0.027122	0.077503	0.030184	0.017898	0.012203	0.005464	0.02951	0.015839	0.022428	0.127509	0.220395	0.279231	0.06826	0.148	0.052565	0.006966	0.058809	0.279231	Mixed Conifer	0.015839	Mixed Conifer	0.018764	0.03367	0.092368	0.229539	0.308675	0.061817	0.145771	0.046723	0.007862
-150.8711073480	59.4243715741	Alpine	0.052549	0.003608	0.026112	0.189814	0.354951	0.044341	0.218269	0.052491	0.036934	0.020932	0.354951	Mixed Conifer	0.052549	Mixed Conifer	0.021294	0.005739	0.033557	0.068561	0.059529	0.020788	0.038498	0.022027	0.020653	0.010206	0.048495	0.002923	0.042361	0.174463	0.349908	0.043988	0.231361	0.051247	0.031715	0.023539	0.349908	Mixed Conifer	0.048495	Mixed Conifer	0.056603	0.004293	0.009862	0.205164	0.359995	0.044694	0.205176	0.053735	0.042153
-150.8459252600	59.6923640134	Alpine	0.098184	0.003195	0.003425	0.191507	0.326176	0.030741	0.08297	0.060745	0.19155	0.011507	0.326176	Mixed Conifer	0.098184	Mixed Conifer	0.036278	0.005598	0.005391	0.061066	0.101837	0.031763	0.06847	0.021039	0.156917	0.008768	0.097137	0.001817	0	0.195606	0.299124	0.018733	0.091132	0.062394	0.221241	0.012818	0.299124	Mixed Conifer	0.097137	Mixed Conifer	0.099232	0.004573	0.006849	0.187409	0.353229	0.042749	0.074807	0.059096	0.161858
-150.8442320450	59.7102290322	Alpine	0.035008	0.0167	0.050945	0.22444	0.299078	0.079679	0.139152	0.066703	0.029886	0.058409	0.299078	Mixed Conifer	0.035008	Mixed Conifer	0.014592	0.0043	0.0618	0.046704	0.062695	0.040374	0.040619	0.035026	0.02174	0.031285	0.039042	0.017313	0.034596	0.224933	0.281281	0.061435	0.162473	0.082702	0.030813	0.065412	0.281281	Mixed Conifer	0.039042	Mixed Conifer	0.030973	0.016087	0.067294	0.223947	0.316875	0.097923	0.115832	0.050704	0.028959
-150.8425370120	59.7280939172	Alpine	0.035107	0.02476	0.066499	0.27202	0.220275	0.07864	0.120332	0.093685	0.021535	0.067146	0.27202	Herbaceous	0.035107	Herbaceous	0.016525	0.005671	0.062856	0.046624	0.023215	0.022983	0.030508	0.026895	0.015223	0.020444	0.041651	0.027585	0.05555	0.279967	0.206703	0.070201	0.122903	0.097776	0.02227	0.075394	0.279967	Herbaceous	0.041651	Herbaceous	0.028564	0.021936	0.077449	0.264073	0.233847	0.087078	0.117761	0.089595	0.020801
-150.8416888140	59.7370263101	Alpine	0.034081	0.040204	0.122005	0.243565	0.166086	0.085359	0.142228	0.081234	0.019533	0.065707	0.243565	Herbaceous	0.034081	Herbaceous	0.018109	0.018701	0.081745	0.054947	0.032525	0.01489	0.072029	0.027336	0.009593	0.021983	0.036754	0.041534	0.129664	0.238163	0.152843	0.080552	0.154241	0.074777	0.019211	0.072261	0.238163	Herbaceous	0.036754	Herbaceous	0.031407	0.038874	0.114345	0.248966	0.17933	0.090166	0.130215	0.087691	0.019854
-150.8399910490	59.7548909973	Alpine	0.011675	0.04218	0.288978	0.16739	0.123049	0.094957	0.137068	0.045508	0.005848	0.083347	0.288978	Deciduous	0.011675	Deciduous	0.008386	0.017455	0.046946	0.026777	0.041628	0.009244	0.026786	0.008779	0.001034	0.011649	0.012055	0.03938	0.299796	0.162956	0.11332	0.102557	0.137352	0.042	0.005637	0.084948	0.299796	Deciduous	0.012055	Deciduous	0.011295	0.044979	0.27816	0.171824	0.132778	0.087358	0.136785	0.049016	0.006058
-150.8391414830	59.7638232922	Alpine	0.018329	0.031424	0.213379	0.212283	0.152027	0.099097	0.145854	0.053504	0.009726	0.064379	0.213379	Deciduous	0.018329	Deciduous	0.013015	0.002751	0.072829	0.033168	0.022341	0.014863	0.028965	0.012075	0.005196	0.014458	0.01924	0.031925	0.222793	0.194079	0.158346	0.104196	0.144656	0.051175	0.010007	0.063584	0.222793	Deciduous	0.01924	Deciduous	0.017417	0.030923	0.203965	0.230487	0.145708	0.093998	0.147052	0.055832	0.009444
-150.8374409800	59.7816877853	Alpine	0.016209	0.032106	0.268013	0.189941	0.138604	0.080593	0.147692	0.047444	0.006967	0.07243	0.268013	Deciduous	0.016209	Deciduous	0.009846	0.006251	0.03634	0.030732	0.02764	0.011662	0.016894	0.006334	0.001112	0.012836	0.015935	0.029469	0.273988	0.179836	0.129534	0.084838	0.155747	0.04585	0.00697	0.077833	0.273988	Deciduous	0.015935	Deciduous	0.016483	0.034742	0.262038	0.200046	0.147675	0.076348	0.139637	0.049039	0.006964
-150.8357386480	59.7995521510	Alpine	0.011176	0.055081	0.278541	0.178481	0.122883	0.101812	0.107952	0.046653	0.004348	0.093073	0.278541	Deciduous	0.011176	Deciduous	0.011194	0.024125	0.024007	0.009705	0.020888	0.013026	0.015107	0.007874	0.002502	0.009092	0.01146	0.053339	0.274154	0.171281	0.120768	0.105837	0.119148	0.047019	0.003352	0.093641	0.274154	Deciduous	0.01146	Deciduous	0.010893	0.056823	0.282928	0.18568	0.124997	0.097787	0.096756	0.046286	0.005344
-150.8331817140	59.8263484644	Alpine	0.015132	0.036445	0.273035	0.186152	0.135238	0.087304	0.132345	0.047131	0.00589	0.081328	0.273035	Deciduous	0.015132	Deciduous	0.011287	0.012389	0.043604	0.027363	0.028545	0.007503	0.015491	0.008739	0.001113	0.009731	0.015812	0.033702	0.271462	0.180617	0.127807	0.087145	0.144096	0.049382	0.00617	0.083806	0.271462	Deciduous	0.015812	Deciduous	0.014452	0.039188	0.274609	0.191686	0.142669	0.087463	0.120594	0.044879	0.00561
-150.8030428090	60.1389530776	Alpine	0.008344	0.173362	0.243328	0.202558	0.045343	0.102366	0.117944	0.031051	0.001439	0.074267	0.243328	Deciduous	0.008344	Deciduous	0.002865	0.046434	0.072313	0.020849	0.023171	0.016506	0.034485	0.008422	0.000945	0.01205	0.007053	0.181979	0.268877	0.209976	0.026926	0.095732	0.105504	0.02939	0.001429	0.073134	0.268877	Deciduous	0.007053	Deciduous	0.009634	0.164745	0.217779	0.195141	0.06376	0.108999	0.130383	0.032712	0.001449
-150.8517707040	59.4418161720	Alpine	0.050097	0.004464	0.026816	0.200284	0.350988	0.042012	0.215575	0.055847	0.035756	0.018163	0.350988	Mixed Conifer	0.050097	Mixed Conifer	0.020741	0.005431	0.02025	0.057625	0.057204	0.016087	0.043417	0.025795	0.021532	0.007585	0.045334	0.002864	0.028156	0.172089	0.366223	0.041358	0.240871	0.055507	0.031593	0.016005	0.366223	Mixed Conifer	0.045334	Mixed Conifer	0.054859	0.006063	0.025477	0.228478	0.335752	0.042665	0.190278	0.056187	0.039918
-150.8289732690	59.6830058142	Alpine	0.113457	0.003183	0.003466	0.144139	0.331111	0.02783	0.073134	0.065237	0.226062	0.012383	0.331111	Mixed Conifer	0.113457	Alpine	0.053591	0.00555	0.00548	0.068805	0.087141	0.028795	0.081812	0.019465	0.191895	0.005732	0.113648	0.001839	0	0.133164	0.321454	0.016648	0.059303	0.065773	0.275506	0.012664	0.321454	Mixed Conifer	0.113648	Alpine	0.113265	0.004526	0.006933	0.155113	0.340767	0.039012	0.086964	0.0647	0.176618
-150.8255677820	59.7187354010	Alpine	0.035107	0.019998	0.058597	0.25477	0.26438	0.081649	0.127929	0.070558	0.028487	0.058526	0.26438	Mixed Conifer	0.035107	Mixed Conifer	0.01403	0.007779	0.065589	0.02527	0.069792	0.034469	0.02079	0.032142	0.020333	0.023485	0.039923	0.023563	0.03791	0.266954	0.253012	0.069058	0.13863	0.077143	0.029349	0.064458	0.266954	Herbaceous	0.039923	Herbaceous	0.030291	0.016432	0.079284	0.242585	0.275749	0.09424	0.117228	0.063973	0.027624
-150.8247152680	59.7276677138	Alpine	0.038484	0.024887	0.048143	0.2546	0.283314	0.075635	0.11937	0.067233	0.029407	0.058928	0.283314	Mixed Conifer	0.038484	Mixed Conifer	0.016268	0.011238	0.039693	0.030355	0.063271	0.036521	0.019317	0.028658	0.02093	0.026985	0.041354	0.030753	0.037455	0.249398	0.268555	0.072628	0.126873	0.067044	0.031615	0.074325	0.268555	Mixed Conifer	0.041354	Mixed Conifer	0.035614	0.01902	0.058832	0.259802	0.298073	0.078642	0.111866	0.067421	0.027199
-150.8238622960	59.7365999935	Alpine	0.03356	0.030478	0.070436	0.252253	0.234147	0.075235	0.136214	0.072026	0.022647	0.073004	0.252253	Herbaceous	0.03356	Herbaceous	0.012849	0.01379	0.067303	0.037323	0.033487	0.027526	0.031777	0.022052	0.010952	0.026861	0.03937	0.037922	0.058124	0.244525	0.231309	0.072839	0.139332	0.072097	0.024421	0.080061	0.244525	Herbaceous	0.03937	Herbaceous	0.027749	0.023034	0.082748	0.259982	0.236985	0.077631	0.133096	0.071955	0.020872
-150.8213006310	59.7633966359	Alpine	0.022009	0.033809	0.214752	0.204272	0.146107	0.098767	0.142686	0.057562	0.009149	0.070887	0.214752	Deciduous	0.022009	Deciduous	0.016007	0.008217	0.065282	0.014753	0.01675	0.01656	0.034132	0.015943	0.004423	0.020152	0.024647	0.033169	0.219997	0.199199	0.149044	0.106905	0.129868	0.057112	0.009888	0.07017	0.219997	Deciduous	0.024647	Deciduous	0.01937	0.034449	0.209507	0.209345	0.14317	0.090629	0.155504	0.058012	0.00841
-150.8161648950	59.8169890535	Alpine	0.021518	0.029832	0.174053	0.235403	0.157233	0.094248	0.139457	0.066157	0.010361	0.071737	0.235403	Herbaceous	0.021518	Herbaceous	0.013127	0.007641	0.076917	0.043221	0.012554	0.014374	0.03742	0.013283	0.004776	0.024727	0.023725	0.034315	0.164792	0.232706	0.163282	0.099272	0.133873	0.060818	0.011579	0.075638	0.232706	Herbaceous	0.023725	Herbaceous	0.019312	0.025349	0.183315	0.238101	0.151184	0.089223	0.145042	0.071496	0.009144
-150.8153073260	59.8259210131	Alpine	0.017406	0.029143	0.244074	0.200741	0.154298	0.092784	0.127351	0.056273	0.008271	0.069659	0.244074	Deciduous	0.017406	Deciduous	0.008694	0.003143	0.030349	0.015285	0.022979	0.016266	0.029505	0.009947	0.003119	0.020005	0.018342	0.030682	0.234444	0.192033	0.15884	0.102088	0.13088	0.053366	0.008906	0.070419	0.234444	Deciduous	0.018342	Deciduous	0.016471	0.027604	0.253704	0.209449	0.149756	0.08348	0.123821	0.05918	0.007637
-150.8127318480	59.8527167072	Alpine	0.008407	0.05978	0.293521	0.154203	0.120214	0.113013	0.109663	0.0467	0.004582	0.089918	0.293521	Deciduous	0.008407	Deciduous	0.00721	0.025066	0.034309	0.0198	0.023313	0.014586	0.010654	0.010761	0.000727	0.009277	0.008923	0.060948	0.290873	0.138333	0.121543	0.121527	0.113093	0.049927	0.004903	0.08993	0.290873	Deciduous	0.008923	Deciduous	0.00789	0.058613	0.296168	0.170073	0.118884	0.104499	0.106233	0.043472	0.004262
-150.8231041000	59.5575214211	Alpine	0.19077	0	0.002507	0.072317	0.153825	0.007369	0.211267	0.069658	0.284316	0.007971	0.284316	Snow or Ice	0.19077	Alpine	0.089362	0	0.006141	0.051205	0.108251	0.008715	0.128604	0.024993	0.14002	0.006311	0.223208	0	0.005014	0.070204	0.140592	0.002923	0.133838	0.076943	0.337698	0.00958	0.337698	Snow or Ice	0.223208	Alpine	0.158331	0	0	0.074431	0.167058	0.011815	0.288696	0.062373	0.230934
-150.8111758060	59.6825777812	Alpine	0.112312	0.003257	0.002016	0.157825	0.326401	0.025372	0.063643	0.060286	0.23894	0.009949	0.326401	Mixed Conifer	0.112312	Alpine	0.04404	0.005631	0.004938	0.069255	0.09373	0.031264	0.075155	0.016526	0.199764	0.006817	0.119689	0.00194	0	0.15535	0.325447	0.015792	0.045779	0.059832	0.268841	0.00733	0.325447	Mixed Conifer	0.119689	Alpine	0.104935	0.004574	0.004032	0.1603	0.327355	0.034952	0.081507	0.06074	0.209039
-150.8103203600	59.6915101153	Alpine	0.112312	0.003257	0.002016	0.157825	0.326401	0.025372	0.063643	0.060286	0.23894	0.009949	0.326401	Mixed Conifer	0.112312	Alpine	0.04404	0.005631	0.004938	0.069255	0.09373	0.031264	0.075155	0.016526	0.199764	0.006817	0.119689	0.00194	0	0.15535	0.325447	0.015792	0.045779	0.059832	0.268841	0.00733	0.325447	Mixed Conifer	0.119689	Alpine	0.104935	0.004574	0.004032	0.1603	0.327355	0.034952	0.081507	0.06074	0.209039
-150.8077512650	59.7183069141	Alpine	0.083786	0.005824	0.010169	0.193452	0.354819	0.054801	0.086722	0.059536	0.128658	0.022233	0.354819	Mixed Conifer	0.083786	Mixed Conifer	0.061928	0.007136	0.006976	0.031636	0.143029	0.05009	0.039801	0.026092	0.11351	0.014431	0.089928	0.004822	0.013139	0.188834	0.334047	0.049366	0.085451	0.065672	0.141538	0.027204	0.334047	Mixed Conifer	0.089928	Mixed Conifer	0.077645	0.006826	0.007199	0.19807	0.375591	0.060236	0.087992	0.053399	0.115778
-150.8068939810	59.7272391133	Alpine	0.031212	0.039118	0.129523	0.237542	0.14772	0.081224	0.161173	0.081767	0.01733	0.07339	0.237542	Herbaceous	0.031212	Herbaceous	0.015126	0.017435	0.082459	0.036178	0.027655	0.019485	0.061967	0.024406	0.009219	0.021217	0.031079	0.041749	0.141528	0.233623	0.134526	0.082918	0.167916	0.072283	0.019034	0.075344	0.233623	Herbaceous	0.031079	Herbaceous	0.031346	0.036488	0.117519	0.241461	0.160913	0.079531	0.154431	0.091252	0.015625
-150.8060362370	59.7361712793	Alpine	0.031212	0.039118	0.129523	0.237542	0.14772	0.081224	0.161173	0.081767	0.01733	0.07339	0.237542	Herbaceous	0.031212	Herbaceous	0.015126	0.017435	0.082459	0.036178	0.027655	0.019485	0.061967	0.024406	0.009219	0.021217	0.031079	0.041749	0.141528	0.233623	0.134526	0.082918	0.167916	0.072283	0.019034	0.075344	0.233623	Herbaceous	0.031079	Herbaceous	0.031346	0.036488	0.117519	0.241461	0.160913	0.079531	0.154431	0.091252	0.015625
-150.8034602390	59.7629675801	Alpine	0.027274	0.037631	0.179402	0.216128	0.142849	0.100797	0.141846	0.061015	0.013183	0.079874	0.216128	Herbaceous	0.027274	Herbaceous	0.019665	0.012584	0.075587	0.0457	0.023623	0.009054	0.032513	0.009144	0.006976	0.028577	0.034592	0.03985	0.161354	0.224095	0.141348	0.102415	0.138285	0.059226	0.016548	0.082286	0.224095	Herbaceous	0.034592	Herbaceous	0.019956	0.035412	0.19745	0.208161	0.14435	0.099179	0.145407	0.062804	0.009819
-150.7982957670	59.8165593126	Alpine	0.021518	0.029832	0.174053	0.235403	0.157233	0.094248	0.139457	0.066157	0.010361	0.071737	0.235403	Herbaceous	0.021518	Herbaceous	0.013127	0.007641	0.076917	0.043221	0.012554	0.014374	0.03742	0.013283	0.004776	0.024727	0.023725	0.034315	0.164792	0.232706	0.163282	0.099272	0.133873	0.060818	0.011579	0.075638	0.232706	Herbaceous	0.023725	Herbaceous	0.019312	0.025349	0.183315	0.238101	0.151184	0.089223	0.145042	0.071496	0.009144
-150.7974334000	59.8254911577	Alpine	0.028121	0.036145	0.161743	0.233121	0.152208	0.086431	0.149044	0.070762	0.01247	0.069955	0.233121	Herbaceous	0.028121	Herbaceous	0.020212	0.014405	0.085769	0.049887	0.028839	0.014447	0.063319	0.012113	0.006258	0.017837	0.036346	0.043965	0.138994	0.246895	0.138856	0.082987	0.155323	0.066144	0.01528	0.075209	0.246895	Herbaceous	0.036346	Herbaceous	0.019896	0.028325	0.184493	0.219347	0.16556	0.089875	0.142764	0.07538	0.00966
-150.7965705690	59.8344229719	Alpine	0.025983	0.032918	0.164704	0.231834	0.161187	0.08645	0.143244	0.069551	0.01179	0.07234	0.231834	Herbaceous	0.025983	Herbaceous	0.016427	0.010602	0.078759	0.041793	0.007573	0.018295	0.052127	0.012518	0.00557	0.018619	0.031476	0.039857	0.143454	0.237347	0.161063	0.082412	0.147892	0.064228	0.014413	0.077857	0.237347	Herbaceous	0.031476	Herbaceous	0.02049	0.025979	0.185954	0.226321	0.161311	0.090488	0.138596	0.074873	0.009166
-150.8079320920	59.5302942048	Alpine	0.070574	0.002617	0.031606	0.169751	0.337975	0.03309	0.200478	0.078414	0.052059	0.023437	0.337975	Mixed Conifer	0.070574	Mixed Conifer	0.018752	0.004083	0.027102	0.015653	0.080422	0.027668	0.087128	0.032484	0.0343	0.027364	0.065977	0	0.041618	0.177098	0.381499	0.018932	0.154437	0.08008	0.05478	0.025579	0.381499	Mixed Conifer	0.065977	Mixed Conifer	0.07517	0.005234	0.021593	0.162404	0.29445	0.047247	0.246518	0.076749	0.049338
-150.8070796710	59.5392270349	Alpine	0.12725	0.002978	0.014564	0.163514	0.307494	0.018926	0.200753	0.054071	0.095458	0.014992	0.307494	Mixed Conifer	0.12725	Alpine	0.065948	0.004621	0.023943	0.032685	0.15573	0.00952	0.072118	0.013465	0.047969	0.007431	0.111041	0.003114	0.018787	0.185965	0.272061	0.021147	0.215126	0.044804	0.110114	0.01784	0.272061	Mixed Conifer	0.111041	Alpine	0.143459	0.002843	0.01034	0.141062	0.342927	0.016706	0.186381	0.063337	0.080801
-150.7907967990	59.7089439125	Alpine	0.056814	0.014954	0.016401	0.19513	0.383567	0.063109	0.107184	0.052272	0.076295	0.034274	0.383567	Mixed Conifer	0.056814	Mixed Conifer	0.033455	0.009477	0.012556	0.045396	0.069272	0.04185	0.022714	0.030771	0.051265	0.008519	0.065249	0.015153	0.022278	0.166562	0.379795	0.061399	0.104018	0.067242	0.082933	0.03537	0.379795	Mixed Conifer	0.065249	Mixed Conifer	0.048378	0.014756	0.010524	0.223698	0.387339	0.064818	0.11035	0.037301	0.069657
-150.7899352080	59.7178760309	Alpine	0.056814	0.014954	0.016401	0.19513	0.383567	0.063109	0.107184	0.052272	0.076295	0.034274	0.383567	Mixed Conifer	0.056814	Mixed Conifer	0.033455	0.009477	0.012556	0.045396	0.069272	0.04185	0.022714	0.030771	0.051265	0.008519	0.065249	0.015153	0.022278	0.166562	0.379795	0.061399	0.104018	0.067242	0.082933	0.03537	0.379795	Mixed Conifer	0.065249	Mixed Conifer	0.048378	0.014756	0.010524	0.223698	0.387339	0.064818	0.11035	0.037301	0.069657
-150.7856203080	59.7625361248	Alpine	0.029317	0.039724	0.150605	0.229988	0.142874	0.096023	0.146895	0.069373	0.014491	0.080708	0.229988	Herbaceous	0.029317	Herbaceous	0.014922	0.014767	0.073936	0.047013	0.029186	0.010859	0.040066	0.017637	0.006373	0.025735	0.029912	0.044449	0.157428	0.215596	0.136276	0.100605	0.1567	0.059901	0.016315	0.082819	0.215596	Herbaceous	0.029912	Herbaceous	0.028723	0.035	0.143781	0.244381	0.149472	0.091442	0.137091	0.078846	0.012668
-150.7847559370	59.7714680454	Alpine	0.02806	0.036568	0.157708	0.236538	0.150955	0.088151	0.141471	0.06866	0.015144	0.076747	0.236538	Herbaceous	0.02806	Herbaceous	0.016476	0.015507	0.069175	0.053813	0.015892	0.013497	0.057507	0.012454	0.007863	0.027393	0.033904	0.04271	0.148597	0.240003	0.142742	0.090058	0.143868	0.060557	0.018132	0.07943	0.240003	Herbaceous	0.033904	Herbaceous	0.022215	0.030426	0.166819	0.233073	0.159167	0.086243	0.139073	0.076763	0.012156
-150.7830258000	59.7893317899	Alpine	0.038948	0.038417	0.093775	0.259268	0.195597	0.078693	0.132304	0.079131	0.02163	0.062237	0.259268	Herbaceous	0.038948	Herbaceous	0.020341	0.020753	0.058923	0.045452	0.04234	0.022459	0.045797	0.020297	0.012606	0.020569	0.041712	0.044718	0.091407	0.260169	0.200642	0.068908	0.132029	0.077701	0.022401	0.060313	0.260169	Herbaceous	0.041712	Herbaceous	0.036184	0.032117	0.096142	0.258367	0.190551	0.088478	0.13258	0.080562	0.020858
-150.7821600340	59.7982636143	Alpine	0.029863	0.033101	0.130781	0.253248	0.164023	0.087857	0.140012	0.078052	0.013829	0.069234	0.253248	Herbaceous	0.029863	Herbaceous	0.018655	0.01626	0.072287	0.051188	0.038873	0.014256	0.058427	0.017441	0.006443	0.022455	0.038143	0.037205	0.124383	0.262233	0.134188	0.085146	0.150648	0.072246	0.016777	0.079031	0.262233	Herbaceous	0.038143	Herbaceous	0.021583	0.028996	0.137178	0.244264	0.193857	0.090568	0.129377	0.083858	0.010881
-150.7812938020	59.8071954071	Alpine	0.036648	0.041357	0.115264	0.249515	0.185294	0.081087	0.119837	0.086554	0.020165	0.064278	0.249515	Herbaceous	0.036648	Herbaceous	0.020212	0.016257	0.075817	0.045235	0.027701	0.017213	0.045358	0.02676	0.012688	0.016397	0.038683	0.044716	0.123993	0.247402	0.171718	0.079672	0.12149	0.083951	0.020104	0.06827	0.247402	Herbaceous	0.038683	Herbaceous	0.034614	0.037998	0.106535	0.251628	0.198869	0.082503	0.118184	0.089157	0.020226
-150.7804271030	59.8161271684	Alpine	0.03625	0.036753	0.087146	0.253096	0.200633	0.080198	0.13591	0.080488	0.022042	0.067484	0.253096	Herbaceous	0.03625	Herbaceous	0.018334	0.016203	0.061905	0.042248	0.026366	0.019238	0.051683	0.016588	0.013075	0.022285	0.036911	0.040009	0.086724	0.258663	0.190906	0.072861	0.134079	0.083163	0.023466	0.073218	0.258663	Herbaceous	0.036911	Herbaceous	0.035589	0.033497	0.087568	0.247529	0.210359	0.087535	0.137741	0.077813	0.020618
-150.7786923070	59.8339905974	Alpine	0.034531	0.034347	0.083642	0.250927	0.198461	0.079947	0.145686	0.082661	0.021177	0.068621	0.250927	Herbaceous	0.034531	Herbaceous	0.012474	0.010765	0.064537	0.047749	0.022123	0.018426	0.054121	0.022272	0.011587	0.018974	0.037737	0.03591	0.069331	0.251541	0.196001	0.078405	0.154802	0.080773	0.021407	0.074093	0.251541	Herbaceous	0.037737	Herbaceous	0.031324	0.032785	0.097953	0.250313	0.200921	0.081489	0.13657	0.084549	0.020946
-150.8013173800	59.4137344973	Alpine	0.017482	0.026985	0.105568	0.235996	0.293759	0.076709	0.142971	0.039973	0.015566	0.04499	0.293759	Mixed Conifer	0.017482	Mixed Conifer	0.006565	0.007851	0.058339	0.039801	0.05963	0.004603	0.026334	0.010433	0.005075	0.006273	0.017969	0.024385	0.077817	0.239714	0.307465	0.077412	0.15344	0.041263	0.017582	0.042952	0.307465	Mixed Conifer	0.017969	Mixed Conifer	0.016994	0.029585	0.133318	0.232279	0.280053	0.076007	0.132502	0.038684	0.013549
-150.7721196130	59.7174427515	Alpine	0.038477	0.023136	0.026272	0.207369	0.303645	0.066484	0.153887	0.084126	0.042144	0.05446	0.303645	Mixed Conifer	0.038477	Mixed Conifer	0.011646	0.018822	0.019396	0.062308	0.090683	0.042068	0.038856	0.040454	0.029209	0.025413	0.03802	0.021093	0.035673	0.209117	0.265148	0.062305	0.172358	0.090751	0.040037	0.065497	0.265148	Mixed Conifer	0.03802	Mixed Conifer	0.038935	0.02518	0.016871	0.205621	0.342141	0.070663	0.135416	0.077501	0.044251
-150.7677808420	59.7621022701	Alpine	0.03377	0.033282	0.112335	0.246857	0.172344	0.076914	0.141423	0.090035	0.018426	0.074614	0.246857	Herbaceous	0.03377	Herbaceous	0.014643	0.009545	0.077088	0.054471	0.029475	0.016023	0.063002	0.02554	0.011198	0.024014	0.03593	0.031909	0.109094	0.253438	0.163598	0.07359	0.156695	0.078088	0.018735	0.078924	0.253438	Herbaceous	0.03593	Herbaceous	0.031609	0.034655	0.115577	0.240277	0.181091	0.080237	0.126152	0.101981	0.018118
-150.7669116880	59.7710340754	Alpine	0.035796	0.025005	0.05634	0.255302	0.263118	0.077423	0.126607	0.070897	0.024395	0.065117	0.263118	Mixed Conifer	0.035796	Mixed Conifer	0.014511	0.013345	0.065132	0.041235	0.050758	0.028462	0.027209	0.021816	0.016803	0.025956	0.043453	0.032905	0.035826	0.258242	0.253572	0.067055	0.127057	0.077105	0.026861	0.077922	0.258242	Herbaceous	0.043453	Herbaceous	0.02814	0.017105	0.076854	0.252362	0.272664	0.08779	0.126157	0.064689	0.02193
-150.7660420680	59.7799658483	Alpine	0.031018	0.035415	0.124129	0.239181	0.166544	0.084092	0.14747	0.081215	0.01697	0.073965	0.239181	Herbaceous	0.031018	Herbaceous	0.016122	0.015324	0.085163	0.060917	0.02951	0.020414	0.064168	0.024156	0.008316	0.026295	0.031053	0.04005	0.125449	0.240968	0.159318	0.078689	0.160776	0.068179	0.01849	0.077029	0.240968	Herbaceous	0.031053	Herbaceous	0.030982	0.030781	0.122809	0.237394	0.173771	0.089495	0.134163	0.094252	0.015451
-150.7651719800	59.7888975892	Alpine	0.041876	0.022426	0.050819	0.253502	0.284674	0.07112	0.121524	0.066137	0.031021	0.0569	0.284674	Mixed Conifer	0.041876	Mixed Conifer	0.02173	0.013526	0.050178	0.039497	0.039292	0.025951	0.023502	0.017479	0.025007	0.012597	0.047628	0.02968	0.03971	0.247858	0.279682	0.060454	0.129422	0.067467	0.034898	0.0632	0.279682	Mixed Conifer	0.047628	Mixed Conifer	0.036124	0.015173	0.061927	0.259147	0.289666	0.081785	0.113626	0.064808	0.027144
-150.7634303990	59.8067609752	Alpine	0.037077	0.026762	0.064704	0.270108	0.228905	0.075779	0.1175	0.086075	0.02171	0.071379	0.270108	Herbaceous	0.037077	Herbaceous	0.015296	0.008112	0.06139	0.040488	0.029136	0.028847	0.031421	0.025288	0.01544	0.023696	0.03926	0.031456	0.047376	0.271088	0.228871	0.064195	0.128092	0.086131	0.022264	0.081266	0.271088	Herbaceous	0.03926	Herbaceous	0.034893	0.022068	0.082033	0.269127	0.228939	0.087363	0.106908	0.08602	0.021157
-150.7625589060	59.8156926209	Alpine	0.033315	0.037661	0.121934	0.2471	0.157021	0.080772	0.141776	0.084644	0.018641	0.077137	0.2471	Herbaceous	0.033315	Herbaceous	0.01783	0.01923	0.089055	0.064734	0.027047	0.01402	0.049877	0.01993	0.010712	0.028488	0.034581	0.040963	0.130469	0.243907	0.147207	0.082701	0.142873	0.075179	0.019441	0.082678	0.243907	Herbaceous	0.034581	Herbaceous	0.032049	0.034358	0.113399	0.250292	0.166835	0.078844	0.14068	0.094109	0.01784
-150.7616869440	59.8246242352	Alpine	0.041205	0.034795	0.075636	0.250082	0.200909	0.080485	0.136103	0.084887	0.024105	0.071793	0.250082	Herbaceous	0.041205	Herbaceous	0.021701	0.016528	0.060149	0.049237	0.042485	0.022178	0.052821	0.015511	0.016728	0.030789	0.03961	0.042989	0.070295	0.234772	0.184776	0.076667	0.154381	0.091114	0.022274	0.083122	0.234772	Herbaceous	0.03961	Herbaceous	0.042799	0.026602	0.080976	0.265393	0.217042	0.084304	0.117824	0.078659	0.025937
-150.7608145130	59.8335558185	Alpine	0.034809	0.037576	0.104137	0.243923	0.166215	0.081571	0.155363	0.08635	0.019761	0.070295	0.243923	Herbaceous	0.034809	Herbaceous	0.014828	0.01798	0.064521	0.051665	0.037649	0.015098	0.072414	0.01736	0.009625	0.028368	0.035398	0.041919	0.106119	0.228058	0.155272	0.0765	0.161937	0.091316	0.021158	0.082323	0.228058	Herbaceous	0.035398	Herbaceous	0.034221	0.033233	0.102155	0.259788	0.177157	0.086643	0.148788	0.081384	0.018365
-150.7520642930	59.9228699844	Alpine	0.00776	0.082575	0.289622	0.130979	0.108147	0.121733	0.112919	0.047976	0.003456	0.094832	0.289622	Deciduous	0.00776	Deciduous	0.006744	0.043197	0.024401	0.023697	0.015017	0.021588	0.016486	0.008045	0.001573	0.02278	0.008672	0.088677	0.296624	0.115815	0.102066	0.130049	0.113315	0.043629	0.002472	0.098681	0.296624	Deciduous	0.008672	Deciduous	0.006848	0.076474	0.28262	0.146143	0.114229	0.113417	0.112523	0.052322	0.00444
-150.7511866720	59.9318012389	Alpine	0.006822	0.092378	0.265215	0.151788	0.100052	0.123162	0.118859	0.044502	0.002493	0.094729	0.265215	Deciduous	0.006822	Deciduous	0.006168	0.039433	0.032927	0.033968	0.003801	0.015257	0.022594	0.010359	0.001235	0.012269	0.007894	0.091804	0.278849	0.133649	0.098779	0.128114	0.121597	0.042035	0.001999	0.095281	0.278849	Deciduous	0.007894	Deciduous	0.005751	0.092953	0.251581	0.169928	0.101325	0.11821	0.116121	0.04697	0.002986
-150.7494300080	59.9496636621	Alpine	0.005542	0.105119	0.267287	0.154163	0.089672	0.123202	0.11257	0.047394	0.00227	0.092782	0.267287	Deciduous	0.005542	Deciduous	0.003888	0.038095	0.034273	0.033514	0.003887	0.017255	0.024237	0.005919	0.001589	0.01008	0.00635	0.097099	0.274066	0.141761	0.089242	0.129551	0.115253	0.048207	0.001535	0.096936	0.274066	Deciduous	0.00635	Deciduous	0.004733	0.113138	0.260509	0.166565	0.090103	0.116852	0.109887	0.04658	0.003004
-150.7870819690	59.3775698627	Alpine	0.01963	0.038199	0.116101	0.232509	0.279698	0.066589	0.149529	0.039865	0.013342	0.044539	0.279698	Mixed Conifer	0.01963	Mixed Conifer	0.004712	0.011897	0.065154	0.03246	0.075409	0.017868	0.015755	0.014586	0.003375	0.010742	0.019939	0.039891	0.087476	0.227796	0.299386	0.067958	0.152732	0.043025	0.014808	0.046989	0.299386	Mixed Conifer	0.019939	Mixed Conifer	0.01932	0.036507	0.144726	0.237221	0.260009	0.06522	0.146326	0.036706	0.011876
-150.7853733390	59.3954363669	Alpine	0.033884	0.021266	0.051916	0.238854	0.336243	0.056992	0.176672	0.036658	0.020809	0.026707	0.336243	Mixed Conifer	0.033884	Mixed Conifer	0.019361	0.007706	0.045649	0.055651	0.077129	0.021628	0.049938	0.027505	0.007303	0.012084	0.031913	0.01785	0.048119	0.227911	0.361427	0.054766	0.171046	0.040229	0.021646	0.025094	0.361427	Mixed Conifer	0.031913	Mixed Conifer	0.035854	0.024682	0.055713	0.249798	0.31106	0.059217	0.182298	0.033087	0.019972
-150.7845183430	59.4043695577	Alpine	0.014321	0.021003	0.122389	0.252891	0.247762	0.07968	0.136104	0.049173	0.008086	0.068591	0.252891	Herbaceous	0.014321	Herbaceous	0.003569	0.013548	0.05912	0.015164	0.044417	0.007967	0.028143	0.010444	0.004188	0.014758	0.013551	0.020478	0.120549	0.244018	0.240687	0.085565	0.138148	0.05406	0.007204	0.07574	0.244018	Herbaceous	0.013551	Herbaceous	0.015091	0.021529	0.124229	0.261763	0.254836	0.073795	0.13406	0.044287	0.008968
-150.7836628920	59.4133027079	Alpine	0.013461	0.021219	0.115214	0.24532	0.280649	0.080893	0.133806	0.043004	0.011203	0.05523	0.280649	Mixed Conifer	0.013461	Mixed Conifer	0.004036	0.012242	0.05663	0.019119	0.049858	0.005588	0.025001	0.010362	0.004227	0.010521	0.012508	0.018242	0.106965	0.245787	0.289238	0.082153	0.133976	0.043298	0.011684	0.056148	0.289238	Mixed Conifer	0.012508	Mixed Conifer	0.014414	0.024196	0.123462	0.244854	0.272059	0.079634	0.133636	0.042711	0.010722
-150.7793788060	59.4579678571	Alpine	0.020198	0.036955	0.111757	0.212761	0.289615	0.066552	0.155038	0.041702	0.013627	0.051796	0.289615	Mixed Conifer	0.020198	Mixed Conifer	0.008906	0.01035	0.042778	0.016832	0.042411	0.019255	0.04999	0.013019	0.002756	0.017635	0.019027	0.031829	0.123294	0.203277	0.294396	0.064637	0.149051	0.044572	0.013665	0.056251	0.294396	Mixed Conifer	0.019027	Mixed Conifer	0.021369	0.042081	0.10022	0.222244	0.284834	0.068466	0.161025	0.038832	0.013589
-150.7785206210	59.4669007679	Alpine	0.061034	0.003495	0.019663	0.188073	0.375619	0.040673	0.199326	0.052385	0.0472	0.012533	0.375619	Mixed Conifer	0.061034	Mixed Conifer	0.027843	0.005513	0.013059	0.055737	0.073521	0.027493	0.085286	0.023646	0.033579	0.006234	0.058615	0.002946	0.026387	0.164672	0.382818	0.039172	0.210022	0.05413	0.047932	0.013306	0.382818	Mixed Conifer	0.058615	Mixed Conifer	0.063452	0.004044	0.012939	0.211473	0.368419	0.042173	0.188631	0.05064	0.046469
-150.7750833020	59.5026320209	Alpine	0.078488	0.005833	0.018877	0.165341	0.368612	0.030331	0.205018	0.05489	0.061512	0.011097	0.368612	Mixed Conifer	0.078488	Mixed Conifer	0.025081	0.007428	0.020574	0.021917	0.049613	0.023509	0.038171	0.021732	0.047122	0.004977	0.089945	0.006193	0.011717	0.170888	0.345237	0.026091	0.205637	0.065123	0.069652	0.009517	0.345237	Mixed Conifer	0.089945	Mixed Conifer	0.067032	0.005473	0.026037	0.159793	0.391987	0.034572	0.204399	0.044657	0.053373
-150.7586554380	59.6723472953	Alpine	0.087053	0.007777	0.003893	0.169104	0.324704	0.044354	0.149914	0.074876	0.12564	0.012685	0.324704	Mixed Conifer	0.087053	Mixed Conifer	0.040985	0.0087	0.004487	0.029915	0.052378	0.020149	0.063691	0.033968	0.109607	0.006137	0.084258	0.004962	0.005224	0.163275	0.328618	0.045165	0.160693	0.086049	0.112309	0.009447	0.328618	Mixed Conifer	0.084258	Mixed Conifer	0.089847	0.010592	0.002563	0.174933	0.320791	0.043543	0.139135	0.063703	0.138971
-150.7577861800	59.6812793199	Alpine	0.118987	0.00356	0.005978	0.146335	0.296134	0.025577	0.074356	0.06392	0.256364	0.008789	0.296134	Mixed Conifer	0.118987	Alpine	0.04379	0.006037	0.009843	0.076055	0.055626	0.037465	0.097884	0.019552	0.21025	0.006194	0.115391	0.002266	0.007735	0.140149	0.289132	0.014064	0.051118	0.068044	0.304347	0.007753	0.304347	Snow or Ice	0.115391	Alpine	0.122583	0.004854	0.00422	0.152521	0.303137	0.03709	0.097595	0.059795	0.208381
-150.7569164560	59.6902113100	Alpine	0.0746	0.007907	0.020072	0.158505	0.360621	0.043012	0.159343	0.066627	0.094273	0.01504	0.360621	Mixed Conifer	0.0746	Mixed Conifer	0.034373	0.008741	0.020361	0.038379	0.018385	0.024165	0.04545	0.026512	0.064886	0.011932	0.072484	0.004982	0.028842	0.157291	0.354265	0.035842	0.171329	0.070142	0.09544	0.009383	0.354265	Mixed Conifer	0.072484	Mixed Conifer	0.076715	0.010833	0.011303	0.159718	0.366977	0.050181	0.147357	0.063113	0.093107
-150.7551756080	59.7080751878	Alpine	0.040866	0.028599	0.050842	0.162238	0.282416	0.07004	0.202327	0.066735	0.029714	0.066223	0.282416	Mixed Conifer	0.040866	Mixed Conifer	0.023323	0.018693	0.027685	0.039428	0.083445	0.023401	0.033573	0.033866	0.014052	0.03994	0.044185	0.028284	0.074433	0.14932	0.2521	0.069455	0.208987	0.06887	0.026021	0.078344	0.2521	Mixed Conifer	0.044185	Mixed Conifer	0.037548	0.028913	0.027252	0.175155	0.312731	0.070625	0.195667	0.0646	0.033408
-150.7543044840	59.7170070759	Alpine	0.039641	0.025993	0.067385	0.178325	0.263575	0.072679	0.192657	0.071855	0.026173	0.061715	0.263575	Mixed Conifer	0.039641	Mixed Conifer	0.017614	0.020677	0.038045	0.047981	0.091951	0.027732	0.03093	0.033349	0.013617	0.035659	0.046155	0.023518	0.079672	0.175899	0.221519	0.070251	0.201297	0.080485	0.027145	0.074061	0.221519	Mixed Conifer	0.046155	Mixed Conifer	0.033127	0.028468	0.055099	0.180752	0.305632	0.075108	0.184018	0.063225	0.025202
-150.7499418420	59.7616660160	Alpine	0.051583	0.013854	0.019638	0.236023	0.335992	0.077775	0.118044	0.0592	0.038318	0.049575	0.335992	Mixed Conifer	0.051583	Mixed Conifer	0.036605	0.010071	0.016	0.034564	0.05524	0.034845	0.022353	0.024029	0.030719	0.019221	0.057952	0.014813	0.024439	0.215521	0.340225	0.071918	0.117813	0.056172	0.041603	0.059544	0.340225	Mixed Conifer	0.057952	Mixed Conifer	0.045213	0.012894	0.014837	0.256524	0.331759	0.083632	0.118274	0.062228	0.035033
-150.7490679070	59.7705977054	Alpine	0.065385	0.008803	0.007629	0.199213	0.373289	0.054813	0.114686	0.047612	0.099764	0.028806	0.373289	Mixed Conifer	0.065385	Mixed Conifer	0.045108	0.008723	0.011285	0.043404	0.088974	0.033029	0.028852	0.020843	0.08336	0.015812	0.068932	0.005352	0.012731	0.197549	0.367358	0.050151	0.120846	0.051657	0.096024	0.029399	0.367358	Mixed Conifer	0.068932	Mixed Conifer	0.061837	0.012255	0.002527	0.200877	0.37922	0.059474	0.108527	0.043566	0.103504
-150.7481935020	59.7795293624	Alpine	0.036316	0.028148	0.067893	0.264149	0.219519	0.075184	0.131546	0.088751	0.020175	0.068319	0.264149	Herbaceous	0.036316	Herbaceous	0.015662	0.012602	0.064522	0.042609	0.021196	0.027174	0.050988	0.022011	0.012843	0.024189	0.041427	0.036317	0.054677	0.26244	0.212439	0.069643	0.140897	0.088048	0.021115	0.072997	0.26244	Herbaceous	0.041427	Herbaceous	0.031205	0.01998	0.081109	0.265858	0.226598	0.080725	0.122195	0.089454	0.019235
-150.7473186270	59.7884609872	Alpine	0.053162	0.01276	0.015876	0.241077	0.34991	0.070374	0.102009	0.057454	0.059985	0.037393	0.34991	Mixed Conifer	0.053162	Mixed Conifer	0.03205	0.010541	0.00909	0.024816	0.055701	0.036871	0.037738	0.02316	0.055151	0.014821	0.059987	0.013799	0.011118	0.239861	0.346087	0.066718	0.101011	0.055459	0.059571	0.046389	0.346087	Mixed Conifer	0.059987	Mixed Conifer	0.046337	0.011721	0.020634	0.242292	0.353733	0.074031	0.103007	0.059449	0.060398
-150.7464432820	59.7973925800	Alpine	0.056079	0.009383	0.007928	0.223388	0.354857	0.066268	0.11773	0.05795	0.067103	0.039313	0.354857	Mixed Conifer	0.056079	Mixed Conifer	0.031505	0.008069	0.011101	0.033218	0.088527	0.034193	0.037313	0.016144	0.057428	0.008217	0.061834	0.007197	0	0.223269	0.360748	0.065086	0.119949	0.059559	0.061433	0.040927	0.360748	Mixed Conifer	0.061834	Mixed Conifer	0.050324	0.011569	0.015857	0.223508	0.348967	0.067449	0.115512	0.056342	0.072773
-150.7455674660	59.8063241409	Alpine	0.037077	0.026762	0.064704	0.270108	0.228905	0.075779	0.1175	0.086075	0.02171	0.071379	0.270108	Herbaceous	0.037077	Herbaceous	0.015296	0.008112	0.06139	0.040488	0.029136	0.028847	0.031421	0.025288	0.01544	0.023696	0.03926	0.031456	0.047376	0.271088	0.228871	0.064195	0.128092	0.086131	0.022264	0.081266	0.271088	Herbaceous	0.03926	Herbaceous	0.034893	0.022068	0.082033	0.269127	0.228939	0.087363	0.106908	0.08602	0.021157
-150.7446911780	59.8152556703	Alpine	0.037423	0.029222	0.063545	0.245632	0.233252	0.070853	0.143335	0.078252	0.023432	0.075055	0.245632	Herbaceous	0.037423	Herbaceous	0.016022	0.010517	0.062887	0.056355	0.015997	0.03012	0.040818	0.020613	0.019308	0.0276	0.04147	0.032943	0.047322	0.241047	0.232284	0.063977	0.146161	0.083298	0.025762	0.085736	0.241047	Herbaceous	0.04147	Herbaceous	0.033375	0.0255	0.079768	0.250218	0.234219	0.07773	0.140509	0.073206	0.021101
-150.7394235350	59.8688441946	Alpine	0.015548	0.033404	0.278172	0.173232	0.128929	0.092309	0.14432	0.052525	0.006327	0.075236	0.278172	Deciduous	0.015548	Deciduous	0.009188	0.004962	0.032493	0.028875	0.03559	0.012591	0.020202	0.004233	0.000562	0.021309	0.015225	0.033039	0.281265	0.161652	0.12588	0.101588	0.147551	0.051665	0.0066	0.075535	0.281265	Deciduous	0.015225	Deciduous	0.01587	0.033768	0.275078	0.184812	0.131978	0.08303	0.141088	0.053385	0.006055
-150.7314900540	59.9492249586	Alpine	0.007348	0.092423	0.272407	0.139552	0.099922	0.12325	0.122799	0.044562	0.002224	0.095512	0.272407	Deciduous	0.007348	Deciduous	0.006295	0.040798	0.034286	0.036484	0.008176	0.018451	0.031154	0.008149	0.000796	0.013727	0.007862	0.092992	0.288585	0.127875	0.095706	0.124798	0.125216	0.042898	0.001969	0.0921	0.288585	Deciduous	0.007862	Deciduous	0.006834	0.091853	0.256229	0.15123	0.104139	0.121702	0.120382	0.046227	0.00248
-150.6721111150	60.5386236141	Alpine	0.005904	0.217928	0.308497	0.12962	0.047949	0.113458	0.100822	0.029389	0.001169	0.045264	0.308497	Deciduous	0.005904	Deciduous	0.003432	0.081703	0.056643	0.032036	0.017527	0.010228	0.083377	0.014642	0.001122	0.012411	0.003213	0.226219	0.33901	0.122721	0.036064	0.115888	0.092248	0.024842	0.000901	0.038896	0.33901	Deciduous	0.003213	Deciduous	0.008594	0.209637	0.277985	0.13652	0.059834	0.111029	0.109395	0.033937	0.001436
-150.7660088580	59.4128685438	Alpine	0.030731	0.027065	0.070745	0.235432	0.316372	0.058603	0.175409	0.037002	0.017128	0.031512	0.316372	Mixed Conifer	0.030731	Mixed Conifer	0.019628	0.002622	0.057742	0.047393	0.080772	0.020942	0.051417	0.025905	0.005551	0.011156	0.029535	0.026093	0.077499	0.223284	0.329557	0.060703	0.159792	0.041211	0.015875	0.03645	0.329557	Mixed Conifer	0.029535	Mixed Conifer	0.031928	0.028038	0.063991	0.24758	0.303187	0.056503	0.191027	0.032793	0.018381
-150.7651482700	59.4218015399	Alpine	0.043755	0.008985	0.023394	0.251145	0.341687	0.057549	0.172742	0.037702	0.032665	0.030377	0.341687	Mixed Conifer	0.043755	Mixed Conifer	0.024239	0.008711	0.020517	0.075262	0.06861	0.015557	0.066627	0.018869	0.019147	0.017413	0.049575	0.010883	0.009805	0.231946	0.353003	0.052486	0.183567	0.045277	0.03812	0.025338	0.353003	Mixed Conifer	0.049575	Mixed Conifer	0.037934	0.007087	0.036984	0.270344	0.330371	0.062612	0.161916	0.030127	0.027209
-150.7617013330	59.4575331234	Alpine	0.027892	0.01876	0.065352	0.205969	0.334648	0.064884	0.185549	0.038213	0.014213	0.04452	0.334648	Mixed Conifer	0.027892	Mixed Conifer	0.009088	0.007618	0.043345	0.059781	0.03709	0.007359	0.051596	0.018331	0.003632	0.029908	0.033409	0.016543	0.047184	0.202106	0.347311	0.063317	0.194104	0.041245	0.016279	0.038502	0.347311	Mixed Conifer	0.033409	Mixed Conifer	0.022375	0.020977	0.083521	0.209832	0.321984	0.066452	0.176994	0.035181	0.012147
-150.7591113090	59.4843313959	Alpine	0.026988	0.024335	0.069537	0.192491	0.334812	0.065461	0.179477	0.041771	0.013658	0.051471	0.334812	Mixed Conifer	0.026988	Mixed Conifer	0.006886	0.005467	0.03735	0.044715	0.045647	0.007724	0.049104	0.018089	0.004587	0.035068	0.029334	0.022076	0.058532	0.178709	0.343465	0.062048	0.186791	0.051137	0.01618	0.051728	0.343465	Mixed Conifer	0.029334	Mixed Conifer	0.024642	0.026593	0.080542	0.206272	0.32616	0.068873	0.172162	0.032405	0.011137
-150.7582470480	59.4932640753	Alpine	0.045407	0.013938	0.045503	0.188173	0.321087	0.059549	0.214154	0.049431	0.030146	0.032611	0.321087	Mixed Conifer	0.045407	Mixed Conifer	0.019304	0.009493	0.039882	0.069327	0.088744	0.016199	0.045188	0.023215	0.014038	0.01893	0.046548	0.016889	0.046644	0.176369	0.334725	0.053894	0.195479	0.059337	0.031926	0.038189	0.334725	Mixed Conifer	0.046548	Mixed Conifer	0.044267	0.010988	0.044362	0.199977	0.307449	0.065204	0.23283	0.039525	0.028366
-150.7391160840	59.6897735865	Alpine	0.053266	0.018293	0.031506	0.141868	0.320023	0.054368	0.225883	0.068008	0.051072	0.035715	0.320023	Mixed Conifer	0.053266	Mixed Conifer	0.021348	0.011934	0.024358	0.037607	0.039884	0.026283	0.061896	0.030661	0.029326	0.012592	0.053285	0.015533	0.04201	0.122681	0.301789	0.059005	0.249331	0.070801	0.046703	0.038863	0.301789	Mixed Conifer	0.053285	Mixed Conifer	0.053247	0.021053	0.021002	0.161054	0.338257	0.04973	0.202435	0.065215	0.055441
-150.7382411330	59.6987054265	Alpine	0.053018	0.022079	0.044653	0.134557	0.319409	0.056431	0.216892	0.069913	0.048672	0.034376	0.319409	Mixed Conifer	0.053018	Mixed Conifer	0.017038	0.011532	0.031313	0.032365	0.034936	0.026191	0.054375	0.031808	0.023313	0.010895	0.056284	0.021321	0.059789	0.124243	0.298183	0.056421	0.235403	0.069595	0.046206	0.032557	0.298183	Mixed Conifer	0.056284	Mixed Conifer	0.049753	0.022836	0.029517	0.144871	0.340635	0.056441	0.198381	0.070231	0.051138
-150.7329815560	59.7522957572	Alpine	0.057186	0.018318	0.022239	0.153178	0.316363	0.064012	0.200213	0.075091	0.044807	0.048593	0.316363	Mixed Conifer	0.057186	Mixed Conifer	0.037299	0.015002	0.017929	0.031865	0.112077	0.035874	0.049846	0.04169	0.024022	0.022938	0.059732	0.01843	0.02678	0.136345	0.29855	0.058821	0.218407	0.088001	0.038404	0.056531	0.29855	Mixed Conifer	0.059732	Mixed Conifer	0.054641	0.018206	0.017698	0.170011	0.334176	0.069203	0.18202	0.06218	0.05121
-150.7321033120	59.7612273628	Alpine	0.060797	0.012597	0.010561	0.193328	0.341922	0.060199	0.143704	0.061648	0.073088	0.042156	0.341922	Mixed Conifer	0.060797	Mixed Conifer	0.042138	0.009422	0.009295	0.04961	0.106688	0.038688	0.021034	0.021767	0.054872	0.018957	0.067932	0.008312	0.009158	0.199854	0.331322	0.050103	0.139503	0.071413	0.08393	0.038474	0.331322	Mixed Conifer	0.067932	Mixed Conifer	0.053662	0.016881	0.011964	0.186803	0.352522	0.070296	0.147905	0.051883	0.062246
-150.7312245950	59.7701589356	Alpine	0.089784	0.008046	0.007945	0.20515	0.320742	0.054803	0.081713	0.056622	0.146635	0.028561	0.320742	Mixed Conifer	0.089784	Mixed Conifer	0.070026	0.009816	0.009585	0.023818	0.132473	0.038118	0.03524	0.028021	0.132248	0.012495	0.088543	0.005164	0.010466	0.200436	0.324657	0.045725	0.06696	0.071322	0.160487	0.02624	0.324657	Mixed Conifer	0.088543	Mixed Conifer	0.091025	0.010928	0.005423	0.209865	0.316826	0.063881	0.096465	0.041922	0.132784
-150.7303454070	59.7790904760	Alpine	0.046174	0.020335	0.027422	0.234845	0.309124	0.072439	0.131757	0.069281	0.030811	0.05781	0.309124	Mixed Conifer	0.046174	Mixed Conifer	0.023972	0.01522	0.022927	0.038075	0.062045	0.021213	0.031575	0.023449	0.02718	0.019649	0.047619	0.025476	0.02934	0.212046	0.313438	0.065421	0.128495	0.079386	0.030769	0.068011	0.313438	Mixed Conifer	0.047619	Mixed Conifer	0.044729	0.015195	0.025505	0.257645	0.30481	0.079457	0.13502	0.059177	0.030854
-150.7285856110	59.7969534601	Alpine	0.057164	0.019929	0.020283	0.250961	0.324379	0.068953	0.105338	0.06696	0.038713	0.04732	0.324379	Mixed Conifer	0.057164	Mixed Conifer	0.034861	0.014567	0.012393	0.052145	0.033937	0.027886	0.041502	0.018048	0.031147	0.013295	0.057926	0.02632	0.013487	0.216899	0.348857	0.059783	0.112794	0.070996	0.03849	0.054448	0.348857	Mixed Conifer	0.057926	Mixed Conifer	0.056402	0.013537	0.02708	0.285022	0.2999	0.078123	0.097883	0.062925	0.038937
-150.7277050030	59.8058849042	Alpine	0.066387	0.00934	0.019057	0.228755	0.302537	0.062122	0.126252	0.053576	0.095449	0.036524	0.302537	Mixed Conifer	0.066387	Mixed Conifer	0.051551	0.008618	0.018107	0.024773	0.10651	0.042639	0.041799	0.017849	0.095	0.01441	0.073483	0.01083	0.029998	0.219502	0.314344	0.053295	0.095562	0.057979	0.105332	0.039675	0.314344	Mixed Conifer	0.073483	Mixed Conifer	0.059291	0.00785	0.008117	0.238008	0.290731	0.070949	0.156943	0.049173	0.085566
-150.7268239220	59.8148163167	Alpine	0.088446	0.00584	0.016574	0.199382	0.292546	0.04791	0.106233	0.06023	0.154246	0.028593	0.292546	Mixed Conifer	0.088446	Mixed Conifer	0.078814	0.006718	0.014535	0.056137	0.164829	0.04414	0.044864	0.022754	0.156071	0.016541	0.08633	0.005142	0.0209	0.200851	0.272435	0.03947	0.110722	0.073459	0.162503	0.028189	0.272435	Mixed Conifer	0.08633	Mixed Conifer	0.090562	0.006537	0.012249	0.197912	0.312658	0.05635	0.101745	0.047001	0.14599
-150.7259423660	59.8237476977	Alpine	0.088446	0.00584	0.016574	0.199382	0.292546	0.04791	0.106233	0.06023	0.154246	0.028593	0.292546	Mixed Conifer	0.088446	Mixed Conifer	0.078814	0.006718	0.014535	0.056137	0.164829	0.04414	0.044864	0.022754	0.156071	0.016541	0.08633	0.005142	0.0209	0.200851	0.272435	0.03947	0.110722	0.073459	0.162503	0.028189	0.272435	Mixed Conifer	0.08633	Mixed Conifer	0.090562	0.006537	0.012249	0.197912	0.312658	0.05635	0.101745	0.047001	0.14599
-150.7250603350	59.8326790475	Alpine	0.059813	0.014888	0.023667	0.21909	0.297179	0.074477	0.142467	0.067596	0.052502	0.048321	0.297179	Mixed Conifer	0.059813	Mixed Conifer	0.041158	0.011695	0.021837	0.038694	0.078755	0.035487	0.025544	0.026776	0.037084	0.014455	0.067178	0.009766	0.024908	0.221712	0.280188	0.0725	0.135804	0.076642	0.057651	0.05365	0.280188	Mixed Conifer	0.067178	Mixed Conifer	0.052448	0.020011	0.022425	0.216468	0.31417	0.076455	0.149129	0.058551	0.047352
-150.7232948490	59.8505416540	Alpine	0.012906	0.040497	0.29675	0.15839	0.113602	0.096744	0.147802	0.05061	0.00657	0.076128	0.29675	Deciduous	0.012906	Deciduous	0.005041	0.006281	0.036309	0.035491	0.054516	0.014451	0.022277	0.006217	0.001214	0.019774	0.013338	0.0399	0.306774	0.143298	0.108406	0.103986	0.149337	0.046764	0.006114	0.082082	0.306774	Deciduous	0.013338	Deciduous	0.012474	0.041094	0.286726	0.173483	0.118799	0.089502	0.146267	0.054455	0.007026
-150.7215274600	59.8684041380	Alpine	0.025543	0.033974	0.189965	0.201635	0.142552	0.09763	0.157227	0.060499	0.012609	0.078365	0.201635	Herbaceous	0.025543	Herbaceous	0.017576	0.011037	0.079128	0.039938	0.016009	0.015744	0.034093	0.019027	0.00789	0.029236	0.03152	0.038746	0.172949	0.20715	0.139437	0.096762	0.157943	0.063284	0.015895	0.076314	0.20715	Herbaceous	0.03152	Herbaceous	0.019566	0.029203	0.206981	0.196119	0.145666	0.098499	0.156512	0.057714	0.009323
-150.7206430510	59.8773353345	Alpine	0.018073	0.031926	0.264257	0.18592	0.133169	0.086212	0.145358	0.052107	0.006653	0.076324	0.264257	Deciduous	0.018073	Deciduous	0.010555	0.003822	0.021227	0.028774	0.024401	0.008987	0.016275	0.004734	0.001428	0.025232	0.021376	0.03362	0.264355	0.188349	0.125953	0.087519	0.143905	0.051833	0.007268	0.075821	0.264355	Deciduous	0.021376	Deciduous	0.014771	0.030232	0.264159	0.183491	0.140386	0.084905	0.14681	0.052381	0.006038
-150.7179869600	59.9041287447	Alpine	0.013261	0.042711	0.260851	0.17892	0.129183	0.101337	0.133179	0.045607	0.005324	0.089627	0.260851	Deciduous	0.013261	Deciduous	0.011627	0.013492	0.030921	0.019583	0.016816	0.015567	0.020266	0.009134	0.002589	0.01731	0.015279	0.039264	0.257657	0.177533	0.124889	0.104014	0.140092	0.044904	0.00637	0.089998	0.257657	Deciduous	0.015279	Deciduous	0.011242	0.046157	0.264046	0.180307	0.133476	0.098659	0.126267	0.046311	0.004279
-150.7171006410	59.9130598223	Alpine	0.011169	0.052187	0.277007	0.161939	0.127299	0.118703	0.110008	0.045406	0.004395	0.091887	0.277007	Deciduous	0.011169	Deciduous	0.011638	0.022198	0.032874	0.012425	0.010233	0.010292	0.018171	0.007653	0.00104	0.018954	0.012497	0.049865	0.261414	0.154549	0.129054	0.121882	0.122037	0.044964	0.004966	0.098772	0.261414	Deciduous	0.012497	Deciduous	0.00984	0.05451	0.2926	0.169329	0.125545	0.115523	0.097979	0.045847	0.003825
-150.7162138440	59.9219908707	Alpine	0.009434	0.054792	0.29122	0.152693	0.122972	0.122492	0.104753	0.045306	0.004388	0.09195	0.29122	Deciduous	0.009434	Deciduous	0.009578	0.022846	0.037172	0.011001	0.013338	0.017661	0.013633	0.008554	0.001028	0.011161	0.009623	0.051672	0.283625	0.145094	0.125113	0.135053	0.104333	0.045834	0.004974	0.094678	0.283625	Deciduous	0.009623	Deciduous	0.009246	0.057912	0.298815	0.160293	0.12083	0.109931	0.105172	0.044778	0.003801
-150.7153265670	59.9309218901	Alpine	0.009467	0.054525	0.274637	0.156955	0.12937	0.121426	0.113543	0.047453	0.004376	0.088248	0.274637	Deciduous	0.009467	Deciduous	0.009604	0.022202	0.031539	0.009718	0.005713	0.012803	0.021415	0.00829	0.000994	0.011806	0.010118	0.051596	0.267462	0.151409	0.130541	0.124995	0.120284	0.048314	0.004932	0.09035	0.267462	Deciduous	0.010118	Deciduous	0.008817	0.057455	0.281812	0.1625	0.128199	0.117858	0.106802	0.046593	0.003819
-150.7144388120	59.9398528806	Alpine	0.008226	0.06239	0.291043	0.147453	0.117991	0.12481	0.106409	0.046211	0.004668	0.090799	0.291043	Deciduous	0.008226	Deciduous	0.007211	0.029214	0.023503	0.008164	0.016022	0.021771	0.018944	0.004026	0.001664	0.015893	0.008665	0.064254	0.282988	0.143567	0.114951	0.129804	0.111641	0.046477	0.005506	0.092148	0.282988	Deciduous	0.008665	Deciduous	0.007787	0.060526	0.299097	0.15134	0.12103	0.119817	0.101177	0.045946	0.003829
-150.7448914330	59.4481632905	Alpine	0.016983	0.035209	0.137638	0.207053	0.268726	0.066193	0.154663	0.041105	0.009645	0.062786	0.268726	Mixed Conifer	0.016983	Mixed Conifer	0.006031	0.008213	0.042726	0.031647	0.04186	0.013099	0.026797	0.009711	0.005293	0.020425	0.018545	0.033368	0.118714	0.195754	0.284683	0.06722	0.161096	0.041637	0.012646	0.066338	0.284683	Mixed Conifer	0.018545	Mixed Conifer	0.015421	0.03705	0.156561	0.218352	0.252768	0.065166	0.148229	0.040574	0.006644
-150.7431567420	59.4660286940	Alpine	0.026372	0.028593	0.080142	0.209373	0.330597	0.061433	0.16411	0.042796	0.013956	0.04263	0.330597	Mixed Conifer	0.026372	Mixed Conifer	0.010842	0.007804	0.034773	0.040131	0.051102	0.012917	0.051523	0.020379	0.003652	0.021359	0.029667	0.02903	0.083541	0.198903	0.330884	0.055296	0.167433	0.049281	0.015431	0.040534	0.330884	Mixed Conifer	0.029667	Mixed Conifer	0.023076	0.028155	0.076742	0.219843	0.33031	0.06757	0.160786	0.036312	0.01248
-150.7361994630	59.5374887495	Alpine	0.058901	0.006979	0.01029	0.227566	0.337506	0.058131	0.166549	0.058556	0.058197	0.017324	0.337506	Mixed Conifer	0.058901	Mixed Conifer	0.02993	0.00622	0.01002	0.09171	0.05572	0.022679	0.050718	0.027357	0.048329	0.003067	0.070063	0.006921	0.01377	0.206434	0.345069	0.057487	0.138172	0.070602	0.072284	0.019199	0.345069	Mixed Conifer	0.070063	Mixed Conifer	0.047738	0.007038	0.006811	0.248699	0.329944	0.058776	0.194925	0.04651	0.044109
-150.7327096740	59.5732178645	Alpine	0.0941	0.003458	0.024962	0.143579	0.335287	0.041881	0.22131	0.050331	0.07921	0.005882	0.335287	Mixed Conifer	0.0941	Mixed Conifer	0.048992	0.005413	0.026475	0.027029	0.070664	0.033508	0.16303	0.021779	0.06293	0.003181	0.08927	0.003045	0.026624	0.128683	0.322501	0.042868	0.236097	0.05401	0.091492	0.005411	0.322501	Mixed Conifer	0.08927	Mixed Conifer	0.09893	0.003871	0.0233	0.158474	0.348074	0.040895	0.206524	0.046652	0.066928
-150.7318360610	59.5821500503	Alpine	0.097337	0.006765	0.020689	0.147579	0.320801	0.046394	0.212205	0.055292	0.078618	0.01432	0.320801	Mixed Conifer	0.097337	Mixed Conifer	0.05013	0.008171	0.024933	0.022905	0.048926	0.029318	0.131454	0.027794	0.055601	0.008224	0.088926	0.003079	0.008371	0.137276	0.320682	0.045739	0.228104	0.057412	0.093225	0.017185	0.320682	Mixed Conifer	0.088926	Mixed Conifer	0.105747	0.01045	0.033008	0.157882	0.320919	0.047049	0.196307	0.053172	0.064012
-150.7274609860	59.6268104318	Alpine	0.083818	0.009536	0.018399	0.142043	0.269051	0.04865	0.270927	0.061004	0.0763	0.020272	0.270927	Mountain Hemlock	0.083818	Mountain Hemlock	0.02955	0.011176	0.021339	0.023823	0.040407	0.03538	0.092069	0.024475	0.048548	0.009314	0.079435	0.008363	0.01721	0.135985	0.24228	0.046211	0.299585	0.071585	0.079625	0.019721	0.299585	Mountain Hemlock	0.079435	Mountain Hemlock	0.088202	0.010709	0.019587	0.148102	0.295822	0.05109	0.242269	0.050422	0.072974
-150.7239524900	59.6625380918	Alpine	0.098847	0.01076	0.014263	0.154634	0.271521	0.046444	0.18078	0.063497	0.145917	0.013336	0.271521	Mixed Conifer	0.098847	Mixed Conifer	0.044305	0.009541	0.016497	0.019888	0.048224	0.040125	0.119263	0.032347	0.138565	0.008888	0.089999	0.004986	0.015983	0.160689	0.249393	0.040301	0.208053	0.07674	0.143857	0.009999	0.249393	Mixed Conifer	0.089999	Mixed Conifer	0.107695	0.016533	0.012543	0.148578	0.293649	0.052588	0.153508	0.050254	0.147978
-150.7213161810	59.6893334689	Alpine	0.053266	0.018293	0.031506	0.141868	0.320023	0.054368	0.225883	0.068008	0.051072	0.035715	0.320023	Mixed Conifer	0.053266	Mixed Conifer	0.021348	0.011934	0.024358	0.037607	0.039884	0.026283	0.061896	0.030661	0.029326	0.012592	0.053285	0.015533	0.04201	0.122681	0.301789	0.059005	0.249331	0.070801	0.046703	0.038863	0.301789	Mixed Conifer	0.053285	Mixed Conifer	0.053247	0.021053	0.021002	0.161054	0.338257	0.04973	0.202435	0.065215	0.055441
-150.7160308240	59.7429233006	Alpine	0.057318	0.019903	0.026298	0.14058	0.333355	0.059951	0.195138	0.074663	0.061436	0.031358	0.333355	Mixed Conifer	0.057318	Mixed Conifer	0.024156	0.013952	0.020057	0.024516	0.04078	0.023677	0.043952	0.034225	0.039368	0.009805	0.061484	0.01552	0.040147	0.133409	0.321668	0.056297	0.18858	0.077129	0.068275	0.037491	0.321668	Mixed Conifer	0.061484	Mixed Conifer	0.053153	0.024285	0.012449	0.147751	0.345041	0.063605	0.201696	0.072198	0.054598
-150.7151482760	59.7518548220	Alpine	0.079009	0.007994	0.021434	0.178588	0.340597	0.053435	0.103618	0.062474	0.128654	0.024198	0.340597	Mixed Conifer	0.079009	Mixed Conifer	0.048536	0.01088	0.013422	0.02107	0.10135	0.039559	0.039947	0.039059	0.101562	0.014837	0.088634	0.003523	0.022726	0.169885	0.342675	0.05105	0.087872	0.072606	0.134811	0.026217	0.342675	Mixed Conifer	0.088634	Mixed Conifer	0.069384	0.012466	0.020143	0.18729	0.338519	0.055819	0.119364	0.052341	0.122496
-150.7142652530	59.7607863104	Alpine	0.081399	0.005276	0.019747	0.179224	0.351949	0.050976	0.087288	0.05718	0.14512	0.021842	0.351949	Mixed Conifer	0.081399	Mixed Conifer	0.049202	0.005809	0.010788	0.028903	0.124865	0.041649	0.046316	0.031181	0.115486	0.014392	0.087689	0.00348	0.023264	0.167594	0.341495	0.050994	0.084817	0.065644	0.150053	0.02497	0.341495	Mixed Conifer	0.087689	Mixed Conifer	0.075108	0.007071	0.016229	0.190854	0.362403	0.050958	0.089758	0.048715	0.140187
-150.7133817560	59.7697177660	Alpine	0.061141	0.010503	0.014115	0.199984	0.346715	0.057486	0.126366	0.062045	0.073844	0.047802	0.346715	Mixed Conifer	0.061141	Mixed Conifer	0.043797	0.007342	0.010353	0.052363	0.119414	0.028152	0.028177	0.022169	0.053336	0.014222	0.066702	0.006931	0.013541	0.209797	0.331566	0.049803	0.123513	0.070233	0.084903	0.043012	0.331566	Mixed Conifer	0.066702	Mixed Conifer	0.05558	0.014074	0.01469	0.19017	0.361865	0.065169	0.129218	0.053858	0.062785
-150.7124977840	59.7786491892	Alpine	0.07198	0.007822	0.015597	0.19782	0.32335	0.054161	0.117017	0.061595	0.115686	0.03497	0.32335	Mixed Conifer	0.07198	Mixed Conifer	0.053552	0.010567	0.013901	0.033776	0.114163	0.036766	0.026805	0.033999	0.110869	0.012988	0.0765	0.003341	0.015492	0.193826	0.31754	0.046686	0.122073	0.077204	0.111715	0.035624	0.31754	Mixed Conifer	0.0765	Mixed Conifer	0.06746	0.012304	0.015702	0.201814	0.32916	0.061637	0.111962	0.045987	0.119658
-150.7107284140	59.7965119385	Alpine	0.057232	0.013912	0.00988	0.251896	0.323724	0.067278	0.111791	0.06027	0.056451	0.047566	0.323724	Mixed Conifer	0.057232	Mixed Conifer	0.038221	0.015832	0.015871	0.033268	0.064198	0.024063	0.040466	0.017121	0.047775	0.007913	0.063941	0.017762	0.013626	0.248563	0.320314	0.059295	0.094531	0.06848	0.060537	0.05295	0.320314	Mixed Conifer	0.063941	Mixed Conifer	0.050524	0.010063	0.006134	0.255228	0.327134	0.07526	0.12905	0.05206	0.052364
-150.7089571390	59.8143745602	Alpine	0.062575	0.010968	0.021176	0.242106	0.297909	0.071454	0.115098	0.067521	0.062435	0.048758	0.297909	Mixed Conifer	0.062575	Mixed Conifer	0.042375	0.008725	0.022696	0.025292	0.086221	0.026032	0.023581	0.025391	0.053545	0.012198	0.067114	0.010591	0.027628	0.237182	0.293065	0.06707	0.099614	0.077684	0.069549	0.050504	0.293065	Mixed Conifer	0.067114	Mixed Conifer	0.058036	0.011345	0.014723	0.24703	0.302754	0.075837	0.130583	0.057358	0.055322
-150.7080707870	59.8233058236	Alpine	0.078802	0.006537	0.019953	0.194104	0.294779	0.047695	0.12845	0.057271	0.141625	0.030784	0.294779	Mixed Conifer	0.078802	Mixed Conifer	0.063062	0.007857	0.013951	0.055511	0.144503	0.038258	0.061266	0.01799	0.150881	0.019684	0.080806	0.006324	0.023428	0.193898	0.281213	0.041367	0.145027	0.066642	0.126125	0.03517	0.281213	Mixed Conifer	0.080806	Mixed Conifer	0.076798	0.006749	0.016479	0.194311	0.308346	0.054023	0.111872	0.0479	0.157125
-150.7054088660	59.8500994266	Alpine	0.018464	0.043004	0.238557	0.174491	0.122275	0.104967	0.15499	0.054548	0.007485	0.08122	0.238557	Deciduous	0.018464	Deciduous	0.010582	0.016863	0.051616	0.042596	0.024241	0.019442	0.036979	0.007115	0.002682	0.030488	0.018965	0.040882	0.243368	0.160966	0.120386	0.110787	0.155185	0.058581	0.007614	0.083266	0.243368	Deciduous	0.018965	Deciduous	0.017963	0.045125	0.233746	0.188016	0.124164	0.099146	0.154795	0.050516	0.007356
-150.7045206030	59.8590305659	Alpine	0.030541	0.036368	0.135669	0.236824	0.156629	0.083832	0.149341	0.077275	0.01672	0.076801	0.236824	Herbaceous	0.030541	Herbaceous	0.018204	0.015231	0.080286	0.043462	0.025284	0.017718	0.045241	0.01836	0.009113	0.024011	0.028924	0.04032	0.14411	0.232724	0.151276	0.084771	0.151068	0.066024	0.018724	0.082059	0.232724	Herbaceous	0.028924	Herbaceous	0.032158	0.032415	0.127228	0.240925	0.161981	0.082893	0.147615	0.088527	0.014717
-150.7036318610	59.8679616746	Alpine	0.046387	0.028072	0.058597	0.241016	0.231419	0.075725	0.145767	0.08006	0.034622	0.058335	0.241016	Herbaceous	0.046387	Herbaceous	0.023996	0.010983	0.063875	0.06038	0.063837	0.019076	0.078128	0.012671	0.026122	0.016213	0.049586	0.03014	0.033459	0.238886	0.249731	0.065261	0.158066	0.080138	0.036784	0.057948	0.249731	Mixed Conifer	0.049586	Mixed Conifer	0.043188	0.026004	0.083735	0.243145	0.213107	0.086189	0.133468	0.079981	0.032461
-150.7027426410	59.8768927531	Alpine	0.031654	0.033049	0.180156	0.207546	0.142217	0.092511	0.159916	0.067844	0.014718	0.07039	0.207546	Herbaceous	0.031654	Herbaceous	0.020247	0.011253	0.064813	0.038722	0.022158	0.015875	0.044552	0.016979	0.008784	0.02086	0.03363	0.03649	0.165029	0.219627	0.13507	0.095729	0.161268	0.062787	0.016508	0.073862	0.219627	Herbaceous	0.03363	Herbaceous	0.029677	0.029608	0.195282	0.195465	0.149364	0.089293	0.158564	0.0729	0.012928
-150.7018529400	59.8858238015	Alpine	0.031654	0.033049	0.180156	0.207546	0.142217	0.092511	0.159916	0.067844	0.014718	0.07039	0.207546	Herbaceous	0.031654	Herbaceous	0.020247	0.011253	0.064813	0.038722	0.022158	0.015875	0.044552	0.016979	0.008784	0.02086	0.03363	0.03649	0.165029	0.219627	0.13507	0.095729	0.161268	0.062787	0.016508	0.073862	0.219627	Herbaceous	0.03363	Herbaceous	0.029677	0.029608	0.195282	0.195465	0.149364	0.089293	0.158564	0.0729	0.012928
-150.7009627600	59.8947548199	Alpine	0.014139	0.039381	0.26799	0.183079	0.128245	0.092165	0.134391	0.047474	0.005971	0.087167	0.26799	Deciduous	0.014139	Deciduous	0.010804	0.015706	0.040313	0.021894	0.017792	0.012609	0.027746	0.010082	0.002252	0.015904	0.016582	0.038884	0.256837	0.178914	0.125375	0.094341	0.148365	0.04528	0.006748	0.088674	0.256837	Deciduous	0.016582	Deciduous	0.011695	0.039877	0.279142	0.187244	0.131115	0.089988	0.120417	0.049668	0.005195
-150.7000720990	59.9036858086	Alpine	0.019281	0.032678	0.247948	0.190844	0.143531	0.082715	0.1467	0.052616	0.00871	0.074977	0.247948	Deciduous	0.019281	Deciduous	0.010872	0.006259	0.038618	0.01618	0.038268	0.013574	0.03411	0.010947	0.004145	0.024632	0.023406	0.029658	0.260621	0.185492	0.123961	0.08652	0.143314	0.05255	0.010452	0.084024	0.260621	Deciduous	0.023406	Deciduous	0.015157	0.035697	0.235275	0.196196	0.163101	0.078911	0.150085	0.052681	0.006968
-150.6991809580	59.9126167679	Alpine	0.018491	0.038774	0.249303	0.182157	0.145193	0.086421	0.143657	0.051247	0.008507	0.076249	0.249303	Deciduous	0.018491	Deciduous	0.011529	0.009733	0.045377	0.016261	0.022996	0.017107	0.033034	0.009826	0.005527	0.020098	0.022087	0.035607	0.26431	0.181106	0.135328	0.08428	0.138117	0.048154	0.01085	0.080161	0.26431	Deciduous	0.022087	Deciduous	0.014896	0.041941	0.234296	0.183208	0.155057	0.088562	0.149197	0.05434	0.006164
-150.6982893360	59.9215476979	Alpine	0.01596	0.039647	0.255362	0.176248	0.134311	0.096305	0.137467	0.048303	0.006884	0.089514	0.255362	Deciduous	0.01596	Deciduous	0.013126	0.016834	0.023888	0.023815	0.017033	0.014092	0.024606	0.008697	0.003732	0.022182	0.021262	0.037996	0.254628	0.171644	0.121881	0.099205	0.142504	0.047396	0.008582	0.094902	0.254628	Deciduous	0.021262	Deciduous	0.010657	0.041297	0.256095	0.180852	0.146741	0.093406	0.132431	0.049209	0.005185
-150.6973972320	59.9304785987	Alpine	0.01596	0.039647	0.255362	0.176248	0.134311	0.096305	0.137467	0.048303	0.006884	0.089514	0.255362	Deciduous	0.01596	Deciduous	0.013126	0.016834	0.023888	0.023815	0.017033	0.014092	0.024606	0.008697	0.003732	0.022182	0.021262	0.037996	0.254628	0.171644	0.121881	0.099205	0.142504	0.047396	0.008582	0.094902	0.254628	Deciduous	0.021262	Deciduous	0.010657	0.041297	0.256095	0.180852	0.146741	0.093406	0.132431	0.049209	0.005185
-150.7211071610	59.5102513351	Alpine	0.023316	0.033083	0.099936	0.202932	0.312914	0.059274	0.172249	0.036314	0.013913	0.04607	0.312914	Mixed Conifer	0.023316	Mixed Conifer	0.008592	0.009709	0.044934	0.028437	0.050871	0.019318	0.045972	0.014485	0.002924	0.019312	0.025861	0.028823	0.103822	0.191323	0.329711	0.053495	0.167401	0.038046	0.014378	0.047141	0.329711	Mixed Conifer	0.025861	Mixed Conifer	0.020771	0.037342	0.096049	0.214542	0.296118	0.065054	0.177096	0.034581	0.013449
-150.7149718940	59.5727768702	Alpine	0.020874	0.039142	0.126217	0.184696	0.293763	0.066075	0.169655	0.04159	0.012678	0.045308	0.293763	Mixed Conifer	0.020874	Mixed Conifer	0.008521	0.00583	0.067528	0.019323	0.056421	0.021388	0.022914	0.016355	0.004476	0.018061	0.022553	0.036188	0.141869	0.171178	0.297589	0.0671	0.156634	0.044861	0.015211	0.046816	0.297589	Mixed Conifer	0.022553	Mixed Conifer	0.019196	0.042096	0.110565	0.198214	0.289938	0.06505	0.182676	0.038319	0.010144
-150.7140935540	59.5817089398	Alpine	0.035826	0.034125	0.082623	0.181326	0.314354	0.064996	0.179875	0.045417	0.023086	0.038372	0.314354	Mixed Conifer	0.035826	Mixed Conifer	0.019437	0.00578	0.054635	0.040257	0.070471	0.008352	0.074089	0.019021	0.012374	0.017603	0.042671	0.035895	0.058052	0.173826	0.32399	0.063981	0.187714	0.050766	0.028148	0.034956	0.32399	Mixed Conifer	0.042671	Mixed Conifer	0.028981	0.032355	0.107194	0.188825	0.304718	0.066011	0.172035	0.040068	0.018024
-150.7088136420	59.6353005902	Alpine	0.057209	0.013393	0.015415	0.179063	0.304054	0.061487	0.209825	0.06446	0.074208	0.020885	0.304054	Mixed Conifer	0.057209	Mixed Conifer	0.017397	0.012376	0.00823	0.074599	0.045527	0.018869	0.020956	0.030777	0.067056	0.008547	0.062091	0.013876	0.015924	0.16167	0.297172	0.055249	0.216493	0.072798	0.08368	0.021048	0.297172	Mixed Conifer	0.062091	Mixed Conifer	0.052328	0.012911	0.014907	0.196456	0.310937	0.067725	0.203156	0.056123	0.064735
-150.7061673240	59.6620959315	Alpine	0.057717	0.019818	0.028208	0.145236	0.321406	0.062155	0.196439	0.071582	0.066576	0.030864	0.321406	Mixed Conifer	0.057717	Mixed Conifer	0.020113	0.011752	0.029439	0.03205	0.056136	0.023751	0.05138	0.028959	0.050686	0.005304	0.058124	0.017234	0.047055	0.142382	0.29388	0.061689	0.206811	0.077207	0.063584	0.032034	0.29388	Mixed Conifer	0.058124	Mixed Conifer	0.057309	0.022402	0.009361	0.148089	0.348931	0.062621	0.186066	0.065957	0.069568
-150.7052842730	59.6710276415	Alpine	0.054915	0.018847	0.030279	0.141723	0.332634	0.059583	0.199416	0.067709	0.061105	0.033789	0.332634	Mixed Conifer	0.054915	Mixed Conifer	0.017522	0.011989	0.020093	0.024238	0.054946	0.023526	0.057876	0.025702	0.046947	0.009359	0.057015	0.015054	0.035369	0.139969	0.302375	0.059996	0.22734	0.075197	0.050693	0.036992	0.302375	Mixed Conifer	0.057015	Mixed Conifer	0.052816	0.022641	0.025189	0.143478	0.362892	0.059169	0.171492	0.06022	0.071518
-150.7008619100	59.7156856732	Alpine	0.054107	0.022683	0.047818	0.128523	0.319163	0.056249	0.222606	0.072343	0.042907	0.033601	0.319163	Mixed Conifer	0.054107	Mixed Conifer	0.018485	0.012701	0.027311	0.029286	0.031212	0.02655	0.049457	0.030029	0.023457	0.008708	0.056695	0.021644	0.058161	0.115478	0.303862	0.053199	0.245875	0.078374	0.034887	0.031826	0.303862	Mixed Conifer	0.056695	Mixed Conifer	0.051519	0.023722	0.037475	0.141567	0.334465	0.059299	0.199338	0.066312	0.050926
-150.6982027940	59.7424800846	Alpine	0.084161	0.005909	0.013987	0.132176	0.421679	0.044456	0.110856	0.068937	0.101951	0.015888	0.421679	Mixed Conifer	0.084161	Mixed Conifer	0.04147	0.007551	0.01518	0.050821	0.041586	0.035336	0.067724	0.03121	0.061541	0.007518	0.094159	0.003688	0.015134	0.121507	0.406181	0.04142	0.097836	0.086235	0.117028	0.016813	0.406181	Mixed Conifer	0.094159	Mixed Conifer	0.074162	0.008131	0.012841	0.142845	0.437176	0.047493	0.123876	0.05164	0.086875
-150.6973154700	59.7514114883	Alpine	0.07846	0.010509	0.028771	0.142353	0.352912	0.05215	0.154223	0.06021	0.099219	0.021194	0.352912	Mixed Conifer	0.07846	Mixed Conifer	0.040944	0.009497	0.030751	0.023012	0.057697	0.036345	0.030347	0.028507	0.071013	0.00784	0.090051	0.00751	0.03785	0.133708	0.358998	0.047879	0.13873	0.066126	0.098627	0.020521	0.358998	Mixed Conifer	0.090051	Mixed Conifer	0.066869	0.013509	0.019691	0.150997	0.346827	0.05642	0.169717	0.054293	0.09981
-150.6955393920	59.7692741968	Alpine	0.082143	0.00603	0.020385	0.18617	0.328402	0.048589	0.098039	0.063105	0.141196	0.025943	0.328402	Mixed Conifer	0.082143	Mixed Conifer	0.05413	0.006866	0.011115	0.033008	0.144924	0.042364	0.049389	0.039422	0.124959	0.016723	0.089408	0.005123	0.021786	0.170753	0.317386	0.049183	0.106252	0.068207	0.14393	0.027974	0.317386	Mixed Conifer	0.089408	Mixed Conifer	0.074878	0.006937	0.018984	0.201588	0.339418	0.047996	0.089825	0.058003	0.138462
-150.6946506360	59.7782055020	Alpine	0.101606	0.00427	0.013068	0.212694	0.288364	0.047868	0.090665	0.061359	0.149152	0.030955	0.288364	Mixed Conifer	0.101606	Alpine	0.094502	0.00497	0.01012	0.052684	0.169125	0.044991	0.038784	0.021467	0.148924	0.012653	0.109058	0.003439	0.013006	0.204863	0.282517	0.042806	0.08363	0.067714	0.158386	0.034581	0.282517	Mixed Conifer	0.109058	Alpine	0.094154	0.0051	0.01313	0.220526	0.294211	0.052929	0.097699	0.055004	0.139917
-150.6937614030	59.7871367749	Alpine	0.066265	0.012441	0.018391	0.235496	0.306753	0.06198	0.110145	0.058856	0.085516	0.044157	0.306753	Mixed Conifer	0.066265	Mixed Conifer	0.050483	0.012944	0.014618	0.033143	0.082765	0.033857	0.0406	0.025887	0.081686	0.016459	0.076356	0.01504	0.022254	0.224611	0.306109	0.053986	0.087849	0.072584	0.08934	0.05187	0.306109	Mixed Conifer	0.076356	Mixed Conifer	0.056174	0.009843	0.014528	0.246381	0.307397	0.069973	0.13244	0.045128	0.081692
-150.6919815030	59.8049992240	Alpine	0.093036	0.005273	0.012332	0.180841	0.293009	0.041238	0.105641	0.053292	0.190928	0.024409	0.293009	Mixed Conifer	0.093036	Mixed Conifer	0.077443	0.006564	0.008337	0.04463	0.156049	0.044921	0.017999	0.021655	0.188926	0.021253	0.096329	0.005253	0.017313	0.175862	0.289302	0.034037	0.098784	0.05411	0.20906	0.019951	0.289302	Mixed Conifer	0.096329	Mixed Conifer	0.089742	0.005294	0.007352	0.185821	0.296715	0.048439	0.112499	0.052475	0.172797
-150.6910908340	59.8139304008	Alpine	0.084684	0.006093	0.013739	0.182766	0.285229	0.043706	0.116994	0.060154	0.175507	0.031128	0.285229	Mixed Conifer	0.084684	Mixed Conifer	0.067181	0.006909	0.014827	0.064514	0.160472	0.04396	0.043401	0.021059	0.183949	0.019064	0.088203	0.005128	0.01297	0.208902	0.268798	0.03662	0.108415	0.063651	0.172337	0.034977	0.268798	Mixed Conifer	0.088203	Mixed Conifer	0.081165	0.007058	0.014508	0.15663	0.30166	0.050792	0.125574	0.056657	0.178676
-150.6884159500	59.8407237422	Alpine	0.020825	0.042582	0.200503	0.184301	0.137606	0.102562	0.162928	0.055881	0.010532	0.082281	0.200503	Deciduous	0.020825	Deciduous	0.012582	0.015239	0.067625	0.052055	0.032742	0.011136	0.03772	0.005921	0.004429	0.038775	0.023258	0.042234	0.180663	0.195477	0.136221	0.102853	0.172017	0.056351	0.012469	0.078459	0.195477	Herbaceous	0.023258	Herbaceous	0.018391	0.042931	0.220342	0.173124	0.138992	0.102272	0.153839	0.055411	0.008595
-150.6866302930	59.8585858145	Alpine	0.05847	0.020884	0.041877	0.232893	0.243862	0.077551	0.13679	0.08008	0.053794	0.053799	0.243862	Mixed Conifer	0.05847	Mixed Conifer	0.034955	0.010608	0.031291	0.051744	0.065835	0.026028	0.050445	0.022015	0.056174	0.014396	0.057574	0.023544	0.019597	0.22942	0.265962	0.072795	0.130971	0.095313	0.048212	0.056612	0.265962	Mixed Conifer	0.057574	Mixed Conifer	0.059366	0.018224	0.064157	0.236366	0.221761	0.082307	0.14261	0.064847	0.059377
-150.6857367420	59.8675168046	Alpine	0.05847	0.020884	0.041877	0.232893	0.243862	0.077551	0.13679	0.08008	0.053794	0.053799	0.243862	Mixed Conifer	0.05847	Mixed Conifer	0.034955	0.010608	0.031291	0.051744	0.065835	0.026028	0.050445	0.022015	0.056174	0.014396	0.057574	0.023544	0.019597	0.22942	0.265962	0.072795	0.130971	0.095313	0.048212	0.056612	0.265962	Mixed Conifer	0.057574	Mixed Conifer	0.059366	0.018224	0.064157	0.236366	0.221761	0.082307	0.14261	0.064847	0.059377
-150.6848427100	59.8764477644	Alpine	0.063155	0.029457	0.055957	0.223273	0.228156	0.072926	0.141904	0.083965	0.053585	0.047622	0.228156	Mixed Conifer	0.063155	Mixed Conifer	0.041967	0.016578	0.061192	0.087637	0.064468	0.020279	0.070117	0.014885	0.053988	0.015434	0.065126	0.027072	0.028909	0.22166	0.235579	0.064479	0.159823	0.093501	0.049311	0.054539	0.235579	Mixed Conifer	0.065126	Mixed Conifer	0.061183	0.031843	0.083006	0.224887	0.220732	0.081374	0.123985	0.074428	0.057858
-150.6830531990	59.8943095936	Alpine	0.02576	0.033934	0.226838	0.195826	0.138439	0.080884	0.160807	0.061614	0.014316	0.061581	0.226838	Deciduous	0.02576	Deciduous	0.016165	0.011484	0.083163	0.010494	0.026957	0.020727	0.052506	0.012985	0.011262	0.01623	0.025759	0.036712	0.242234	0.191085	0.126586	0.080317	0.160817	0.053171	0.014363	0.068958	0.242234	Deciduous	0.025759	Deciduous	0.025761	0.031157	0.211441	0.200567	0.150293	0.081452	0.160797	0.070058	0.01427
-150.6821577190	59.9032404634	Alpine	0.035704	0.027304	0.166535	0.205417	0.178618	0.080668	0.161789	0.066238	0.019246	0.05848	0.205417	Herbaceous	0.035704	Herbaceous	0.021767	0.013819	0.061863	0.034103	0.047336	0.021726	0.064577	0.011844	0.011387	0.016284	0.03838	0.035777	0.156329	0.217918	0.159804	0.079199	0.157583	0.067519	0.02011	0.067382	0.217918	Herbaceous	0.03838	Herbaceous	0.033028	0.018832	0.176741	0.192916	0.197431	0.082137	0.165996	0.064957	0.018383
-150.6812617560	59.9121713036	Alpine	0.035704	0.027304	0.166535	0.205417	0.178618	0.080668	0.161789	0.066238	0.019246	0.05848	0.205417	Herbaceous	0.035704	Herbaceous	0.021767	0.013819	0.061863	0.034103	0.047336	0.021726	0.064577	0.011844	0.011387	0.016284	0.03838	0.035777	0.156329	0.217918	0.159804	0.079199	0.157583	0.067519	0.02011	0.067382	0.217918	Herbaceous	0.03838	Herbaceous	0.033028	0.018832	0.176741	0.192916	0.197431	0.082137	0.165996	0.064957	0.018383
-150.6803653100	59.9211021145	Alpine	0.022061	0.032843	0.248219	0.183997	0.13991	0.078009	0.155295	0.051264	0.011784	0.076616	0.248219	Deciduous	0.022061	Deciduous	0.012291	0.011488	0.05458	0.014976	0.048564	0.021658	0.039007	0.013203	0.005936	0.028693	0.024393	0.03685	0.27202	0.177849	0.124223	0.077156	0.145324	0.047518	0.011961	0.082707	0.27202	Deciduous	0.024393	Deciduous	0.019729	0.028837	0.224419	0.190146	0.155597	0.078861	0.165267	0.055011	0.011608
-150.6794683790	59.9300328963	Alpine	0.021024	0.033953	0.256092	0.181979	0.131568	0.081443	0.147431	0.053659	0.009919	0.082933	0.256092	Deciduous	0.021024	Deciduous	0.011379	0.009308	0.055562	0.026359	0.03036	0.014268	0.0373	0.007722	0.004759	0.030527	0.021845	0.03121	0.264985	0.168457	0.124892	0.086619	0.151787	0.050969	0.011071	0.088165	0.264985	Deciduous	0.021845	Deciduous	0.020203	0.036695	0.2472	0.195502	0.138243	0.076268	0.143075	0.056349	0.008766
-150.6731762800	59.9925475692	Alpine	0.006579	0.102736	0.265387	0.152129	0.08455	0.123159	0.127385	0.043327	0.002229	0.092521	0.265387	Deciduous	0.006579	Deciduous	0.004847	0.036634	0.039772	0.041869	0.006896	0.012459	0.024249	0.004766	0.001232	0.017558	0.006948	0.092352	0.263617	0.153056	0.082893	0.132599	0.125105	0.044815	0.00152	0.097096	0.263617	Deciduous	0.006948	Deciduous	0.006209	0.113119	0.267157	0.151202	0.086206	0.113719	0.129664	0.041838	0.002938
-150.6722754640	60.0014781251	Alpine	0.006241	0.09765	0.261739	0.149874	0.089105	0.135785	0.118739	0.045792	0.0025	0.092575	0.261739	Deciduous	0.006241	Deciduous	0.005206	0.041735	0.041153	0.032719	0.011466	0.02024	0.029393	0.008436	0.000734	0.021411	0.007192	0.091579	0.27338	0.147219	0.083481	0.140724	0.110042	0.049316	0.002031	0.095034	0.27338	Deciduous	0.007192	Deciduous	0.005289	0.10372	0.250098	0.15253	0.094728	0.130846	0.127437	0.042267	0.00297
-150.7060393780	59.4830118897	Alpine	0.019141	0.038125	0.137452	0.207811	0.257138	0.07147	0.174121	0.03691	0.011652	0.046181	0.257138	Mixed Conifer	0.019141	Mixed Conifer	0.008389	0.004357	0.073088	0.017715	0.068024	0.008138	0.022782	0.011409	0.005478	0.007503	0.02185	0.0373	0.115123	0.21709	0.267612	0.071271	0.167702	0.040575	0.011449	0.050028	0.267612	Mixed Conifer	0.02185	Mixed Conifer	0.016432	0.038951	0.159781	0.198532	0.246663	0.071669	0.180539	0.033245	0.011854
-150.7042821740	59.5008765163	Alpine	0.021875	0.042567	0.118641	0.21544	0.272343	0.062023	0.168826	0.038607	0.011619	0.04806	0.272343	Mixed Conifer	0.021875	Mixed Conifer	0.009423	0.009241	0.061673	0.021846	0.058912	0.014917	0.044068	0.01604	0.003644	0.019412	0.02297	0.03921	0.115714	0.209038	0.286759	0.067319	0.15112	0.042458	0.010999	0.054414	0.286759	Mixed Conifer	0.02297	Mixed Conifer	0.020779	0.045924	0.121567	0.221841	0.257928	0.056727	0.186533	0.034756	0.012239
-150.7034028690	59.5098087714	Alpine	0.04374	0.021044	0.048263	0.224094	0.345513	0.061723	0.164386	0.039251	0.019799	0.032187	0.345513	Mixed Conifer	0.04374	Mixed Conifer	0.026897	0.007005	0.033551	0.049378	0.06556	0.015545	0.078335	0.021428	0.007804	0.015487	0.043625	0.019116	0.052434	0.216274	0.35379	0.053219	0.168995	0.043133	0.020381	0.029032	0.35379	Mixed Conifer	0.043625	Mixed Conifer	0.043854	0.022972	0.044092	0.231913	0.337237	0.070227	0.159776	0.035369	0.019217
-150.7016428520	59.5276731664	Alpine	0.039019	0.026113	0.048474	0.207104	0.349549	0.058814	0.172946	0.04372	0.022015	0.032248	0.349549	Mixed Conifer	0.039019	Mixed Conifer	0.019083	0.013422	0.036244	0.045026	0.05078	0.015478	0.054851	0.021059	0.010428	0.01454	0.042658	0.029439	0.033186	0.195438	0.361922	0.056899	0.182263	0.04605	0.024619	0.027525	0.361922	Mixed Conifer	0.042658	Mixed Conifer	0.035379	0.022786	0.063761	0.21877	0.337176	0.060728	0.163628	0.04139	0.019411
-150.6963515160	59.5812654429	Alpine	0.021502	0.038319	0.128162	0.182271	0.29136	0.063356	0.175227	0.041245	0.013632	0.044927	0.29136	Mixed Conifer	0.021502	Mixed Conifer	0.010296	0.005542	0.067187	0.021276	0.060879	0.022729	0.034103	0.017878	0.004764	0.019107	0.024277	0.035877	0.142076	0.170902	0.29286	0.062792	0.16383	0.04577	0.015289	0.046327	0.29286	Mixed Conifer	0.024277	Mixed Conifer	0.018728	0.040761	0.114247	0.19364	0.28986	0.06392	0.186623	0.036719	0.011974
-150.6910431900	59.6348563903	Alpine	0.058532	0.016832	0.014259	0.174317	0.301749	0.060373	0.215462	0.066525	0.067684	0.024267	0.301749	Mixed Conifer	0.058532	Mixed Conifer	0.021494	0.013781	0.013545	0.059241	0.052171	0.022674	0.037957	0.031875	0.062212	0.007316	0.067932	0.013779	0.006075	0.165366	0.296424	0.052422	0.219695	0.076225	0.078421	0.023661	0.296424	Mixed Conifer	0.067932	Mixed Conifer	0.049131	0.019884	0.022443	0.183267	0.307075	0.068324	0.211229	0.056825	0.056947
-150.6901568120	59.6437880887	Alpine	0.051767	0.016773	0.033892	0.169263	0.31523	0.054846	0.212318	0.061959	0.058142	0.025811	0.31523	Mixed Conifer	0.051767	Mixed Conifer	0.016426	0.014142	0.029344	0.046163	0.029973	0.024621	0.054167	0.032774	0.051437	0.009112	0.056594	0.0144	0.043412	0.147727	0.326102	0.046958	0.198955	0.070742	0.063749	0.031361	0.326102	Mixed Conifer	0.056594	Mixed Conifer	0.04694	0.019145	0.024372	0.190799	0.304357	0.062734	0.22568	0.053176	0.052536
-150.6892699590	59.6527197516	Alpine	0.059945	0.01616	0.013377	0.147752	0.334122	0.065794	0.1903	0.066578	0.078593	0.027379	0.334122	Mixed Conifer	0.059945	Mixed Conifer	0.016713	0.01242	0.021819	0.046601	0.039515	0.02306	0.025081	0.033629	0.068139	0.011899	0.062033	0.015963	0.016975	0.1223	0.330513	0.060941	0.181223	0.084027	0.092856	0.033169	0.330513	Mixed Conifer	0.062033	Mixed Conifer	0.057856	0.016357	0.00978	0.173204	0.337732	0.070647	0.199378	0.049128	0.06433
-150.6883826300	59.6616513791	Alpine	0.049426	0.020526	0.040555	0.152632	0.316527	0.061079	0.216416	0.057419	0.054536	0.030884	0.316527	Mixed Conifer	0.049426	Mixed Conifer	0.013031	0.014553	0.027817	0.024797	0.023254	0.024752	0.035872	0.030304	0.045312	0.011283	0.053374	0.01863	0.055651	0.140312	0.317843	0.058758	0.203205	0.06238	0.054603	0.035244	0.317843	Mixed Conifer	0.053374	Mixed Conifer	0.045478	0.022422	0.025459	0.164952	0.315211	0.063401	0.229626	0.052459	0.054469
-150.6857177920	59.6884460519	Alpine	0.083452	0.011444	0.015742	0.132871	0.344894	0.049992	0.191178	0.08526	0.058109	0.02706	0.344894	Mixed Conifer	0.083452	Mixed Conifer	0.031218	0.013637	0.016026	0.028517	0.071878	0.030056	0.037786	0.0254	0.033551	0.00838	0.08165	0.009183	0.015014	0.144979	0.316128	0.040912	0.206697	0.088656	0.068382	0.0284	0.316128	Mixed Conifer	0.08165	Mixed Conifer	0.085254	0.013705	0.016471	0.120762	0.373661	0.059071	0.175658	0.081863	0.047835
-150.6839388520	59.7063089941	Alpine	0.0792	0.008905	0.017014	0.142196	0.353905	0.049818	0.167248	0.091632	0.065683	0.0244	0.353905	Mixed Conifer	0.0792	Mixed Conifer	0.022233	0.013954	0.011383	0.025881	0.044339	0.025552	0.035661	0.034636	0.035904	0.011041	0.082904	0.010012	0.014225	0.141868	0.333094	0.045902	0.163241	0.093221	0.081958	0.033575	0.333094	Mixed Conifer	0.082904	Mixed Conifer	0.075495	0.007798	0.019802	0.142523	0.374716	0.053734	0.171256	0.090043	0.049408
-150.6830486660	59.7152404140	Alpine	0.066222	0.013055	0.04275	0.139925	0.289645	0.055739	0.22369	0.092732	0.047347	0.028895	0.289645	Mixed Conifer	0.066222	Mixed Conifer	0.022642	0.013199	0.028048	0.02501	0.059285	0.024181	0.033326	0.036333	0.021229	0.007615	0.071063	0.009634	0.040668	0.146689	0.266301	0.047109	0.23417	0.100614	0.051116	0.032636	0.266301	Mixed Conifer	0.071063	Mixed Conifer	0.061381	0.016477	0.044833	0.133161	0.312989	0.06437	0.213209	0.084851	0.043577
-150.6803752400	59.7420344709	Alpine	0.084161	0.005909	0.013987	0.132176	0.421679	0.044456	0.110856	0.068937	0.101951	0.015888	0.421679	Mixed Conifer	0.084161	Mixed Conifer	0.04147	0.007551	0.01518	0.050821	0.041586	0.035336	0.067724	0.03121	0.061541	0.007518	0.094159	0.003688	0.015134	0.121507	0.406181	0.04142	0.097836	0.086235	0.117028	0.016813	0.406181	Mixed Conifer	0.094159	Mixed Conifer	0.074162	0.008131	0.012841	0.142845	0.437176	0.047493	0.123876	0.05164	0.086875
-150.6794831410	59.7509657563	Alpine	0.104235	0.004618	0.011364	0.157139	0.343535	0.037278	0.113296	0.075555	0.144394	0.008586	0.343535	Mixed Conifer	0.104235	Alpine	0.060417	0.007602	0.01476	0.050404	0.081439	0.02934	0.052293	0.031005	0.094937	0.009196	0.127308	0.005973	0.011096	0.162599	0.305185	0.030878	0.106748	0.08665	0.154391	0.009169	0.305185	Mixed Conifer	0.127308	Alpine	0.081163	0.003263	0.011632	0.151678	0.381885	0.043677	0.119843	0.06446	0.134396
-150.6776975050	59.7688282280	Alpine	0.104117	0.002578	0.020562	0.144389	0.325562	0.034524	0.057851	0.062089	0.237691	0.010638	0.325562	Mixed Conifer	0.104117	Alpine	0.055245	0.004169	0.014539	0.071851	0.16814	0.031409	0.052916	0.024327	0.196592	0.012731	0.113479	0.001948	0.023974	0.152719	0.303054	0.028168	0.050966	0.066934	0.250642	0.008115	0.303054	Mixed Conifer	0.113479	Alpine	0.094755	0.003208	0.017149	0.136058	0.348069	0.04088	0.064736	0.057245	0.22474
-150.6768039670	59.7777594147	Alpine	0.080118	0.006082	0.011685	0.170182	0.325487	0.047806	0.091803	0.059181	0.181009	0.026647	0.325487	Mixed Conifer	0.080118	Mixed Conifer	0.058835	0.006914	0.00811	0.042663	0.147759	0.041382	0.03694	0.02536	0.189876	0.018653	0.080918	0.00515	0.016308	0.164634	0.311375	0.046258	0.088881	0.066949	0.193708	0.025817	0.311375	Mixed Conifer	0.080918	Mixed Conifer	0.079317	0.007013	0.007061	0.17573	0.339598	0.049354	0.094726	0.051412	0.16831
-150.6750154500	59.7956216909	Alpine	0.094347	0.007266	0.013493	0.172351	0.294008	0.033699	0.08094	0.054788	0.230113	0.018992	0.294008	Mixed Conifer	0.094347	Mixed Conifer	0.056492	0.006292	0.016251	0.046954	0.168546	0.029174	0.035781	0.022884	0.206946	0.016131	0.103386	0.009082	0.018478	0.146327	0.300961	0.026751	0.076612	0.056511	0.247487	0.014405	0.300961	Mixed Conifer	0.103386	Alpine	0.085308	0.00545	0.008509	0.198376	0.287055	0.040648	0.085269	0.053065	0.212739
-150.6741204690	59.8045527807	Alpine	0.060996	0.010992	0.022429	0.242566	0.298124	0.065726	0.124074	0.065944	0.060813	0.048335	0.298124	Mixed Conifer	0.060996	Mixed Conifer	0.045045	0.009605	0.023004	0.035406	0.109742	0.030245	0.026732	0.026942	0.049771	0.014494	0.074264	0.008932	0.030079	0.237344	0.282282	0.061879	0.107339	0.079019	0.06832	0.050542	0.282282	Mixed Conifer	0.074264	Mixed Conifer	0.047729	0.013052	0.014779	0.247787	0.313967	0.069572	0.14081	0.05287	0.053307
-150.6732250080	59.8134838386	Alpine	0.060996	0.010992	0.022429	0.242566	0.298124	0.065726	0.124074	0.065944	0.060813	0.048335	0.298124	Mixed Conifer	0.060996	Mixed Conifer	0.045045	0.009605	0.023004	0.035406	0.109742	0.030245	0.026732	0.026942	0.049771	0.014494	0.074264	0.008932	0.030079	0.237344	0.282282	0.061879	0.107339	0.079019	0.06832	0.050542	0.282282	Mixed Conifer	0.074264	Mixed Conifer	0.047729	0.013052	0.014779	0.247787	0.313967	0.069572	0.14081	0.05287	0.053307
-150.6696383380	59.8492077556	Alpine	0.055196	0.020351	0.028065	0.236351	0.276104	0.068648	0.129807	0.077278	0.046285	0.061914	0.276104	Mixed Conifer	0.055196	Mixed Conifer	0.027666	0.011157	0.021457	0.060658	0.047274	0.029628	0.038307	0.023121	0.042075	0.019616	0.057485	0.022408	0.024361	0.231946	0.289858	0.056826	0.121236	0.087052	0.048337	0.060491	0.289858	Mixed Conifer	0.057485	Mixed Conifer	0.052907	0.018295	0.03177	0.240756	0.262351	0.080471	0.138378	0.067504	0.044233
-150.6687404630	59.8581386571	Alpine	0.055196	0.020351	0.028065	0.236351	0.276104	0.068648	0.129807	0.077278	0.046285	0.061914	0.276104	Mixed Conifer	0.055196	Mixed Conifer	0.027666	0.011157	0.021457	0.060658	0.047274	0.029628	0.038307	0.023121	0.042075	0.019616	0.057485	0.022408	0.024361	0.231946	0.289858	0.056826	0.121236	0.087052	0.048337	0.060491	0.289858	Mixed Conifer	0.057485	Mixed Conifer	0.052907	0.018295	0.03177	0.240756	0.262351	0.080471	0.138378	0.067504	0.044233
-150.6678421040	59.8670695280	Alpine	0.109235	0.01059	0.019849	0.220178	0.250545	0.055385	0.093479	0.092639	0.117168	0.030931	0.250545	Mixed Conifer	0.109235	Alpine	0.08615	0.008843	0.009861	0.104124	0.070425	0.036087	0.026161	0.00407	0.131425	0.029471	0.110287	0.011811	0.024535	0.234115	0.246221	0.048366	0.07536	0.091494	0.11907	0.038742	0.246221	Mixed Conifer	0.110287	Alpine	0.108183	0.00937	0.015163	0.206241	0.25487	0.062403	0.111599	0.093784	0.115266
-150.6669432610	59.8760003685	Alpine	0.096187	0.011958	0.012892	0.23108	0.267101	0.057698	0.09816	0.081384	0.106637	0.036904	0.267101	Mixed Conifer	0.096187	Mixed Conifer	0.072284	0.009745	0.007582	0.090417	0.067828	0.036128	0.024016	0.021034	0.126567	0.02256	0.100327	0.011653	0.016327	0.237897	0.261202	0.051483	0.091123	0.09255	0.094246	0.043192	0.261202	Mixed Conifer	0.100327	Alpine	0.092047	0.012262	0.009458	0.224262	0.273	0.063912	0.105198	0.070218	0.119028
-150.6660439330	59.8849311786	Alpine	0.043649	0.029794	0.094407	0.232112	0.199952	0.077967	0.153771	0.077087	0.032806	0.058456	0.232112	Herbaceous	0.043649	Herbaceous	0.022484	0.012665	0.0732	0.064267	0.051129	0.024709	0.075793	0.011282	0.028851	0.018907	0.043554	0.035304	0.096975	0.217099	0.196758	0.075346	0.164683	0.077323	0.034705	0.058253	0.217099	Herbaceous	0.043554	Herbaceous	0.043743	0.024283	0.091839	0.247124	0.203147	0.080587	0.14286	0.076851	0.030906
-150.6651441200	59.8938619587	Alpine	0.043649	0.029794	0.094407	0.232112	0.199952	0.077967	0.153771	0.077087	0.032806	0.058456	0.232112	Herbaceous	0.043649	Herbaceous	0.022484	0.012665	0.0732	0.064267	0.051129	0.024709	0.075793	0.011282	0.028851	0.018907	0.043554	0.035304	0.096975	0.217099	0.196758	0.075346	0.164683	0.077323	0.034705	0.058253	0.217099	Herbaceous	0.043554	Herbaceous	0.043743	0.024283	0.091839	0.247124	0.203147	0.080587	0.14286	0.076851	0.030906
-150.6642438220	59.9027927090	Alpine	0.056972	0.024455	0.093803	0.220057	0.234164	0.073742	0.136154	0.073989	0.040697	0.045968	0.234164	Mixed Conifer	0.056972	Mixed Conifer	0.04071	0.010801	0.087144	0.064125	0.037206	0.02773	0.073227	0.013258	0.037845	0.00648	0.054427	0.025792	0.101836	0.21263	0.238701	0.071602	0.137627	0.071731	0.039152	0.046502	0.238701	Mixed Conifer	0.054427	Mixed Conifer	0.059517	0.023118	0.085769	0.227483	0.229627	0.075883	0.13468	0.076247	0.042242
-150.6633430380	59.9117234296	Alpine	0.041131	0.031444	0.148679	0.197399	0.201702	0.080892	0.156604	0.063739	0.026844	0.051566	0.201702	Mixed Conifer	0.041131	Mixed Conifer	0.023984	0.017162	0.088929	0.03768	0.056052	0.023456	0.077402	0.012073	0.022411	0.015834	0.047214	0.038613	0.120581	0.188327	0.205449	0.072999	0.175262	0.068155	0.028586	0.054814	0.205449	Mixed Conifer	0.047214	Mixed Conifer	0.035048	0.024276	0.176776	0.206471	0.197955	0.088785	0.137947	0.059323	0.025102
-150.6624417680	59.9206541208	Alpine	0.044367	0.02505	0.110596	0.213744	0.20745	0.077745	0.164333	0.072063	0.030995	0.053658	0.213744	Herbaceous	0.044367	Herbaceous	0.021338	0.007492	0.08109	0.06785	0.047274	0.024672	0.084777	0.01471	0.023325	0.01528	0.047664	0.02874	0.114852	0.199204	0.220812	0.078907	0.154139	0.071756	0.033037	0.050888	0.220812	Mixed Conifer	0.047664	Mixed Conifer	0.041069	0.021359	0.106341	0.228283	0.194089	0.076583	0.174527	0.07237	0.028952
-150.6615400110	59.9295847828	Alpine	0.028871	0.035317	0.178477	0.197022	0.167391	0.079151	0.16509	0.065911	0.017306	0.065464	0.197022	Herbaceous	0.028871	Herbaceous	0.015873	0.01975	0.059748	0.024028	0.044965	0.021625	0.060737	0.01019	0.011002	0.01991	0.030658	0.040579	0.178591	0.207305	0.142986	0.074055	0.171535	0.064639	0.017458	0.072194	0.207305	Herbaceous	0.030658	Herbaceous	0.027084	0.030055	0.178363	0.186738	0.191796	0.084247	0.158646	0.067183	0.017153
-150.6579281090	59.9653071423	Alpine	0.00799	0.060167	0.296209	0.149594	0.106416	0.130386	0.105771	0.044358	0.004424	0.094685	0.296209	Deciduous	0.00799	Deciduous	0.007622	0.022663	0.03225	0.018321	0.025578	0.025907	0.019359	0.010147	0.002039	0.019037	0.007521	0.055316	0.302782	0.140915	0.100728	0.138541	0.106807	0.047341	0.00449	0.095557	0.302782	Deciduous	0.007521	Deciduous	0.008459	0.065017	0.289635	0.158272	0.112104	0.122231	0.104734	0.041375	0.004357
-150.6570239130	59.9742376612	Alpine	0.007629	0.089471	0.289521	0.13237	0.092796	0.125272	0.111152	0.046808	0.002813	0.102169	0.289521	Deciduous	0.007629	Deciduous	0.006628	0.040512	0.036435	0.029258	0.015816	0.018167	0.008591	0.009831	0.00159	0.033352	0.008674	0.088876	0.308394	0.126466	0.083688	0.130769	0.111294	0.044393	0.002601	0.094846	0.308394	Deciduous	0.008674	Deciduous	0.006585	0.090066	0.270648	0.138274	0.101904	0.119774	0.111009	0.049223	0.003026
-150.6552140540	59.9920986151	Alpine	0.008187	0.07419	0.3002	0.120086	0.101913	0.135953	0.110608	0.049295	0.003032	0.096535	0.3002	Deciduous	0.008187	Deciduous	0.006875	0.040233	0.028212	0.018432	0.0148	0.029958	0.015256	0.007911	0.001757	0.022395	0.008333	0.072658	0.299404	0.122545	0.098145	0.145511	0.106407	0.046385	0.002558	0.098054	0.299404	Deciduous	0.008333	Deciduous	0.008041	0.075722	0.300995	0.117628	0.10568	0.126396	0.114809	0.052206	0.003507
-150.6543083900	60.0010290506	Alpine	0.007617	0.075332	0.284354	0.123453	0.105307	0.135772	0.114037	0.048865	0.003578	0.101684	0.284354	Deciduous	0.007617	Deciduous	0.006355	0.041843	0.027486	0.015012	0.016394	0.021581	0.014716	0.007623	0.002232	0.026607	0.007192	0.076807	0.285548	0.121423	0.095088	0.14626	0.112865	0.046843	0.003142	0.104832	0.285548	Deciduous	0.007192	Deciduous	0.008041	0.073857	0.28316	0.125483	0.115526	0.125284	0.11521	0.050886	0.004014
-150.6534022350	60.0099594586	Alpine	0.007964	0.086691	0.28195	0.129511	0.092363	0.136678	0.119268	0.044458	0.002516	0.098601	0.28195	Deciduous	0.007964	Deciduous	0.007039	0.037327	0.02822	0.029005	0.015096	0.027798	0.012058	0.009037	0.001244	0.024296	0.008674	0.084865	0.285846	0.124481	0.089711	0.14293	0.126302	0.041284	0.001997	0.09391	0.285846	Deciduous	0.008674	Deciduous	0.007254	0.088516	0.278054	0.134541	0.095015	0.130426	0.112235	0.047633	0.003034
-150.6524955910	60.0188898396	Alpine	0.00704	0.102024	0.270622	0.154914	0.079082	0.12524	0.132564	0.039616	0.001714	0.087184	0.270622	Deciduous	0.00704	Deciduous	0.005616	0.034273	0.037416	0.037581	0.007648	0.010958	0.015604	0.004938	0.001439	0.015249	0.007292	0.096585	0.268818	0.155986	0.074458	0.128471	0.134332	0.039844	0.000999	0.093215	0.268818	Deciduous	0.007292	Deciduous	0.006787	0.107463	0.272426	0.153841	0.083706	0.122008	0.130797	0.039389	0.00243
-150.7032901980	59.3307134699	Alpine	0.013779	0.022115	0.139024	0.254198	0.234256	0.071115	0.158792	0.044809	0.007313	0.054599	0.254198	Herbaceous	0.013779	Herbaceous	0.00509	0.011074	0.048927	0.024608	0.029435	0.005115	0.02527	0.007906	0.002735	0.01099	0.013845	0.022406	0.138221	0.242081	0.225792	0.072121	0.168216	0.047757	0.006945	0.062616	0.242081	Herbaceous	0.013845	Herbaceous	0.013713	0.021825	0.139827	0.266314	0.242721	0.070108	0.149368	0.041861	0.007682
-150.6883496670	59.4825672954	Alpine	0.02045	0.041586	0.118923	0.219891	0.268557	0.062768	0.173097	0.037131	0.011535	0.046061	0.268557	Mixed Conifer	0.02045	Mixed Conifer	0.007724	0.009283	0.054862	0.02231	0.061315	0.011852	0.040824	0.016068	0.003538	0.020893	0.022386	0.039093	0.112335	0.214093	0.283546	0.067346	0.154798	0.041115	0.010884	0.054404	0.283546	Mixed Conifer	0.022386	Mixed Conifer	0.018513	0.044079	0.125512	0.22569	0.253568	0.058189	0.191396	0.033148	0.012185
-150.6830441810	59.5361600104	Alpine	0.037297	0.027028	0.050933	0.203051	0.358345	0.063095	0.167768	0.040051	0.019929	0.0325	0.358345	Mixed Conifer	0.037297	Mixed Conifer	0.019078	0.011908	0.035132	0.045311	0.064259	0.020677	0.059333	0.020888	0.006992	0.01437	0.037567	0.030125	0.047293	0.191291	0.356532	0.056896	0.182447	0.045354	0.021461	0.031033	0.356532	Mixed Conifer	0.037567	Mixed Conifer	0.037027	0.023932	0.054574	0.21481	0.360159	0.069294	0.153089	0.034749	0.018398
-150.6723820900	59.6433413808	Alpine	0.035045	0.027195	0.095827	0.16462	0.303463	0.066112	0.196658	0.048234	0.024513	0.038332	0.303463	Mixed Conifer	0.035045	Mixed Conifer	0.014335	0.009333	0.063119	0.037302	0.060163	0.013977	0.037998	0.016945	0.012544	0.01821	0.040094	0.025858	0.062861	0.149695	0.32731	0.067647	0.207098	0.05158	0.028069	0.039788	0.32731	Mixed Conifer	0.040094	Mixed Conifer	0.029997	0.028531	0.128793	0.179545	0.279616	0.064577	0.186217	0.044889	0.020957
-150.6714904900	59.6522729255	Alpine	0.047928	0.020079	0.040964	0.168409	0.302792	0.058729	0.22319	0.0582	0.053259	0.02645	0.302792	Mixed Conifer	0.047928	Mixed Conifer	0.015951	0.014205	0.024455	0.033174	0.014832	0.021669	0.044742	0.03259	0.043886	0.010928	0.05311	0.018329	0.041576	0.15566	0.308926	0.05603	0.210537	0.065837	0.059763	0.030233	0.308926	Mixed Conifer	0.05311	Mixed Conifer	0.042746	0.021828	0.040353	0.181159	0.296659	0.061428	0.235843	0.050563	0.046754
-150.6705984120	59.6612044349	Alpine	0.050617	0.018084	0.033229	0.164404	0.317142	0.05653	0.212222	0.061253	0.052773	0.033747	0.317142	Mixed Conifer	0.050617	Mixed Conifer	0.013186	0.014781	0.033296	0.015385	0.043597	0.031095	0.046543	0.028096	0.037166	0.010316	0.050485	0.016072	0.049614	0.160991	0.292882	0.052298	0.217815	0.069232	0.052229	0.038381	0.292882	Mixed Conifer	0.050485	Mixed Conifer	0.050749	0.020096	0.016844	0.167816	0.341402	0.060761	0.20663	0.053274	0.053316
-150.6697058570	59.6701359090	Alpine	0.070453	0.010075	0.015346	0.156872	0.334936	0.056527	0.180969	0.081553	0.067792	0.025477	0.334936	Mixed Conifer	0.070453	Mixed Conifer	0.023986	0.009916	0.018921	0.035216	0.023135	0.022598	0.034751	0.041126	0.036563	0.00995	0.074439	0.008002	0.017961	0.168235	0.3262	0.049482	0.180072	0.082836	0.069835	0.022938	0.3262	Mixed Conifer	0.074439	Mixed Conifer	0.066467	0.012147	0.012731	0.145509	0.343672	0.063573	0.181865	0.080271	0.065748
-150.6688128240	59.6790673482	Alpine	0.055883	0.014954	0.029424	0.139322	0.32844	0.051661	0.228858	0.069266	0.053569	0.028624	0.32844	Mixed Conifer	0.055883	Mixed Conifer	0.016216	0.008651	0.020374	0.03578	0.056653	0.025887	0.028336	0.027196	0.025551	0.00564	0.053327	0.015234	0.034246	0.146685	0.293332	0.048202	0.250096	0.080127	0.050982	0.02777	0.293332	Mixed Conifer	0.053327	Mixed Conifer	0.058438	0.014674	0.024601	0.13196	0.363548	0.05512	0.207619	0.058405	0.056156
-150.6652358990	59.7147927590	Alpine	0.077429	0.011516	0.019668	0.134204	0.328075	0.050586	0.194741	0.090825	0.061305	0.031651	0.328075	Mixed Conifer	0.077429	Mixed Conifer	0.021714	0.013841	0.019135	0.029131	0.059859	0.023968	0.053039	0.032381	0.038831	0.006065	0.080846	0.009398	0.013582	0.14616	0.328827	0.044728	0.17719	0.091655	0.076391	0.031223	0.328827	Mixed Conifer	0.080846	Mixed Conifer	0.074012	0.013634	0.025754	0.122249	0.327323	0.056444	0.212292	0.089994	0.04622
-150.6634445570	59.7326552597	Alpine	0.077323	0.01004	0.025142	0.143169	0.345987	0.05	0.164759	0.090996	0.064029	0.028555	0.345987	Mixed Conifer	0.077323	Mixed Conifer	0.026824	0.013638	0.014818	0.022249	0.050449	0.025289	0.057011	0.027259	0.032524	0.012609	0.078201	0.010648	0.028563	0.14188	0.34113	0.044876	0.147946	0.092574	0.076089	0.038094	0.34113	Mixed Conifer	0.078201	Mixed Conifer	0.076445	0.009433	0.021722	0.144459	0.350843	0.055125	0.181571	0.089418	0.051969
-150.6625481640	59.7415864596	Alpine	0.108769	0.006131	0.018535	0.143896	0.383196	0.033456	0.082947	0.084893	0.118338	0.019839	0.383196	Mixed Conifer	0.108769	Alpine	0.062999	0.008246	0.014674	0.024386	0.04931	0.027462	0.068967	0.028281	0.07064	0.007204	0.120799	0.00895	0.025167	0.142389	0.36908	0.025305	0.060282	0.085978	0.139366	0.022685	0.36908	Mixed Conifer	0.120799	Alpine	0.096739	0.003313	0.011904	0.145403	0.397312	0.041608	0.105611	0.083807	0.097311
-150.6598560970	59.7683798597	Alpine	0.088239	0.00367	0.011812	0.176113	0.349814	0.040591	0.093056	0.054251	0.169408	0.013048	0.349814	Mixed Conifer	0.088239	Mixed Conifer	0.043217	0.004241	0.008751	0.066706	0.124516	0.041006	0.041957	0.02255	0.121684	0.01157	0.099901	0.002027	0.007144	0.190513	0.32665	0.033954	0.095355	0.060817	0.170342	0.013298	0.32665	Mixed Conifer	0.099901	Mixed Conifer	0.076576	0.005312	0.016481	0.161712	0.372979	0.047227	0.090757	0.047686	0.168474
-150.6571596880	59.7951729649	Alpine	0.092892	0.005108	0.022013	0.200659	0.282449	0.039892	0.118016	0.048861	0.161755	0.028355	0.282449	Mixed Conifer	0.092892	Mixed Conifer	0.081609	0.006376	0.023675	0.072874	0.166439	0.037019	0.075609	0.024492	0.160001	0.020573	0.084693	0.005068	0.030735	0.207572	0.274216	0.027	0.125745	0.057421	0.159142	0.028407	0.274216	Mixed Conifer	0.084693	Mixed Conifer	0.101091	0.005148	0.01329	0.193745	0.290682	0.052785	0.110287	0.040301	0.164368
-150.6562599180	59.8041039353	Alpine	0.065336	0.008163	0.017468	0.204982	0.309598	0.060568	0.153662	0.059957	0.083592	0.036675	0.309598	Mixed Conifer	0.065336	Mixed Conifer	0.053162	0.010198	0.017184	0.053179	0.10787	0.032906	0.071475	0.022967	0.078896	0.010827	0.066214	0.003249	0.019696	0.20114	0.31239	0.057625	0.149423	0.068303	0.081363	0.040597	0.31239	Mixed Conifer	0.066214	Mixed Conifer	0.064459	0.013077	0.015239	0.208824	0.306806	0.063511	0.1579	0.05161	0.08582
-150.6517537980	59.8487583123	Alpine	0.047852	0.011854	0.041237	0.221951	0.246135	0.068164	0.172762	0.076302	0.037058	0.076686	0.246135	Mixed Conifer	0.047852	Mixed Conifer	0.025415	0.010659	0.026606	0.039822	0.084549	0.027958	0.028511	0.026868	0.031403	0.031745	0.046642	0.012376	0.053159	0.213273	0.237217	0.069654	0.159912	0.077867	0.043118	0.086783	0.237217	Mixed Conifer	0.046642	Mixed Conifer	0.049062	0.011332	0.029315	0.230628	0.255054	0.066674	0.185611	0.074738	0.030999
-150.6508511180	59.8576890940	Alpine	0.102461	0.009884	0.017289	0.182418	0.313149	0.056336	0.103277	0.054552	0.135413	0.025222	0.313149	Mixed Conifer	0.102461	Alpine	0.08643	0.011912	0.013461	0.076263	0.121265	0.048244	0.027921	0.018092	0.131921	0.016029	0.10488	0.009604	0.025326	0.196307	0.298775	0.046053	0.10234	0.056208	0.134895	0.025613	0.298775	Mixed Conifer	0.10488	Alpine	0.100041	0.010165	0.009252	0.168529	0.327523	0.06662	0.104213	0.052895	0.135931
-150.6499479510	59.8666198450	Alpine	0.128879	0.005532	0.007564	0.186164	0.264	0.04152	0.100061	0.076499	0.165515	0.024265	0.264	Mixed Conifer	0.128879	Alpine	0.087974	0.007049	0.009047	0.081735	0.142896	0.033365	0.034612	0.019965	0.143838	0.015734	0.152735	0.005736	0.01225	0.165329	0.256191	0.035438	0.086725	0.07799	0.185513	0.022092	0.256191	Mixed Conifer	0.152735	Alpine	0.105023	0.005328	0.002878	0.206999	0.271809	0.047601	0.113398	0.075009	0.145516
-150.6472355270	59.8934119155	Alpine	0.041222	0.029131	0.115802	0.214447	0.185564	0.074433	0.175188	0.077391	0.025069	0.061753	0.214447	Herbaceous	0.041222	Herbaceous	0.021264	0.012049	0.087231	0.062064	0.034946	0.028256	0.074083	0.016683	0.019027	0.014334	0.040074	0.031417	0.130136	0.19877	0.18125	0.072789	0.177231	0.076963	0.025704	0.065666	0.19877	Herbaceous	0.040074	Herbaceous	0.04237	0.026845	0.101468	0.230124	0.189878	0.076077	0.173145	0.07782	0.024433
-150.6463304110	59.9023425456	Alpine	0.075062	0.028024	0.061015	0.213141	0.224503	0.070914	0.139738	0.082266	0.055468	0.049871	0.224503	Mixed Conifer	0.075062	Mixed Conifer	0.058979	0.014748	0.067571	0.092932	0.065023	0.026002	0.073334	0.017847	0.058715	0.01837	0.078454	0.029152	0.037498	0.202599	0.241456	0.062085	0.146735	0.092994	0.050642	0.058385	0.241456	Mixed Conifer	0.078454	Mixed Conifer	0.07167	0.026895	0.084532	0.223683	0.207549	0.079744	0.13274	0.071538	0.060293
-150.6454248060	59.9112731459	Alpine	0.076225	0.021523	0.066584	0.223519	0.213946	0.074805	0.133017	0.083053	0.058275	0.049052	0.223519	Herbaceous	0.076225	Herbaceous	0.05478	0.009051	0.067276	0.084036	0.073124	0.021756	0.062932	0.015018	0.055864	0.025377	0.078484	0.02096	0.048309	0.209173	0.214906	0.072591	0.147608	0.09202	0.05884	0.05711	0.214906	Mixed Conifer	0.078484	Mixed Conifer	0.073966	0.022086	0.084859	0.237866	0.212986	0.07702	0.118426	0.074087	0.05771
-150.6445187120	59.9202037168	Alpine	0.076225	0.021523	0.066584	0.223519	0.213946	0.074805	0.133017	0.083053	0.058275	0.049052	0.223519	Herbaceous	0.076225	Herbaceous	0.05478	0.009051	0.067276	0.084036	0.073124	0.021756	0.062932	0.015018	0.055864	0.025377	0.078484	0.02096	0.048309	0.209173	0.214906	0.072591	0.147608	0.09202	0.05884	0.05711	0.214906	Mixed Conifer	0.078484	Mixed Conifer	0.073966	0.022086	0.084859	0.237866	0.212986	0.07702	0.118426	0.074087	0.05771
-150.6436121290	59.9291342583	Alpine	0.025061	0.032944	0.206144	0.189769	0.143659	0.084792	0.178211	0.055119	0.014031	0.070272	0.206144	Deciduous	0.025061	Deciduous	0.017123	0.010161	0.075678	0.023837	0.027108	0.023101	0.065039	0.010456	0.010466	0.018294	0.026242	0.030403	0.202893	0.189315	0.135792	0.086663	0.189615	0.051131	0.015106	0.072839	0.202893	Deciduous	0.026242	Deciduous	0.02388	0.035484	0.209394	0.190222	0.151526	0.082921	0.166807	0.059107	0.012955
-150.6390718620	59.9737865334	Alpine	0.010593	0.05778	0.287628	0.147077	0.115406	0.133962	0.107412	0.04189	0.004973	0.09328	0.287628	Deciduous	0.010593	Deciduous	0.009451	0.020082	0.029564	0.019105	0.02309	0.019997	0.023393	0.004804	0.002351	0.022528	0.013344	0.056738	0.298744	0.137238	0.106795	0.140375	0.102502	0.041092	0.005598	0.097573	0.298744	Deciduous	0.013344	Deciduous	0.007842	0.058821	0.276511	0.156916	0.124016	0.127548	0.112322	0.042687	0.004349
-150.6381623350	59.9827169034	Alpine	0.017337	0.037203	0.258661	0.177574	0.119174	0.091005	0.154476	0.049699	0.008649	0.086223	0.258661	Deciduous	0.017337	Deciduous	0.011871	0.008827	0.045072	0.025643	0.04203	0.020375	0.051678	0.010484	0.005794	0.02577	0.01771	0.035501	0.27852	0.161741	0.108336	0.098959	0.153583	0.044861	0.008903	0.091884	0.27852	Deciduous	0.01771	Deciduous	0.016963	0.038905	0.238802	0.193407	0.130012	0.083051	0.155368	0.054537	0.008394
-150.6372523170	59.9916472455	Alpine	0.012569	0.052461	0.273032	0.150532	0.128265	0.111994	0.12892	0.044296	0.005597	0.092333	0.273032	Deciduous	0.012569	Deciduous	0.009998	0.019841	0.028488	0.017286	0.024915	0.018296	0.028425	0.008916	0.002675	0.015494	0.015424	0.045345	0.281412	0.144049	0.113908	0.114859	0.135238	0.046519	0.005939	0.097307	0.281412	Deciduous	0.015424	Deciduous	0.009715	0.059577	0.264652	0.157014	0.142621	0.109129	0.122603	0.042074	0.005255
-150.6363418060	60.0005775600	Alpine	0.007617	0.075332	0.284354	0.123453	0.105307	0.135772	0.114037	0.048865	0.003578	0.101684	0.284354	Deciduous	0.007617	Deciduous	0.006355	0.041843	0.027486	0.015012	0.016394	0.021581	0.014716	0.007623	0.002232	0.026607	0.007192	0.076807	0.285548	0.121423	0.095088	0.14626	0.112865	0.046843	0.003142	0.104832	0.285548	Deciduous	0.007192	Deciduous	0.008041	0.073857	0.28316	0.125483	0.115526	0.125284	0.11521	0.050886	0.004014
-150.6354308020	60.0095078469	Alpine	0.009292	0.065427	0.28011	0.142266	0.117008	0.12937	0.114066	0.043908	0.004974	0.093579	0.28011	Deciduous	0.009292	Deciduous	0.007789	0.032434	0.024467	0.014545	0.013949	0.017949	0.029681	0.005581	0.002267	0.0178	0.011121	0.060719	0.288594	0.129389	0.112392	0.136901	0.117671	0.04409	0.005552	0.09357	0.288594	Deciduous	0.011121	Deciduous	0.007462	0.070134	0.271626	0.155144	0.121624	0.121838	0.110461	0.043726	0.004397
-150.6345193050	60.0184381067	Alpine	0.007517	0.095492	0.259664	0.154098	0.083079	0.133565	0.126896	0.041474	0.002513	0.095702	0.259664	Deciduous	0.007517	Deciduous	0.005258	0.039458	0.035409	0.047671	0.009854	0.015172	0.030399	0.006593	0.001235	0.024834	0.008047	0.088679	0.267254	0.152796	0.078392	0.134797	0.126474	0.04249	0.002028	0.099043	0.267254	Deciduous	0.008047	Deciduous	0.006988	0.102305	0.252075	0.155399	0.087766	0.132332	0.127318	0.040457	0.002999
-150.6336073150	60.0273683394	Alpine	0.007536	0.100901	0.273577	0.138517	0.08083	0.137748	0.123588	0.0411	0.002773	0.093429	0.273577	Deciduous	0.007536	Deciduous	0.00533	0.042566	0.043324	0.044846	0.013508	0.020965	0.026474	0.01008	0.00153	0.022501	0.007491	0.101504	0.282168	0.134896	0.070891	0.136319	0.129727	0.042454	0.00253	0.092019	0.282168	Deciduous	0.007491	Deciduous	0.007581	0.100297	0.264986	0.142138	0.090769	0.139178	0.117449	0.039747	0.003016
-150.6134178340	60.2238270367	Alpine	0.009922	0.063093	0.271841	0.161214	0.119219	0.122918	0.116717	0.04112	0.004375	0.08958	0.271841	Deciduous	0.009922	Deciduous	0.008163	0.020854	0.008183	0.013455	0.017265	0.012851	0.019372	0.006596	0.001882	0.012471	0.012006	0.059282	0.268778	0.157965	0.114411	0.125853	0.122682	0.04175	0.004425	0.092849	0.268778	Deciduous	0.012006	Deciduous	0.007839	0.066904	0.274904	0.164463	0.124028	0.119984	0.110753	0.04049	0.004324
-150.6115704220	60.2416863508	Alpine	0.009863	0.065425	0.279644	0.161666	0.118742	0.123605	0.110425	0.036228	0.004343	0.090058	0.279644	Deciduous	0.009863	Deciduous	0.008798	0.021213	0.017431	0.014864	0.015095	0.010263	0.017507	0.006614	0.001834	0.012315	0.012444	0.061684	0.286255	0.154863	0.113244	0.128255	0.113667	0.033282	0.004357	0.09195	0.286255	Deciduous	0.012444	Deciduous	0.007281	0.069166	0.273034	0.168468	0.12424	0.118956	0.107184	0.039174	0.00433
-150.6803947820	59.3838646045	Alpine	0.014456	0.026212	0.146897	0.246538	0.22962	0.072157	0.156366	0.042858	0.007359	0.057537	0.246538	Herbaceous	0.014456	Herbaceous	0.003842	0.011621	0.061515	0.018673	0.04859	0.004791	0.021761	0.008005	0.003831	0.007091	0.014552	0.025793	0.158332	0.239935	0.215242	0.072072	0.162511	0.043205	0.006889	0.06147	0.239935	Herbaceous	0.014552	Herbaceous	0.014361	0.026632	0.135462	0.25314	0.243999	0.072243	0.15022	0.042511	0.007829
-150.6750921950	59.4374592366	Alpine	0.017638	0.03579	0.122635	0.234707	0.254527	0.072247	0.169704	0.034943	0.011698	0.046112	0.254527	Mixed Conifer	0.017638	Mixed Conifer	0.005028	0.002575	0.062532	0.031003	0.064516	0.004664	0.025823	0.011766	0.004152	0.006635	0.017707	0.036885	0.099882	0.227675	0.265642	0.074591	0.180437	0.038508	0.013011	0.045662	0.265642	Mixed Conifer	0.017707	Mixed Conifer	0.01757	0.034694	0.145388	0.24174	0.243411	0.069904	0.15897	0.031378	0.010385
-150.6742067840	59.4463915333	Alpine	0.022009	0.036194	0.114244	0.223446	0.271834	0.063136	0.176511	0.035319	0.013325	0.043982	0.271834	Mixed Conifer	0.022009	Mixed Conifer	0.009616	0.007396	0.05151	0.023904	0.065186	0.014636	0.027723	0.019147	0.005121	0.009949	0.02405	0.035607	0.08776	0.219532	0.299087	0.064634	0.165269	0.040352	0.014907	0.0488	0.299087	Mixed Conifer	0.02405	Mixed Conifer	0.019967	0.036782	0.140728	0.227359	0.24458	0.061638	0.187753	0.030287	0.011743
-150.6733209030	59.4553237900	Alpine	0.022248	0.029024	0.105511	0.215336	0.293997	0.065308	0.178696	0.033712	0.014802	0.041364	0.293997	Mixed Conifer	0.022248	Mixed Conifer	0.00925	0.007513	0.056186	0.036219	0.075433	0.010941	0.015826	0.016547	0.005388	0.009114	0.021373	0.025638	0.085604	0.202747	0.313932	0.069032	0.183242	0.037923	0.016364	0.044143	0.313932	Mixed Conifer	0.021373	Mixed Conifer	0.023123	0.032411	0.125419	0.227925	0.274062	0.061584	0.17415	0.029501	0.013239
-150.6688844110	59.4999844798	Alpine	0.021951	0.034837	0.114007	0.206599	0.293324	0.061564	0.169824	0.037069	0.012343	0.048483	0.293324	Mixed Conifer	0.021951	Mixed Conifer	0.0081	0.010498	0.037271	0.026087	0.05812	0.018169	0.050045	0.013456	0.003948	0.021674	0.024559	0.029055	0.105114	0.202204	0.321997	0.057669	0.15651	0.039188	0.012611	0.051093	0.321997	Mixed Conifer	0.024559	Mixed Conifer	0.019342	0.040619	0.122901	0.210993	0.264651	0.065458	0.183138	0.03495	0.012075
-150.6679956930	59.5089165004	Alpine	0.024333	0.030291	0.088174	0.216779	0.314622	0.057513	0.171671	0.037423	0.013969	0.045224	0.314622	Mixed Conifer	0.024333	Mixed Conifer	0.00831	0.009819	0.043173	0.035575	0.050699	0.019706	0.049918	0.015647	0.003099	0.016981	0.025419	0.027489	0.104477	0.194553	0.319233	0.05462	0.169877	0.040807	0.013507	0.050017	0.319233	Mixed Conifer	0.025419	Mixed Conifer	0.023248	0.033094	0.071871	0.239005	0.310011	0.060405	0.173466	0.034039	0.014431
-150.6581884370	59.6071662196	Alpine	0.049498	0.023647	0.044056	0.174578	0.296242	0.066806	0.22119	0.055656	0.037015	0.031312	0.296242	Mixed Conifer	0.049498	Mixed Conifer	0.021316	0.011289	0.018716	0.068121	0.051744	0.016705	0.038286	0.025955	0.03097	0.013682	0.058217	0.022417	0.048266	0.155868	0.297836	0.066467	0.197474	0.067935	0.049829	0.035691	0.297836	Mixed Conifer	0.058217	Mixed Conifer	0.04078	0.024878	0.039846	0.193287	0.294647	0.067146	0.244906	0.043376	0.0242
-150.6572940070	59.6160977895	Alpine	0.081591	0.009953	0.010326	0.168463	0.290317	0.068644	0.200159	0.071335	0.075609	0.023604	0.290317	Mixed Conifer	0.081591	Mixed Conifer	0.036479	0.011193	0.008179	0.057366	0.040555	0.034663	0.102963	0.043417	0.069387	0.010949	0.091616	0.007734	0.010869	0.15299	0.311209	0.06216	0.171265	0.078237	0.092891	0.021029	0.311209	Mixed Conifer	0.091616	Mixed Conifer	0.071566	0.012171	0.009783	0.183936	0.269425	0.075127	0.229053	0.064433	0.058327
-150.6563990990	59.6250293231	Alpine	0.081591	0.009953	0.010326	0.168463	0.290317	0.068644	0.200159	0.071335	0.075609	0.023604	0.290317	Mixed Conifer	0.081591	Mixed Conifer	0.036479	0.011193	0.008179	0.057366	0.040555	0.034663	0.102963	0.043417	0.069387	0.010949	0.091616	0.007734	0.010869	0.15299	0.311209	0.06216	0.171265	0.078237	0.092891	0.021029	0.311209	Mixed Conifer	0.091616	Mixed Conifer	0.071566	0.012171	0.009783	0.183936	0.269425	0.075127	0.229053	0.064433	0.058327
-150.6555037110	59.6339608206	Alpine	0.052401	0.019856	0.031107	0.168041	0.306136	0.063082	0.23294	0.053507	0.046968	0.025962	0.306136	Mixed Conifer	0.052401	Mixed Conifer	0.022855	0.014094	0.019531	0.069876	0.043439	0.019348	0.034609	0.020921	0.040342	0.008256	0.058623	0.017955	0.039635	0.149744	0.305514	0.061037	0.220849	0.061088	0.055195	0.030359	0.305514	Mixed Conifer	0.058623	Mixed Conifer	0.04618	0.021756	0.022578	0.186339	0.306757	0.065127	0.245031	0.045925	0.038741
-150.6546078450	59.6428922823	Alpine	0.048934	0.019923	0.035828	0.179253	0.289031	0.062983	0.230087	0.055767	0.04666	0.031533	0.289031	Mixed Conifer	0.048934	Mixed Conifer	0.017027	0.012575	0.025188	0.044038	0.051196	0.021323	0.047058	0.030238	0.039374	0.011682	0.057105	0.018973	0.027695	0.174298	0.29165	0.055595	0.213532	0.067856	0.059313	0.033982	0.29165	Mixed Conifer	0.057105	Mixed Conifer	0.040763	0.020873	0.043961	0.184207	0.286412	0.070372	0.246642	0.043678	0.034007
-150.6528146720	59.6607550988	Alpine	0.047013	0.016277	0.024275	0.159597	0.317028	0.064539	0.216479	0.06418	0.062116	0.028495	0.317028	Mixed Conifer	0.047013	Mixed Conifer	0.011059	0.014619	0.023035	0.030076	0.014984	0.019031	0.033615	0.031764	0.052314	0.008114	0.04847	0.012993	0.031667	0.14484	0.31136	0.064197	0.213464	0.073292	0.066296	0.033421	0.31136	Mixed Conifer	0.04847	Mixed Conifer	0.045555	0.01956	0.016884	0.174353	0.322696	0.064882	0.219493	0.055069	0.057937
-150.6483233270	59.7054115266	Alpine	0.105294	0.006133	0.020245	0.150587	0.363834	0.025434	0.121329	0.078735	0.109669	0.018741	0.363834	Mixed Conifer	0.105294	Alpine	0.021129	0.00733	0.017233	0.048632	0.080849	0.029299	0.071177	0.029654	0.050066	0.007105	0.115671	0.005845	0.014525	0.135813	0.379306	0.014163	0.113839	0.078759	0.127616	0.014464	0.379306	Mixed Conifer	0.115671	Alpine	0.094917	0.006421	0.025964	0.165361	0.348362	0.036705	0.128818	0.078712	0.091723
-150.6465234150	59.7232738564	Alpine	0.085814	0.005785	0.024224	0.141339	0.354062	0.042548	0.157684	0.090808	0.075852	0.021884	0.354062	Mixed Conifer	0.085814	Mixed Conifer	0.023884	0.009157	0.011879	0.022504	0.049764	0.030362	0.049287	0.036619	0.034366	0.010288	0.098299	0.003691	0.022477	0.123749	0.352111	0.042056	0.14737	0.086047	0.096284	0.027916	0.352111	Mixed Conifer	0.098299	Mixed Conifer	0.07333	0.007878	0.025971	0.15893	0.356014	0.04304	0.167998	0.095569	0.055419
-150.6456227340	59.7322049704	Alpine	0.102114	0.004542	0.012688	0.175865	0.371206	0.038053	0.08683	0.079085	0.112516	0.0171	0.371206	Mixed Conifer	0.102114	Alpine	0.058144	0.007051	0.012083	0.033718	0.058175	0.026926	0.059341	0.030244	0.065283	0.007299	0.121972	0.004309	0.004527	0.185342	0.35208	0.032978	0.064331	0.075739	0.138514	0.020207	0.35208	Mixed Conifer	0.121972	Alpine	0.082256	0.004776	0.020849	0.166388	0.390333	0.043127	0.109329	0.08243	0.086518
-150.6447215700	59.7411360508	Alpine	0.100768	0.006233	0.016297	0.141069	0.388487	0.038836	0.097869	0.084816	0.103739	0.021885	0.388487	Mixed Conifer	0.100768	Alpine	0.061327	0.007827	0.015128	0.027215	0.059856	0.023595	0.052001	0.028083	0.054489	0.013644	0.122911	0.006366	0.020502	0.136462	0.35476	0.036632	0.074803	0.088631	0.126805	0.032129	0.35476	Mixed Conifer	0.122911	Alpine	0.078624	0.006101	0.012092	0.145677	0.422215	0.041041	0.120934	0.081002	0.080673
-150.6438199220	59.7500670978	Alpine	0.104049	0.002705	0.012317	0.158135	0.384479	0.031895	0.070384	0.054594	0.173721	0.00772	0.384479	Mixed Conifer	0.104049	Alpine	0.059871	0.004317	0.011407	0.02977	0.06154	0.028582	0.062655	0.017145	0.112441	0.007072	0.128001	0.002159	0.012671	0.160082	0.348832	0.022528	0.045125	0.060979	0.211013	0.008611	0.348832	Mixed Conifer	0.128001	Alpine	0.080097	0.003252	0.011964	0.156189	0.420126	0.041262	0.095642	0.04821	0.136429
-150.6420151730	59.7679290921	Alpine	0.090861	0.007541	0.017373	0.16443	0.340406	0.045484	0.117369	0.066193	0.127698	0.022645	0.340406	Mixed Conifer	0.090861	Mixed Conifer	0.069467	0.007843	0.008238	0.058402	0.139902	0.040658	0.06019	0.041764	0.097083	0.018168	0.089559	0.007042	0.018355	0.164176	0.310028	0.040079	0.13127	0.076996	0.136769	0.025726	0.310028	Mixed Conifer	0.089559	Mixed Conifer	0.092162	0.00804	0.016392	0.164684	0.370784	0.050888	0.103468	0.05539	0.118627
-150.6411120710	59.7768600398	Alpine	0.050376	0.024686	0.068083	0.172378	0.280319	0.052045	0.171287	0.092116	0.042533	0.046177	0.280319	Mixed Conifer	0.050376	Mixed Conifer	0.028291	0.022678	0.046315	0.079772	0.091551	0.030797	0.057164	0.032208	0.02584	0.013099	0.050647	0.016472	0.080675	0.190592	0.260162	0.047765	0.16228	0.106629	0.042467	0.042311	0.260162	Mixed Conifer	0.050647	Mixed Conifer	0.050105	0.0329	0.055492	0.154165	0.300476	0.056324	0.180293	0.077603	0.042599
-150.6402084830	59.7857909550	Alpine	0.065789	0.011104	0.020259	0.213029	0.29911	0.068674	0.135854	0.071646	0.077209	0.037326	0.29911	Mixed Conifer	0.065789	Mixed Conifer	0.047137	0.008251	0.01994	0.043292	0.103096	0.035283	0.046361	0.032987	0.071811	0.014074	0.073461	0.007202	0.031145	0.222364	0.294483	0.062118	0.108491	0.080959	0.081622	0.038153	0.294483	Mixed Conifer	0.073461	Mixed Conifer	0.058117	0.015006	0.009373	0.203693	0.303737	0.075229	0.163216	0.062333	0.072796
-150.6393044100	59.7947218376	Alpine	0.043504	0.020365	0.071555	0.194504	0.241422	0.058158	0.188571	0.092781	0.02919	0.059951	0.241422	Mixed Conifer	0.043504	Mixed Conifer	0.018953	0.015041	0.044321	0.061066	0.073499	0.027708	0.065616	0.031954	0.017256	0.025665	0.04409	0.008716	0.079817	0.199149	0.231977	0.051564	0.204245	0.0966	0.032151	0.051692	0.231977	Mixed Conifer	0.04409	Mixed Conifer	0.042918	0.032013	0.063293	0.18986	0.250868	0.064752	0.172897	0.088962	0.026229
-150.6347767410	59.8393757715	Alpine	0.094965	0.007464	0.024267	0.156561	0.325669	0.038821	0.162012	0.071321	0.100974	0.017947	0.325669	Mixed Conifer	0.094965	Mixed Conifer	0.065564	0.010667	0.017764	0.046623	0.099758	0.03073	0.036736	0.030991	0.056349	0.015584	0.106288	0.011627	0.033648	0.136643	0.2769	0.041194	0.182891	0.083602	0.105578	0.021627	0.2769	Mixed Conifer	0.106288	Alpine	0.083641	0.0033	0.014885	0.176478	0.374437	0.036448	0.141132	0.059041	0.09637
-150.6338697440	59.8483064638	Alpine	0.098472	0.00833	0.015849	0.170918	0.299647	0.047611	0.149587	0.06418	0.109957	0.035447	0.299647	Mixed Conifer	0.098472	Mixed Conifer	0.078731	0.007733	0.016546	0.068585	0.130064	0.034404	0.0591	0.026522	0.089741	0.017371	0.117365	0.006853	0.024922	0.177682	0.26868	0.044024	0.145124	0.072095	0.10473	0.038526	0.26868	Mixed Conifer	0.117365	Alpine	0.079579	0.009807	0.006777	0.164154	0.330614	0.051199	0.15405	0.056266	0.115184
-150.6329622590	59.8572371251	Alpine	0.102461	0.009884	0.017289	0.182418	0.313149	0.056336	0.103277	0.054552	0.135413	0.025222	0.313149	Mixed Conifer	0.102461	Alpine	0.08643	0.011912	0.013461	0.076263	0.121265	0.048244	0.027921	0.018092	0.131921	0.016029	0.10488	0.009604	0.025326	0.196307	0.298775	0.046053	0.10234	0.056208	0.134895	0.025613	0.298775	Mixed Conifer	0.10488	Alpine	0.100041	0.010165	0.009252	0.168529	0.327523	0.06662	0.104213	0.052895	0.135931
-150.6320542840	59.8661677555	Alpine	0.132706	0.005998	0.014956	0.172377	0.251564	0.039942	0.104204	0.063346	0.191592	0.023315	0.251564	Mixed Conifer	0.132706	Alpine	0.091385	0.00755	0.00763	0.072406	0.147915	0.031203	0.038333	0.0237	0.16864	0.017212	0.153432	0.005439	0.018704	0.157732	0.230781	0.030698	0.104097	0.070929	0.205183	0.023004	0.230781	Mixed Conifer	0.153432	Alpine	0.11198	0.006557	0.011208	0.187023	0.272346	0.049186	0.104312	0.055762	0.178001
-150.6311458200	59.8750983554	Alpine	0.122439	0.009459	0.014244	0.188023	0.249121	0.041923	0.116931	0.073367	0.16041	0.024083	0.249121	Mixed Conifer	0.122439	Alpine	0.092187	0.010592	0.018907	0.080336	0.135258	0.031958	0.04252	0.017022	0.151374	0.014895	0.141453	0.012078	0.025476	0.182886	0.236038	0.033867	0.101524	0.069748	0.171196	0.025735	0.236038	Mixed Conifer	0.141453	Alpine	0.103425	0.006841	0.003012	0.193159	0.262204	0.049979	0.132338	0.076986	0.149624
-150.6302368660	59.8840289248	Alpine	0.135232	0.00625	0.02207	0.175061	0.245595	0.042709	0.090072	0.077385	0.182262	0.023364	0.245595	Mixed Conifer	0.135232	Alpine	0.098346	0.007188	0.018691	0.069472	0.157833	0.033687	0.046262	0.015835	0.161772	0.016649	0.168839	0.005493	0.022327	0.154499	0.211924	0.036515	0.086496	0.085148	0.208111	0.020649	0.211924	Mixed Conifer	0.168839	Alpine	0.101624	0.007007	0.021814	0.195624	0.279265	0.048903	0.093649	0.069622	0.156414
-150.6293274230	59.8929594640	Alpine	0.092587	0.017256	0.027242	0.202321	0.248947	0.059987	0.12891	0.0865	0.089293	0.046956	0.248947	Mixed Conifer	0.092587	Mixed Conifer	0.067371	0.01181	0.015498	0.111693	0.040256	0.035288	0.045736	0.013128	0.097641	0.023392	0.100252	0.022505	0.028214	0.206875	0.233909	0.046804	0.135076	0.089173	0.083835	0.053358	0.233909	Mixed Conifer	0.100252	Alpine	0.084922	0.012006	0.026271	0.197768	0.263985	0.073171	0.122745	0.083827	0.094752
-150.6284174880	59.9018899733	Alpine	0.092587	0.017256	0.027242	0.202321	0.248947	0.059987	0.12891	0.0865	0.089293	0.046956	0.248947	Mixed Conifer	0.092587	Mixed Conifer	0.067371	0.01181	0.015498	0.111693	0.040256	0.035288	0.045736	0.013128	0.097641	0.023392	0.100252	0.022505	0.028214	0.206875	0.233909	0.046804	0.135076	0.089173	0.083835	0.053358	0.233909	Mixed Conifer	0.100252	Alpine	0.084922	0.012006	0.026271	0.197768	0.263985	0.073171	0.122745	0.083827	0.094752
-150.6275070620	59.9108204527	Alpine	0.089003	0.01937	0.032234	0.20537	0.227155	0.059411	0.139178	0.091776	0.087461	0.049042	0.227155	Mixed Conifer	0.089003	Mixed Conifer	0.066935	0.013839	0.012668	0.124152	0.056495	0.03703	0.057456	0.005041	0.104159	0.020217	0.096712	0.025194	0.035036	0.200294	0.218391	0.050008	0.158	0.093852	0.069106	0.053406	0.218391	Mixed Conifer	0.096712	Mixed Conifer	0.081295	0.013546	0.029432	0.210447	0.235918	0.068814	0.120355	0.0897	0.105817
-150.6265961460	59.9197509025	Alpine	0.037697	0.030288	0.130262	0.197018	0.161902	0.080611	0.188824	0.077867	0.018999	0.076531	0.197018	Herbaceous	0.037697	Herbaceous	0.017572	0.010653	0.083564	0.072714	0.019558	0.028045	0.101691	0.014204	0.010872	0.032335	0.038088	0.029711	0.141225	0.174608	0.176034	0.079734	0.185645	0.072071	0.019554	0.08333	0.185645	Mountain Hemlock	0.038088	Mountain Hemlock	0.037306	0.030865	0.119298	0.219429	0.14777	0.081488	0.192003	0.083663	0.018444
-150.6256847370	59.9286813230	Alpine	0.036125	0.034763	0.128055	0.19098	0.178938	0.084709	0.178868	0.072448	0.01882	0.076293	0.19098	Herbaceous	0.036125	Herbaceous	0.017816	0.014226	0.092035	0.075577	0.034956	0.031729	0.085761	0.017059	0.010639	0.02538	0.036595	0.029367	0.145119	0.170175	0.181311	0.086466	0.181346	0.070205	0.019937	0.079478	0.181346	Mountain Hemlock	0.036595	Mountain Hemlock	0.035655	0.040159	0.110991	0.211786	0.176565	0.082952	0.176389	0.074692	0.017703
-150.6238604420	59.9465420766	Alpine	0.019836	0.040961	0.227284	0.182903	0.141345	0.089702	0.16783	0.051221	0.011529	0.067388	0.227284	Deciduous	0.019836	Deciduous	0.010828	0.006792	0.095415	0.022723	0.038941	0.016694	0.055755	0.009976	0.007425	0.01883	0.019478	0.042442	0.235071	0.17217	0.130668	0.087387	0.187918	0.048684	0.012377	0.063805	0.235071	Deciduous	0.019478	Deciduous	0.020194	0.039481	0.219496	0.193636	0.152023	0.092018	0.147742	0.053758	0.01068
-150.6229475560	59.9554724101	Alpine	0.024736	0.0341	0.195047	0.194061	0.152519	0.080724	0.181176	0.054876	0.014175	0.068586	0.195047	Deciduous	0.024736	Deciduous	0.014073	0.008482	0.083441	0.019695	0.025783	0.025618	0.068946	0.017016	0.010625	0.021498	0.026017	0.037472	0.181324	0.192912	0.150233	0.077487	0.203305	0.045033	0.015624	0.070593	0.203305	Mountain Hemlock	0.026017	Mountain Hemlock	0.023454	0.030728	0.208771	0.19521	0.154805	0.08396	0.159047	0.064719	0.012727
-150.6220341760	59.9644027151	Alpine	0.015668	0.039505	0.269661	0.161764	0.12156	0.104062	0.136488	0.048952	0.006713	0.095626	0.269661	Deciduous	0.015668	Deciduous	0.011234	0.012628	0.023042	0.037671	0.023121	0.009299	0.043127	0.008994	0.003779	0.030431	0.017763	0.041269	0.267177	0.14905	0.110074	0.106091	0.159824	0.045266	0.007934	0.095553	0.267177	Deciduous	0.017763	Deciduous	0.013573	0.037741	0.272145	0.174477	0.133047	0.102034	0.113153	0.052639	0.005492
-150.6211203020	59.9733329917	Alpine	0.017861	0.034651	0.266875	0.176189	0.123625	0.095917	0.143537	0.047649	0.008403	0.085293	0.266875	Deciduous	0.017861	Deciduous	0.011253	0.009679	0.045065	0.029469	0.037715	0.011341	0.050954	0.007225	0.004761	0.032154	0.019033	0.034803	0.274674	0.165517	0.11911	0.090857	0.15576	0.042948	0.009349	0.087949	0.274674	Deciduous	0.019033	Deciduous	0.01669	0.034499	0.259076	0.186861	0.128141	0.100977	0.131313	0.05235	0.007456
-150.6202059350	59.9822632401	Alpine	0.017337	0.037203	0.258661	0.177574	0.119174	0.091005	0.154476	0.049699	0.008649	0.086223	0.258661	Deciduous	0.017337	Deciduous	0.011871	0.008827	0.045072	0.025643	0.04203	0.020375	0.051678	0.010484	0.005794	0.02577	0.01771	0.035501	0.27852	0.161741	0.108336	0.098959	0.153583	0.044861	0.008903	0.091884	0.27852	Deciduous	0.01771	Deciduous	0.016963	0.038905	0.238802	0.193407	0.130012	0.083051	0.155368	0.054537	0.008394
-150.6183757150	60.0001236534	Alpine	0.01229	0.052677	0.281766	0.153784	0.124393	0.115779	0.118332	0.042698	0.005374	0.092907	0.281766	Deciduous	0.01229	Deciduous	0.01087	0.022666	0.033991	0.018039	0.018251	0.014691	0.027072	0.007329	0.002762	0.021248	0.015892	0.046652	0.291525	0.142953	0.116254	0.115157	0.122371	0.041396	0.005963	0.101837	0.291525	Deciduous	0.015892	Deciduous	0.008688	0.058703	0.272007	0.164615	0.132533	0.1164	0.114292	0.044001	0.004785
-150.6174598620	60.0090538186	Alpine	0.015699	0.050722	0.256847	0.158369	0.128175	0.109243	0.133226	0.047205	0.007287	0.093227	0.256847	Deciduous	0.015699	Deciduous	0.011341	0.015265	0.033079	0.0227	0.01831	0.025422	0.039626	0.008392	0.005837	0.023086	0.017289	0.046156	0.264436	0.14591	0.117579	0.115315	0.142571	0.043809	0.008647	0.098288	0.264436	Deciduous	0.017289	Deciduous	0.014109	0.055287	0.249258	0.170827	0.138771	0.103172	0.123881	0.050602	0.005926
-150.6165435130	60.0179839565	Alpine	0.012477	0.051414	0.27889	0.152501	0.12229	0.118769	0.12068	0.04466	0.005388	0.092929	0.27889	Deciduous	0.012477	Deciduous	0.010573	0.019211	0.02994	0.022353	0.023218	0.016715	0.030555	0.0093	0.002728	0.022809	0.015572	0.045144	0.287453	0.139159	0.107753	0.119079	0.135243	0.044593	0.005955	0.100049	0.287453	Deciduous	0.015572	Deciduous	0.009383	0.057684	0.270326	0.165844	0.136827	0.11846	0.106118	0.044727	0.004821
-150.6156266690	60.0269140673	Alpine	0.007536	0.100901	0.273577	0.138517	0.08083	0.137748	0.123588	0.0411	0.002773	0.093429	0.273577	Deciduous	0.007536	Deciduous	0.00533	0.042566	0.043324	0.044846	0.013508	0.020965	0.026474	0.01008	0.00153	0.022501	0.007491	0.101504	0.282168	0.134896	0.070891	0.136319	0.129727	0.042454	0.00253	0.092019	0.282168	Deciduous	0.007491	Deciduous	0.007581	0.100297	0.264986	0.142138	0.090769	0.139178	0.117449	0.039747	0.003016
-150.5925431010	60.2501586302	Alpine	0.009777	0.065828	0.271509	0.166844	0.116729	0.12334	0.109634	0.040185	0.004413	0.09174	0.271509	Deciduous	0.009777	Deciduous	0.007574	0.022061	0.014419	0.014655	0.014862	0.01407	0.009835	0.007449	0.001925	0.015209	0.01063	0.058541	0.271784	0.165299	0.112989	0.128446	0.11481	0.037926	0.004441	0.095135	0.271784	Deciduous	0.01063	Deciduous	0.008925	0.073116	0.271234	0.16839	0.120468	0.118235	0.104457	0.042445	0.004386
-150.5916132120	60.2590881089	Alpine	0.009957	0.066464	0.275632	0.16569	0.117726	0.122895	0.107422	0.037899	0.004398	0.091918	0.275632	Deciduous	0.009957	Deciduous	0.007952	0.022034	0.016307	0.01415	0.014215	0.01391	0.011591	0.007979	0.001906	0.015404	0.010991	0.059926	0.278464	0.163164	0.11514	0.12775	0.110505	0.034082	0.004415	0.095565	0.278464	Deciduous	0.010991	Deciduous	0.008922	0.073001	0.272799	0.168217	0.120312	0.118041	0.104339	0.041717	0.004381
-150.6636443510	59.3744840801	Alpine	0.016453	0.029889	0.120753	0.247616	0.247929	0.073218	0.175365	0.032977	0.011552	0.044248	0.247929	Mixed Conifer	0.016453	Mixed Conifer	0.004316	0.00262	0.05927	0.03509	0.070533	0.007563	0.014716	0.009957	0.005032	0.009457	0.016549	0.029271	0.129566	0.238936	0.244307	0.074903	0.173432	0.03489	0.009961	0.048186	0.244307	Mixed Conifer	0.016549	Mixed Conifer	0.016357	0.030506	0.111941	0.256296	0.25155	0.071532	0.177297	0.031065	0.013144
-150.6574268930	59.4370104729	Alpine	0.019514	0.033328	0.108144	0.220629	0.280218	0.068822	0.190457	0.029334	0.012598	0.036955	0.280218	Mixed Conifer	0.019514	Mixed Conifer	0.00642	0.004849	0.063849	0.038821	0.082744	0.005375	0.030545	0.01225	0.003954	0.004152	0.021368	0.031823	0.08117	0.217177	0.298418	0.068286	0.19812	0.031212	0.014568	0.037856	0.298418	Mixed Conifer	0.021368	Mixed Conifer	0.01766	0.034833	0.135118	0.224082	0.262018	0.069358	0.182794	0.027456	0.010629
-150.6511862380	59.4995348908	Alpine	0.019566	0.038614	0.121217	0.222477	0.273157	0.061703	0.174552	0.035583	0.011156	0.041975	0.273157	Mixed Conifer	0.019566	Mixed Conifer	0.007749	0.009198	0.047194	0.027955	0.063232	0.011198	0.038175	0.016319	0.003279	0.015338	0.021146	0.038628	0.113021	0.214622	0.292061	0.067533	0.158378	0.039525	0.010206	0.044881	0.292061	Mixed Conifer	0.021146	Mixed Conifer	0.017985	0.0386	0.129413	0.230333	0.254253	0.055872	0.190726	0.031641	0.012106
-150.6404336300	59.6067152074	Alpine	0.06124	0.012758	0.017947	0.16849	0.288915	0.062294	0.242115	0.062153	0.060773	0.023313	0.288915	Mixed Conifer	0.06124	Mixed Conifer	0.024222	0.007893	0.022012	0.063929	0.045643	0.028658	0.076422	0.0376	0.055828	0.012295	0.070187	0.013799	0.019598	0.164703	0.323053	0.051376	0.179412	0.07905	0.073336	0.025486	0.323053	Mixed Conifer	0.070187	Mixed Conifer	0.052293	0.011718	0.016297	0.172278	0.254778	0.073212	0.304818	0.045255	0.048211
-150.6395344640	59.6156466582	Alpine	0.084382	0.010519	0.016689	0.168245	0.293922	0.05724	0.222813	0.052585	0.073475	0.020131	0.293922	Mixed Conifer	0.084382	Mixed Conifer	0.033204	0.011948	0.016674	0.029331	0.024847	0.040156	0.100731	0.027627	0.057616	0.009517	0.086131	0.007876	0.009989	0.164613	0.295379	0.052404	0.215382	0.057468	0.087431	0.023327	0.295379	Mixed Conifer	0.086131	Mixed Conifer	0.082632	0.013163	0.023389	0.171876	0.292464	0.062075	0.230244	0.047702	0.059519
-150.6377346890	59.6335094510	Alpine	0.078458	0.011612	0.017841	0.156321	0.271357	0.053023	0.276587	0.054904	0.057017	0.02288	0.276587	Mountain Hemlock	0.078458	Mountain Hemlock	0.030706	0.013329	0.020601	0.029856	0.031029	0.028686	0.058409	0.019137	0.031716	0.009805	0.078561	0.008236	0.015435	0.147947	0.285486	0.046623	0.266691	0.062132	0.065843	0.023045	0.285486	Mixed Conifer	0.078561	Mixed Conifer	0.078356	0.014988	0.020247	0.164694	0.257228	0.059423	0.286482	0.047676	0.048192
-150.6368340790	59.6424407934	Alpine	0.067665	0.010923	0.014694	0.162102	0.303274	0.06641	0.236687	0.058458	0.055402	0.024385	0.303274	Mixed Conifer	0.067665	Mixed Conifer	0.025597	0.012673	0.013241	0.048292	0.050398	0.035797	0.08019	0.0311	0.047073	0.010743	0.07794	0.009561	0.019591	0.150031	0.327131	0.058444	0.185499	0.074929	0.072245	0.024628	0.327131	Mixed Conifer	0.07794	Mixed Conifer	0.057389	0.012284	0.009797	0.174173	0.279417	0.074377	0.287876	0.041987	0.038558
-150.6314202800	59.6960281040	Alpine	0.136495	0.003534	0.014468	0.17342	0.301275	0.021128	0.121761	0.060372	0.155249	0.012299	0.301275	Mixed Conifer	0.136495	Alpine	0.039074	0.004144	0.020712	0.056212	0.084399	0.032063	0.083106	0.010948	0.079076	0.010326	0.157254	0.00202	0.02231	0.164504	0.306056	0.006196	0.080009	0.066359	0.181833	0.013459	0.306056	Mixed Conifer	0.157254	Alpine	0.115735	0.005048	0.006627	0.182335	0.296494	0.03606	0.163513	0.054384	0.128666
-150.6305162870	59.7049592004	Alpine	0.099559	0.006743	0.017673	0.139603	0.338597	0.036233	0.159476	0.069442	0.119571	0.013103	0.338597	Mixed Conifer	0.099559	Mixed Conifer	0.007401	0.007842	0.006191	0.028979	0.073207	0.021206	0.088105	0.018802	0.05502	0.003884	0.104205	0.005383	0.015913	0.120553	0.363332	0.030376	0.136907	0.070864	0.1409	0.011567	0.363332	Mixed Conifer	0.104205	Alpine	0.094914	0.008103	0.019433	0.158654	0.313862	0.04209	0.182045	0.068019	0.098241
-150.6296118080	59.7138902625	Alpine	0.099865	0.005983	0.012502	0.15916	0.357341	0.034816	0.138725	0.076454	0.104262	0.010892	0.357341	Mixed Conifer	0.099865	Mixed Conifer	0.016475	0.007025	0.012522	0.030942	0.080481	0.022442	0.079367	0.014184	0.037015	0.003589	0.110786	0.005518	0.005393	0.148208	0.403833	0.022371	0.096117	0.0809	0.11709	0.009784	0.403833	Mixed Conifer	0.110786	Alpine	0.088943	0.006447	0.019611	0.170112	0.310849	0.04726	0.181333	0.072008	0.091435
-150.6287068450	59.7228212904	Alpine	0.093522	0.007087	0.014627	0.153	0.340516	0.035856	0.153727	0.079623	0.102733	0.01931	0.340516	Mixed Conifer	0.093522	Mixed Conifer	0.026174	0.007845	0.014401	0.043987	0.062318	0.03038	0.048161	0.024897	0.045819	0.011794	0.110116	0.005944	0.010082	0.150917	0.34701	0.02877	0.129433	0.080019	0.1236	0.014108	0.34701	Mixed Conifer	0.110116	Alpine	0.076929	0.00823	0.019171	0.155084	0.334021	0.042942	0.17802	0.079226	0.081867
-150.6278013950	59.7317522844	Alpine	0.102114	0.004542	0.012688	0.175865	0.371206	0.038053	0.08683	0.079085	0.112516	0.0171	0.371206	Mixed Conifer	0.102114	Alpine	0.058144	0.007051	0.012083	0.033718	0.058175	0.026926	0.059341	0.030244	0.065283	0.007299	0.121972	0.004309	0.004527	0.185342	0.35208	0.032978	0.064331	0.075739	0.138514	0.020207	0.35208	Mixed Conifer	0.121972	Alpine	0.082256	0.004776	0.020849	0.166388	0.390333	0.043127	0.109329	0.08243	0.086518
-150.6250821300	59.7585450648	Alpine	0.072585	0.009353	0.026384	0.152329	0.391172	0.046683	0.130261	0.066669	0.083571	0.020994	0.391172	Mixed Conifer	0.072585	Mixed Conifer	0.042744	0.009969	0.032072	0.025974	0.101838	0.039359	0.055948	0.033277	0.042469	0.010672	0.079154	0.009051	0.03907	0.160645	0.346877	0.040205	0.131486	0.077527	0.088802	0.027183	0.346877	Mixed Conifer	0.079154	Mixed Conifer	0.066017	0.009656	0.013698	0.144012	0.435466	0.053161	0.129035	0.05581	0.07834
-150.6232668500	59.7764067525	Alpine	0.050376	0.024686	0.068083	0.172378	0.280319	0.052045	0.171287	0.092116	0.042533	0.046177	0.280319	Mixed Conifer	0.050376	Mixed Conifer	0.028291	0.022678	0.046315	0.079772	0.091551	0.030797	0.057164	0.032208	0.02584	0.013099	0.050647	0.016472	0.080675	0.190592	0.260162	0.047765	0.16228	0.106629	0.042467	0.042311	0.260162	Mixed Conifer	0.050647	Mixed Conifer	0.050105	0.0329	0.055492	0.154165	0.300476	0.056324	0.180293	0.077603	0.042599
-150.6178092860	59.8299910365	Alpine	0.101917	0.004515	0.025957	0.144606	0.316035	0.033195	0.180479	0.073394	0.099307	0.020595	0.316035	Mixed Conifer	0.101917	Alpine	0.049934	0.005255	0.020376	0.064909	0.052388	0.022646	0.047319	0.027733	0.039449	0.012935	0.118954	0.005629	0.039025	0.126006	0.306631	0.027184	0.185114	0.065075	0.107117	0.019264	0.306631	Mixed Conifer	0.118954	Alpine	0.084879	0.003401	0.012889	0.163205	0.32544	0.039205	0.175845	0.081713	0.091497
-150.6168979780	59.8389216391	Alpine	0.150464	0.007437	0.024719	0.138491	0.302519	0.033055	0.06903	0.070471	0.185777	0.018036	0.302519	Mixed Conifer	0.150464	Alpine	0.127299	0.00846	0.017918	0.061485	0.142942	0.025087	0.06771	0.028507	0.118463	0.002938	0.163038	0.0101	0.023601	0.12642	0.285119	0.025518	0.062182	0.069467	0.216425	0.018129	0.285119	Mixed Conifer	0.163038	Alpine	0.137889	0.004775	0.025838	0.150563	0.31992	0.040592	0.075877	0.071475	0.155129
-150.6159861790	59.8478522104	Alpine	0.150464	0.007437	0.024719	0.138491	0.302519	0.033055	0.06903	0.070471	0.185777	0.018036	0.302519	Mixed Conifer	0.150464	Alpine	0.127299	0.00846	0.017918	0.061485	0.142942	0.025087	0.06771	0.028507	0.118463	0.002938	0.163038	0.0101	0.023601	0.12642	0.285119	0.025518	0.062182	0.069467	0.216425	0.018129	0.285119	Mixed Conifer	0.163038	Alpine	0.137889	0.004775	0.025838	0.150563	0.31992	0.040592	0.075877	0.071475	0.155129
-150.6150738890	59.8567827506	Alpine	0.118807	0.008075	0.021646	0.174133	0.300506	0.046165	0.075159	0.07416	0.149457	0.031893	0.300506	Mixed Conifer	0.118807	Alpine	0.093186	0.007756	0.032257	0.097681	0.141735	0.039687	0.020241	0.034408	0.133431	0.02105	0.135815	0.007356	0.040231	0.195467	0.253708	0.040529	0.070541	0.091987	0.138949	0.025417	0.253708	Mixed Conifer	0.135815	Alpine	0.101799	0.008794	0.003061	0.152799	0.347303	0.051801	0.079777	0.056333	0.159964
-150.6141611070	59.8657132598	Alpine	0.121899	0.008034	0.028284	0.180531	0.25777	0.03537	0.073086	0.074262	0.187177	0.033588	0.25777	Mixed Conifer	0.121899	Alpine	0.090935	0.009262	0.044018	0.12075	0.130805	0.034444	0.041001	0.028909	0.156178	0.020131	0.138806	0.009295	0.053501	0.178011	0.253623	0.022259	0.057324	0.07629	0.18096	0.029932	0.253623	Mixed Conifer	0.138806	Alpine	0.104992	0.006773	0.003068	0.18305	0.261917	0.048481	0.088847	0.072234	0.193393
-150.6132478330	59.8746437384	Alpine	0.152218	0.003694	0.029422	0.150262	0.222834	0.032689	0.078369	0.068892	0.231709	0.029911	0.231709	Snow or Ice	0.152218	Alpine	0.084218	0.006385	0.04374	0.092398	0.168689	0.022194	0.054303	0.023429	0.15951	0.017377	0.18594	0.002201	0.046257	0.134098	0.176456	0.024756	0.08098	0.076089	0.248356	0.024867	0.248356	Snow or Ice	0.18594	Alpine	0.118497	0.005187	0.012587	0.166426	0.269212	0.040621	0.075758	0.061695	0.215062
-150.6123340670	59.8835741865	Alpine	0.135232	0.00625	0.02207	0.175061	0.245595	0.042709	0.090072	0.077385	0.182262	0.023364	0.245595	Mixed Conifer	0.135232	Alpine	0.098346	0.007188	0.018691	0.069472	0.157833	0.033687	0.046262	0.015835	0.161772	0.016649	0.168839	0.005493	0.022327	0.154499	0.211924	0.036515	0.086496	0.085148	0.208111	0.020649	0.211924	Mixed Conifer	0.168839	Alpine	0.101624	0.007007	0.021814	0.195624	0.279265	0.048903	0.093649	0.069622	0.156414
-150.6095898100	59.9103653500	Alpine	0.113222	0.014702	0.039923	0.205327	0.208938	0.059269	0.103709	0.112179	0.091401	0.051331	0.208938	Mixed Conifer	0.113222	Alpine	0.091553	0.011524	0.020667	0.111092	0.089101	0.031494	0.025358	0.034893	0.098296	0.018789	0.13095	0.014941	0.046209	0.198037	0.196065	0.051588	0.113376	0.118525	0.080847	0.049462	0.198037	Herbaceous	0.13095	Alpine	0.095494	0.014463	0.033636	0.212617	0.221811	0.06695	0.094041	0.105833	0.101955
-150.6086740710	59.9192956782	Alpine	0.122252	0.010671	0.0235	0.182487	0.251797	0.051513	0.09796	0.096612	0.126257	0.036951	0.251797	Mixed Conifer	0.122252	Alpine	0.097402	0.008934	0.025634	0.100072	0.0777	0.035142	0.037845	0.008863	0.13316	0.018101	0.144137	0.012136	0.037884	0.187655	0.226855	0.04363	0.073079	0.096764	0.136929	0.040931	0.226855	Mixed Conifer	0.144137	Alpine	0.100367	0.009206	0.009116	0.177319	0.276739	0.059396	0.12284	0.09646	0.115585
-150.6077578370	59.9282259769	Alpine	0.052123	0.038635	0.080367	0.218926	0.212781	0.074641	0.141995	0.082322	0.028623	0.069587	0.218926	Herbaceous	0.052123	Herbaceous	0.029786	0.016006	0.070469	0.107777	0.065745	0.016837	0.062534	0.010424	0.021661	0.022971	0.063736	0.040446	0.066359	0.214926	0.206952	0.068561	0.159712	0.079236	0.029725	0.070347	0.214926	Herbaceous	0.063736	Herbaceous	0.040511	0.036824	0.094375	0.222925	0.218611	0.080721	0.124278	0.085408	0.027521
-150.6059238840	59.9460864869	Alpine	0.021159	0.038739	0.217826	0.188216	0.151181	0.097809	0.150979	0.051808	0.011105	0.07118	0.217826	Deciduous	0.021159	Deciduous	0.011721	0.007453	0.080809	0.023677	0.03154	0.016414	0.032091	0.012074	0.007094	0.024087	0.021818	0.040347	0.218977	0.180423	0.145026	0.099188	0.16479	0.047633	0.01138	0.070418	0.218977	Deciduous	0.021818	Deciduous	0.020501	0.03713	0.216674	0.196008	0.157336	0.096429	0.137167	0.055982	0.010829
-150.6050061650	59.9550166984	Alpine	0.033067	0.030536	0.163392	0.180298	0.192644	0.076469	0.173175	0.061351	0.019564	0.069505	0.192644	Mixed Conifer	0.033067	Mixed Conifer	0.01659	0.011467	0.077667	0.042489	0.027789	0.033805	0.073194	0.009859	0.016056	0.025577	0.036286	0.036885	0.145624	0.179977	0.174351	0.077716	0.181167	0.067121	0.018684	0.082188	0.181167	Mountain Hemlock	0.036286	Mountain Hemlock	0.029848	0.024186	0.181159	0.180619	0.210937	0.075223	0.165182	0.055582	0.020443
-150.6031692370	59.9728770359	Alpine	0.017781	0.032247	0.249589	0.179052	0.138571	0.081834	0.160734	0.051461	0.010341	0.07839	0.249589	Deciduous	0.017781	Deciduous	0.008237	0.006297	0.06681	0.01714	0.039093	0.017622	0.062172	0.012473	0.007409	0.028258	0.017465	0.033784	0.263189	0.168677	0.130499	0.078897	0.175221	0.042581	0.010165	0.079522	0.263189	Deciduous	0.017465	Deciduous	0.018097	0.03071	0.235989	0.189427	0.146642	0.084772	0.146247	0.06034	0.010518
-150.6022500280	59.9818071622	Alpine	0.011907	0.050345	0.273961	0.150755	0.121676	0.122867	0.124501	0.047821	0.005687	0.09048	0.273961	Deciduous	0.011907	Deciduous	0.009108	0.019981	0.024077	0.026126	0.026155	0.012511	0.023984	0.009743	0.002888	0.020285	0.014218	0.0502	0.273755	0.148432	0.11022	0.126047	0.133153	0.04444	0.005945	0.093589	0.273755	Deciduous	0.014218	Deciduous	0.009597	0.05049	0.274167	0.153077	0.133132	0.119687	0.115849	0.051203	0.005428
-150.6013303230	59.9907372605	Alpine	0.020197	0.038225	0.236251	0.170299	0.155591	0.088293	0.148676	0.04567	0.011331	0.085469	0.236251	Deciduous	0.020197	Deciduous	0.011366	0.009655	0.05936	0.012922	0.037407	0.021307	0.054526	0.012518	0.008295	0.023258	0.019689	0.041744	0.247682	0.166023	0.142489	0.090382	0.155953	0.037986	0.010909	0.087144	0.247682	Deciduous	0.019689	Deciduous	0.020705	0.034706	0.22482	0.174575	0.168693	0.086203	0.141398	0.053353	0.011752
-150.6004101190	59.9996673309	Alpine	0.019272	0.044395	0.243037	0.148157	0.157534	0.105844	0.130642	0.050276	0.008661	0.092181	0.243037	Deciduous	0.019272	Deciduous	0.013208	0.014171	0.042871	0.015549	0.03132	0.030696	0.030109	0.008717	0.006439	0.02514	0.017476	0.047386	0.266207	0.146583	0.140724	0.107682	0.128905	0.050307	0.006907	0.087823	0.266207	Deciduous	0.017476	Deciduous	0.021068	0.041405	0.219868	0.14973	0.174344	0.104006	0.132379	0.050244	0.010416
-150.5994894180	60.0085973737	Alpine	0.015699	0.050722	0.256847	0.158369	0.128175	0.109243	0.133226	0.047205	0.007287	0.093227	0.256847	Deciduous	0.015699	Deciduous	0.011341	0.015265	0.033079	0.0227	0.01831	0.025422	0.039626	0.008392	0.005837	0.023086	0.017289	0.046156	0.264436	0.14591	0.117579	0.115315	0.142571	0.043809	0.008647	0.098288	0.264436	Deciduous	0.017289	Deciduous	0.014109	0.055287	0.249258	0.170827	0.138771	0.103172	0.123881	0.050602	0.005926
-150.5985682180	60.0175273892	Alpine	0.013979	0.051846	0.270378	0.14997	0.127067	0.119022	0.125388	0.048072	0.005194	0.089085	0.270378	Deciduous	0.013979	Deciduous	0.011931	0.023223	0.027081	0.021182	0.017016	0.020719	0.032096	0.009506	0.002797	0.021918	0.016939	0.043944	0.283432	0.134052	0.115596	0.124666	0.129491	0.045783	0.006527	0.09957	0.283432	Deciduous	0.016939	Deciduous	0.011018	0.059749	0.257323	0.165889	0.138537	0.113378	0.121285	0.05036	0.00386
-150.5967243210	60.0353873386	Alpine	0.006389	0.08744	0.299101	0.130329	0.085784	0.1274	0.114096	0.04695	0.002543	0.099969	0.299101	Deciduous	0.006389	Deciduous	0.004354	0.035074	0.041383	0.033347	0.025552	0.008233	0.02795	0.014466	0.001652	0.027123	0.007426	0.087477	0.301069	0.124314	0.079914	0.12848	0.118549	0.049507	0.002593	0.100671	0.301069	Deciduous	0.007426	Deciduous	0.005351	0.087403	0.297133	0.136343	0.091655	0.126319	0.109643	0.044393	0.002494
-150.5930305290	60.0711069178	Alpine	0.007045	0.124347	0.277046	0.162819	0.071944	0.12277	0.108742	0.039616	0.001978	0.083693	0.277046	Deciduous	0.007045	Deciduous	0.004089	0.028127	0.044676	0.031881	0.020901	0.006527	0.027229	0.002363	0.000745	0.014195	0.007779	0.122479	0.284473	0.159955	0.068511	0.119279	0.111588	0.039215	0.00198	0.084741	0.284473	Deciduous	0.007779	Deciduous	0.006311	0.126215	0.26962	0.165684	0.075377	0.12626	0.105896	0.040016	0.001977
-150.5800389300	60.1961222620	Alpine	0.012941	0.048489	0.277684	0.170376	0.123112	0.107864	0.133271	0.041018	0.005456	0.079789	0.277684	Deciduous	0.012941	Deciduous	0.010588	0.013564	0.029708	0.016551	0.02166	0.009057	0.027102	0.008294	0.001655	0.008997	0.01476	0.046125	0.266761	0.168725	0.116454	0.114324	0.146824	0.040019	0.005726	0.080282	0.266761	Deciduous	0.01476	Deciduous	0.011123	0.050853	0.288608	0.172027	0.12977	0.101403	0.119718	0.042018	0.005186
-150.5772421260	60.2229106575	Alpine	0.010651	0.059063	0.272734	0.163911	0.124149	0.1226	0.115523	0.040212	0.004604	0.086554	0.272734	Deciduous	0.010651	Deciduous	0.009058	0.022382	0.017214	0.013261	0.016997	0.012973	0.013403	0.00968	0.001983	0.011439	0.012119	0.05764	0.266969	0.160703	0.11484	0.130538	0.119028	0.038791	0.004446	0.094927	0.266969	Deciduous	0.012119	Deciduous	0.009182	0.060486	0.278499	0.167119	0.133458	0.114663	0.112017	0.041633	0.004762
-150.5744407480	60.2496988513	Alpine	0.009089	0.064122	0.271248	0.166034	0.116119	0.125931	0.107466	0.041609	0.00445	0.093932	0.271248	Deciduous	0.009089	Deciduous	0.007273	0.024964	0.015632	0.01338	0.01563	0.013423	0.015061	0.005965	0.001982	0.018349	0.011299	0.059174	0.261322	0.160986	0.114537	0.12995	0.117998	0.042211	0.004521	0.098003	0.261322	Deciduous	0.011299	Deciduous	0.006878	0.069071	0.281174	0.171083	0.1177	0.121913	0.096934	0.041008	0.004379
-150.5725706160	60.2675575380	Alpine	0.010006	0.091725	0.242887	0.157442	0.123193	0.126264	0.108173	0.03878	0.004558	0.096972	0.242887	Deciduous	0.010006	Deciduous	0.005971	0.031632	0.020545	0.023084	0.011242	0.007434	0.012265	0.006822	0.001983	0.019596	0.011963	0.090112	0.258874	0.145743	0.120299	0.129601	0.10118	0.03793	0.004588	0.09971	0.258874	Deciduous	0.011963	Deciduous	0.008049	0.093339	0.226899	0.169141	0.126087	0.122926	0.115166	0.03963	0.004527
-150.6460122690	59.3740337665	Alpine	0.018055	0.030798	0.116275	0.244693	0.252068	0.072797	0.177942	0.032953	0.012143	0.042276	0.252068	Mixed Conifer	0.018055	Mixed Conifer	0.005387	0.001895	0.064449	0.041397	0.07728	0.008281	0.012393	0.012276	0.005512	0.008068	0.018292	0.029547	0.120802	0.231471	0.252643	0.073922	0.178607	0.037621	0.011115	0.04598	0.252643	Mixed Conifer	0.018292	Mixed Conifer	0.017817	0.03205	0.111747	0.257915	0.251494	0.071672	0.177276	0.028285	0.013171
-150.6397620650	59.4365593333	Alpine	0.019514	0.033328	0.108144	0.220629	0.280218	0.068822	0.190457	0.029334	0.012598	0.036955	0.280218	Mixed Conifer	0.019514	Mixed Conifer	0.00642	0.004849	0.063849	0.038821	0.082744	0.005375	0.030545	0.01225	0.003954	0.004152	0.021368	0.031823	0.08117	0.217177	0.298418	0.068286	0.19812	0.031212	0.014568	0.037856	0.298418	Mixed Conifer	0.021368	Mixed Conifer	0.01766	0.034833	0.135118	0.224082	0.262018	0.069358	0.182794	0.027456	0.010629
[truncated: 22,745 more rows]
[truncated: 5 more columns]
