# Supplementary material for: Using climate envelope models to identify potential ecological trajectories on the Kenai Peninsula, Alaska
Source: PLoS One. 2018 Dec 26;13(12):e0208883. doi: 10.1371/journal.pone.0208883 (PMC6306222; doi:10.1371/journal.pone.0208883)
Supplement: S3 Table — Table of cell locations on the Kenai Peninsula, Alaska with Random Forest outputs forecast to 2080 climate conditions under RCP45 and RCP85. (CSV) [file pone.0208883.s003.csv]

Long_NAD83	Lat_NAD83	Landsat	Alpine_6model	Black_Spruce_6model	Deciduous_6model	Herbaceous_6model	Mixed_Conifer_6model	Mixed_Forest_6model	Mountain_Hemlock_6model	Shrub_6model	Snow_or_Ice_6model	White_Lutz_Sitka_Spruce_6model	MaxValue_6model	Max_Predicted_6model	LandsatValue_6model	Legacy_6model	sd_Alpine_6model	sd_Black_Spruce_6model	sd_Deciduous_6model	sd_Herbaceous_6model	sd_Mixed_Conifer_6model	sd_Mixed_Forest_6model	sd_Mountain_Hemlock_6model	sd_Shrub_6model	sd_Snow_or_Ice_6model	sd_White_Lutz_Sitka_Spruce_6model	Alpine_rcp45	Black_Spruce_rcp45	Deciduous_rcp45	Herbaceous_rcp45	Mixed_Conifer_rcp45	Mixed_Forest_rcp45	Mountain_Hemlock_rcp45	Shrub_rcp45	Snow_or_Ice_rcp45	White_Lutz_Sitka_Spruce_rcp45	MaxValue_rcp45	Max_Predicted_rcp45	LandsatValue_rcp45	Legacy_rcp45	Alpine_rcp85	Black_Spruce_rcp85	Deciduous_rcp85	Herbaceous_rcp85	Mixed_Conifer_rcp85	Mixed_Forest_rcp85	Mountain_Hemlock_rcp85	Shrub_rcp85	Snow_or_Ice_rcp85
-151.9612563280	60.4120267167	Alpine	0.008253	0.123412	0.223247	0.178648	0.087666	0.103992	0.147371	0.035417	0.003133	0.088859	0.223247	Deciduous	0.008253	Deciduous	0.00516	0.039346	0.037786	0.044465	0.025117	0.010947	0.040395	0.006598	0.003393	0.010225	0.011128	0.112399	0.248516	0.161669	0.092483	0.097773	0.145197	0.038057	0.001007	0.09177	0.248516	Deciduous	0.011128	Deciduous	0.005379	0.134426	0.197978	0.195627	0.082848	0.110212	0.149545	0.032777	0.00526
-151.9049103350	60.4380020451	Alpine	0.009189	0.136326	0.214066	0.178972	0.087862	0.107008	0.134243	0.035893	0.002932	0.093509	0.214066	Deciduous	0.009189	Deciduous	0.00456	0.039839	0.040837	0.041373	0.020806	0.012974	0.036016	0.007783	0.003232	0.015137	0.012454	0.129573	0.226821	0.160359	0.092066	0.099914	0.136877	0.038632	0.001045	0.10226	0.226821	Deciduous	0.012454	Deciduous	0.005924	0.143079	0.201312	0.197585	0.083657	0.114102	0.131609	0.033154	0.004819
-151.9600371470	59.2668500483	Alpine	0.016809	0.019303	0.210053	0.241945	0.213428	0.082097	0.101043	0.055593	0.008068	0.051659	0.241945	Herbaceous	0.016809	Herbaceous	0.006595	0.008035	0.03665	0.009796	0.062738	0.005039	0.04554	0.008414	0.002972	0.010214	0.019875	0.015848	0.202161	0.235415	0.250226	0.082485	0.07939	0.050329	0.009677	0.054595	0.250226	Mixed Conifer	0.019875	Mixed Conifer	0.013744	0.022758	0.217945	0.248475	0.176631	0.081709	0.122697	0.060858	0.00646
-151.9424473000	59.2665741661	Alpine	0.017661	0.016518	0.172565	0.264182	0.244786	0.075631	0.092241	0.060035	0.007922	0.048459	0.264182	Herbaceous	0.017661	Herbaceous	0.01014	0.006623	0.078966	0.034629	0.086142	0.009325	0.044629	0.008648	0.002577	0.008542	0.023123	0.016067	0.147901	0.26755	0.284892	0.07122	0.071046	0.057136	0.009385	0.05168	0.284892	Mixed Conifer	0.023123	Mixed Conifer	0.012199	0.016968	0.197229	0.260815	0.204679	0.080043	0.113436	0.062934	0.006458
-151.9413564420	59.2844539334	Alpine	0.016271	0.022899	0.238012	0.22199	0.20336	0.084959	0.106078	0.047241	0.008359	0.05083	0.238012	Deciduous	0.016271	Deciduous	0.006258	0.005474	0.024305	0.012616	0.050951	0.008449	0.039359	0.009958	0.00265	0.006066	0.019328	0.022676	0.234276	0.214947	0.235718	0.078474	0.090224	0.042226	0.009849	0.052281	0.235718	Mixed Conifer	0.019328	Mixed Conifer	0.013214	0.023122	0.241749	0.229033	0.171003	0.091444	0.121933	0.052256	0.006868
-151.9402644270	59.3023335406	Alpine	0.016221	0.024972	0.238374	0.219001	0.201569	0.083567	0.109796	0.045055	0.008567	0.052878	0.238374	Deciduous	0.016221	Deciduous	0.006623	0.005328	0.02903	0.015846	0.053701	0.008797	0.034471	0.008965	0.002573	0.007405	0.019838	0.024075	0.231023	0.210457	0.236831	0.07718	0.094192	0.041616	0.009853	0.054935	0.236831	Mixed Conifer	0.019838	Mixed Conifer	0.012605	0.02587	0.245725	0.227545	0.166306	0.089953	0.1254	0.048495	0.00728
-151.9237575710	59.2841755383	Alpine	0.016485	0.020161	0.226399	0.23383	0.206872	0.082077	0.103214	0.053534	0.008226	0.049204	0.23383	Herbaceous	0.016485	Herbaceous	0.007121	0.005056	0.033019	0.012693	0.059308	0.010062	0.04582	0.009537	0.003047	0.006673	0.019681	0.017814	0.209951	0.231079	0.244639	0.082944	0.086595	0.048509	0.010049	0.04874	0.244639	Mixed Conifer	0.019681	Mixed Conifer	0.013288	0.022507	0.242847	0.236582	0.169105	0.081209	0.119834	0.058559	0.006403
-151.9226562320	59.3020550002	Alpine	0.016602	0.016683	0.198381	0.248788	0.223521	0.082037	0.097332	0.059185	0.007625	0.049846	0.248788	Herbaceous	0.016602	Herbaceous	0.006705	0.00678	0.036046	0.016234	0.068001	0.006616	0.041518	0.009117	0.002479	0.009844	0.02041	0.016074	0.188067	0.243549	0.261491	0.078687	0.076763	0.053537	0.009186	0.052236	0.261491	Mixed Conifer	0.02041	Mixed Conifer	0.012794	0.017291	0.208695	0.254027	0.185552	0.085387	0.117901	0.064833	0.006064
-151.9221051250	59.3109946715	Alpine	0.020759	0.019714	0.14709	0.274143	0.233664	0.078206	0.122708	0.045758	0.010817	0.047141	0.274143	Herbaceous	0.020759	Herbaceous	0.016635	0.007035	0.074066	0.034916	0.07822	0.014251	0.05234	0.0122	0.010727	0.012204	0.029266	0.020631	0.113967	0.279295	0.279037	0.080617	0.08472	0.05277	0.015506	0.044192	0.279295	Herbaceous	0.029266	Herbaceous	0.012253	0.018797	0.180213	0.26899	0.188291	0.075794	0.160696	0.038746	0.006129
-151.9078227760	59.2570754996	Alpine	0.017629	0.017318	0.172925	0.27408	0.227771	0.079665	0.09221	0.060889	0.008339	0.049174	0.27408	Herbaceous	0.017629	Herbaceous	0.010458	0.008676	0.080434	0.044525	0.073575	0.007882	0.041112	0.008337	0.004171	0.009593	0.023542	0.014446	0.142307	0.283692	0.265825	0.080231	0.071857	0.058107	0.010651	0.049343	0.283692	Herbaceous	0.023542	Herbaceous	0.011716	0.020191	0.203543	0.264469	0.189716	0.079099	0.112563	0.06367	0.006027
-151.9044925580	59.3107136875	Alpine	0.017083	0.015946	0.153155	0.274015	0.240905	0.080877	0.102527	0.056266	0.009803	0.049425	0.274015	Herbaceous	0.017083	Herbaceous	0.012211	0.00929	0.079977	0.032332	0.075385	0.008722	0.052958	0.014073	0.007968	0.006912	0.022864	0.012628	0.12319	0.288086	0.274727	0.077936	0.068955	0.0664	0.013795	0.051418	0.288086	Herbaceous	0.022864	Herbaceous	0.011302	0.019263	0.183119	0.259943	0.207082	0.083818	0.136099	0.046133	0.00581
-151.8902384560	59.2567925877	Alpine	0.017358	0.017561	0.173029	0.267808	0.225374	0.079334	0.102246	0.062265	0.008507	0.046517	0.267808	Herbaceous	0.017358	Herbaceous	0.008577	0.006561	0.07949	0.039045	0.064734	0.008444	0.02645	0.011606	0.004114	0.009161	0.022062	0.014992	0.139944	0.27485	0.25876	0.078597	0.090406	0.062383	0.01101	0.046996	0.27485	Herbaceous	0.022062	Herbaceous	0.012653	0.02013	0.206115	0.260767	0.191988	0.080071	0.114085	0.062147	0.006005
-151.8896795020	59.2657323126	Alpine	0.017973	0.017361	0.171911	0.272923	0.223441	0.0805	0.098669	0.061676	0.008294	0.047253	0.272923	Herbaceous	0.017973	Herbaceous	0.009832	0.008706	0.079965	0.043484	0.064736	0.008195	0.027053	0.009871	0.004029	0.011285	0.023222	0.01448	0.140001	0.282988	0.258093	0.079632	0.084538	0.060141	0.010547	0.046358	0.282988	Herbaceous	0.023222	Herbaceous	0.012724	0.020241	0.203821	0.262858	0.188788	0.081368	0.1128	0.063211	0.00604
-151.8891202520	59.2746719969	Alpine	0.01675	0.017347	0.189235	0.263547	0.220507	0.079221	0.095953	0.059667	0.007924	0.049849	0.263547	Herbaceous	0.01675	Herbaceous	0.008527	0.008703	0.043569	0.030874	0.055858	0.005626	0.038154	0.008214	0.003186	0.010341	0.02173	0.014451	0.175515	0.264063	0.250816	0.078376	0.079085	0.05552	0.009807	0.050636	0.264063	Herbaceous	0.02173	Herbaceous	0.011771	0.020243	0.202955	0.26303	0.190198	0.080067	0.112821	0.063813	0.00604
-151.8885607050	59.2836116409	Alpine	0.018392	0.015483	0.165182	0.258971	0.245885	0.078597	0.099975	0.057209	0.009076	0.05123	0.258971	Herbaceous	0.018392	Herbaceous	0.0116	0.008459	0.079656	0.03438	0.086826	0.01021	0.049295	0.010413	0.005349	0.007234	0.024204	0.014118	0.142597	0.264174	0.286412	0.074978	0.072976	0.057857	0.011732	0.050953	0.286412	Mixed Conifer	0.024204	Mixed Conifer	0.012581	0.016849	0.187767	0.253768	0.205357	0.082217	0.126973	0.056562	0.00642
-151.8880008620	59.2925512447	Alpine	0.018392	0.015483	0.165182	0.258971	0.245885	0.078597	0.099975	0.057209	0.009076	0.05123	0.258971	Herbaceous	0.018392	Herbaceous	0.0116	0.008459	0.079656	0.03438	0.086826	0.01021	0.049295	0.010413	0.005349	0.007234	0.024204	0.014118	0.142597	0.264174	0.286412	0.074978	0.072976	0.057857	0.011732	0.050953	0.286412	Mixed Conifer	0.024204	Mixed Conifer	0.012581	0.016849	0.187767	0.253768	0.205357	0.082217	0.126973	0.056562	0.00642
-151.8510865650	59.3187958452	Alpine	0.015826	0.016691	0.205935	0.246384	0.209573	0.083203	0.107662	0.059765	0.008264	0.046698	0.246384	Herbaceous	0.015826	Herbaceous	0.004191	0.00646	0.028894	0.013056	0.054404	0.009068	0.041292	0.01106	0.003521	0.006484	0.018419	0.014606	0.202976	0.241058	0.239205	0.083167	0.089441	0.052785	0.010472	0.047869	0.241058	Herbaceous	0.018419	Herbaceous	0.013233	0.018776	0.208893	0.251709	0.179941	0.083238	0.125883	0.066746	0.006055
-151.8397758900	59.2201712385	Alpine	0.015888	0.025386	0.249768	0.222776	0.194432	0.08108	0.10571	0.046318	0.00783	0.050812	0.249768	Deciduous	0.015888	Deciduous	0.007129	0.0046	0.030856	0.015614	0.047491	0.007988	0.031454	0.007346	0.002729	0.00687	0.019313	0.022451	0.243561	0.212211	0.223425	0.081908	0.094095	0.042692	0.009349	0.050995	0.243561	Deciduous	0.019313	Deciduous	0.012463	0.028322	0.255975	0.233341	0.165438	0.080252	0.117325	0.049945	0.00631
-151.8357676380	59.2827480280	Alpine	0.015201	0.018068	0.227255	0.252629	0.191131	0.079593	0.106869	0.056269	0.007686	0.045299	0.252629	Herbaceous	0.015201	Herbaceous	0.004958	0.008472	0.027329	0.018504	0.044418	0.007876	0.041791	0.007572	0.002939	0.008415	0.018346	0.015459	0.215871	0.250571	0.217441	0.081191	0.092615	0.050872	0.009471	0.048163	0.250571	Herbaceous	0.018346	Herbaceous	0.012057	0.020676	0.238638	0.254687	0.164821	0.077995	0.121123	0.061666	0.005901
-151.8268111200	59.1483609331	Alpine	0.014477	0.026775	0.256359	0.208658	0.1943	0.090412	0.105659	0.042628	0.00805	0.052683	0.256359	Deciduous	0.014477	Deciduous	0.006586	0.010306	0.041445	0.019813	0.036851	0.004632	0.036303	0.007713	0.00248	0.009331	0.017803	0.024403	0.261528	0.198962	0.213682	0.090032	0.092378	0.042133	0.009323	0.049756	0.261528	Deciduous	0.017803	Deciduous	0.011152	0.029147	0.25119	0.218354	0.174918	0.090791	0.11894	0.043122	0.006778
-151.7941421980	59.3804897417	Alpine	0.016752	0.017304	0.198571	0.255165	0.233424	0.069017	0.094029	0.059567	0.007958	0.04821	0.255165	Herbaceous	0.016752	Herbaceous	0.006165	0.007117	0.025979	0.018577	0.067422	0.01927	0.046858	0.007714	0.002929	0.00821	0.020331	0.015908	0.203448	0.24294	0.265975	0.05993	0.074457	0.054193	0.009898	0.05292	0.265975	Mixed Conifer	0.020331	Mixed Conifer	0.013173	0.018701	0.193694	0.267391	0.200874	0.078104	0.113601	0.064942	0.006019
-151.7923816000	59.4073060096	Alpine	0.017062	0.019298	0.209593	0.249717	0.208017	0.081114	0.101374	0.056671	0.008542	0.048613	0.249717	Herbaceous	0.017062	Herbaceous	0.00615	0.008701	0.044234	0.015708	0.057029	0.008166	0.041126	0.008823	0.003569	0.008233	0.019859	0.019	0.19544	0.245426	0.24416	0.080608	0.082171	0.050479	0.010633	0.052224	0.245426	Herbaceous	0.019859	Herbaceous	0.014265	0.019597	0.223747	0.254008	0.171874	0.08162	0.120578	0.062862	0.00645
-151.7847388320	59.2550454096	Alpine	0.015221	0.019251	0.235644	0.251246	0.186489	0.079339	0.105622	0.055431	0.007664	0.044093	0.251246	Herbaceous	0.015221	Herbaceous	0.005094	0.009137	0.030049	0.020571	0.035627	0.009787	0.042309	0.006064	0.002955	0.006508	0.01844	0.015362	0.227708	0.248962	0.206569	0.081065	0.093981	0.050782	0.009445	0.047686	0.248962	Herbaceous	0.01844	Herbaceous	0.012002	0.02314	0.24358	0.253531	0.166408	0.077612	0.117264	0.060079	0.005884
-151.7770852750	59.3712527860	Alpine	0.017707	0.017418	0.170052	0.267337	0.242493	0.071581	0.096618	0.062492	0.008375	0.045928	0.267337	Herbaceous	0.017707	Herbaceous	0.00976	0.007043	0.063767	0.031374	0.078908	0.019039	0.035764	0.010075	0.003102	0.009207	0.022745	0.016173	0.150156	0.268009	0.275004	0.063219	0.083533	0.06419	0.010289	0.04668	0.275004	Mixed Conifer	0.022745	Mixed Conifer	0.012669	0.018664	0.189947	0.266665	0.209981	0.079942	0.109703	0.060794	0.006461
-151.7747196870	59.4070075736	Alpine	0.0159	0.018216	0.193879	0.270184	0.210565	0.07544	0.102952	0.059937	0.00825	0.044678	0.270184	Herbaceous	0.0159	Herbaceous	0.005843	0.007701	0.028552	0.023183	0.041959	0.009375	0.03808	0.007321	0.003568	0.006793	0.01974	0.016497	0.197771	0.271379	0.223203	0.07367	0.081974	0.057074	0.010548	0.048145	0.271379	Herbaceous	0.01974	Herbaceous	0.012059	0.019935	0.189987	0.268989	0.197926	0.077209	0.12393	0.0628	0.005952
-151.7665651200	59.2636851211	Alpine	0.014952	0.01906	0.234547	0.25125	0.187149	0.077592	0.108403	0.05519	0.007656	0.044202	0.25125	Herbaceous	0.014952	Herbaceous	0.005218	0.009041	0.026107	0.02059	0.03681	0.011436	0.043992	0.003791	0.00305	0.008457	0.018505	0.015175	0.227756	0.247518	0.207038	0.080268	0.093711	0.052263	0.009487	0.048279	0.247518	Herbaceous	0.018505	Herbaceous	0.0114	0.022944	0.241338	0.254981	0.16726	0.074916	0.123096	0.058116	0.005825
-151.7600377160	59.3620135738	Alpine	0.01869	0.02192	0.14306	0.270072	0.238215	0.080285	0.126687	0.044158	0.010126	0.046788	0.270072	Herbaceous	0.01869	Herbaceous	0.011814	0.004973	0.072482	0.05148	0.068506	0.0262	0.038339	0.009885	0.007572	0.014072	0.026049	0.021935	0.113061	0.285489	0.271845	0.075855	0.098133	0.050768	0.014074	0.04279	0.285489	Herbaceous	0.026049	Herbaceous	0.01133	0.021906	0.173059	0.254654	0.204585	0.084715	0.155242	0.037547	0.006178
-151.7594424240	59.3709522877	Alpine	0.016688	0.019166	0.146951	0.279754	0.239422	0.077145	0.113156	0.054807	0.008399	0.044511	0.279754	Herbaceous	0.016688	Herbaceous	0.010857	0.007443	0.069439	0.028631	0.083107	0.01842	0.047704	0.01633	0.004142	0.00701	0.021241	0.017502	0.121003	0.291016	0.274468	0.07174	0.080918	0.065711	0.011006	0.045397	0.291016	Herbaceous	0.021241	Herbaceous	0.012135	0.020831	0.1729	0.268492	0.204375	0.082551	0.145394	0.043903	0.005793
-151.7477853050	59.2812612989	Alpine	0.01489	0.018655	0.227863	0.258122	0.182707	0.074739	0.11383	0.057431	0.007664	0.044098	0.258122	Herbaceous	0.01489	Herbaceous	0.005095	0.008348	0.026638	0.0211	0.035241	0.011899	0.045581	0.003541	0.003063	0.007143	0.018454	0.015461	0.218498	0.258677	0.19923	0.07773	0.098251	0.057729	0.009536	0.046436	0.258677	Herbaceous	0.018454	Herbaceous	0.011326	0.02185	0.237228	0.257568	0.166184	0.071749	0.129409	0.057133	0.005793
-151.7471881910	59.2902002897	Alpine	0.015448	0.018754	0.215954	0.263114	0.18978	0.075165	0.111337	0.05939	0.007695	0.043364	0.263114	Herbaceous	0.015448	Herbaceous	0.004539	0.008527	0.029023	0.024869	0.043125	0.008331	0.03894	0.00546	0.002953	0.006152	0.018467	0.015627	0.205885	0.265287	0.210939	0.076698	0.093643	0.059548	0.009528	0.044378	0.265287	Herbaceous	0.018467	Herbaceous	0.012428	0.021882	0.226023	0.260941	0.168621	0.073632	0.12903	0.059232	0.005863
-151.7423998610	59.3617107800	Alpine	0.01869	0.02192	0.14306	0.270072	0.238215	0.080285	0.126687	0.044158	0.010126	0.046788	0.270072	Herbaceous	0.01869	Herbaceous	0.011814	0.004973	0.072482	0.05148	0.068506	0.0262	0.038339	0.009885	0.007572	0.014072	0.026049	0.021935	0.113061	0.285489	0.271845	0.075855	0.098133	0.050768	0.014074	0.04279	0.285489	Herbaceous	0.026049	Herbaceous	0.01133	0.021906	0.173059	0.254654	0.204585	0.084715	0.155242	0.037547	0.006178
-151.7417998890	59.3706494147	Alpine	0.016882	0.019145	0.14493	0.270468	0.237436	0.077296	0.12846	0.052542	0.008855	0.043986	0.270468	Herbaceous	0.016882	Herbaceous	0.007618	0.005763	0.067913	0.035484	0.065146	0.019628	0.030439	0.017518	0.005211	0.009471	0.021347	0.019029	0.115396	0.278788	0.272527	0.073837	0.106305	0.061068	0.011898	0.039806	0.278788	Herbaceous	0.021347	Herbaceous	0.012418	0.019261	0.174464	0.262147	0.202345	0.080756	0.150614	0.044016	0.005812
-151.7411995980	59.3795880109	Alpine	0.01855	0.018652	0.150074	0.281761	0.241477	0.072473	0.105483	0.059407	0.008918	0.043206	0.281761	Herbaceous	0.01855	Herbaceous	0.014205	0.007001	0.071113	0.032172	0.082583	0.01852	0.034688	0.014252	0.003864	0.012323	0.02422	0.017555	0.121207	0.295934	0.271183	0.063736	0.084961	0.069408	0.011491	0.040304	0.295934	Herbaceous	0.02422	Herbaceous	0.01288	0.019749	0.178941	0.267587	0.21177	0.08121	0.126005	0.049405	0.006344
-151.7265743570	59.3345897138	Alpine	0.015783	0.018926	0.156612	0.28913	0.221302	0.077123	0.104944	0.06249	0.007713	0.045977	0.28913	Herbaceous	0.015783	Herbaceous	0.008145	0.007773	0.071646	0.052343	0.053355	0.008108	0.034848	0.010246	0.003429	0.008818	0.02104	0.01814	0.131776	0.311293	0.238701	0.075096	0.079065	0.068636	0.009534	0.046721	0.311293	Herbaceous	0.02104	Herbaceous	0.010527	0.019712	0.181448	0.266968	0.203903	0.079149	0.130823	0.056344	0.005893
-151.7229474050	59.3882211613	Alpine	0.018273	0.021259	0.209868	0.242612	0.215362	0.076997	0.101463	0.056221	0.00826	0.049685	0.242612	Herbaceous	0.018273	Herbaceous	0.007545	0.006002	0.040327	0.01409	0.066813	0.014671	0.041412	0.009248	0.002927	0.007224	0.022202	0.019681	0.19819	0.23434	0.260416	0.072751	0.081775	0.049909	0.010039	0.050697	0.260416	Mixed Conifer	0.022202	Mixed Conifer	0.014345	0.022838	0.221546	0.250884	0.170308	0.081243	0.121151	0.062532	0.006481
-151.7156219020	59.2359552573	Alpine	0.014694	0.018637	0.224763	0.261605	0.184046	0.074191	0.113511	0.058616	0.007194	0.042743	0.261605	Herbaceous	0.014694	Herbaceous	0.005309	0.008312	0.025759	0.033455	0.033867	0.013531	0.039731	0.006899	0.003127	0.004768	0.018562	0.015548	0.219516	0.249537	0.20614	0.078048	0.096635	0.064348	0.008626	0.043041	0.249537	Herbaceous	0.018562	Herbaceous	0.010827	0.021727	0.23001	0.273672	0.161953	0.070334	0.130387	0.052885	0.005761
-151.7144119300	59.2538332890	Alpine	0.014412	0.018575	0.215577	0.266355	0.18946	0.068763	0.116567	0.060247	0.006923	0.04312	0.266355	Herbaceous	0.014412	Herbaceous	0.005443	0.008209	0.027123	0.031186	0.035889	0.007757	0.03401	0.010583	0.002513	0.005123	0.018475	0.015503	0.210326	0.259186	0.213625	0.067168	0.096509	0.068973	0.008089	0.042148	0.259186	Herbaceous	0.018475	Herbaceous	0.010349	0.021648	0.220829	0.273523	0.165295	0.070358	0.136626	0.05152	0.005758
-151.7052961430	59.3879133781	Alpine	0.017159	0.017567	0.20337	0.254708	0.223219	0.073367	0.094283	0.059454	0.00826	0.048614	0.254708	Herbaceous	0.017159	Herbaceous	0.006995	0.009318	0.032603	0.019688	0.063766	0.018071	0.035104	0.010588	0.003476	0.00817	0.020566	0.013212	0.199608	0.248849	0.261057	0.067331	0.075393	0.051962	0.010452	0.05157	0.261057	Mixed Conifer	0.020566	Mixed Conifer	0.013752	0.021921	0.207132	0.260567	0.185382	0.079404	0.113173	0.066945	0.006068
-151.6901019050	59.3518497227	Alpine	0.016255	0.018255	0.16092	0.287596	0.216892	0.076438	0.106312	0.064007	0.008261	0.045066	0.287596	Herbaceous	0.016255	Herbaceous	0.00919	0.007252	0.068169	0.048041	0.047051	0.008625	0.031807	0.01004	0.004255	0.007243	0.02188	0.015222	0.140018	0.305433	0.231561	0.074138	0.085097	0.069478	0.010613	0.046561	0.305433	Herbaceous	0.02188	Herbaceous	0.010629	0.021287	0.181823	0.269758	0.202223	0.078737	0.127528	0.058535	0.00591
-151.6749401850	59.3157837188	Alpine	0.016879	0.017624	0.148966	0.294496	0.218014	0.075996	0.120718	0.056715	0.009023	0.041568	0.294496	Herbaceous	0.016879	Herbaceous	0.009295	0.009365	0.067864	0.05749	0.042525	0.013018	0.03805	0.023342	0.006259	0.011924	0.022021	0.013144	0.124422	0.308748	0.243648	0.07272	0.094386	0.069739	0.012281	0.038889	0.308748	Herbaceous	0.022021	Herbaceous	0.011736	0.022103	0.173511	0.280244	0.19238	0.079273	0.14705	0.043692	0.005765
-151.6730880500	59.3425991251	Alpine	0.016066	0.017158	0.154535	0.299209	0.213305	0.075806	0.111963	0.0601	0.008831	0.043028	0.299209	Herbaceous	0.016066	Herbaceous	0.009636	0.009056	0.07054	0.062602	0.041704	0.014593	0.03922	0.015415	0.006906	0.010091	0.021228	0.013383	0.129966	0.319393	0.231655	0.073518	0.086003	0.070625	0.011852	0.042379	0.319393	Herbaceous	0.021228	Herbaceous	0.010903	0.020933	0.179104	0.279026	0.194955	0.078094	0.137923	0.049575	0.00581
-151.6629079570	59.2350218048	Alpine	0.014177	0.018668	0.219216	0.258506	0.190171	0.070702	0.117185	0.060349	0.006941	0.044084	0.258506	Herbaceous	0.014177	Herbaceous	0.005319	0.008224	0.022131	0.033009	0.040757	0.008647	0.031417	0.010492	0.003158	0.006073	0.017964	0.015578	0.214524	0.244768	0.21807	0.068806	0.100142	0.069007	0.008105	0.043036	0.244768	Herbaceous	0.017964	Herbaceous	0.01039	0.021758	0.223909	0.272245	0.162273	0.072599	0.134228	0.051691	0.005776
-151.6585697520	59.2975924934	Alpine	0.013831	0.016974	0.163843	0.28283	0.220989	0.073261	0.119768	0.062278	0.007071	0.039155	0.28283	Herbaceous	0.013831	Herbaceous	0.006229	0.006256	0.048435	0.033264	0.054597	0.010872	0.039683	0.023906	0.003531	0.011277	0.016935	0.014698	0.144583	0.287528	0.256073	0.069101	0.089983	0.075954	0.008387	0.036757	0.287528	Herbaceous	0.016935	Herbaceous	0.010727	0.019251	0.183102	0.278131	0.185905	0.077421	0.149554	0.048602	0.005754
-151.6573273060	59.3154694664	Alpine	0.01615	0.017909	0.156275	0.284542	0.216699	0.075171	0.120205	0.063637	0.007988	0.041424	0.284542	Herbaceous	0.01615	Herbaceous	0.008819	0.006426	0.059744	0.033415	0.045699	0.010884	0.029909	0.027844	0.004305	0.0109	0.02149	0.016529	0.130321	0.286537	0.240879	0.07461	0.100503	0.079454	0.010209	0.039467	0.286537	Herbaceous	0.02149	Herbaceous	0.01081	0.019289	0.182228	0.282546	0.192519	0.075732	0.139907	0.047821	0.005768
-151.6560835420	59.3333462795	Alpine	0.016784	0.018556	0.146548	0.293048	0.216429	0.076418	0.125033	0.057478	0.008447	0.041258	0.293048	Herbaceous	0.016784	Herbaceous	0.008381	0.007453	0.070007	0.055406	0.04281	0.014833	0.035636	0.023979	0.004837	0.010878	0.021854	0.015003	0.119659	0.308458	0.240487	0.074508	0.099081	0.070649	0.011134	0.039167	0.308458	Herbaceous	0.021854	Herbaceous	0.011715	0.022109	0.173437	0.277638	0.19237	0.078329	0.150984	0.044308	0.00576
-151.6492191710	59.4316659615	Alpine	0.016605	0.019945	0.219153	0.233254	0.209381	0.075377	0.111366	0.057454	0.007938	0.049527	0.233254	Herbaceous	0.016605	Herbaceous	0.006638	0.005892	0.03631	0.010532	0.062466	0.014617	0.036608	0.008987	0.001717	0.007718	0.019866	0.018834	0.200542	0.22681	0.255181	0.070162	0.095084	0.05171	0.008972	0.052839	0.255181	Mixed Conifer	0.019866	Mixed Conifer	0.013344	0.021055	0.237764	0.239699	0.16358	0.080593	0.127648	0.063198	0.006905
-151.6496919000	59.1721337621	Alpine	0.014626	0.019297	0.216196	0.249244	0.202482	0.075171	0.121108	0.054098	0.006866	0.040914	0.249244	Herbaceous	0.014626	Herbaceous	0.006611	0.008046	0.032964	0.03064	0.029697	0.01192	0.042845	0.008208	0.002468	0.003655	0.019451	0.015892	0.222064	0.236791	0.217955	0.080643	0.099571	0.059675	0.008037	0.039922	0.236791	Herbaceous	0.019451	Herbaceous	0.0098	0.022702	0.210327	0.261697	0.187008	0.069699	0.142645	0.04852	0.005695
-151.6434660920	59.2615219331	Alpine	0.013425	0.018036	0.215976	0.260116	0.196517	0.070273	0.114938	0.060945	0.006675	0.0431	0.260116	Herbaceous	0.013425	Herbaceous	0.005229	0.008246	0.026503	0.033615	0.039971	0.007034	0.033098	0.012822	0.002568	0.005312	0.017428	0.015536	0.212661	0.246376	0.221895	0.070183	0.096071	0.070989	0.007601	0.041261	0.246376	Herbaceous	0.017428	Herbaceous	0.009422	0.020536	0.219291	0.273855	0.171138	0.070363	0.133806	0.0509	0.00575
-151.6409665280	59.2972760357	Alpine	0.014107	0.016864	0.164764	0.278612	0.227211	0.071272	0.11946	0.061647	0.007059	0.039003	0.278612	Herbaceous	0.014107	Herbaceous	0.007771	0.006163	0.043585	0.027212	0.06654	0.011632	0.042121	0.02666	0.0036	0.010104	0.01749	0.014482	0.146482	0.279176	0.26857	0.065148	0.089415	0.075274	0.008367	0.035596	0.279176	Herbaceous	0.01749	Herbaceous	0.010724	0.019245	0.183046	0.278048	0.185853	0.077396	0.149504	0.048021	0.005752
-151.6340653150	59.3955965188	Alpine	0.016577	0.015761	0.207971	0.25032	0.21863	0.073425	0.103461	0.060657	0.008221	0.044976	0.25032	Herbaceous	0.016577	Herbaceous	0.006069	0.008136	0.03371	0.020429	0.053405	0.008806	0.033094	0.008829	0.003549	0.007397	0.020063	0.012954	0.211521	0.235071	0.249448	0.070565	0.086075	0.055329	0.010458	0.048515	0.249448	Mixed Conifer	0.020063	Mixed Conifer	0.013092	0.018568	0.204422	0.265568	0.187812	0.076286	0.120848	0.065985	0.005983
-151.6296491110	59.2075715401	Alpine	0.015802	0.017387	0.162479	0.272774	0.220242	0.0777	0.1292	0.057927	0.007159	0.03933	0.272774	Herbaceous	0.015802	Herbaceous	0.011474	0.006587	0.053501	0.020509	0.060334	0.011485	0.042939	0.027411	0.004026	0.007003	0.021024	0.014411	0.137863	0.275198	0.255387	0.07795	0.100875	0.071092	0.008636	0.037565	0.275198	Herbaceous	0.021024	Herbaceous	0.01058	0.020363	0.187095	0.270351	0.185097	0.07745	0.157525	0.044763	0.005682
-151.6239936820	59.2880188274	Alpine	0.014893	0.019403	0.158402	0.269099	0.227063	0.075744	0.129845	0.059483	0.007399	0.03867	0.269099	Herbaceous	0.014893	Herbaceous	0.009032	0.007695	0.056106	0.019893	0.064937	0.008998	0.031611	0.032488	0.00454	0.009232	0.019096	0.015842	0.13171	0.266649	0.266045	0.073744	0.107912	0.074624	0.009088	0.035291	0.266649	Herbaceous	0.019096	Herbaceous	0.01069	0.022963	0.185094	0.271549	0.188082	0.077744	0.151777	0.044341	0.00571
-151.6221025390	59.3148338501	Alpine	0.014005	0.020071	0.149616	0.277061	0.211534	0.078322	0.14904	0.047511	0.006667	0.046173	0.277061	Herbaceous	0.014005	Herbaceous	0.005009	0.007891	0.062458	0.021686	0.063116	0.010645	0.011341	0.013648	0.002777	0.00745	0.01639	0.015535	0.122975	0.277951	0.241314	0.080325	0.140795	0.052343	0.007583	0.044788	0.277951	Herbaceous	0.01639	Herbaceous	0.01162	0.024607	0.176256	0.27617	0.181754	0.076319	0.157284	0.042679	0.005751
-151.6157769420	59.4042146822	Alpine	0.01529	0.017283	0.154642	0.290362	0.223756	0.078218	0.107319	0.059552	0.007691	0.045887	0.290362	Herbaceous	0.01529	Herbaceous	0.009221	0.006675	0.075731	0.051929	0.055174	0.011547	0.039076	0.013456	0.003558	0.011	0.020217	0.013629	0.132193	0.308345	0.243841	0.078278	0.078554	0.068162	0.009571	0.047209	0.308345	Herbaceous	0.020217	Herbaceous	0.010362	0.020938	0.177091	0.272379	0.203671	0.078157	0.136084	0.050941	0.005811
-151.6151425310	59.4131525525	Alpine	0.016272	0.019778	0.146646	0.277164	0.235658	0.082716	0.121629	0.049614	0.007758	0.042765	0.277164	Herbaceous	0.016272	Herbaceous	0.006831	0.005318	0.074829	0.036028	0.072175	0.012074	0.040655	0.013232	0.002898	0.009902	0.020227	0.017419	0.116548	0.290252	0.270778	0.088051	0.091825	0.055577	0.009754	0.039569	0.290252	Herbaceous	0.020227	Herbaceous	0.012317	0.022137	0.176743	0.264077	0.200538	0.077382	0.151433	0.04365	0.005762
-151.6082978800	59.2608825769	Alpine	0.015732	0.021395	0.144543	0.276427	0.213896	0.07835	0.151834	0.047224	0.007192	0.043406	0.276427	Herbaceous	0.015732	Herbaceous	0.007663	0.006785	0.063806	0.020539	0.069543	0.009754	0.020804	0.016883	0.003449	0.011298	0.01863	0.018168	0.115902	0.283068	0.243787	0.079044	0.141055	0.053105	0.008198	0.039044	0.283068	Herbaceous	0.01863	Herbaceous	0.012834	0.024623	0.173184	0.269787	0.184005	0.077655	0.162614	0.041343	0.006186
-151.6057610770	59.2966360126	Alpine	0.014437	0.020071	0.151511	0.274456	0.217133	0.07637	0.140205	0.056059	0.007396	0.042362	0.274456	Herbaceous	0.014437	Herbaceous	0.006822	0.007668	0.064042	0.017967	0.064001	0.008591	0.03466	0.032878	0.004587	0.007424	0.017754	0.015643	0.122008	0.273222	0.252399	0.075901	0.124192	0.06897	0.009067	0.040844	0.273222	Herbaceous	0.017754	Herbaceous	0.01112	0.024498	0.181015	0.27569	0.181867	0.076839	0.156218	0.043148	0.005725
-151.6051260350	59.3055742696	Alpine	0.013419	0.019368	0.152625	0.279657	0.209021	0.077266	0.144876	0.054222	0.007307	0.042239	0.279657	Herbaceous	0.013419	Herbaceous	0.004338	0.00795	0.066212	0.01595	0.052927	0.007525	0.017256	0.028302	0.004354	0.008265	0.015696	0.014193	0.121836	0.286388	0.234506	0.076598	0.13622	0.065201	0.008875	0.040486	0.286388	Herbaceous	0.015696	Herbaceous	0.011141	0.024542	0.183415	0.272926	0.183535	0.077935	0.153533	0.043243	0.005738
-151.6000335550	59.3770788896	Alpine	0.015966	0.022925	0.145519	0.271675	0.227702	0.082309	0.141172	0.04355	0.009389	0.039794	0.271675	Herbaceous	0.015966	Herbaceous	0.007875	0.006508	0.063955	0.025921	0.067684	0.014132	0.034948	0.013426	0.006272	0.005445	0.020687	0.02155	0.116363	0.275441	0.267555	0.082272	0.113697	0.052016	0.011862	0.038557	0.275441	Herbaceous	0.020687	Herbaceous	0.011245	0.024299	0.174674	0.267908	0.18785	0.082345	0.168646	0.035084	0.006917
-151.5987570510	59.3949546529	Alpine	0.016994	0.019161	0.147034	0.288038	0.219505	0.080325	0.122979	0.053032	0.008427	0.044506	0.288038	Herbaceous	0.016994	Herbaceous	0.009103	0.007	0.06921	0.049572	0.05058	0.013169	0.040844	0.019591	0.004328	0.008464	0.022353	0.016225	0.1177	0.298822	0.249234	0.083318	0.094783	0.062473	0.011101	0.043991	0.298822	Herbaceous	0.022353	Herbaceous	0.011636	0.022097	0.176368	0.277253	0.189776	0.077332	0.151176	0.04359	0.005753
-151.5974791890	59.4128302627	Alpine	0.017252	0.024005	0.133992	0.244679	0.254506	0.084142	0.161934	0.031672	0.013118	0.0347	0.254506	Mixed Conifer	0.017252	Mixed Conifer	0.007651	0.003001	0.057299	0.025155	0.103554	0.008104	0.052593	0.005296	0.010601	0.004329	0.02079	0.023922	0.105742	0.238693	0.307633	0.083817	0.131322	0.034763	0.018105	0.035215	0.307633	Mixed Conifer	0.02079	Mixed Conifer	0.013714	0.024088	0.162242	0.250665	0.201378	0.084467	0.192547	0.028582	0.008132
-151.5913522850	59.2516209712	Alpine	0.013744	0.020089	0.148431	0.281868	0.213617	0.076996	0.141857	0.054738	0.007334	0.041326	0.281868	Herbaceous	0.013744	Herbaceous	0.005082	0.007726	0.068813	0.01513	0.062919	0.009199	0.026743	0.028452	0.004403	0.009325	0.016359	0.015662	0.115598	0.287193	0.243892	0.077063	0.130325	0.066271	0.008935	0.038702	0.287193	Herbaceous	0.016359	Herbaceous	0.011129	0.024517	0.181264	0.276543	0.183342	0.076929	0.153388	0.043204	0.005733
-151.5907142760	59.2605593488	Alpine	0.015156	0.018838	0.157203	0.272443	0.21714	0.076731	0.136035	0.058004	0.007432	0.041018	0.272443	Herbaceous	0.015156	Herbaceous	0.009219	0.007081	0.059956	0.01703	0.059268	0.007365	0.03239	0.032819	0.004634	0.008111	0.019704	0.015859	0.127617	0.274227	0.250818	0.075044	0.115331	0.07305	0.009163	0.039188	0.274227	Herbaceous	0.019704	Herbaceous	0.010607	0.021817	0.186789	0.27066	0.183463	0.078419	0.156738	0.042959	0.005701
-151.5900759280	59.2694976850	Alpine	0.015352	0.019332	0.14853	0.278068	0.214303	0.07813	0.140238	0.054843	0.007702	0.043501	0.278068	Herbaceous	0.015352	Herbaceous	0.008946	0.007021	0.066686	0.01694	0.064092	0.008786	0.028178	0.027656	0.005286	0.006935	0.019568	0.015553	0.115716	0.279427	0.245143	0.079287	0.127002	0.066457	0.009669	0.042177	0.279427	Herbaceous	0.019568	Herbaceous	0.011136	0.023111	0.181344	0.276708	0.183462	0.076974	0.153475	0.043228	0.005736
-151.5887982180	59.2873742340	Alpine	0.014824	0.020073	0.154665	0.270402	0.216088	0.077438	0.140892	0.057289	0.007417	0.040912	0.270402	Herbaceous	0.014824	Herbaceous	0.008423	0.007636	0.060424	0.018499	0.061693	0.00889	0.03361	0.033981	0.004639	0.009141	0.01854	0.015675	0.126521	0.268684	0.250538	0.076179	0.124507	0.071452	0.009113	0.038792	0.268684	Herbaceous	0.01854	Herbaceous	0.011109	0.024471	0.182809	0.272121	0.181637	0.078697	0.157277	0.043126	0.005722
-151.5881588550	59.2963124472	Alpine	0.013933	0.020672	0.148238	0.27509	0.216723	0.078696	0.144235	0.049674	0.006727	0.046011	0.27509	Herbaceous	0.013933	Herbaceous	0.005544	0.007946	0.06677	0.020583	0.073013	0.011152	0.02278	0.017109	0.002943	0.007721	0.016713	0.016777	0.117408	0.276479	0.251999	0.080293	0.131393	0.056719	0.00771	0.04451	0.276479	Herbaceous	0.016713	Herbaceous	0.011153	0.024568	0.179068	0.273702	0.181448	0.0771	0.157077	0.042628	0.005745
-151.5823892990	59.3767545625	Alpine	0.015966	0.022925	0.145519	0.271675	0.227702	0.082309	0.141172	0.04355	0.009389	0.039794	0.271675	Herbaceous	0.015966	Herbaceous	0.007875	0.006508	0.063955	0.025921	0.067684	0.014132	0.034948	0.013426	0.006272	0.005445	0.020687	0.02155	0.116363	0.275441	0.267555	0.082272	0.113697	0.052016	0.011862	0.038557	0.275441	Herbaceous	0.020687	Herbaceous	0.011245	0.024299	0.174674	0.267908	0.18785	0.082345	0.168646	0.035084	0.006917
-151.5817465340	59.3856923785	Alpine	0.016776	0.025268	0.147273	0.271441	0.225569	0.082505	0.137719	0.043481	0.010443	0.039525	0.271441	Herbaceous	0.016776	Herbaceous	0.008267	0.005429	0.059953	0.023926	0.058722	0.013578	0.039971	0.013902	0.00759	0.004731	0.021203	0.022062	0.122528	0.276405	0.26133	0.084258	0.107601	0.051089	0.013075	0.040449	0.276405	Herbaceous	0.021203	Herbaceous	0.01235	0.028474	0.172019	0.266477	0.189808	0.080752	0.167837	0.035873	0.00781
-151.5798161860	59.4125055957	Alpine	0.015622	0.019362	0.162996	0.2823	0.211992	0.075994	0.115789	0.060436	0.007693	0.047817	0.2823	Herbaceous	0.015622	Herbaceous	0.009349	0.007836	0.05911	0.044836	0.032281	0.01225	0.027822	0.014542	0.003566	0.004784	0.020858	0.016641	0.140503	0.298334	0.222485	0.074663	0.096888	0.069901	0.009567	0.050161	0.298334	Herbaceous	0.020858	Herbaceous	0.010385	0.022083	0.18549	0.266266	0.201498	0.077325	0.13469	0.050972	0.005819
-151.5724880110	59.2691720054	Alpine	0.014171	0.01948	0.152035	0.270861	0.217374	0.077794	0.141817	0.056511	0.007413	0.042545	0.270861	Herbaceous	0.014171	Herbaceous	0.006216	0.007069	0.067563	0.018102	0.065151	0.009112	0.034607	0.033167	0.004647	0.006597	0.017257	0.015673	0.119609	0.270169	0.253481	0.078041	0.124503	0.069995	0.009117	0.042157	0.270169	Herbaceous	0.017257	Herbaceous	0.011085	0.023286	0.18446	0.271553	0.181268	0.077546	0.159132	0.043028	0.005709
-151.5673317400	59.3406765479	Alpine	0.014323	0.021951	0.150918	0.273902	0.216388	0.078663	0.148215	0.044429	0.007987	0.043224	0.273902	Herbaceous	0.014323	Herbaceous	0.00504	0.00938	0.057866	0.017829	0.058259	0.0116	0.026122	0.014633	0.004917	0.005718	0.016454	0.019614	0.120996	0.276141	0.248888	0.082856	0.132867	0.051437	0.009444	0.041302	0.276141	Herbaceous	0.016454	Herbaceous	0.012193	0.024287	0.18084	0.271663	0.183889	0.07447	0.163562	0.03742	0.00653
-151.5666856660	59.3496144351	Alpine	0.014323	0.021951	0.150918	0.273902	0.216388	0.078663	0.148215	0.044429	0.007987	0.043224	0.273902	Herbaceous	0.014323	Herbaceous	0.00504	0.00938	0.057866	0.017829	0.058259	0.0116	0.026122	0.014633	0.004917	0.005718	0.016454	0.019614	0.120996	0.276141	0.248888	0.082856	0.132867	0.051437	0.009444	0.041302	0.276141	Herbaceous	0.016454	Herbaceous	0.012193	0.024287	0.18084	0.271663	0.183889	0.07447	0.163562	0.03742	0.00653
-151.5647453850	59.3764278607	Alpine	0.016209	0.024964	0.137199	0.258733	0.236935	0.084879	0.159406	0.031472	0.012249	0.037955	0.258733	Herbaceous	0.016209	Herbaceous	0.00295	0.006999	0.054126	0.022868	0.07554	0.013797	0.035761	0.005999	0.006263	0.005464	0.016941	0.02133	0.110043	0.260671	0.282123	0.086065	0.135108	0.033506	0.015401	0.038811	0.282123	Mixed Conifer	0.016941	Mixed Conifer	0.015478	0.028597	0.164354	0.256794	0.191747	0.083693	0.183704	0.029438	0.009097
-151.5549004350	59.2688439586	Alpine	0.014426	0.020082	0.151565	0.277532	0.214393	0.077172	0.140623	0.054932	0.007363	0.041911	0.277532	Herbaceous	0.014426	Herbaceous	0.006759	0.007702	0.068317	0.014952	0.065196	0.00838	0.029082	0.029044	0.004489	0.007478	0.017712	0.015622	0.119716	0.282139	0.24525	0.076409	0.127713	0.06662	0.008989	0.039829	0.282139	Herbaceous	0.017712	Herbaceous	0.011141	0.024542	0.183415	0.272926	0.183535	0.077935	0.153533	0.043243	0.005738
-151.5536041090	59.2867201667	Alpine	0.015199	0.019431	0.154908	0.278561	0.212605	0.077687	0.136951	0.056782	0.007456	0.040421	0.278561	Herbaceous	0.015199	Herbaceous	0.009458	0.007762	0.064883	0.016573	0.063306	0.010107	0.037591	0.032957	0.004751	0.007335	0.019771	0.014421	0.124724	0.285961	0.243723	0.076799	0.116861	0.06976	0.009199	0.03878	0.285961	Herbaceous	0.019771	Herbaceous	0.010626	0.024441	0.185092	0.27116	0.181487	0.078575	0.15704	0.043804	0.005712
-151.5490561270	59.3492856169	Alpine	0.016228	0.026258	0.136163	0.25099	0.239926	0.08753	0.162696	0.032021	0.011826	0.036362	0.25099	Herbaceous	0.016228	Herbaceous	0.003297	0.005844	0.048571	0.03039	0.074579	0.01211	0.03588	0.007462	0.007332	0.00605	0.017907	0.023974	0.111344	0.245	0.281608	0.09342	0.142038	0.033998	0.015011	0.035701	0.281608	Mixed Conifer	0.017907	Mixed Conifer	0.01455	0.028542	0.160983	0.25698	0.198245	0.081641	0.183354	0.030044	0.00864
-151.5477535980	59.3671611011	Alpine	0.020893	0.023989	0.110756	0.255476	0.258592	0.082744	0.164326	0.034926	0.013289	0.035009	0.258592	Mixed Conifer	0.020893	Mixed Conifer	0.009057	0.007347	0.071473	0.02802	0.095657	0.01177	0.046519	0.011548	0.008782	0.005878	0.026387	0.019154	0.062971	0.255192	0.321177	0.083489	0.140788	0.040459	0.018326	0.032056	0.321177	Mixed Conifer	0.026387	Mixed Conifer	0.0154	0.028824	0.15854	0.25576	0.196007	0.081999	0.187864	0.029392	0.008251
-151.5457972070	59.3939740344	Alpine	0.020155	0.022105	0.108435	0.253873	0.26932	0.081174	0.166457	0.03086	0.013511	0.03411	0.26932	Mixed Conifer	0.020155	Mixed Conifer	0.012687	0.007603	0.072618	0.030094	0.10125	0.013344	0.055312	0.007376	0.010492	0.00683	0.026078	0.017025	0.059649	0.257978	0.33435	0.080202	0.142358	0.0333	0.019282	0.029779	0.33435	Mixed Conifer	0.026078	Mixed Conifer	0.014232	0.027185	0.157222	0.249767	0.204289	0.082146	0.190555	0.028421	0.007741
-151.5451443830	59.4029116015	Alpine	0.019824	0.022278	0.106454	0.245747	0.267438	0.079548	0.17631	0.031073	0.015372	0.035955	0.267438	Mixed Conifer	0.019824	Mixed Conifer	0.010122	0.008275	0.071299	0.028367	0.105431	0.016168	0.04807	0.006504	0.012219	0.009598	0.024851	0.015731	0.058578	0.242673	0.33594	0.079932	0.157113	0.032942	0.021633	0.030607	0.33594	Mixed Conifer	0.024851	Mixed Conifer	0.014797	0.028825	0.154331	0.248822	0.198936	0.079165	0.195507	0.029204	0.009111
-151.5438376930	59.4207866209	Alpine	0.015638	0.022424	0.156064	0.261848	0.223352	0.084333	0.127001	0.050584	0.008787	0.049969	0.261848	Herbaceous	0.015638	Herbaceous	0.00968	0.009814	0.068166	0.033337	0.055212	0.012633	0.029341	0.015729	0.003474	0.010575	0.019334	0.015516	0.135043	0.266286	0.253893	0.086314	0.109547	0.055088	0.01124	0.047739	0.266286	Herbaceous	0.019334	Herbaceous	0.011942	0.029333	0.177085	0.257409	0.192811	0.082352	0.144455	0.04608	0.006334
-151.5431838270	59.4297240736	Alpine	0.015904	0.021651	0.155816	0.27162	0.220389	0.082915	0.124927	0.050371	0.008771	0.047636	0.27162	Herbaceous	0.015904	Herbaceous	0.01107	0.009376	0.068132	0.042933	0.048784	0.013763	0.030059	0.013533	0.003471	0.009049	0.020446	0.015547	0.135375	0.27953	0.246456	0.084333	0.106038	0.054194	0.011237	0.046844	0.27953	Herbaceous	0.020446	Herbaceous	0.011361	0.027754	0.176258	0.26371	0.194322	0.081496	0.143816	0.046549	0.006305
-151.5418720480	59.2059461062	Alpine	0.015597	0.018916	0.198186	0.260841	0.203095	0.077947	0.110925	0.061873	0.008058	0.044563	0.260841	Herbaceous	0.015597	Herbaceous	0.006011	0.007322	0.025839	0.023448	0.039406	0.008596	0.030179	0.009868	0.002978	0.002885	0.019611	0.016548	0.19042	0.25075	0.224392	0.078344	0.098332	0.068022	0.009746	0.043833	0.25075	Herbaceous	0.019611	Herbaceous	0.011582	0.021283	0.205951	0.270932	0.181799	0.077549	0.123519	0.055723	0.00637
-151.5373132020	59.2685135447	Alpine	0.014329	0.019352	0.15237	0.277958	0.215291	0.076036	0.140398	0.053452	0.007604	0.04321	0.277958	Herbaceous	0.014329	Herbaceous	0.00654	0.007074	0.063042	0.016937	0.067546	0.008441	0.029443	0.025662	0.005081	0.006587	0.017521	0.01559	0.123377	0.279181	0.247103	0.075092	0.127308	0.063767	0.009472	0.04159	0.279181	Herbaceous	0.017521	Herbaceous	0.011137	0.023113	0.181363	0.276735	0.18348	0.07698	0.153488	0.043138	0.005736
-151.5353542330	59.2953275369	Alpine	0.014491	0.020144	0.153783	0.275874	0.214059	0.078186	0.138442	0.054405	0.007113	0.043503	0.275874	Herbaceous	0.014491	Herbaceous	0.007692	0.007668	0.068214	0.01628	0.069819	0.009633	0.034264	0.027955	0.003891	0.005199	0.018353	0.015842	0.12243	0.280533	0.248912	0.078753	0.11761	0.064994	0.008512	0.044061	0.280533	Herbaceous	0.018353	Herbaceous	0.010628	0.024446	0.185136	0.271215	0.179206	0.07762	0.159274	0.043816	0.005714
-151.5314269340	59.3489544260	Alpine	0.01967	0.024558	0.111866	0.256397	0.260178	0.081934	0.165228	0.034453	0.01246	0.033256	0.260178	Mixed Conifer	0.01967	Mixed Conifer	0.008103	0.006885	0.068687	0.02599	0.095099	0.014401	0.042943	0.009791	0.007471	0.007963	0.024463	0.020405	0.065878	0.253934	0.320844	0.083147	0.1454	0.039645	0.016707	0.029576	0.320844	Mixed Conifer	0.024463	Mixed Conifer	0.014877	0.02871	0.157854	0.25886	0.199512	0.080722	0.185055	0.02926	0.008212
-151.5301150530	59.3668297370	Alpine	0.019509	0.024602	0.110296	0.253215	0.261983	0.084215	0.166001	0.032717	0.012716	0.034745	0.261983	Mixed Conifer	0.019509	Mixed Conifer	0.006957	0.005809	0.071591	0.029989	0.106465	0.012998	0.05422	0.008706	0.007561	0.008731	0.024274	0.021878	0.062606	0.250127	0.328887	0.08673	0.141411	0.036873	0.017218	0.029996	0.328887	Mixed Conifer	0.024274	Mixed Conifer	0.014744	0.027326	0.157987	0.256304	0.195079	0.0817	0.190592	0.02856	0.008213
-151.5294585900	59.3757673336	Alpine	0.019657	0.024851	0.108082	0.250067	0.263139	0.083483	0.166135	0.034901	0.012609	0.037077	0.263139	Mixed Conifer	0.019657	Mixed Conifer	0.006653	0.005925	0.06933	0.026101	0.101792	0.013281	0.043748	0.006859	0.007041	0.00963	0.023835	0.020758	0.06114	0.247036	0.329208	0.084598	0.143609	0.040266	0.016929	0.032621	0.329208	Mixed Conifer	0.023835	Mixed Conifer	0.015478	0.028944	0.155023	0.253099	0.197069	0.082367	0.188661	0.029536	0.008289
-151.5288017780	59.3847048912	Alpine	0.019271	0.024942	0.109617	0.250066	0.257781	0.085922	0.166864	0.035804	0.01261	0.037123	0.257781	Mixed Conifer	0.019271	Mixed Conifer	0.005912	0.005984	0.06772	0.016252	0.072994	0.017838	0.022382	0.007637	0.006976	0.011752	0.023455	0.020949	0.064251	0.24632	0.308653	0.089447	0.155201	0.041622	0.017367	0.032734	0.308653	Mixed Conifer	0.023455	Mixed Conifer	0.015087	0.028934	0.154983	0.253811	0.206909	0.082396	0.178527	0.029986	0.007853
-151.5261710340	59.4204547358	Alpine	0.019884	0.024296	0.108156	0.243671	0.281576	0.088104	0.153733	0.029839	0.015813	0.034928	0.281576	Mixed Conifer	0.019884	Mixed Conifer	0.010084	0.00501	0.074501	0.035985	0.108755	0.012698	0.041421	0.001811	0.012192	0.007969	0.024885	0.021086	0.057085	0.237742	0.349794	0.092714	0.133715	0.029164	0.023781	0.030035	0.349794	Mixed Conifer	0.024885	Mixed Conifer	0.014883	0.027506	0.159227	0.2496	0.213358	0.083494	0.173751	0.030515	0.007844
-151.5255124730	59.4293921014	Alpine	0.019623	0.0243	0.111147	0.250773	0.266575	0.094421	0.151621	0.02995	0.013913	0.037677	0.266575	Mixed Conifer	0.019623	Mixed Conifer	0.006857	0.005835	0.076775	0.021919	0.078266	0.016077	0.031774	0.004696	0.007759	0.009602	0.023955	0.020725	0.061015	0.259724	0.317622	0.09997	0.137643	0.027559	0.019421	0.032367	0.317622	Mixed Conifer	0.023955	Mixed Conifer	0.015292	0.027876	0.161279	0.241821	0.215528	0.088873	0.165598	0.032342	0.008404
-151.5248535620	59.4383294293	Alpine	0.019623	0.0243	0.111147	0.250773	0.266575	0.094421	0.151621	0.02995	0.013913	0.037677	0.266575	Mixed Conifer	0.019623	Mixed Conifer	0.006857	0.005835	0.076775	0.021919	0.078266	0.016077	0.031774	0.004696	0.007759	0.009602	0.023955	0.020725	0.061015	0.259724	0.317622	0.09997	0.137643	0.027559	0.019421	0.032367	0.317622	Mixed Conifer	0.023955	Mixed Conifer	0.015292	0.027876	0.161279	0.241821	0.215528	0.088873	0.165598	0.032342	0.008404
-151.5210398630	59.2503047358	Alpine	0.01469	0.018864	0.154771	0.282553	0.21161	0.077217	0.137948	0.053838	0.007371	0.041138	0.282553	Herbaceous	0.01469	Herbaceous	0.007427	0.007248	0.065602	0.015643	0.059217	0.010029	0.030151	0.027444	0.004521	0.009489	0.018253	0.014354	0.124346	0.291206	0.239935	0.077525	0.12255	0.064483	0.00901	0.038336	0.291206	Herbaceous	0.018253	Herbaceous	0.011126	0.023374	0.185196	0.273901	0.183285	0.076908	0.153346	0.043193	0.005731
-151.5203832630	59.2592427706	Alpine	0.01503	0.020106	0.151101	0.280755	0.210843	0.078386	0.140016	0.05362	0.007397	0.042747	0.280755	Herbaceous	0.01503	Herbaceous	0.008197	0.007678	0.062643	0.014909	0.056642	0.009607	0.030912	0.026736	0.004558	0.008082	0.01893	0.015695	0.120939	0.284967	0.238343	0.079842	0.126643	0.064036	0.00906	0.041544	0.284967	Herbaceous	0.01893	Herbaceous	0.011129	0.024517	0.181264	0.276543	0.183342	0.076929	0.153388	0.043204	0.005733
-151.5190690190	59.2771187155	Alpine	0.015223	0.019487	0.157409	0.278308	0.211344	0.07971	0.133885	0.055642	0.007464	0.041529	0.278308	Herbaceous	0.015223	Herbaceous	0.009412	0.00777	0.060431	0.016607	0.05883	0.009942	0.037237	0.030824	0.004725	0.007118	0.01982	0.014535	0.129749	0.285483	0.241215	0.080857	0.110751	0.068244	0.009217	0.04013	0.285483	Herbaceous	0.01982	Herbaceous	0.010625	0.024439	0.185069	0.271134	0.181472	0.078564	0.157019	0.043039	0.005711
-151.5157773090	59.3218078601	Alpine	0.014629	0.019537	0.166322	0.275369	0.215459	0.07282	0.127247	0.058161	0.007381	0.043076	0.275369	Herbaceous	0.014629	Herbaceous	0.009042	0.007843	0.049722	0.023671	0.054801	0.010333	0.031689	0.02333	0.004462	0.006202	0.018545	0.01603	0.141516	0.273021	0.246375	0.07349	0.1088	0.069974	0.009051	0.043198	0.273021	Herbaceous	0.018545	Herbaceous	0.010712	0.023043	0.191129	0.277717	0.184543	0.07215	0.145694	0.046348	0.005712
-151.5131376480	59.3575584505	Alpine	0.018227	0.020587	0.10524	0.260225	0.265119	0.084169	0.159128	0.032532	0.013524	0.041248	0.265119	Mixed Conifer	0.018227	Mixed Conifer	0.005711	0.008954	0.061823	0.02617	0.089695	0.008719	0.041636	0.004117	0.009039	0.007217	0.021924	0.014686	0.064619	0.260833	0.326353	0.084492	0.134906	0.033925	0.018271	0.03999	0.326353	Mixed Conifer	0.021924	Mixed Conifer	0.014529	0.026489	0.14586	0.259617	0.203885	0.083845	0.18335	0.03114	0.008778
-151.5118157140	59.3754335083	Alpine	0.019167	0.022442	0.103861	0.249794	0.271031	0.085179	0.163474	0.033671	0.014225	0.037157	0.271031	Mixed Conifer	0.019167	Mixed Conifer	0.00789	0.008089	0.068297	0.024238	0.102651	0.011725	0.051769	0.00606	0.012174	0.007455	0.023985	0.016086	0.053523	0.25037	0.342687	0.087542	0.13323	0.038068	0.020645	0.033865	0.342687	Mixed Conifer	0.023985	Mixed Conifer	0.01435	0.028798	0.154199	0.249219	0.199375	0.082816	0.193717	0.029273	0.007804
-151.5111542200	59.3843709785	Alpine	0.019167	0.022442	0.103861	0.249794	0.271031	0.085179	0.163474	0.033671	0.014225	0.037157	0.271031	Mixed Conifer	0.019167	Mixed Conifer	0.00789	0.008089	0.068297	0.024238	0.102651	0.011725	0.051769	0.00606	0.012174	0.007455	0.023985	0.016086	0.053523	0.25037	0.342687	0.087542	0.13323	0.038068	0.020645	0.033865	0.342687	Mixed Conifer	0.023985	Mixed Conifer	0.01435	0.028798	0.154199	0.249219	0.199375	0.082816	0.193717	0.029273	0.007804
-151.5091676270	59.4111831570	Alpine	0.022845	0.021663	0.105511	0.243052	0.276706	0.080826	0.17425	0.026635	0.017787	0.030725	0.276706	Mixed Conifer	0.022845	Mixed Conifer	0.015109	0.007145	0.073626	0.027331	0.089748	0.014082	0.037863	0.005648	0.015407	0.00595	0.029972	0.017911	0.055511	0.227532	0.337295	0.087839	0.160891	0.027302	0.027468	0.028277	0.337295	Mixed Conifer	0.029972	Mixed Conifer	0.015719	0.025415	0.15551	0.258571	0.216117	0.073813	0.187608	0.025968	0.008106
-151.5085047250	59.4201204731	Alpine	0.022845	0.021663	0.105511	0.243052	0.276706	0.080826	0.17425	0.026635	0.017787	0.030725	0.276706	Mixed Conifer	0.022845	Mixed Conifer	0.015109	0.007145	0.073626	0.027331	0.089748	0.014082	0.037863	0.005648	0.015407	0.00595	0.029972	0.017911	0.055511	0.227532	0.337295	0.087839	0.160891	0.027302	0.027468	0.028277	0.337295	Mixed Conifer	0.029972	Mixed Conifer	0.015719	0.025415	0.15551	0.258571	0.216117	0.073813	0.187608	0.025968	0.008106
-151.5028013730	59.2589077099	Alpine	0.015535	0.018945	0.163863	0.274657	0.216529	0.07685	0.127875	0.057654	0.007417	0.040675	0.274657	Herbaceous	0.015535	Herbaceous	0.010626	0.007138	0.053883	0.016168	0.050853	0.010799	0.037966	0.024437	0.00456	0.00852	0.020493	0.016155	0.13859	0.279635	0.245819	0.078163	0.101212	0.071301	0.009153	0.039479	0.279635	Herbaceous	0.020493	Herbaceous	0.010578	0.021736	0.189137	0.269678	0.187239	0.075536	0.154537	0.044007	0.005681
-151.5001528800	59.2946590855	Alpine	0.014462	0.019429	0.155678	0.278142	0.213458	0.079158	0.136614	0.053492	0.007096	0.042473	0.278142	Herbaceous	0.014462	Herbaceous	0.007623	0.007819	0.063718	0.018174	0.064486	0.009153	0.034246	0.026751	0.003853	0.005028	0.018309	0.014447	0.126545	0.285471	0.245642	0.080771	0.114234	0.064009	0.008488	0.042084	0.285471	Herbaceous	0.018309	Herbaceous	0.010614	0.024411	0.184811	0.270813	0.181275	0.077544	0.158993	0.042974	0.005703
-151.4981628220	59.3214721872	Alpine	0.014482	0.020758	0.159231	0.271328	0.2159	0.079033	0.136023	0.054138	0.007371	0.041736	0.271328	Herbaceous	0.014482	Herbaceous	0.007601	0.007988	0.05571	0.016258	0.056674	0.008773	0.032295	0.026407	0.004525	0.005561	0.018261	0.018463	0.133132	0.271127	0.247843	0.079339	0.117794	0.064547	0.009024	0.040469	0.271127	Herbaceous	0.018261	Herbaceous	0.010703	0.023053	0.18533	0.271528	0.183956	0.078726	0.154252	0.043729	0.005719
-151.4961695950	59.3482849265	Alpine	0.015438	0.025047	0.134234	0.263849	0.223511	0.083837	0.155804	0.036413	0.009615	0.052253	0.263849	Herbaceous	0.015438	Herbaceous	0.004998	0.005708	0.054121	0.016386	0.061522	0.011617	0.032703	0.006456	0.005073	0.011382	0.017972	0.02162	0.109869	0.264806	0.259013	0.085836	0.134238	0.037546	0.010433	0.058665	0.264806	Herbaceous	0.017972	Herbaceous	0.012904	0.028474	0.158598	0.262893	0.188008	0.081838	0.17737	0.03528	0.008797
-151.4955044800	59.3572224266	Alpine	0.019957	0.020106	0.096167	0.264233	0.275678	0.084163	0.151732	0.034425	0.014335	0.039203	0.275678	Mixed Conifer	0.019957	Mixed Conifer	0.006804	0.010292	0.059746	0.023674	0.097535	0.007843	0.048112	0.006071	0.011422	0.006645	0.023905	0.012141	0.053759	0.266834	0.344015	0.082867	0.122526	0.038171	0.020255	0.035527	0.344015	Mixed Conifer	0.023905	Mixed Conifer	0.01601	0.028072	0.138574	0.261631	0.207341	0.085459	0.180937	0.03068	0.008416
-151.4948390120	59.3661598873	Alpine	0.019957	0.020106	0.096167	0.264233	0.275678	0.084163	0.151732	0.034425	0.014335	0.039203	0.275678	Mixed Conifer	0.019957	Mixed Conifer	0.006804	0.010292	0.059746	0.023674	0.097535	0.007843	0.048112	0.006071	0.011422	0.006645	0.023905	0.012141	0.053759	0.266834	0.344015	0.082867	0.122526	0.038171	0.020255	0.035527	0.344015	Mixed Conifer	0.023905	Mixed Conifer	0.01601	0.028072	0.138574	0.261631	0.207341	0.085459	0.180937	0.03068	0.008416
-151.4941731900	59.3750973086	Alpine	0.017415	0.019781	0.096615	0.263764	0.271699	0.086916	0.153211	0.034487	0.013364	0.042749	0.271699	Mixed Conifer	0.017415	Mixed Conifer	0.004673	0.011238	0.060341	0.025836	0.097551	0.009974	0.046599	0.005001	0.008488	0.007779	0.019677	0.012888	0.054555	0.26586	0.336057	0.089284	0.125388	0.03708	0.018312	0.0409	0.336057	Mixed Conifer	0.019677	Mixed Conifer	0.015154	0.026673	0.138675	0.261668	0.207341	0.084548	0.181034	0.031893	0.008416
-151.4935070150	59.3840346909	Alpine	0.01741	0.025951	0.135648	0.265924	0.233001	0.083209	0.15443	0.036122	0.010949	0.037356	0.265924	Herbaceous	0.01741	Herbaceous	0.00461	0.007799	0.062013	0.024357	0.05974	0.020749	0.023876	0.01279	0.00347	0.00511	0.019816	0.02311	0.101554	0.265485	0.273083	0.087358	0.138508	0.041711	0.01323	0.036146	0.273083	Mixed Conifer	0.019816	Mixed Conifer	0.015004	0.028791	0.169742	0.266363	0.19292	0.07906	0.170352	0.030533	0.008667
-151.4921736010	59.4019093388	Alpine	0.019821	0.022562	0.107823	0.232869	0.278203	0.090036	0.169382	0.028525	0.017481	0.033297	0.278203	Mixed Conifer	0.019821	Mixed Conifer	0.010215	0.007665	0.075589	0.041902	0.100697	0.017008	0.032636	0.007065	0.015661	0.006498	0.024899	0.017797	0.055628	0.217335	0.345033	0.100229	0.155938	0.028028	0.026316	0.028798	0.345033	Mixed Conifer	0.024899	Mixed Conifer	0.014744	0.027327	0.160017	0.248403	0.211373	0.079844	0.182827	0.029023	0.008646
-151.4915063630	59.4108466050	Alpine	0.019706	0.024576	0.109097	0.245731	0.272289	0.09094	0.156669	0.032841	0.014014	0.034137	0.272289	Mixed Conifer	0.019706	Mixed Conifer	0.007071	0.00827	0.07694	0.028723	0.104591	0.015307	0.043557	0.005556	0.009096	0.009093	0.023952	0.021645	0.059071	0.240607	0.336292	0.099618	0.13433	0.034529	0.020622	0.029335	0.336292	Mixed Conifer	0.023952	Mixed Conifer	0.015459	0.027506	0.159123	0.250855	0.208286	0.082262	0.179009	0.031154	0.007406
-151.4888338550	59.4465952886	Alpine	0.018572	0.021811	0.194317	0.253587	0.196243	0.088138	0.106249	0.060189	0.009783	0.051111	0.253587	Herbaceous	0.018572	Herbaceous	0.012847	0.006619	0.062227	0.037767	0.035135	0.013352	0.039016	0.0257	0.005354	0.006976	0.02448	0.021062	0.163791	0.263979	0.2087	0.094034	0.094232	0.065892	0.012671	0.05116	0.263979	Herbaceous	0.02448	Herbaceous	0.012663	0.02256	0.224844	0.243195	0.183786	0.082243	0.118265	0.054487	0.006895
-151.4686071660	59.7146921751	Alpine	0.007225	0.047132	0.251561	0.224271	0.133215	0.083319	0.111028	0.054661	0.004167	0.08342	0.251561	Deciduous	0.007225	Deciduous	0.002454	0.027966	0.049658	0.051912	0.031192	0.012108	0.010167	0.018012	0.001416	0.036867	0.008413	0.032946	0.270674	0.201164	0.120743	0.080988	0.114554	0.066044	0.00332	0.101152	0.270674	Deciduous	0.008413	Deciduous	0.006037	0.061318	0.232447	0.247379	0.145686	0.08565	0.107501	0.043277	0.005015
-151.4818850690	59.3032589597	Alpine	0.014411	0.020763	0.157283	0.273791	0.217633	0.077764	0.136101	0.05158	0.007319	0.043355	0.273791	Herbaceous	0.014411	Herbaceous	0.007473	0.00803	0.060366	0.016086	0.06011	0.007807	0.031969	0.022076	0.004382	0.004899	0.018192	0.018502	0.129513	0.276395	0.251523	0.077885	0.115986	0.060133	0.008929	0.042942	0.276395	Herbaceous	0.018192	Herbaceous	0.01063	0.023024	0.185053	0.271187	0.183743	0.077643	0.156216	0.043026	0.00571
-151.4785414530	59.3479466181	Alpine	0.01411	0.026845	0.144869	0.264999	0.222111	0.078518	0.149718	0.045034	0.008491	0.045306	0.264999	Herbaceous	0.01411	Herbaceous	0.003489	0.00923	0.058897	0.017244	0.065521	0.009785	0.026454	0.016175	0.005377	0.006024	0.015442	0.023717	0.11937	0.262749	0.258501	0.082165	0.131654	0.052442	0.010412	0.043547	0.262749	Herbaceous	0.015442	Herbaceous	0.012777	0.029973	0.170367	0.267249	0.185721	0.074871	0.167782	0.037625	0.00657
-151.4778716650	59.3568840297	Alpine	0.0171	0.024978	0.13552	0.272952	0.229743	0.079705	0.154819	0.036692	0.011567	0.036924	0.272952	Herbaceous	0.0171	Herbaceous	0.007279	0.006683	0.057978	0.025685	0.059692	0.011066	0.036755	0.015324	0.004788	0.005329	0.02014	0.021485	0.107371	0.277363	0.267678	0.082625	0.130184	0.042792	0.014081	0.036282	0.277363	Herbaceous	0.02014	Herbaceous	0.014059	0.028472	0.163669	0.26854	0.191808	0.076785	0.179454	0.030593	0.009053
-151.4772015210	59.3658214019	Alpine	0.015738	0.025069	0.140621	0.264673	0.228388	0.0843	0.155268	0.035127	0.010313	0.040502	0.264673	Herbaceous	0.015738	Herbaceous	0.003477	0.006119	0.057234	0.029758	0.068704	0.015215	0.030288	0.009966	0.004249	0.004126	0.016987	0.022965	0.111595	0.264339	0.268346	0.089621	0.134278	0.039573	0.01153	0.040766	0.268346	Mixed Conifer	0.016987	Mixed Conifer	0.014489	0.027172	0.169648	0.265007	0.188431	0.078979	0.176259	0.030682	0.009095
-151.4738454530	59.4105076762	Alpine	0.014488	0.021659	0.163765	0.267851	0.20689	0.084881	0.1338	0.054076	0.008758	0.043831	0.267851	Herbaceous	0.014488	Herbaceous	0.009019	0.009246	0.056824	0.019219	0.039152	0.013077	0.014382	0.021568	0.003498	0.007904	0.017631	0.019897	0.138578	0.260782	0.227004	0.089669	0.131613	0.063173	0.011248	0.040405	0.260782	Herbaceous	0.017631	Herbaceous	0.011346	0.023422	0.188952	0.27492	0.186776	0.080093	0.135988	0.044979	0.006268
-151.4411672420	59.8394507794	Alpine	0.005811	0.057075	0.243719	0.216542	0.127517	0.086111	0.134469	0.055125	0.003208	0.070422	0.243719	Deciduous	0.005811	Deciduous	0.001951	0.029153	0.032486	0.049217	0.021756	0.008737	0.011969	0.022267	0.00111	0.019813	0.006677	0.044226	0.260364	0.193315	0.120901	0.085486	0.139438	0.068839	0.003247	0.077507	0.260364	Deciduous	0.006677	Deciduous	0.004946	0.069925	0.227075	0.239768	0.134133	0.086735	0.129501	0.041411	0.003169
-151.4356385410	59.9109342712	Alpine	0.005255	0.059716	0.239757	0.214763	0.13458	0.084712	0.132522	0.055208	0.002987	0.070501	0.239757	Deciduous	0.005255	Deciduous	0.000774	0.02851	0.029857	0.047158	0.01363	0.011302	0.013953	0.024085	0.00105	0.011047	0.005535	0.044726	0.251518	0.198596	0.140177	0.080497	0.131658	0.068682	0.002783	0.075828	0.251518	Deciduous	0.005535	Deciduous	0.004976	0.074706	0.227995	0.23093	0.128982	0.088927	0.133385	0.041734	0.003191
-151.4662965000	59.2761059072	Alpine	0.01589	0.01954	0.162559	0.270131	0.215717	0.079105	0.134157	0.052289	0.007539	0.043074	0.270131	Herbaceous	0.01589	Herbaceous	0.010174	0.007163	0.057296	0.019363	0.052062	0.008996	0.032079	0.019637	0.003552	0.006137	0.02112	0.015859	0.135809	0.270018	0.24614	0.082675	0.114389	0.061241	0.009389	0.043361	0.270018	Herbaceous	0.02112	Herbaceous	0.010659	0.023222	0.189309	0.270243	0.185294	0.075535	0.153924	0.043337	0.005689
-151.4649529320	59.2939811590	Alpine	0.01444	0.022061	0.155901	0.27617	0.215615	0.079387	0.139263	0.044344	0.007145	0.045673	0.27617	Herbaceous	0.01444	Herbaceous	0.007559	0.009349	0.058964	0.021067	0.073183	0.01203	0.025593	0.009906	0.003354	0.007342	0.018264	0.019704	0.12896	0.27774	0.250157	0.082913	0.122391	0.047594	0.008159	0.044117	0.27774	Herbaceous	0.018264	Herbaceous	0.010616	0.024418	0.182842	0.274601	0.181072	0.075861	0.156136	0.041094	0.006131
-151.4642806130	59.3029187234	Alpine	0.015073	0.023547	0.152286	0.278704	0.213374	0.078873	0.139671	0.046289	0.007466	0.044719	0.278704	Herbaceous	0.015073	Herbaceous	0.008302	0.010439	0.057037	0.019155	0.067444	0.012134	0.029015	0.010105	0.004104	0.008302	0.018994	0.022612	0.129324	0.282056	0.242885	0.082577	0.119496	0.049477	0.008785	0.043796	0.282056	Herbaceous	0.018994	Herbaceous	0.011152	0.024482	0.175248	0.275351	0.183864	0.075169	0.159846	0.043101	0.006147
-151.4609136670	59.3476059372	Alpine	0.015046	0.021945	0.160424	0.273728	0.207201	0.07906	0.136814	0.051759	0.00845	0.045572	0.273728	Herbaceous	0.015046	Herbaceous	0.00865	0.004761	0.059518	0.018862	0.031734	0.009552	0.01522	0.019594	0.005065	0.004288	0.019358	0.021927	0.130276	0.2742	0.225442	0.083026	0.129257	0.059862	0.011168	0.045483	0.2742	Herbaceous	0.019358	Herbaceous	0.010735	0.021963	0.190571	0.273256	0.18896	0.075094	0.144372	0.043656	0.005732
-151.4602392050	59.3565432598	Alpine	0.01441	0.024331	0.155193	0.275307	0.211795	0.080079	0.142021	0.043985	0.008418	0.044461	0.275307	Herbaceous	0.01441	Herbaceous	0.004934	0.009241	0.057833	0.023441	0.050432	0.013397	0.026363	0.009705	0.003805	0.00558	0.016595	0.024129	0.131508	0.279301	0.23835	0.086361	0.121228	0.048588	0.010279	0.043661	0.279301	Herbaceous	0.016595	Herbaceous	0.012224	0.024533	0.178878	0.271314	0.185239	0.073797	0.162815	0.039382	0.006557
-151.4588892060	59.3744177864	Alpine	0.015557	0.025584	0.141172	0.26668	0.225574	0.083606	0.154713	0.035428	0.010081	0.041605	0.26668	Herbaceous	0.015557	Herbaceous	0.003703	0.004265	0.052687	0.02166	0.062038	0.013805	0.030175	0.008692	0.004474	0.003773	0.017021	0.022977	0.120621	0.267231	0.257724	0.089865	0.132589	0.040158	0.010596	0.041218	0.267231	Herbaceous	0.017021	Herbaceous	0.014092	0.028191	0.161723	0.26613	0.193423	0.077347	0.176837	0.030699	0.009566
-151.4208648790	59.4094766299	Alpine	0.013997	0.024718	0.155719	0.282583	0.208483	0.080919	0.135735	0.044881	0.007854	0.045111	0.282583	Herbaceous	0.013997	Herbaceous	0.005011	0.007852	0.057663	0.019693	0.052082	0.011663	0.027859	0.009568	0.003009	0.005165	0.017334	0.026214	0.132626	0.285791	0.231603	0.086202	0.115522	0.049719	0.009156	0.045833	0.285791	Herbaceous	0.017334	Herbaceous	0.01066	0.023222	0.178813	0.279374	0.185362	0.075636	0.155949	0.040043	0.006553
-151.4201785220	59.4184134987	Alpine	0.015129	0.024223	0.16423	0.267261	0.207374	0.086317	0.133558	0.048009	0.00868	0.045218	0.267261	Herbaceous	0.015129	Herbaceous	0.009465	0.007645	0.057585	0.020313	0.042725	0.016378	0.016952	0.010701	0.004991	0.007797	0.019503	0.024861	0.13908	0.260798	0.228833	0.095041	0.12559	0.052048	0.011582	0.042662	0.260798	Herbaceous	0.019503	Herbaceous	0.010754	0.023585	0.18938	0.273723	0.185915	0.077594	0.141526	0.043971	0.005778
-151.4146744990	59.4899070861	Alpine	0.012427	0.020671	0.210961	0.267495	0.189602	0.075175	0.109083	0.062964	0.006748	0.044874	0.267495	Herbaceous	0.012427	Herbaceous	0.00337	0.004957	0.035652	0.030952	0.023586	0.014227	0.027923	0.015664	0.001688	0.004733	0.014924	0.019277	0.219225	0.251601	0.192161	0.082095	0.094048	0.075333	0.007707	0.043629	0.251601	Herbaceous	0.014924	Herbaceous	0.009931	0.022066	0.202696	0.28339	0.187043	0.068254	0.124117	0.050595	0.005789
-151.3832716790	59.8920176827	Alpine	0.004964	0.060569	0.247659	0.21595	0.131089	0.08536	0.12834	0.053841	0.002989	0.069241	0.247659	Deciduous	0.004964	Deciduous	0.000661	0.027852	0.036882	0.053487	0.014181	0.008475	0.010572	0.020999	0.000672	0.012403	0.004982	0.051473	0.267688	0.188189	0.135641	0.084977	0.123777	0.064251	0.003281	0.075741	0.267688	Deciduous	0.004982	Deciduous	0.004945	0.069665	0.227629	0.243712	0.126537	0.085742	0.132902	0.043431	0.002697
-151.4094083320	59.3286954378	Alpine	0.014039	0.020122	0.159806	0.283275	0.201801	0.077247	0.141897	0.050243	0.007297	0.044273	0.283275	Herbaceous	0.014039	Herbaceous	0.006541	0.005516	0.055857	0.018716	0.035312	0.009047	0.020953	0.019082	0.004346	0.00492	0.017378	0.016923	0.132716	0.294149	0.219811	0.077749	0.130244	0.057407	0.008879	0.044743	0.294149	Herbaceous	0.017378	Herbaceous	0.0107	0.023321	0.186897	0.2724	0.183792	0.076745	0.153549	0.043078	0.005714
-151.4059659280	59.3733806971	Alpine	0.013641	0.023738	0.156054	0.281987	0.201608	0.078434	0.144318	0.043864	0.007123	0.049233	0.281987	Herbaceous	0.013641	Herbaceous	0.006942	0.005968	0.058716	0.018581	0.043692	0.013309	0.016334	0.007168	0.002653	0.009565	0.016637	0.024141	0.12678	0.289288	0.221664	0.081665	0.135575	0.045897	0.0081	0.050252	0.289288	Herbaceous	0.016637	Herbaceous	0.010645	0.023335	0.185328	0.274687	0.181551	0.075204	0.153061	0.04183	0.006146
-151.4032054140	59.4091281947	Alpine	0.013533	0.023827	0.159112	0.286409	0.202286	0.078998	0.136862	0.044638	0.007127	0.047208	0.286409	Herbaceous	0.013533	Herbaceous	0.006504	0.006195	0.055798	0.022893	0.043705	0.012316	0.025695	0.007581	0.002609	0.007197	0.016391	0.024382	0.133301	0.298872	0.223533	0.082998	0.117578	0.047646	0.008122	0.047177	0.298872	Herbaceous	0.016391	Herbaceous	0.010675	0.023273	0.184923	0.273946	0.181038	0.074999	0.156145	0.041629	0.006132
-151.3969727340	59.4895578270	Alpine	0.012954	0.020529	0.175678	0.278825	0.205795	0.073448	0.123574	0.058483	0.007526	0.043189	0.278825	Herbaceous	0.012954	Herbaceous	0.006455	0.007676	0.037889	0.023468	0.028626	0.012549	0.027826	0.021836	0.003522	0.006293	0.015237	0.017737	0.154765	0.283122	0.223211	0.07609	0.104908	0.072896	0.009355	0.042678	0.283122	Herbaceous	0.015237	Herbaceous	0.010671	0.02332	0.196592	0.274527	0.18838	0.070805	0.142239	0.04407	0.005696
-151.3603679600	59.9542086173	Alpine	0.005755	0.066439	0.252062	0.199228	0.124563	0.092551	0.133812	0.052549	0.003249	0.069791	0.252062	Deciduous	0.005755	Deciduous	0.00247	0.029263	0.027043	0.037723	0.012697	0.011489	0.012077	0.019815	0.000809	0.00591	0.006538	0.055899	0.266196	0.189206	0.120844	0.093921	0.126947	0.064135	0.003326	0.072989	0.266196	Deciduous	0.006538	Deciduous	0.004971	0.07698	0.237927	0.209251	0.128281	0.091182	0.140678	0.040964	0.003173
-151.3910989120	59.3372824914	Alpine	0.013734	0.02017	0.163502	0.283321	0.199902	0.075607	0.141956	0.051667	0.007018	0.043124	0.283321	Herbaceous	0.013734	Herbaceous	0.00593	0.005449	0.054049	0.020396	0.032989	0.008816	0.025134	0.021961	0.003726	0.005189	0.016831	0.017154	0.135043	0.29581	0.217082	0.075816	0.129903	0.060494	0.008353	0.043514	0.29581	Herbaceous	0.016831	Herbaceous	0.010637	0.023187	0.19196	0.270832	0.182722	0.075399	0.154008	0.04284	0.005683
-151.3904061270	59.3462194916	Alpine	0.013734	0.02017	0.163502	0.283321	0.199902	0.075607	0.141956	0.051667	0.007018	0.043124	0.283321	Herbaceous	0.013734	Herbaceous	0.00593	0.005449	0.054049	0.020396	0.032989	0.008816	0.025134	0.021961	0.003726	0.005189	0.016831	0.017154	0.135043	0.29581	0.217082	0.075816	0.129903	0.060494	0.008353	0.043514	0.29581	Herbaceous	0.016831	Herbaceous	0.010637	0.023187	0.19196	0.270832	0.182722	0.075399	0.154008	0.04284	0.005683
-151.3897129750	59.3551564517	Alpine	0.013616	0.0227	0.15904	0.284271	0.199137	0.076122	0.14256	0.050263	0.007255	0.045037	0.284271	Herbaceous	0.013616	Herbaceous	0.006834	0.003194	0.061052	0.019983	0.029712	0.009197	0.016822	0.019069	0.003614	0.004496	0.016529	0.020646	0.128371	0.296047	0.214418	0.077386	0.134976	0.057435	0.008794	0.0454	0.296047	Herbaceous	0.016529	Herbaceous	0.010704	0.024753	0.189709	0.272495	0.183856	0.074858	0.150144	0.043092	0.005716
-151.3876313060	59.3819670939	Alpine	0.013015	0.024304	0.15954	0.285287	0.195453	0.076131	0.135052	0.057656	0.007442	0.046119	0.285287	Herbaceous	0.013015	Herbaceous	0.005312	0.004614	0.063715	0.016022	0.026344	0.008796	0.018821	0.036525	0.004009	0.005222	0.015312	0.022374	0.127394	0.295748	0.209081	0.078296	0.1231	0.072098	0.009151	0.047443	0.295748	Herbaceous	0.015312	Herbaceous	0.010718	0.026235	0.191685	0.274826	0.181825	0.073966	0.147004	0.043214	0.005732
-151.3869366790	59.3909038960	Alpine	0.013344	0.021143	0.159716	0.284704	0.199291	0.075717	0.14137	0.051654	0.007258	0.045802	0.284704	Herbaceous	0.013344	Herbaceous	0.006153	0.003562	0.056664	0.019666	0.029618	0.009621	0.018603	0.019342	0.003604	0.006311	0.015966	0.018923	0.132247	0.294495	0.214442	0.075487	0.132395	0.059523	0.008792	0.047729	0.294495	Herbaceous	0.015966	Herbaceous	0.010722	0.023364	0.187185	0.274913	0.18414	0.075947	0.150346	0.043786	0.005724
-151.3862416820	59.3998406589	Alpine	0.014345	0.020949	0.160009	0.279549	0.207042	0.076678	0.139956	0.050982	0.00729	0.043199	0.279549	Herbaceous	0.014345	Herbaceous	0.007296	0.005766	0.053195	0.016478	0.044486	0.009035	0.026675	0.020864	0.004344	0.005126	0.018018	0.017501	0.135321	0.288442	0.228514	0.076779	0.123973	0.059011	0.008881	0.04356	0.288442	Herbaceous	0.018018	Herbaceous	0.010672	0.024397	0.184698	0.270655	0.18557	0.076576	0.155939	0.042953	0.0057
-151.3792713400	59.4892061858	Alpine	0.011242	0.020997	0.223595	0.249387	0.173551	0.074929	0.133676	0.060746	0.006844	0.045033	0.249387	Herbaceous	0.011242	Herbaceous	0.003905	0.00402	0.03158	0.04351	0.021307	0.015789	0.015851	0.011767	0.001118	0.006343	0.013492	0.020095	0.228019	0.227928	0.173058	0.078528	0.136107	0.070307	0.007472	0.044992	0.228019	Deciduous	0.013492	Deciduous	0.008993	0.021899	0.21917	0.270846	0.174043	0.071331	0.131244	0.051185	0.006216
-151.3416992980	59.9627868015	Alpine	0.005128	0.088873	0.249547	0.190129	0.114442	0.088114	0.131388	0.0522	0.003989	0.076189	0.249547	Deciduous	0.005128	Deciduous	0.002343	0.029832	0.006177	0.024237	0.014899	0.006606	0.005406	0.017116	0.001052	0.013512	0.005708	0.080358	0.25193	0.179713	0.111433	0.084986	0.133652	0.062191	0.003876	0.086153	0.25193	Deciduous	0.005708	Deciduous	0.004548	0.097388	0.247163	0.200546	0.117452	0.091242	0.129125	0.042209	0.004102
-151.3769593390	59.2922448936	Alpine	0.012748	0.019362	0.175031	0.276001	0.202937	0.074585	0.140525	0.05141	0.006612	0.040788	0.276001	Herbaceous	0.012748	Herbaceous	0.004224	0.005328	0.023918	0.021414	0.030019	0.006354	0.021824	0.019874	0.002744	0.006049	0.014842	0.017223	0.162848	0.278137	0.221416	0.072735	0.126852	0.060462	0.007532	0.037954	0.278137	Herbaceous	0.014842	Herbaceous	0.010654	0.021501	0.187214	0.273864	0.184459	0.076436	0.154199	0.042359	0.005691
-151.3741746950	59.3279930936	Alpine	0.011701	0.022164	0.204414	0.259003	0.193106	0.077357	0.124147	0.055846	0.00615	0.046114	0.259003	Herbaceous	0.011701	Herbaceous	0.002511	0.003883	0.025509	0.02522	0.020767	0.010289	0.031837	0.01293	0.000882	0.003119	0.013076	0.022199	0.207651	0.250852	0.203293	0.079771	0.104364	0.066608	0.00656	0.045626	0.250852	Herbaceous	0.013076	Herbaceous	0.010326	0.022128	0.201177	0.267154	0.182918	0.074943	0.143929	0.045083	0.00574
-151.3734776110	59.3369300419	Alpine	0.013304	0.018713	0.172585	0.280003	0.200556	0.074585	0.138712	0.05304	0.006962	0.04154	0.280003	Herbaceous	0.013304	Herbaceous	0.006077	0.007157	0.029651	0.016893	0.022318	0.009685	0.021836	0.021055	0.00359	0.005307	0.015943	0.015651	0.155782	0.288738	0.214412	0.073464	0.125328	0.063039	0.008228	0.039414	0.288738	Herbaceous	0.015943	Herbaceous	0.010664	0.021775	0.189388	0.271267	0.186699	0.075706	0.152096	0.043041	0.005696
-151.3727801560	59.3458669499	Alpine	0.014374	0.019484	0.165693	0.27902	0.204041	0.076313	0.13867	0.051939	0.007332	0.043136	0.27902	Herbaceous	0.014374	Herbaceous	0.007438	0.007112	0.0494	0.015566	0.039053	0.009994	0.026862	0.022545	0.004477	0.005244	0.018101	0.015758	0.139219	0.286329	0.223856	0.077143	0.126148	0.060985	0.008974	0.043487	0.286329	Herbaceous	0.018101	Herbaceous	0.010646	0.023209	0.192166	0.27171	0.184227	0.075484	0.151191	0.042892	0.00569
-151.3692873220	59.3905508929	Alpine	0.01439	0.020101	0.160215	0.277526	0.209001	0.074887	0.139819	0.054216	0.007063	0.042781	0.277526	Herbaceous	0.01439	Herbaceous	0.007408	0.007699	0.053014	0.016121	0.049308	0.008925	0.027937	0.02577	0.003793	0.005266	0.018089	0.015759	0.135352	0.283892	0.232937	0.073032	0.125106	0.06477	0.008416	0.042647	0.283892	Herbaceous	0.018089	Herbaceous	0.010692	0.024442	0.185079	0.27116	0.185066	0.076741	0.154532	0.043663	0.00571
-151.3302444290	59.8820152760	Alpine	0.005007	0.060965	0.253626	0.20986	0.123768	0.092912	0.125709	0.05336	0.002807	0.071987	0.253626	Deciduous	0.005007	Deciduous	0.000658	0.027026	0.039733	0.047195	0.012785	0.011376	0.013937	0.02027	0.00166	0.015308	0.005005	0.050271	0.278848	0.188119	0.121545	0.091377	0.11949	0.062039	0.002883	0.080421	0.278848	Deciduous	0.005005	Deciduous	0.005008	0.071658	0.228405	0.231601	0.12599	0.094447	0.131928	0.04468	0.002731
-151.3266375630	59.9266891508	Alpine	0.005477	0.062137	0.246705	0.219293	0.133561	0.087078	0.122205	0.050696	0.002993	0.069855	0.246705	Deciduous	0.005477	Deciduous	0.001106	0.028509	0.035667	0.049849	0.019932	0.011024	0.016906	0.013642	0.000614	0.008497	0.005968	0.05408	0.269815	0.196739	0.137951	0.087097	0.11196	0.058905	0.002797	0.07469	0.269815	Deciduous	0.005968	Deciduous	0.004986	0.070195	0.223595	0.241847	0.129171	0.087059	0.13245	0.042487	0.00319
-151.3244687640	59.9534931509	Alpine	0.004893	0.077474	0.254896	0.190693	0.120642	0.096442	0.120326	0.05345	0.00401	0.077174	0.254896	Deciduous	0.004893	Deciduous	0.001128	0.027492	0.014465	0.027819	0.00862	0.01291	0.014508	0.019663	0.001057	0.014865	0.00531	0.072373	0.259553	0.179874	0.120038	0.096341	0.111355	0.066137	0.003906	0.085113	0.259553	Deciduous	0.00531	Deciduous	0.004476	0.082575	0.250238	0.201513	0.121245	0.096542	0.129296	0.040764	0.004114
-151.3607611320	59.2740163734	Alpine	0.014003	0.020022	0.162458	0.279362	0.201561	0.075091	0.149826	0.049177	0.007148	0.041352	0.279362	Herbaceous	0.014003	Herbaceous	0.00589	0.007852	0.047211	0.01456	0.039769	0.006406	0.011654	0.016827	0.004015	0.005688	0.016831	0.015516	0.139515	0.284952	0.222044	0.073192	0.145639	0.054996	0.008562	0.038752	0.284952	Herbaceous	0.016831	Herbaceous	0.011174	0.024527	0.185401	0.273772	0.181078	0.07699	0.154012	0.043358	0.005734
-151.3600616100	59.2829534752	Alpine	0.011973	0.018695	0.197191	0.277834	0.191684	0.071107	0.129824	0.05062	0.005813	0.045259	0.277834	Herbaceous	0.011973	Herbaceous	0.002939	0.005161	0.027538	0.029819	0.014415	0.008168	0.023455	0.013306	0.000884	0.007031	0.013267	0.016986	0.201756	0.274683	0.200152	0.069382	0.114292	0.057587	0.005928	0.045969	0.274683	Herbaceous	0.013267	Herbaceous	0.010679	0.020404	0.192625	0.280985	0.183216	0.072832	0.145357	0.043653	0.005699
-151.3551545550	59.3455120363	Alpine	0.013913	0.020007	0.164099	0.279775	0.202901	0.075151	0.144063	0.051042	0.007225	0.041824	0.279775	Herbaceous	0.013913	Herbaceous	0.006357	0.007736	0.050391	0.015815	0.039496	0.006624	0.018101	0.022344	0.004226	0.006324	0.017178	0.015666	0.138073	0.287792	0.22374	0.074807	0.133948	0.059182	0.008759	0.040855	0.287792	Herbaceous	0.017178	Herbaceous	0.010649	0.024347	0.190124	0.271757	0.182062	0.075495	0.154178	0.042903	0.00569
-151.3523423290	59.3812588982	Alpine	0.013047	0.020183	0.16549	0.279743	0.201447	0.076493	0.140566	0.05251	0.007246	0.043275	0.279743	Herbaceous	0.013047	Herbaceous	0.006317	0.005454	0.049681	0.017563	0.036049	0.009193	0.024064	0.02393	0.003654	0.005147	0.015438	0.017145	0.13878	0.286241	0.219886	0.077482	0.130348	0.062119	0.008802	0.043759	0.286241	Herbaceous	0.015438	Herbaceous	0.010656	0.023222	0.192199	0.273244	0.183008	0.075504	0.150785	0.042901	0.00569
-151.3424522900	59.5063680410	Alpine	0.014217	0.024445	0.153187	0.277477	0.213693	0.081013	0.137706	0.045132	0.008438	0.044691	0.277477	Herbaceous	0.014217	Herbaceous	0.006106	0.009244	0.061566	0.022071	0.054362	0.013784	0.021691	0.009028	0.003289	0.00542	0.017365	0.024296	0.129642	0.276853	0.237042	0.087142	0.122132	0.049486	0.010304	0.045737	0.276853	Herbaceous	0.017365	Herbaceous	0.011069	0.024595	0.176733	0.278102	0.190344	0.074883	0.15328	0.040778	0.006572
-151.3072479180	59.9441972520	Alpine	0.005352	0.067974	0.247282	0.200387	0.129422	0.093081	0.125137	0.053991	0.003977	0.073396	0.247282	Deciduous	0.005352	Deciduous	0.001315	0.02545	0.016297	0.032491	0.012541	0.0123	0.011822	0.021212	0.000594	0.009345	0.005668	0.05924	0.25689	0.184861	0.127545	0.091561	0.12446	0.065814	0.003833	0.080127	0.25689	Deciduous	0.005668	Deciduous	0.005037	0.076708	0.237673	0.215913	0.131299	0.094601	0.125814	0.042168	0.004121
-151.3065197520	59.9531317954	Alpine	0.004933	0.075848	0.254782	0.193256	0.122075	0.09592	0.118949	0.055079	0.004012	0.075147	0.254782	Deciduous	0.004933	Deciduous	0.001143	0.025399	0.01205	0.029998	0.010565	0.011309	0.012189	0.023565	0.001052	0.01256	0.005327	0.070773	0.257566	0.179987	0.123023	0.096458	0.111603	0.069424	0.00392	0.08192	0.257566	Deciduous	0.005327	Deciduous	0.004538	0.080923	0.251999	0.206525	0.121127	0.095381	0.126295	0.040735	0.004104
-151.3424690120	59.2825968419	Alpine	0.011416	0.01859	0.200348	0.276503	0.192101	0.071802	0.129462	0.049747	0.00579	0.044241	0.276503	Herbaceous	0.011416	Herbaceous	0.001984	0.003131	0.030073	0.029679	0.014435	0.007668	0.018904	0.013804	0.000851	0.006202	0.011263	0.018191	0.205829	0.269453	0.19912	0.070894	0.116693	0.057844	0.00589	0.044824	0.269453	Herbaceous	0.011263	Herbaceous	0.011569	0.01899	0.194867	0.283553	0.185082	0.07271	0.14223	0.04165	0.00569
-151.3417644650	59.2915338092	Alpine	0.012138	0.018184	0.19798	0.27415	0.194119	0.073562	0.126195	0.052188	0.00586	0.045625	0.27415	Herbaceous	0.012138	Herbaceous	0.004464	0.004491	0.032166	0.035936	0.016686	0.009854	0.030797	0.016458	0.000948	0.005587	0.014052	0.017338	0.206981	0.265295	0.202763	0.072587	0.107086	0.062007	0.006024	0.045865	0.265295	Herbaceous	0.014052	Herbaceous	0.010223	0.019029	0.188978	0.283005	0.185475	0.074537	0.145303	0.042368	0.005696
-151.3361146150	59.3630280744	Alpine	0.013867	0.019394	0.163834	0.276956	0.205829	0.077997	0.138985	0.053309	0.007071	0.042758	0.276956	Herbaceous	0.013867	Herbaceous	0.006896	0.007118	0.051135	0.016494	0.038753	0.010473	0.027351	0.02692	0.003862	0.005966	0.017067	0.016952	0.138207	0.282334	0.228408	0.079476	0.1236	0.063679	0.008445	0.041831	0.282334	Herbaceous	0.017067	Herbaceous	0.010667	0.021836	0.189461	0.271578	0.183251	0.076517	0.154371	0.042938	0.005696
-151.3325712530	59.4077106904	Alpine	0.012605	0.022183	0.165647	0.282606	0.195183	0.074799	0.135354	0.060507	0.006821	0.044295	0.282606	Herbaceous	0.012605	Herbaceous	0.004394	0.003854	0.046509	0.019399	0.017858	0.006022	0.023405	0.038928	0.002552	0.005705	0.014519	0.021084	0.141925	0.293723	0.204455	0.073923	0.119571	0.078018	0.007938	0.044845	0.293723	Herbaceous	0.014519	Herbaceous	0.010691	0.023281	0.189368	0.27149	0.185912	0.075675	0.151138	0.042997	0.005704
-151.3268822360	59.4792008684	Alpine	0.014532	0.02608	0.151613	0.277699	0.213343	0.081442	0.136094	0.04439	0.008744	0.046063	0.277699	Herbaceous	0.014532	Herbaceous	0.004589	0.006115	0.06065	0.026314	0.052047	0.015884	0.034715	0.011406	0.004285	0.006271	0.015897	0.027535	0.12627	0.284442	0.238435	0.088816	0.112236	0.050546	0.010906	0.044917	0.284442	Herbaceous	0.015897	Herbaceous	0.013167	0.024626	0.176957	0.270956	0.188251	0.074068	0.159952	0.038233	0.006581
-151.3254561900	59.4970730367	Alpine	0.018309	0.027631	0.112381	0.265227	0.248055	0.086475	0.161291	0.030331	0.014135	0.036164	0.265227	Herbaceous	0.018309	Herbaceous	0.004889	0.004375	0.073115	0.030696	0.071276	0.016187	0.040743	0.001247	0.007997	0.00781	0.021025	0.027604	0.064808	0.273005	0.296315	0.092128	0.142962	0.030745	0.019074	0.032335	0.296315	Mixed Conifer	0.021025	Mixed Conifer	0.015594	0.027657	0.159954	0.25745	0.199796	0.080822	0.179619	0.029918	0.009196
-151.2929632420	59.8991609453	Alpine	0.004332	0.060786	0.24663	0.211949	0.141572	0.09188	0.105184	0.056814	0.002817	0.078037	0.24663	Deciduous	0.004332	Deciduous	0.001439	0.03013	0.030648	0.057762	0.020863	0.014797	0.014025	0.021399	0.000123	0.014291	0.003621	0.051794	0.264172	0.184295	0.149236	0.092058	0.097079	0.07011	0.002881	0.084754	0.264172	Deciduous	0.003621	Deciduous	0.005044	0.069778	0.229088	0.239602	0.133907	0.091701	0.113289	0.043518	0.002753
-151.2893041410	59.9438335791	Alpine	0.005159	0.076798	0.2544	0.195033	0.125547	0.095921	0.114635	0.053735	0.004242	0.07453	0.2544	Deciduous	0.005159	Deciduous	0.001614	0.020414	0.018175	0.031376	0.007993	0.01038	0.011349	0.018718	0.000861	0.009561	0.005831	0.074048	0.261526	0.176121	0.124881	0.098284	0.10862	0.065298	0.003903	0.081487	0.261526	Deciduous	0.005831	Deciduous	0.004488	0.079548	0.247274	0.213945	0.126213	0.093557	0.12065	0.042172	0.00458
-151.2871039300	59.9706368381	Alpine	0.005039	0.088699	0.251233	0.178387	0.112996	0.09975	0.127348	0.053779	0.003271	0.079498	0.251233	Deciduous	0.005039	Deciduous	0.002102	0.029563	0.012938	0.03242	0.014587	0.010323	0.012627	0.022189	0.00161	0.015453	0.005521	0.089993	0.249286	0.161449	0.106604	0.105947	0.125448	0.065273	0.00243	0.088049	0.249286	Deciduous	0.005521	Deciduous	0.004558	0.087404	0.253179	0.195325	0.119389	0.093553	0.129249	0.042285	0.004111
-151.3255856140	59.2733009258	Alpine	0.011963	0.017906	0.194533	0.275398	0.199685	0.072259	0.127178	0.051111	0.006066	0.043901	0.275398	Herbaceous	0.011963	Herbaceous	0.004273	0.006812	0.028504	0.035295	0.024787	0.007871	0.028278	0.014616	0.001415	0.005557	0.013255	0.015627	0.199096	0.269631	0.213848	0.070656	0.109023	0.059197	0.006435	0.043232	0.269631	Herbaceous	0.013255	Herbaceous	0.010672	0.020185	0.189969	0.281164	0.185523	0.073862	0.145333	0.043025	0.005698
-151.3213270190	59.3269217971	Alpine	0.014219	0.018522	0.163176	0.276946	0.210441	0.074624	0.137899	0.054976	0.007321	0.041876	0.276946	Herbaceous	0.014219	Herbaceous	0.008259	0.007867	0.048018	0.022908	0.048392	0.011106	0.025887	0.023456	0.004446	0.005484	0.017772	0.014122	0.139035	0.281929	0.233248	0.074518	0.123725	0.065752	0.00895	0.040948	0.281929	Herbaceous	0.017772	Herbaceous	0.010666	0.022921	0.187318	0.271962	0.187634	0.07473	0.152072	0.0442	0.005693
-151.3206159350	59.3358584656	Alpine	0.014146	0.019916	0.160176	0.275425	0.209275	0.075387	0.140921	0.05554	0.008023	0.041191	0.275425	Herbaceous	0.014146	Herbaceous	0.007492	0.007271	0.051293	0.016229	0.045154	0.007064	0.027584	0.025336	0.006145	0.005875	0.017636	0.016894	0.130206	0.278993	0.235538	0.076211	0.127657	0.066929	0.010357	0.03958	0.278993	Herbaceous	0.017636	Herbaceous	0.010656	0.022938	0.190147	0.271857	0.183012	0.074563	0.154186	0.04415	0.005689
-151.3199044730	59.3447950936	Alpine	0.0142	0.019936	0.160185	0.274765	0.209588	0.077275	0.139421	0.055426	0.008335	0.040868	0.274765	Herbaceous	0.0142	Herbaceous	0.007605	0.007254	0.051002	0.017069	0.043327	0.008546	0.027297	0.026008	0.006898	0.005965	0.017748	0.016942	0.130284	0.277754	0.236223	0.079083	0.124695	0.067345	0.010983	0.038943	0.277754	Herbaceous	0.017748	Herbaceous	0.010653	0.022931	0.190085	0.271776	0.182954	0.075467	0.154147	0.043508	0.005687
-151.3191926340	59.3537316814	Alpine	0.013743	0.020453	0.16332	0.279663	0.205869	0.077548	0.135335	0.053741	0.007282	0.043047	0.279663	Herbaceous	0.013743	Herbaceous	0.007087	0.003868	0.05196	0.018721	0.03818	0.009101	0.025374	0.022625	0.003651	0.004399	0.016816	0.019088	0.137202	0.285709	0.22615	0.079514	0.11976	0.064457	0.008868	0.042437	0.285709	Herbaceous	0.016816	Herbaceous	0.010671	0.021818	0.189437	0.273617	0.185588	0.075582	0.15091	0.043025	0.005695
-151.3177678210	59.3716047370	Alpine	0.013548	0.019218	0.158028	0.275059	0.211403	0.079757	0.13831	0.053124	0.008328	0.043227	0.275059	Herbaceous	0.013548	Herbaceous	0.005443	0.006993	0.054837	0.016663	0.044442	0.010744	0.026703	0.026073	0.006885	0.00536	0.016405	0.015417	0.130999	0.278966	0.23557	0.081849	0.123358	0.06383	0.010943	0.042663	0.278966	Herbaceous	0.016405	Herbaceous	0.01069	0.023019	0.185056	0.271152	0.187235	0.077665	0.153262	0.042418	0.005713
-151.3163414940	59.3894776339	Alpine	0.015204	0.020875	0.160449	0.277969	0.19906	0.080936	0.141512	0.051359	0.008058	0.044578	0.277969	Herbaceous	0.015204	Herbaceous	0.010693	0.008783	0.055008	0.018221	0.033684	0.01349	0.019132	0.021387	0.005522	0.007027	0.019749	0.019799	0.133203	0.282567	0.216174	0.084905	0.12974	0.05824	0.010387	0.045235	0.282567	Herbaceous	0.019749	Herbaceous	0.010659	0.021952	0.187695	0.27337	0.181945	0.076966	0.153284	0.044478	0.00573
-151.3099042140	59.4699037497	Alpine	0.014713	0.021726	0.157385	0.279762	0.205115	0.078925	0.136396	0.053267	0.007716	0.044996	0.279762	Herbaceous	0.014713	Herbaceous	0.009244	0.007465	0.058709	0.022569	0.036971	0.011326	0.023197	0.020555	0.004046	0.007247	0.01868	0.02145	0.131204	0.28164	0.225584	0.081733	0.122599	0.061443	0.009692	0.045975	0.28164	Herbaceous	0.01868	Herbaceous	0.010746	0.022001	0.183567	0.277883	0.184645	0.076117	0.150192	0.04509	0.00574
-151.3091870550	59.4788397948	Alpine	0.017182	0.02513	0.113045	0.261359	0.252458	0.084728	0.164938	0.034479	0.012497	0.034183	0.261359	Herbaceous	0.017182	Herbaceous	0.004633	0.006046	0.066758	0.022138	0.082456	0.01529	0.036852	0.007694	0.005849	0.006053	0.019895	0.021604	0.06858	0.263104	0.305804	0.087908	0.145038	0.038563	0.016371	0.033133	0.305804	Mixed Conifer	0.019895	Mixed Conifer	0.01447	0.028656	0.157509	0.259615	0.199112	0.081548	0.184838	0.030395	0.008624
-151.3029961280	59.3354965311	Alpine	0.014599	0.020147	0.160442	0.275254	0.21025	0.074374	0.135281	0.057307	0.007394	0.044951	0.275254	Herbaceous	0.014599	Herbaceous	0.008244	0.00964	0.050768	0.022293	0.049109	0.011021	0.022685	0.024272	0.004455	0.005837	0.018417	0.014292	0.136137	0.276655	0.234701	0.072358	0.124048	0.069289	0.009045	0.045058	0.276655	Herbaceous	0.018417	Herbaceous	0.010781	0.026002	0.184748	0.273854	0.185799	0.076391	0.146513	0.045324	0.005744
-151.3022799980	59.3444330646	Alpine	0.012551	0.019463	0.174751	0.275646	0.200634	0.077931	0.122932	0.051949	0.007197	0.056947	0.275646	Herbaceous	0.012551	Herbaceous	0.003457	0.006118	0.029638	0.019872	0.024614	0.011695	0.02449	0.018206	0.003098	0.006329	0.01425	0.016408	0.160662	0.276765	0.213929	0.077784	0.10895	0.060845	0.008586	0.061821	0.276765	Herbaceous	0.01425	Herbaceous	0.010851	0.022519	0.188839	0.274527	0.187339	0.078078	0.136914	0.043054	0.005808
-151.3001293260	59.3712424239	Alpine	0.015184	0.022398	0.159671	0.27882	0.200254	0.0801	0.138233	0.052905	0.007861	0.044574	0.27882	Herbaceous	0.015184	Herbaceous	0.009161	0.006966	0.054881	0.015642	0.028828	0.012069	0.023125	0.025754	0.00566	0.005923	0.019649	0.021724	0.133948	0.284819	0.216429	0.084274	0.122695	0.062035	0.01	0.044427	0.284819	Herbaceous	0.019649	Herbaceous	0.010718	0.023072	0.185395	0.27282	0.184079	0.075926	0.153772	0.043774	0.005722
-151.2986936400	59.3891151312	Alpine	0.014966	0.023588	0.154936	0.277805	0.203155	0.083623	0.139708	0.047418	0.006672	0.048128	0.277805	Herbaceous	0.014966	Herbaceous	0.008748	0.008768	0.063112	0.021544	0.043781	0.015735	0.027911	0.015523	0.002786	0.011475	0.019283	0.021334	0.126087	0.285321	0.226774	0.090284	0.122592	0.053601	0.007613	0.047112	0.285321	Herbaceous	0.019283	Herbaceous	0.01065	0.025843	0.183785	0.27029	0.179536	0.076961	0.156824	0.041236	0.005731
-151.2979752240	59.3980514257	Alpine	0.014182	0.025431	0.151569	0.280991	0.203907	0.081096	0.142547	0.047957	0.007884	0.044437	0.280991	Herbaceous	0.014182	Herbaceous	0.008199	0.011066	0.06083	0.021533	0.050009	0.016157	0.025781	0.016871	0.004505	0.007821	0.017681	0.022337	0.125583	0.287845	0.226609	0.087228	0.125534	0.054229	0.009631	0.043323	0.287845	Herbaceous	0.017681	Herbaceous	0.010683	0.028526	0.177555	0.274136	0.181204	0.074964	0.159559	0.041685	0.006137
-151.2929356020	59.4606044034	Alpine	0.0135	0.023862	0.153964	0.269861	0.200733	0.080393	0.141834	0.054162	0.00653	0.05516	0.269861	Herbaceous	0.0135	Herbaceous	0.00742	0.009472	0.065842	0.024861	0.039229	0.009853	0.022379	0.025621	0.001134	0.008792	0.017102	0.021277	0.12467	0.267675	0.220027	0.084297	0.134276	0.064764	0.006834	0.059077	0.267675	Herbaceous	0.017102	Herbaceous	0.009898	0.026446	0.183258	0.272046	0.181439	0.076489	0.149392	0.04356	0.006227
-151.2922141220	59.4695403905	Alpine	0.017384	0.020144	0.1155	0.279121	0.247076	0.082011	0.135032	0.044883	0.009784	0.049065	0.279121	Herbaceous	0.017384	Herbaceous	0.006392	0.007268	0.052296	0.025982	0.078418	0.007675	0.038276	0.014774	0.00741	0.003003	0.020574	0.015226	0.085627	0.274448	0.298429	0.082518	0.109433	0.053271	0.012852	0.047622	0.298429	Mixed Conifer	0.020574	Mixed Conifer	0.014194	0.025061	0.145373	0.283793	0.195723	0.081505	0.160631	0.036496	0.006717
-151.2914922570	59.4784763402	Alpine	0.013991	0.024309	0.147035	0.274035	0.213155	0.080073	0.144959	0.046451	0.007528	0.048464	0.274035	Herbaceous	0.013991	Herbaceous	0.006067	0.009001	0.059695	0.021816	0.058065	0.01221	0.026537	0.01163	0.002952	0.006668	0.01633	0.022485	0.120426	0.276513	0.241963	0.085714	0.127983	0.05106	0.008888	0.048637	0.276513	Herbaceous	0.01633	Herbaceous	0.011652	0.026133	0.173645	0.271557	0.184347	0.074431	0.161935	0.041842	0.006168
-151.2571252110	59.8984273391	Alpine	0.00527	0.061612	0.257857	0.211141	0.134632	0.093986	0.112827	0.05287	0.003231	0.066572	0.257857	Deciduous	0.00527	Deciduous	0.000773	0.025763	0.035035	0.041028	0.016488	0.011031	0.022612	0.018181	0.000686	0.007048	0.005554	0.051475	0.27755	0.199064	0.138611	0.095181	0.096839	0.062651	0.003291	0.069785	0.27755	Deciduous	0.005554	Deciduous	0.004987	0.07175	0.238164	0.223218	0.130654	0.09279	0.128815	0.04309	0.003171
-151.2911293440	59.2636392428	Alpine	0.011078	0.020568	0.212278	0.273242	0.180896	0.071454	0.123904	0.057322	0.006134	0.043125	0.273242	Herbaceous	0.011078	Herbaceous	0.001928	0.005035	0.024006	0.030864	0.014808	0.010927	0.026411	0.01894	0.001497	0.008273	0.012271	0.019206	0.2116	0.273702	0.189191	0.068556	0.110604	0.068073	0.006502	0.040295	0.273702	Herbaceous	0.012271	Herbaceous	0.009884	0.02193	0.212955	0.272782	0.172601	0.074351	0.137204	0.046572	0.005765
-151.2904115960	59.2725760110	Alpine	0.011324	0.018468	0.218198	0.267376	0.183676	0.07068	0.12392	0.057041	0.005864	0.043454	0.267376	Herbaceous	0.011324	Herbaceous	0.003074	0.008115	0.025362	0.036693	0.020081	0.010636	0.023194	0.015651	0.000924	0.007894	0.013248	0.016455	0.212819	0.260818	0.195283	0.068243	0.117918	0.066353	0.005981	0.042883	0.260818	Herbaceous	0.013248	Herbaceous	0.0094	0.02048	0.223576	0.273934	0.172069	0.073118	0.129922	0.04773	0.005747
-151.2896934690	59.2815127374	Alpine	0.010197	0.019217	0.215182	0.270759	0.180976	0.071044	0.128924	0.054185	0.00604	0.043476	0.270759	Herbaceous	0.010197	Herbaceous	0.001437	0.005254	0.019173	0.034914	0.012156	0.00908	0.006376	0.014634	0.000889	0.006739	0.010558	0.018016	0.209351	0.264505	0.187956	0.070966	0.128292	0.062715	0.006347	0.041295	0.264505	Herbaceous	0.010558	Herbaceous	0.009835	0.020419	0.221012	0.277014	0.173996	0.071122	0.129556	0.045656	0.005734
-151.2846559020	59.3440686639	Alpine	0.014573	0.021321	0.155916	0.270351	0.206233	0.075855	0.145184	0.056825	0.00816	0.045581	0.270351	Herbaceous	0.014573	Herbaceous	0.009694	0.010352	0.051881	0.015399	0.031346	0.00972	0.020144	0.028298	0.006415	0.004162	0.018905	0.018236	0.128123	0.273955	0.22408	0.07481	0.135685	0.069884	0.01061	0.045712	0.273955	Herbaceous	0.018905	Herbaceous	0.010241	0.024407	0.18371	0.266747	0.188386	0.0769	0.154684	0.043765	0.005709
-151.2839347220	59.3530050618	Alpine	0.014826	0.020957	0.159366	0.280844	0.201802	0.082924	0.135644	0.052079	0.008096	0.043463	0.280844	Herbaceous	0.014826	Herbaceous	0.009655	0.006185	0.058165	0.020241	0.034537	0.015782	0.023273	0.023863	0.005601	0.004748	0.018966	0.020049	0.12903	0.287692	0.220065	0.090153	0.120144	0.061066	0.010488	0.042346	0.287692	Herbaceous	0.018966	Herbaceous	0.010686	0.021864	0.189702	0.273996	0.183538	0.075694	0.151143	0.043093	0.005704
-151.2817688810	59.3798140153	Alpine	0.013939	0.02389	0.160715	0.276116	0.202869	0.085254	0.13543	0.046717	0.00746	0.04761	0.276116	Herbaceous	0.013939	Herbaceous	0.007556	0.007674	0.05558	0.021866	0.042507	0.018375	0.029001	0.013586	0.00403	0.0097	0.017241	0.023107	0.133993	0.284789	0.224244	0.093643	0.114313	0.05162	0.009197	0.047854	0.284789	Herbaceous	0.017241	Herbaceous	0.010637	0.024674	0.187438	0.267443	0.181493	0.076865	0.156547	0.041814	0.005724
-151.2803230690	59.3976864527	Alpine	0.014141	0.025651	0.150946	0.283897	0.203743	0.083168	0.139292	0.045329	0.007593	0.04624	0.283897	Herbaceous	0.014141	Herbaceous	0.007999	0.008431	0.055661	0.021117	0.048146	0.017424	0.027397	0.012968	0.003748	0.009063	0.017566	0.022719	0.12978	0.290828	0.225759	0.091143	0.118578	0.0495	0.009033	0.045094	0.290828	Herbaceous	0.017566	Herbaceous	0.010716	0.028583	0.172112	0.276965	0.181728	0.075193	0.160006	0.041158	0.006152
-151.2774268270	59.4334308590	Alpine	0.015585	0.021185	0.120334	0.275934	0.235328	0.082659	0.142682	0.042789	0.008611	0.054893	0.275934	Herbaceous	0.015585	Herbaceous	0.00469	0.008131	0.052659	0.024234	0.0652	0.00797	0.034751	0.011351	0.004141	0.00737	0.017777	0.01611	0.091602	0.273394	0.275982	0.087014	0.122108	0.047844	0.010521	0.057647	0.275982	Mixed Conifer	0.017777	Mixed Conifer	0.013394	0.026261	0.149065	0.278473	0.194673	0.078303	0.163257	0.037734	0.0067
-151.2759763930	59.4513028310	Alpine	0.015811	0.020878	0.138731	0.280475	0.224375	0.081332	0.136812	0.041038	0.008567	0.051981	0.280475	Herbaceous	0.015811	Herbaceous	0.006258	0.011453	0.053988	0.029179	0.055885	0.012262	0.038555	0.009861	0.004188	0.003981	0.01837	0.016712	0.113683	0.287221	0.258314	0.086988	0.110084	0.044044	0.010496	0.054087	0.287221	Herbaceous	0.01837	Herbaceous	0.013252	0.025044	0.163779	0.273729	0.190437	0.075675	0.163539	0.038032	0.006637
-151.2752505960	59.4602387599	Alpine	0.016003	0.01937	0.134899	0.270862	0.236328	0.080566	0.140299	0.044974	0.008617	0.048083	0.270862	Herbaceous	0.016003	Herbaceous	0.005232	0.010915	0.051563	0.023687	0.074013	0.008143	0.035326	0.014807	0.005396	0.005632	0.018692	0.012597	0.113116	0.266797	0.281331	0.084179	0.114588	0.051193	0.010567	0.04694	0.281331	Mixed Conifer	0.018692	Mixed Conifer	0.013314	0.026144	0.156683	0.274926	0.191325	0.076953	0.166009	0.038755	0.006666
-151.2745244130	59.4691746511	Alpine	0.014293	0.020877	0.1434	0.276022	0.208724	0.081475	0.148607	0.050606	0.007701	0.048294	0.276022	Herbaceous	0.014293	Herbaceous	0.007409	0.009483	0.058258	0.020508	0.039168	0.008062	0.01905	0.024324	0.003977	0.005765	0.017319	0.018224	0.110843	0.278731	0.231877	0.084592	0.141303	0.058432	0.009636	0.049043	0.278731	Herbaceous	0.017319	Herbaceous	0.011268	0.02353	0.175957	0.273313	0.185571	0.078358	0.155911	0.042781	0.005766
-151.2730708860	59.4870463207	Alpine	0.014369	0.02475	0.148327	0.281332	0.213772	0.077522	0.143498	0.04652	0.007283	0.042629	0.281332	Herbaceous	0.014369	Herbaceous	0.006564	0.010725	0.061513	0.019168	0.061822	0.013461	0.026108	0.012983	0.00365	0.008252	0.017177	0.022527	0.12024	0.288024	0.244616	0.082162	0.122818	0.052362	0.00845	0.041623	0.288024	Herbaceous	0.017177	Herbaceous	0.011561	0.026974	0.176413	0.274639	0.182929	0.072882	0.164177	0.040677	0.006115
-151.2429283370	59.8533850668	Alpine	0.00565	0.067926	0.24042	0.203269	0.133234	0.099856	0.116562	0.054952	0.003068	0.075062	0.24042	Deciduous	0.00565	Deciduous	0.001288	0.035434	0.019152	0.045327	0.011771	0.011967	0.015186	0.020095	0.000576	0.010929	0.006255	0.059773	0.243213	0.189866	0.138083	0.105756	0.107321	0.065623	0.003387	0.080722	0.243213	Deciduous	0.006255	Deciduous	0.005044	0.076079	0.237627	0.216673	0.128385	0.093957	0.125803	0.04428	0.00275
-151.2721023780	59.2811466346	Alpine	0.009998	0.019843	0.213175	0.268291	0.183947	0.072747	0.127394	0.054343	0.006058	0.044205	0.268291	Herbaceous	0.009998	Herbaceous	0.001392	0.005592	0.021616	0.041386	0.017083	0.009946	0.008913	0.013824	0.000901	0.007308	0.01062	0.019274	0.205379	0.259622	0.193927	0.074382	0.125258	0.062374	0.006382	0.042781	0.259622	Herbaceous	0.01062	Herbaceous	0.009376	0.020411	0.220971	0.27696	0.173966	0.071111	0.12953	0.046312	0.005733
-151.2692074330	59.3168927423	Alpine	0.009103	0.023076	0.21144	0.260648	0.172925	0.074222	0.138022	0.05827	0.005857	0.046437	0.260648	Herbaceous	0.009103	Herbaceous	0.001839	0.003708	0.020761	0.038119	0.021923	0.011973	0.010924	0.025889	0.000688	0.007418	0.009258	0.022858	0.208871	0.248956	0.168984	0.075411	0.142622	0.071337	0.00552	0.046183	0.248956	Herbaceous	0.009258	Herbaceous	0.008947	0.023293	0.214008	0.27234	0.176867	0.073033	0.133423	0.045203	0.006195
-151.2684827360	59.3258291662	Alpine	0.013455	0.018951	0.166166	0.285268	0.203582	0.076475	0.128505	0.056729	0.008061	0.042809	0.285268	Herbaceous	0.013455	Herbaceous	0.008569	0.005051	0.053736	0.015882	0.027687	0.015772	0.0182	0.025552	0.005535	0.006437	0.015741	0.017406	0.142555	0.287943	0.216912	0.078948	0.117256	0.071012	0.010413	0.041814	0.287943	Herbaceous	0.015741	Herbaceous	0.011168	0.020496	0.189778	0.282592	0.190251	0.074001	0.139755	0.042446	0.005709
-151.2655801030	59.3615744556	Alpine	0.014788	0.022585	0.161082	0.276273	0.20128	0.081328	0.135867	0.052246	0.008408	0.046144	0.276273	Herbaceous	0.014788	Herbaceous	0.009483	0.006326	0.053492	0.019149	0.02702	0.013108	0.021548	0.022824	0.006314	0.007554	0.018845	0.021869	0.134599	0.279377	0.218205	0.086646	0.121215	0.060658	0.011085	0.047501	0.279377	Herbaceous	0.018845	Herbaceous	0.010731	0.0233	0.187566	0.273169	0.184355	0.076009	0.150519	0.043833	0.005731
-151.2648534810	59.3705106773	Alpine	0.015102	0.023242	0.160182	0.278157	0.201972	0.081177	0.135067	0.052139	0.007548	0.045415	0.278157	Herbaceous	0.015102	Herbaceous	0.008925	0.005196	0.055586	0.014597	0.035087	0.013425	0.028291	0.021807	0.004837	0.006082	0.019556	0.023416	0.134904	0.284607	0.222186	0.085477	0.113575	0.059947	0.009373	0.046959	0.284607	Herbaceous	0.019556	Herbaceous	0.010648	0.023068	0.185459	0.271707	0.181758	0.076877	0.156559	0.04433	0.005723
-151.2633990790	59.3883830016	Alpine	0.014569	0.023891	0.154703	0.277558	0.215059	0.082645	0.133713	0.046303	0.006929	0.044631	0.277558	Herbaceous	0.014569	Herbaceous	0.00766	0.006143	0.058513	0.017481	0.069291	0.015297	0.033789	0.01029	0.002735	0.008469	0.018553	0.023431	0.126912	0.281205	0.249524	0.090543	0.108228	0.051729	0.007739	0.042138	0.281205	Herbaceous	0.018553	Herbaceous	0.010585	0.024351	0.182494	0.273912	0.180594	0.074747	0.159197	0.040877	0.006118
-151.2597563010	59.4330631254	Alpine	0.015246	0.021542	0.137035	0.273965	0.221293	0.083263	0.145286	0.041961	0.0088	0.051609	0.273965	Herbaceous	0.015246	Herbaceous	0.004848	0.00917	0.055651	0.024216	0.050615	0.013509	0.023679	0.010609	0.004672	0.00578	0.017169	0.016915	0.110921	0.272717	0.253412	0.090475	0.130122	0.045194	0.010928	0.052147	0.272717	Herbaceous	0.017169	Herbaceous	0.013324	0.026168	0.163149	0.275212	0.189175	0.076052	0.16045	0.038729	0.006671
-151.2582964740	59.4509349045	Alpine	0.015962	0.019433	0.138612	0.273465	0.234823	0.07949	0.136595	0.044113	0.008126	0.04938	0.273465	Herbaceous	0.015962	Herbaceous	0.007099	0.011051	0.057342	0.022984	0.075354	0.006499	0.033411	0.011896	0.004815	0.006421	0.019835	0.012603	0.114821	0.270673	0.281178	0.082198	0.111026	0.048913	0.01004	0.048712	0.281178	Mixed Conifer	0.019835	Mixed Conifer	0.01209	0.026263	0.162402	0.276256	0.188467	0.076783	0.162163	0.039314	0.006212
-151.2561038170	59.4777422881	Alpine	0.013776	0.020216	0.156762	0.281529	0.20745	0.077555	0.136711	0.055219	0.007051	0.043731	0.281529	Herbaceous	0.013776	Herbaceous	0.007082	0.007886	0.059183	0.018264	0.042874	0.010718	0.020482	0.026448	0.003052	0.005139	0.016824	0.018472	0.128357	0.289563	0.228265	0.078136	0.122296	0.065326	0.00837	0.04439	0.289563	Herbaceous	0.016824	Herbaceous	0.010727	0.02196	0.185167	0.273496	0.186635	0.076974	0.151126	0.045112	0.005731
-151.2553721520	59.4866780075	Alpine	0.00804	0.022179	0.224648	0.260672	0.163487	0.070544	0.141136	0.058216	0.005973	0.045104	0.260672	Herbaceous	0.00804	Herbaceous	0.000808	0.00487	0.01512	0.026888	0.018903	0.013586	0.012665	0.011243	0.001281	0.010935	0.008105	0.022443	0.22113	0.2546	0.164369	0.06966	0.141668	0.064419	0.005361	0.048244	0.2546	Herbaceous	0.008105	Herbaceous	0.007976	0.021915	0.228167	0.266744	0.162605	0.071428	0.140604	0.052013	0.006585
-151.2574190750	59.2450317718	Alpine	0.011335	0.020692	0.209314	0.264397	0.189373	0.072059	0.125366	0.05987	0.006144	0.04145	0.264397	Herbaceous	0.011335	Herbaceous	0.002258	0.005108	0.026649	0.031474	0.025118	0.010103	0.027719	0.020183	0.00148	0.007073	0.013268	0.019514	0.206481	0.256642	0.206113	0.071067	0.111017	0.071328	0.006546	0.038023	0.256642	Herbaceous	0.013268	Herbaceous	0.009401	0.02187	0.212146	0.272152	0.172633	0.073051	0.139715	0.048412	0.005742
-151.2566928010	59.2539684334	Alpine	0.012359	0.01841	0.212316	0.270184	0.188933	0.07138	0.121154	0.058402	0.006386	0.040475	0.270184	Herbaceous	0.012359	Herbaceous	0.00432	0.007987	0.021799	0.031254	0.033535	0.00919	0.036517	0.018988	0.002076	0.007202	0.014886	0.016424	0.209509	0.268374	0.205714	0.068867	0.102958	0.069183	0.007045	0.03704	0.268374	Herbaceous	0.014886	Herbaceous	0.009832	0.020395	0.215124	0.271995	0.172153	0.073893	0.13935	0.047621	0.005727
-151.2552391000	59.2718416297	Alpine	0.010813	0.020731	0.211545	0.267633	0.182092	0.072983	0.128888	0.054954	0.00608	0.044281	0.267633	Herbaceous	0.010813	Herbaceous	0.002487	0.003857	0.022757	0.036662	0.016117	0.009757	0.019563	0.014799	0.000929	0.006566	0.011766	0.019729	0.209548	0.264378	0.191693	0.072862	0.11811	0.063483	0.006419	0.042011	0.264378	Herbaceous	0.011766	Herbaceous	0.00986	0.021732	0.213541	0.270888	0.172491	0.073103	0.139667	0.046425	0.005741
-151.2508687410	59.3254602153	Alpine	0.015242	0.020636	0.15999	0.277555	0.201041	0.078899	0.142361	0.05414	0.007854	0.04228	0.277555	Herbaceous	0.015242	Herbaceous	0.00953	0.007829	0.054007	0.016203	0.033182	0.011319	0.024285	0.030559	0.005754	0.005233	0.019811	0.018294	0.132529	0.282806	0.21875	0.081268	0.130325	0.065336	0.010012	0.04087	0.282806	Herbaceous	0.019811	Herbaceous	0.010673	0.022977	0.187451	0.272305	0.183332	0.076531	0.154398	0.042944	0.005697
-151.2501389960	59.3343965020	Alpine	0.01523	0.020882	0.162488	0.279381	0.198993	0.082108	0.137183	0.053791	0.008124	0.04182	0.279381	Herbaceous	0.01523	Herbaceous	0.011478	0.006039	0.04914	0.018092	0.02827	0.016702	0.027707	0.02765	0.005739	0.005366	0.019778	0.019906	0.135335	0.284848	0.214506	0.087615	0.123262	0.065133	0.010546	0.039072	0.284848	Herbaceous	0.019778	Herbaceous	0.010682	0.021857	0.189642	0.273913	0.183479	0.076602	0.151104	0.042448	0.005703
-151.2464844510	59.3790773293	Alpine	0.014608	0.02459	0.159937	0.276383	0.200911	0.08285	0.139112	0.046674	0.007169	0.047767	0.276383	Herbaceous	0.014608	Herbaceous	0.007733	0.007658	0.056663	0.021428	0.037117	0.014448	0.027229	0.011437	0.003911	0.009081	0.018564	0.023331	0.134117	0.288261	0.222248	0.088724	0.118005	0.050928	0.008606	0.047216	0.288261	Herbaceous	0.018564	Herbaceous	0.010652	0.025848	0.185758	0.264504	0.179575	0.076976	0.160219	0.042419	0.005733
-151.2428201860	59.4237571641	Alpine	0.015049	0.019894	0.123618	0.294387	0.224085	0.088273	0.123279	0.045997	0.007108	0.058309	0.294387	Herbaceous	0.015049	Herbaceous	0.005862	0.009514	0.051652	0.023931	0.04648	0.013749	0.045955	0.017387	0.001683	0.012406	0.017863	0.01463	0.095886	0.308067	0.252996	0.097093	0.088298	0.05154	0.007499	0.066129	0.308067	Herbaceous	0.017863	Herbaceous	0.012235	0.025158	0.151351	0.280708	0.195174	0.079453	0.15826	0.040455	0.006718
-151.2420861630	59.4326930142	Alpine	0.013839	0.024414	0.138149	0.284016	0.211217	0.084521	0.143611	0.043313	0.007829	0.049092	0.284016	Herbaceous	0.013839	Herbaceous	0.006234	0.009032	0.056829	0.022166	0.051737	0.013106	0.025163	0.010193	0.00359	0.006531	0.016451	0.02263	0.108411	0.291906	0.237637	0.091708	0.126198	0.046565	0.009475	0.049018	0.291906	Herbaceous	0.016451	Herbaceous	0.011227	0.026197	0.167887	0.276125	0.184797	0.077333	0.161024	0.04006	0.006183
-151.2406169440	59.4505645990	Alpine	0.014439	0.020933	0.139812	0.277944	0.216711	0.080848	0.14475	0.050886	0.007985	0.045691	0.277944	Herbaceous	0.014439	Herbaceous	0.007031	0.008848	0.057404	0.014435	0.057677	0.010051	0.024051	0.019687	0.005153	0.008678	0.017632	0.017235	0.108055	0.280492	0.248166	0.084448	0.129965	0.059854	0.010216	0.043937	0.280492	Herbaceous	0.017632	Herbaceous	0.011247	0.024632	0.171569	0.275397	0.185257	0.077247	0.159535	0.041917	0.005753
-151.2391461600	59.4684360314	Alpine	0.013563	0.018915	0.164298	0.285367	0.206837	0.07388	0.12665	0.060475	0.007096	0.04292	0.285367	Herbaceous	0.013563	Herbaceous	0.007196	0.00755	0.049568	0.02208	0.038845	0.009984	0.029849	0.028341	0.003106	0.006627	0.016397	0.016123	0.142991	0.29483	0.224226	0.074582	0.104601	0.073223	0.008471	0.044554	0.29483	Herbaceous	0.016397	Herbaceous	0.010728	0.021707	0.185604	0.275904	0.189448	0.073178	0.148698	0.047727	0.005721
-151.2398473390	59.2446613208	Alpine	0.011368	0.020026	0.208352	0.262821	0.188857	0.073088	0.127736	0.055703	0.006117	0.045933	0.262821	Herbaceous	0.011368	Herbaceous	0.003268	0.00479	0.021086	0.036069	0.021545	0.011246	0.019845	0.016229	0.000973	0.008615	0.01334	0.018315	0.205113	0.254715	0.203815	0.073074	0.115748	0.064968	0.00649	0.044421	0.254715	Herbaceous	0.01334	Herbaceous	0.009396	0.021737	0.211591	0.270927	0.173899	0.073101	0.139724	0.046438	0.005744
-151.2332551330	59.3250888942	Alpine	0.013992	0.018975	0.168636	0.280021	0.204159	0.077838	0.129451	0.05607	0.008053	0.042806	0.280021	Herbaceous	0.013992	Herbaceous	0.009028	0.005099	0.0485	0.022143	0.030716	0.01497	0.019032	0.025593	0.005487	0.004758	0.016821	0.017463	0.147603	0.279618	0.219508	0.080786	0.116242	0.069687	0.0104	0.041873	0.279618	Herbaceous	0.016821	Herbaceous	0.011163	0.020486	0.189669	0.280425	0.18881	0.07489	0.14266	0.042453	0.005706
-151.2325207230	59.3340250839	Alpine	0.014401	0.020152	0.160127	0.280784	0.198926	0.080424	0.139787	0.052896	0.008073	0.044432	0.280784	Herbaceous	0.014401	Herbaceous	0.008699	0.007778	0.053139	0.018519	0.029833	0.013267	0.024759	0.027069	0.005584	0.005871	0.018103	0.018411	0.133401	0.287254	0.214057	0.085125	0.126178	0.062775	0.010439	0.044258	0.287254	Herbaceous	0.018103	Herbaceous	0.010699	0.021892	0.186852	0.274314	0.183796	0.075722	0.153395	0.043016	0.005707
-151.2303151520	59.3608334094	Alpine	0.014109	0.022477	0.157109	0.271553	0.213613	0.080745	0.13743	0.05214	0.007611	0.043212	0.271553	Herbaceous	0.014109	Herbaceous	0.006616	0.004176	0.054973	0.020163	0.059277	0.010161	0.029734	0.02212	0.005065	0.005979	0.017526	0.021931	0.129147	0.271929	0.243633	0.084749	0.118584	0.061231	0.00951	0.041759	0.271929	Herbaceous	0.017526	Herbaceous	0.010691	0.023022	0.185072	0.271178	0.183593	0.076741	0.156277	0.043049	0.005713
-151.2273689190	59.3965772823	Alpine	0.013894	0.025068	0.152965	0.284028	0.201981	0.078726	0.139273	0.050472	0.006693	0.046901	0.284028	Herbaceous	0.013894	Herbaceous	0.006598	0.008737	0.056158	0.020395	0.037194	0.01416	0.020821	0.019819	0.001534	0.007843	0.016591	0.022627	0.1312	0.288777	0.219321	0.082959	0.124999	0.059136	0.007214	0.047176	0.288777	Herbaceous	0.016591	Herbaceous	0.011197	0.027509	0.17473	0.279278	0.184641	0.074492	0.153547	0.041808	0.006172
-151.2258934520	59.4144489818	Alpine	0.015204	0.020779	0.130264	0.28655	0.221901	0.086365	0.12339	0.043448	0.00811	0.063991	0.28655	Herbaceous	0.015204	Herbaceous	0.007136	0.007177	0.056418	0.020801	0.040822	0.01133	0.022256	0.017101	0.001782	0.011045	0.018539	0.01647	0.10281	0.289787	0.242101	0.091797	0.10791	0.047911	0.008987	0.073689	0.289787	Herbaceous	0.018539	Herbaceous	0.011869	0.025088	0.157718	0.283312	0.2017	0.080932	0.138871	0.038985	0.007233
-151.2251551300	59.4233847729	Alpine	0.015407	0.020325	0.143316	0.273479	0.219801	0.080917	0.139244	0.04419	0.00693	0.056391	0.273479	Herbaceous	0.015407	Herbaceous	0.005685	0.008531	0.05874	0.017464	0.056717	0.009003	0.024904	0.010572	0.003131	0.008142	0.01912	0.017005	0.113739	0.276417	0.254609	0.084781	0.120933	0.045466	0.008054	0.059876	0.276417	Herbaceous	0.01912	Herbaceous	0.011694	0.023644	0.172892	0.270542	0.184993	0.077054	0.157555	0.042914	0.005807
-151.2236773070	59.4412562392	Alpine	0.014321	0.022177	0.148793	0.277588	0.22041	0.077916	0.141797	0.046131	0.007273	0.043594	0.277588	Herbaceous	0.014321	Herbaceous	0.00628	0.007261	0.056757	0.021653	0.071128	0.00975	0.026393	0.008331	0.004209	0.007995	0.017464	0.018532	0.122139	0.2818	0.259063	0.078999	0.121816	0.050667	0.008824	0.040695	0.2818	Herbaceous	0.017464	Herbaceous	0.011178	0.025821	0.175447	0.273377	0.181756	0.076834	0.161778	0.041594	0.005723
-151.2221979100	59.4591275520	Alpine	0.015326	0.021024	0.152374	0.279825	0.212449	0.07983	0.134439	0.054403	0.007146	0.043184	0.279825	Herbaceous	0.015326	Herbaceous	0.008727	0.005185	0.058488	0.016059	0.054128	0.010196	0.034187	0.02518	0.003867	0.006226	0.019501	0.018904	0.121263	0.287092	0.24027	0.082626	0.115269	0.065005	0.008553	0.041517	0.287092	Herbaceous	0.019501	Herbaceous	0.011151	0.023143	0.183485	0.272558	0.184629	0.077033	0.153609	0.043801	0.005739
-151.1877314910	59.8701290739	Alpine	0.005597	0.081937	0.254398	0.178353	0.120539	0.097241	0.124578	0.057285	0.002793	0.07728	0.254398	Deciduous	0.005597	Deciduous	0.002478	0.028958	0.018324	0.03973	0.016705	0.009342	0.015694	0.026017	0.001127	0.013126	0.006677	0.080291	0.261162	0.153315	0.120606	0.102814	0.11306	0.073387	0.001965	0.086722	0.261162	Deciduous	0.006677	Deciduous	0.004517	0.083582	0.247634	0.20339	0.120472	0.091668	0.136096	0.041183	0.003621
-151.2215404300	59.2532249735	Alpine	0.012423	0.017818	0.200127	0.271001	0.192712	0.071408	0.126812	0.05761	0.006402	0.043686	0.271001	Herbaceous	0.012423	Herbaceous	0.005193	0.007245	0.026031	0.024519	0.030484	0.007769	0.035235	0.0114	0.002029	0.00604	0.015924	0.016624	0.192541	0.268855	0.212725	0.071631	0.107785	0.064286	0.00707	0.042559	0.268855	Herbaceous	0.015924	Herbaceous	0.008923	0.019012	0.207713	0.273148	0.172698	0.071186	0.14584	0.050933	0.005734
-151.2208044820	59.2621613991	Alpine	0.012184	0.017852	0.203759	0.268382	0.197336	0.071966	0.121125	0.057778	0.006412	0.043206	0.268382	Herbaceous	0.012184	Herbaceous	0.00472	0.007236	0.027631	0.025611	0.036414	0.008463	0.042836	0.013725	0.002086	0.006183	0.01544	0.016683	0.198348	0.26414	0.21963	0.07275	0.099879	0.065279	0.007091	0.04076	0.26414	Herbaceous	0.01544	Herbaceous	0.008928	0.019021	0.209171	0.272623	0.175043	0.071183	0.142372	0.050277	0.005732
-151.2200681440	59.2710977823	Alpine	0.011684	0.018291	0.200687	0.265951	0.193769	0.07437	0.1286	0.055299	0.005875	0.045474	0.265951	Herbaceous	0.011684	Herbaceous	0.003222	0.004647	0.031281	0.03928	0.023082	0.008731	0.031816	0.016038	0.000891	0.006799	0.013571	0.017483	0.207327	0.256489	0.205884	0.073055	0.108455	0.065424	0.006036	0.046276	0.256489	Herbaceous	0.013571	Herbaceous	0.009796	0.0191	0.194047	0.275412	0.181654	0.075685	0.148745	0.045173	0.005715
-151.2141633730	59.3425873464	Alpine	0.014406	0.021091	0.160346	0.281071	0.199111	0.080529	0.138222	0.052402	0.008353	0.044469	0.281071	Herbaceous	0.014406	Herbaceous	0.008667	0.005841	0.053286	0.018708	0.029712	0.012702	0.024872	0.024713	0.006243	0.005817	0.01811	0.020282	0.133782	0.287744	0.214366	0.086251	0.12301	0.061138	0.010997	0.044322	0.287744	Herbaceous	0.01811	Herbaceous	0.010703	0.0219	0.18691	0.274397	0.183856	0.074808	0.153435	0.043666	0.005709
-151.2126832610	59.3604593275	Alpine	0.01458	0.022426	0.159957	0.280139	0.19991	0.080506	0.136268	0.052361	0.007796	0.046058	0.280139	Herbaceous	0.01458	Herbaceous	0.009079	0.00699	0.05527	0.018452	0.034122	0.011813	0.023829	0.023393	0.004833	0.008604	0.018488	0.021738	0.134123	0.286641	0.217689	0.083975	0.119123	0.060207	0.009857	0.048159	0.286641	Herbaceous	0.018488	Herbaceous	0.010671	0.023114	0.185791	0.273637	0.18213	0.077038	0.153413	0.044515	0.005734
-151.2119426150	59.3693952576	Alpine	0.01458	0.022426	0.159957	0.280139	0.19991	0.080506	0.136268	0.052361	0.007796	0.046058	0.280139	Herbaceous	0.01458	Herbaceous	0.009079	0.00699	0.05527	0.018452	0.034122	0.011813	0.023829	0.023393	0.004833	0.008604	0.018488	0.021738	0.134123	0.286641	0.217689	0.083975	0.119123	0.060207	0.009857	0.048159	0.286641	Herbaceous	0.018488	Herbaceous	0.010671	0.023114	0.185791	0.273637	0.18213	0.077038	0.153413	0.044515	0.005734
-151.2104601430	59.3872669979	Alpine	0.013761	0.024468	0.156347	0.279671	0.205904	0.080181	0.139323	0.047598	0.007299	0.045448	0.279671	Herbaceous	0.013761	Herbaceous	0.007133	0.007763	0.058836	0.02271	0.050587	0.013609	0.023478	0.014125	0.003064	0.009614	0.016844	0.02318	0.129698	0.285354	0.230723	0.085388	0.122426	0.053472	0.008462	0.044453	0.285354	Herbaceous	0.016844	Herbaceous	0.010677	0.025757	0.182997	0.273989	0.181085	0.074973	0.156221	0.041724	0.006135
-151.2074904680	59.4230100048	Alpine	0.015833	0.017292	0.132722	0.283586	0.227691	0.086327	0.123356	0.047388	0.007636	0.05817	0.283586	Herbaceous	0.015833	Herbaceous	0.006382	0.007162	0.052109	0.023347	0.054519	0.01073	0.033023	0.015098	0.004022	0.011119	0.018882	0.01456	0.101405	0.285847	0.260643	0.092809	0.101263	0.051174	0.009406	0.064011	0.285847	Herbaceous	0.018882	Herbaceous	0.012783	0.020024	0.164039	0.281325	0.194739	0.079844	0.145449	0.043601	0.005867
-151.2067470610	59.4319456590	Alpine	0.013477	0.022503	0.151416	0.277549	0.206989	0.079646	0.139516	0.05363	0.007084	0.04819	0.277549	Herbaceous	0.013477	Herbaceous	0.00628	0.006699	0.061287	0.017451	0.040271	0.008677	0.024636	0.02347	0.003086	0.007383	0.016189	0.021559	0.121247	0.28454	0.228974	0.082092	0.123551	0.061958	0.008417	0.051474	0.28454	Herbaceous	0.016189	Herbaceous	0.010766	0.023446	0.181585	0.270557	0.185004	0.077201	0.15548	0.045303	0.00575
-151.2052590610	59.4498168516	Alpine	0.014408	0.02027	0.153823	0.279126	0.213194	0.080101	0.134151	0.054611	0.007118	0.043199	0.279126	Herbaceous	0.014408	Herbaceous	0.006536	0.004979	0.058964	0.016322	0.056317	0.009485	0.034236	0.025814	0.003816	0.006063	0.017692	0.01746	0.124681	0.286393	0.242252	0.083342	0.111659	0.065521	0.00851	0.04249	0.286393	Herbaceous	0.017692	Herbaceous	0.011124	0.023081	0.182965	0.271859	0.184135	0.07686	0.156642	0.043701	0.005726
-151.1614070250	59.9680214391	Alpine	0.004609	0.062466	0.268212	0.204705	0.123623	0.103836	0.100053	0.052266	0.004269	0.075962	0.268212	Deciduous	0.004609	Deciduous	0.002551	0.022876	0.026592	0.019648	0.023677	0.018803	0.017167	0.013553	0.001043	0.008297	0.005212	0.054817	0.270145	0.199396	0.11808	0.115279	0.090161	0.061336	0.004895	0.080678	0.270145	Deciduous	0.005212	Deciduous	0.004006	0.070115	0.266278	0.210015	0.129165	0.092392	0.109945	0.043196	0.003643
-151.1583319960	60.0037559481	Alpine	0.005037	0.0571	0.284875	0.187265	0.123021	0.102742	0.10656	0.047781	0.00374	0.081878	0.284875	Deciduous	0.005037	Deciduous	0.003584	0.030868	0.050178	0.024779	0.036478	0.013668	0.017308	0.008468	0.000722	0.019709	0.006074	0.0482	0.303052	0.170779	0.113316	0.109025	0.099864	0.051644	0.003837	0.094209	0.303052	Deciduous	0.006074	Deciduous	0.004	0.066001	0.266698	0.20375	0.132726	0.096459	0.113256	0.043918	0.003643
-151.1928146170	59.3868902479	Alpine	0.014387	0.024177	0.146695	0.272369	0.210558	0.079118	0.15021	0.045951	0.007579	0.048957	0.272369	Herbaceous	0.014387	Herbaceous	0.00575	0.010581	0.05991	0.016581	0.050943	0.013899	0.019611	0.009855	0.004317	0.007172	0.017128	0.021098	0.121859	0.275337	0.236882	0.083848	0.135127	0.050083	0.008992	0.049645	0.275337	Herbaceous	0.017128	Herbaceous	0.011645	0.027256	0.171531	0.269402	0.184233	0.074388	0.165293	0.041819	0.006165
-151.1905739010	59.4136972657	Alpine	0.015539	0.021495	0.137439	0.293131	0.206706	0.085197	0.119127	0.051412	0.007055	0.062901	0.293131	Herbaceous	0.015539	Herbaceous	0.006301	0.005551	0.049743	0.024236	0.03022	0.006913	0.028265	0.030571	0.002574	0.012176	0.018257	0.017586	0.105191	0.309058	0.218116	0.088466	0.101745	0.06261	0.008233	0.070738	0.309058	Herbaceous	0.018257	Herbaceous	0.012821	0.025404	0.169687	0.277203	0.195296	0.081928	0.136509	0.040214	0.005877
-151.1898262010	59.4226328599	Alpine	0.016397	0.020572	0.141912	0.27357	0.219182	0.08097	0.137159	0.045316	0.006605	0.058317	0.27357	Herbaceous	0.016397	Herbaceous	0.007971	0.005992	0.057582	0.020833	0.057583	0.010069	0.027448	0.012305	0.002356	0.011079	0.021076	0.017457	0.113721	0.274062	0.253035	0.083771	0.118239	0.046869	0.007393	0.064377	0.274062	Herbaceous	0.021076	Herbaceous	0.011717	0.023686	0.170104	0.273078	0.185329	0.07817	0.156079	0.043763	0.005818
-151.1875807120	59.4494394098	Alpine	0.00983	0.021861	0.192924	0.276281	0.181306	0.072173	0.13101	0.061391	0.005649	0.047574	0.276281	Herbaceous	0.00983	Herbaceous	0.001088	0.003874	0.02591	0.028514	0.019922	0.011169	0.028218	0.026688	0.000893	0.00936	0.009925	0.021868	0.196913	0.276659	0.177808	0.071216	0.113182	0.075659	0.00557	0.051198	0.276659	Herbaceous	0.009925	Herbaceous	0.009735	0.021855	0.188935	0.275903	0.184803	0.07313	0.148838	0.047123	0.005727
-151.1434519640	59.9676381484	Alpine	0.006289	0.055243	0.28197	0.179231	0.137085	0.098688	0.104562	0.050149	0.004428	0.082356	0.28197	Deciduous	0.006289	Deciduous	0.005703	0.022969	0.045362	0.03095	0.034262	0.019742	0.020729	0.008886	0.000912	0.022859	0.009101	0.047784	0.302741	0.161904	0.118063	0.112774	0.092365	0.054177	0.003885	0.097207	0.302741	Deciduous	0.009101	Deciduous	0.003478	0.062701	0.261199	0.196558	0.156107	0.084602	0.116758	0.046121	0.004972
-151.1426789840	59.9765717121	Alpine	0.010738	0.044434	0.225911	0.174153	0.147871	0.109884	0.139522	0.051559	0.007906	0.088022	0.225911	Deciduous	0.010738	Deciduous	0.009516	0.025429	0.042851	0.037917	0.034115	0.011233	0.064028	0.007748	0.004066	0.022884	0.015856	0.036899	0.212856	0.167452	0.129737	0.115904	0.156204	0.053706	0.009271	0.102114	0.212856	Deciduous	0.015856	Deciduous	0.005619	0.051968	0.238966	0.180854	0.166004	0.103864	0.12284	0.049413	0.006542
-151.1419055860	59.9855052495	Alpine	0.008886	0.059856	0.275283	0.178499	0.123752	0.10192	0.107402	0.052193	0.005593	0.086617	0.275283	Deciduous	0.008886	Deciduous	0.009585	0.018382	0.047539	0.040345	0.051869	0.015395	0.010164	0.010945	0.002396	0.02933	0.013091	0.055419	0.293942	0.151803	0.107064	0.113074	0.108643	0.052356	0.006032	0.098577	0.293942	Deciduous	0.013091	Deciduous	0.00468	0.064294	0.256624	0.205196	0.140441	0.090766	0.10616	0.052029	0.005154
-151.1411317690	59.9944387608	Alpine	0.008886	0.059856	0.275283	0.178499	0.123752	0.10192	0.107402	0.052193	0.005593	0.086617	0.275283	Deciduous	0.008886	Deciduous	0.009585	0.018382	0.047539	0.040345	0.051869	0.015395	0.010164	0.010945	0.002396	0.02933	0.013091	0.055419	0.293942	0.151803	0.107064	0.113074	0.108643	0.052356	0.006032	0.098577	0.293942	Deciduous	0.013091	Deciduous	0.00468	0.064294	0.256624	0.205196	0.140441	0.090766	0.10616	0.052029	0.005154
-151.1403575330	60.0033722462	Alpine	0.008475	0.058153	0.291432	0.172041	0.121571	0.107517	0.105358	0.05044	0.004266	0.080747	0.291432	Deciduous	0.008475	Deciduous	0.00908	0.020098	0.064491	0.039796	0.052785	0.024365	0.0161	0.010292	0.001526	0.020339	0.012292	0.052189	0.313029	0.147532	0.108618	0.123738	0.098805	0.051709	0.004389	0.087701	0.313029	Deciduous	0.012292	Deciduous	0.004659	0.064118	0.269836	0.19655	0.134523	0.091295	0.11191	0.049171	0.004143
-151.1766706680	59.3686397787	Alpine	0.014642	0.022574	0.160623	0.282312	0.20291	0.07852	0.133612	0.052473	0.008337	0.043997	0.282312	Herbaceous	0.014642	Herbaceous	0.009167	0.00584	0.054885	0.0196	0.036192	0.011824	0.024629	0.021661	0.006168	0.005148	0.018553	0.023194	0.133911	0.289458	0.221507	0.081961	0.116757	0.06049	0.010947	0.043223	0.289458	Herbaceous	0.018553	Herbaceous	0.010732	0.021953	0.187335	0.275166	0.184313	0.075079	0.150467	0.044457	0.005728
-151.1759202770	59.3775754711	Alpine	0.014642	0.022574	0.160623	0.282312	0.20291	0.07852	0.133612	0.052473	0.008337	0.043997	0.282312	Herbaceous	0.014642	Herbaceous	0.009167	0.00584	0.054885	0.0196	0.036192	0.011824	0.024629	0.021661	0.006168	0.005148	0.018553	0.023194	0.133911	0.289458	0.221507	0.081961	0.116757	0.06049	0.010947	0.043223	0.289458	Herbaceous	0.018553	Herbaceous	0.010732	0.021953	0.187335	0.275166	0.184313	0.075079	0.150467	0.044457	0.005728
-151.1729147200	59.4133178435	Alpine	0.015042	0.023528	0.136347	0.276203	0.213876	0.080802	0.151107	0.043568	0.006713	0.052814	0.276203	Herbaceous	0.015042	Herbaceous	0.008062	0.007625	0.05627	0.01657	0.055083	0.009376	0.024968	0.010248	0.002224	0.011286	0.0189	0.020989	0.106544	0.281113	0.242406	0.084929	0.137439	0.044932	0.007233	0.055516	0.281113	Herbaceous	0.0189	Herbaceous	0.011185	0.026068	0.16615	0.271294	0.185345	0.076675	0.164775	0.042204	0.006193
-151.1721623310	59.4222533382	Alpine	0.015042	0.023528	0.136347	0.276203	0.213876	0.080802	0.151107	0.043568	0.006713	0.052814	0.276203	Herbaceous	0.015042	Herbaceous	0.008062	0.007625	0.05627	0.01657	0.055083	0.009376	0.024968	0.010248	0.002224	0.011286	0.0189	0.020989	0.106544	0.281113	0.242406	0.084929	0.137439	0.044932	0.007233	0.055516	0.281113	Herbaceous	0.0189	Herbaceous	0.011185	0.026068	0.16615	0.271294	0.185345	0.076675	0.164775	0.042204	0.006193
-151.1714095430	59.4311887940	Alpine	0.011195	0.02123	0.164382	0.279773	0.192639	0.075942	0.141182	0.058752	0.006222	0.048684	0.279773	Herbaceous	0.011195	Herbaceous	0.001292	0.005587	0.023607	0.01774	0.022144	0.007453	0.017278	0.034769	0.001154	0.006274	0.011623	0.01905	0.147787	0.287828	0.195794	0.075463	0.131411	0.073488	0.006698	0.050859	0.287828	Herbaceous	0.011623	Herbaceous	0.010766	0.023411	0.180977	0.271718	0.189484	0.076422	0.150953	0.044015	0.005745
-151.1668843850	59.4848007218	Alpine	0.008257	0.02262	0.207198	0.266525	0.173006	0.070425	0.135916	0.063474	0.005842	0.046737	0.266525	Herbaceous	0.008257	Herbaceous	0.00184	0.003919	0.018274	0.025309	0.019685	0.013139	0.016442	0.022845	0.000917	0.008131	0.00845	0.02453	0.206009	0.26397	0.173045	0.06845	0.127887	0.072999	0.005463	0.049196	0.26397	Herbaceous	0.00845	Herbaceous	0.008063	0.020711	0.208387	0.26908	0.172966	0.072401	0.143944	0.053949	0.00622
-151.1278282800	59.9404519011	Alpine	0.004745	0.071708	0.275983	0.170804	0.119603	0.110187	0.101467	0.054957	0.003355	0.08719	0.275983	Deciduous	0.004745	Deciduous	0.004116	0.029693	0.03368	0.034781	0.039823	0.020852	0.016433	0.015583	0.001159	0.01152	0.00636	0.068293	0.281788	0.154587	0.106075	0.122877	0.101284	0.062775	0.003449	0.092511	0.281788	Deciduous	0.00636	Deciduous	0.00313	0.075124	0.270177	0.187021	0.13313	0.097497	0.10165	0.047139	0.003262
-151.1262747280	59.9583189555	Alpine	0.005913	0.056752	0.262533	0.181701	0.132871	0.102205	0.107845	0.051628	0.004031	0.094519	0.262533	Deciduous	0.005913	Deciduous	0.006261	0.025057	0.032296	0.029549	0.030912	0.02075	0.011295	0.006604	0.001607	0.022696	0.008736	0.047231	0.259338	0.172185	0.123666	0.11811	0.103754	0.052909	0.003443	0.110629	0.259338	Deciduous	0.008736	Deciduous	0.00309	0.066274	0.265729	0.191218	0.142075	0.086301	0.111937	0.050348	0.00462
-151.1254973210	59.9672524424	Alpine	0.006655	0.058212	0.270255	0.171854	0.135898	0.095363	0.111994	0.055002	0.00474	0.090028	0.270255	Deciduous	0.006655	Deciduous	0.006828	0.022792	0.043905	0.050194	0.038471	0.021433	0.011967	0.012272	0.000649	0.027627	0.009774	0.053261	0.285972	0.144841	0.114962	0.109634	0.112917	0.061333	0.004433	0.102874	0.285972	Deciduous	0.009774	Deciduous	0.003536	0.063163	0.254539	0.198866	0.156833	0.081091	0.111071	0.04867	0.005048
-151.1247194950	59.9761859028	Alpine	0.006655	0.058212	0.270255	0.171854	0.135898	0.095363	0.111994	0.055002	0.00474	0.090028	0.270255	Deciduous	0.006655	Deciduous	0.006828	0.022792	0.043905	0.050194	0.038471	0.021433	0.011967	0.012272	0.000649	0.027627	0.009774	0.053261	0.285972	0.144841	0.114962	0.109634	0.112917	0.061333	0.004433	0.102874	0.285972	Deciduous	0.009774	Deciduous	0.003536	0.063163	0.254539	0.198866	0.156833	0.081091	0.111071	0.04867	0.005048
-151.1239412470	59.9851193367	Alpine	0.009267	0.046859	0.24096	0.169828	0.144999	0.10816	0.135598	0.052311	0.007063	0.084958	0.24096	Deciduous	0.009267	Deciduous	0.007008	0.029866	0.018981	0.039086	0.024359	0.012356	0.046529	0.012876	0.003427	0.017619	0.012874	0.034479	0.245308	0.157054	0.129094	0.112119	0.151299	0.055608	0.008005	0.09416	0.245308	Deciduous	0.012874	Deciduous	0.00566	0.059239	0.236611	0.182601	0.160903	0.1042	0.119897	0.049014	0.006121
-151.1231625790	59.9940527445	Alpine	0.008488	0.057573	0.278855	0.172328	0.11662	0.106608	0.113318	0.051442	0.005957	0.088811	0.278855	Deciduous	0.008488	Deciduous	0.008701	0.023055	0.045439	0.044657	0.046047	0.021385	0.013161	0.010327	0.003161	0.035514	0.012321	0.05205	0.289428	0.148954	0.098435	0.123046	0.111127	0.054848	0.007271	0.10252	0.289428	Deciduous	0.012321	Deciduous	0.004656	0.063096	0.268282	0.195702	0.134805	0.090171	0.115508	0.048035	0.004643
-151.1223834890	60.0029861263	Alpine	0.008666	0.061445	0.275355	0.165115	0.12267	0.105061	0.111885	0.053124	0.005902	0.090778	0.275355	Deciduous	0.008666	Deciduous	0.008948	0.024972	0.051741	0.046767	0.050529	0.019236	0.014125	0.012045	0.002337	0.022357	0.012631	0.055485	0.288898	0.144668	0.098361	0.119979	0.114479	0.057708	0.006638	0.101156	0.288898	Deciduous	0.012631	Deciduous	0.004701	0.067406	0.261812	0.185561	0.146978	0.090143	0.109292	0.04854	0.005166
-151.1567688850	59.3950651380	Alpine	0.013516	0.023773	0.139003	0.282346	0.207589	0.082511	0.14938	0.04359	0.007566	0.050726	0.282346	Herbaceous	0.013516	Herbaceous	0.006366	0.008736	0.056828	0.019585	0.049015	0.012478	0.019211	0.011544	0.003609	0.007066	0.016275	0.022711	0.110271	0.286658	0.230439	0.088664	0.137952	0.045728	0.008957	0.052346	0.286658	Herbaceous	0.016275	Herbaceous	0.010756	0.024835	0.167736	0.278034	0.184739	0.076358	0.160807	0.041453	0.006175
-151.1552559390	59.4129360452	Alpine	0.014757	0.024512	0.135037	0.273778	0.223554	0.079051	0.157505	0.040796	0.008678	0.042332	0.273778	Herbaceous	0.014757	Herbaceous	0.004747	0.009934	0.057586	0.025165	0.067292	0.006713	0.016606	0.015569	0.005918	0.004431	0.015952	0.019476	0.100322	0.2715	0.26295	0.08309	0.145044	0.050153	0.01085	0.040662	0.2715	Herbaceous	0.015952	Herbaceous	0.013562	0.029548	0.169752	0.276057	0.184157	0.075012	0.169966	0.031438	0.006506
-151.1537413830	59.4308067955	Alpine	0.013589	0.02228	0.147622	0.280876	0.208905	0.076486	0.142692	0.052093	0.006749	0.048709	0.280876	Herbaceous	0.013589	Herbaceous	0.005808	0.007847	0.060853	0.018121	0.04171	0.006293	0.020265	0.022626	0.002305	0.00659	0.0159	0.019877	0.11695	0.286223	0.230756	0.075469	0.135735	0.060757	0.007724	0.050608	0.286223	Herbaceous	0.0159	Herbaceous	0.011278	0.024684	0.178293	0.275529	0.187053	0.077502	0.149649	0.043428	0.005773
-151.1529835000	59.4397421123	Alpine	0.014401	0.023719	0.135609	0.275854	0.217451	0.079676	0.154334	0.043215	0.007366	0.048374	0.275854	Herbaceous	0.014401	Herbaceous	0.005495	0.008136	0.056088	0.018166	0.05922	0.008708	0.020996	0.010734	0.003268	0.003685	0.016431	0.021394	0.10555	0.283661	0.246037	0.082835	0.141975	0.046381	0.008109	0.047626	0.283661	Herbaceous	0.016431	Herbaceous	0.012371	0.026045	0.165668	0.268047	0.188866	0.076517	0.166694	0.040048	0.006623
-151.1514665250	59.4576126303	Alpine	0.008938	0.023256	0.200897	0.268826	0.177454	0.071174	0.131509	0.064383	0.005666	0.047899	0.268826	Herbaceous	0.008938	Herbaceous	0.002277	0.003592	0.018806	0.019687	0.020836	0.00652	0.016177	0.027088	0.000881	0.005536	0.009437	0.025488	0.200766	0.261089	0.173062	0.071582	0.126645	0.076186	0.005105	0.05064	0.261089	Herbaceous	0.009437	Herbaceous	0.008438	0.021025	0.201027	0.276562	0.181845	0.070766	0.136374	0.052579	0.006226
-151.1499479320	59.4754829955	Alpine	0.009544	0.018803	0.190871	0.275553	0.183318	0.071101	0.139446	0.060853	0.005608	0.044903	0.275553	Herbaceous	0.009544	Herbaceous	0.000856	0.003039	0.034399	0.033942	0.01894	0.008182	0.015328	0.02516	0.000954	0.00642	0.009258	0.018432	0.199439	0.270719	0.179664	0.067784	0.129591	0.073012	0.005471	0.046631	0.270719	Herbaceous	0.009258	Herbaceous	0.00983	0.019173	0.182304	0.280387	0.186972	0.074417	0.1493	0.048694	0.005746
-151.1430941940	59.5558977896	Alpine	0.00894	0.020213	0.227607	0.257604	0.16482	0.071393	0.136744	0.064023	0.006006	0.042651	0.257604	Herbaceous	0.00894	Herbaceous	0.002055	0.00434	0.016448	0.030392	0.017049	0.013809	0.022092	0.019189	0.000882	0.011847	0.00946	0.019938	0.221958	0.24868	0.167343	0.071482	0.134467	0.074828	0.005881	0.045964	0.24868	Herbaceous	0.00946	Herbaceous	0.008419	0.020488	0.233256	0.266527	0.162297	0.071305	0.139021	0.053218	0.006131
-151.1377406900	59.6184406047	Alpine	0.005229	0.119139	0.22563	0.227585	0.076596	0.109815	0.111502	0.041828	0.001709	0.080969	0.227585	Herbaceous	0.005229	Herbaceous	0.00312	0.019091	0.028087	0.015254	0.010096	0.014345	0.036999	0.007731	0.000641	0.008382	0.006277	0.112707	0.22697	0.219163	0.080986	0.104942	0.127263	0.039399	0.001945	0.080348	0.22697	Deciduous	0.006277	Deciduous	0.004181	0.12557	0.22429	0.236006	0.072205	0.114687	0.095741	0.044257	0.001473
-151.1083253490	59.9579309382	Alpine	0.006451	0.056741	0.254717	0.190803	0.130397	0.09936	0.104979	0.051901	0.00407	0.100582	0.254717	Deciduous	0.006451	Deciduous	0.006084	0.019401	0.03702	0.031063	0.032272	0.022158	0.012527	0.009735	0.001616	0.022092	0.009387	0.05003	0.240535	0.189953	0.118153	0.117216	0.101448	0.055385	0.003505	0.114388	0.240535	Deciduous	0.009387	Deciduous	0.003515	0.063452	0.268899	0.191653	0.142641	0.081504	0.108509	0.048416	0.004635
-151.1075430990	59.9668643212	Alpine	0.005789	0.055572	0.273068	0.180977	0.132578	0.101181	0.104846	0.049756	0.004005	0.092228	0.273068	Deciduous	0.005789	Deciduous	0.004955	0.024885	0.033872	0.032935	0.03487	0.020722	0.012032	0.006862	0.001608	0.021313	0.008038	0.046797	0.278863	0.168204	0.120838	0.116525	0.098449	0.05152	0.00342	0.107345	0.278863	Deciduous	0.008038	Deciduous	0.003539	0.064347	0.267273	0.193749	0.144319	0.085838	0.111242	0.047992	0.004589
-151.1059773300	59.9847310074	Alpine	0.022	0.020736	0.243354	0.182178	0.159649	0.083074	0.146412	0.060124	0.011707	0.070767	0.243354	Deciduous	0.022	Deciduous	0.02565	0.009216	0.056389	0.064653	0.053859	0.016271	0.085903	0.020131	0.011689	0.014983	0.034813	0.02025	0.249381	0.151999	0.135811	0.071992	0.177732	0.060302	0.015415	0.082304	0.249381	Deciduous	0.034813	Deciduous	0.009188	0.021221	0.237328	0.212356	0.183486	0.094155	0.115092	0.059946	0.007999
-151.1051938100	59.9936643111	Alpine	0.010215	0.049041	0.253398	0.162033	0.144172	0.110588	0.124516	0.049838	0.007389	0.088811	0.253398	Deciduous	0.010215	Deciduous	0.009634	0.030799	0.039404	0.045702	0.036467	0.018981	0.054277	0.005393	0.004138	0.020185	0.015767	0.035132	0.25483	0.148939	0.132657	0.121377	0.131791	0.049586	0.008693	0.101229	0.25483	Deciduous	0.015767	Deciduous	0.004663	0.06295	0.251967	0.175128	0.155686	0.099799	0.117241	0.05009	0.006084
-151.1044098660	60.0025975887	Alpine	0.013785	0.033528	0.232686	0.188799	0.130746	0.09116	0.166229	0.049662	0.005496	0.087908	0.232686	Deciduous	0.013785	Deciduous	0.016126	0.025806	0.080999	0.03443	0.038897	0.009964	0.117518	0.009691	0.002319	0.020702	0.022999	0.024556	0.209488	0.167725	0.118445	0.087046	0.210186	0.052096	0.006404	0.101054	0.210186	Mountain Hemlock	0.022999	Mountain Hemlock	0.004572	0.0425	0.255884	0.209872	0.143046	0.095275	0.122272	0.047229	0.004588
-151.1036254980	60.0115308405	Alpine	0.007552	0.059946	0.301296	0.170429	0.118007	0.103594	0.101423	0.051904	0.004028	0.081823	0.301296	Deciduous	0.007552	Deciduous	0.007571	0.019797	0.068554	0.045004	0.042954	0.022239	0.022628	0.009379	0.001454	0.018366	0.010532	0.056827	0.320095	0.14149	0.10739	0.118622	0.092618	0.055989	0.004435	0.092003	0.320095	Deciduous	0.010532	Deciduous	0.004572	0.063064	0.282497	0.199367	0.128624	0.088565	0.110228	0.04782	0.00362
-151.1020554870	60.0293972675	Alpine	0.005798	0.063229	0.281571	0.175574	0.115802	0.109146	0.105572	0.053391	0.00382	0.086097	0.281571	Deciduous	0.005798	Deciduous	0.003877	0.035677	0.033154	0.030252	0.030368	0.0137	0.016272	0.011388	0.001081	0.029484	0.0071	0.057129	0.281685	0.152891	0.115857	0.118298	0.100549	0.061176	0.00398	0.101335	0.281685	Deciduous	0.0071	Deciduous	0.004495	0.069328	0.281458	0.198258	0.115748	0.099994	0.110596	0.045606	0.003659
-151.1436771240	59.3410680887	Alpine	0.020621	0.017583	0.0859	0.283786	0.269072	0.075992	0.148071	0.037421	0.015162	0.046391	0.283786	Herbaceous	0.020621	Herbaceous	0.012814	0.005301	0.059408	0.025148	0.079655	0.025156	0.033011	0.012532	0.009346	0.007079	0.026913	0.013844	0.044072	0.292203	0.317934	0.06458	0.13374	0.044084	0.019454	0.043176	0.317934	Mixed Conifer	0.026913	Mixed Conifer	0.014329	0.021321	0.127729	0.275369	0.22021	0.087405	0.162402	0.030757	0.01087
-151.1429185900	59.3500037024	Alpine	0.015963	0.016896	0.122646	0.280665	0.23723	0.084184	0.1323	0.044663	0.008998	0.056457	0.280665	Herbaceous	0.015963	Herbaceous	0.006733	0.010864	0.045665	0.027119	0.054045	0.013839	0.043373	0.01176	0.004813	0.005095	0.019081	0.009985	0.10085	0.281102	0.27061	0.08998	0.111668	0.046904	0.011221	0.058598	0.281102	Herbaceous	0.019081	Herbaceous	0.012845	0.023807	0.144441	0.280228	0.203849	0.078388	0.152931	0.042421	0.006776
-151.1406405720	59.3768103003	Alpine	0.019021	0.018721	0.095945	0.268273	0.258135	0.078456	0.166584	0.037746	0.01491	0.042211	0.268273	Herbaceous	0.019021	Herbaceous	0.010694	0.009854	0.068255	0.019064	0.084993	0.02199	0.03769	0.013107	0.011171	0.006387	0.023334	0.013949	0.044609	0.275832	0.315725	0.072017	0.15033	0.044904	0.021048	0.038252	0.315725	Mixed Conifer	0.023334	Mixed Conifer	0.014708	0.023492	0.14728	0.260713	0.200545	0.084894	0.182838	0.030588	0.008772
-151.1368357960	59.4214871648	Alpine	0.014352	0.022968	0.136631	0.280989	0.209687	0.081324	0.149615	0.044163	0.007403	0.052868	0.280989	Herbaceous	0.014352	Herbaceous	0.006955	0.008202	0.0563	0.018445	0.047933	0.011581	0.022563	0.012191	0.003842	0.00849	0.016941	0.01975	0.10649	0.284507	0.235466	0.084943	0.140706	0.046729	0.009024	0.055445	0.284507	Herbaceous	0.016941	Herbaceous	0.011763	0.026186	0.166772	0.27747	0.183908	0.077706	0.158524	0.041598	0.005782
-151.1337846820	59.4572279520	Alpine	0.013829	0.022119	0.149745	0.280971	0.205753	0.07792	0.150982	0.045598	0.006366	0.046717	0.280971	Herbaceous	0.013829	Herbaceous	0.00585	0.009387	0.057636	0.01915	0.046413	0.009594	0.010835	0.011837	0.001489	0.007303	0.015938	0.019552	0.12273	0.286171	0.229169	0.079297	0.145908	0.048526	0.006964	0.045744	0.286171	Herbaceous	0.015938	Herbaceous	0.011719	0.024685	0.176761	0.27577	0.182337	0.076543	0.156057	0.042671	0.005767
-151.1322566870	59.4750981151	Alpine	0.008359	0.020168	0.194446	0.268026	0.181766	0.071817	0.142473	0.059589	0.005594	0.047763	0.268026	Herbaceous	0.008359	Herbaceous	0.001737	0.004178	0.027906	0.035459	0.018182	0.008548	0.01413	0.023468	0.000943	0.00617	0.008313	0.018519	0.199826	0.26031	0.179522	0.069713	0.136065	0.072027	0.005013	0.050691	0.26031	Herbaceous	0.008313	Herbaceous	0.008405	0.021817	0.189065	0.275743	0.18401	0.07392	0.14888	0.047151	0.006175
-151.1284295660	59.5197728634	Alpine	0.008268	0.022526	0.204756	0.262374	0.172293	0.067113	0.141195	0.064312	0.006082	0.051081	0.262374	Herbaceous	0.008268	Herbaceous	0.00198	0.006687	0.023841	0.027961	0.020462	0.010469	0.009169	0.019618	0.001262	0.012096	0.008901	0.021344	0.199757	0.258648	0.171	0.064375	0.141121	0.073341	0.005484	0.05603	0.258648	Herbaceous	0.008901	Herbaceous	0.007635	0.023707	0.209756	0.2661	0.173587	0.069852	0.141269	0.055284	0.006679
-151.1245922220	59.5644466896	Alpine	0.014671	0.024823	0.131225	0.25704	0.229177	0.090133	0.147776	0.046401	0.00778	0.050972	0.25704	Herbaceous	0.014671	Herbaceous	0.007132	0.008007	0.054776	0.023496	0.05298	0.013264	0.019948	0.01506	0.003405	0.010649	0.017382	0.021812	0.099806	0.2534	0.260685	0.093036	0.135403	0.055346	0.00934	0.053789	0.260685	Mixed Conifer	0.017382	Mixed Conifer	0.011961	0.027834	0.162644	0.260681	0.19767	0.087229	0.160148	0.037457	0.00622
-151.1222848930	59.5912505530	Alpine	0.005058	0.060972	0.266427	0.208719	0.131554	0.093676	0.104858	0.049671	0.004459	0.074606	0.266427	Deciduous	0.005058	Deciduous	0.002998	0.019763	0.020326	0.020992	0.012344	0.009721	0.019572	0.009348	0.00174	0.009352	0.005555	0.056666	0.276292	0.197662	0.124358	0.098012	0.10791	0.051443	0.004735	0.077367	0.276292	Deciduous	0.005555	Deciduous	0.004561	0.065277	0.256563	0.219777	0.138749	0.089341	0.101806	0.047899	0.004183
-151.0911630600	59.9486072011	Alpine	0.00949	0.051497	0.247901	0.182424	0.137785	0.098436	0.116086	0.05516	0.00457	0.09665	0.247901	Deciduous	0.00949	Deciduous	0.009119	0.021572	0.026278	0.046693	0.034853	0.020592	0.020579	0.011767	0.000986	0.023675	0.014414	0.045235	0.254429	0.164599	0.116049	0.110352	0.12147	0.059624	0.004004	0.109822	0.254429	Deciduous	0.014414	Deciduous	0.004566	0.057759	0.241372	0.200249	0.159521	0.08652	0.110703	0.050696	0.005136
-151.0903763920	59.9575405064	Alpine	0.006514	0.059177	0.26029	0.179782	0.125465	0.105707	0.109101	0.055823	0.00385	0.094291	0.26029	Deciduous	0.006514	Deciduous	0.005838	0.026732	0.033981	0.027405	0.030165	0.024262	0.011721	0.013685	0.001461	0.019254	0.008914	0.04979	0.253335	0.17654	0.119165	0.123797	0.104477	0.059588	0.003477	0.100918	0.253335	Deciduous	0.008914	Deciduous	0.004115	0.068565	0.267246	0.183025	0.131765	0.087616	0.113724	0.052058	0.004223
-151.0895893000	59.9664737848	Alpine	0.008039	0.057723	0.265373	0.177865	0.126089	0.101248	0.111235	0.053537	0.004831	0.094059	0.265373	Deciduous	0.008039	Deciduous	0.008181	0.024577	0.040178	0.047681	0.043147	0.019383	0.009606	0.00735	0.001215	0.025082	0.011939	0.054047	0.278589	0.1554	0.107095	0.111963	0.113139	0.055	0.004992	0.107835	0.278589	Deciduous	0.011939	Deciduous	0.004138	0.0614	0.252158	0.20033	0.145083	0.090533	0.109331	0.052073	0.004671
-151.0888017810	59.9754070365	Alpine	0.007974	0.059027	0.272461	0.174961	0.128393	0.096931	0.110599	0.053763	0.004528	0.091362	0.272461	Deciduous	0.007974	Deciduous	0.009256	0.023229	0.053732	0.047656	0.046971	0.020463	0.012356	0.013063	0.001038	0.023227	0.0124	0.051565	0.29005	0.147149	0.111006	0.108805	0.113099	0.059338	0.004441	0.102148	0.29005	Deciduous	0.0124	Deciduous	0.003548	0.06649	0.254871	0.202773	0.145779	0.085058	0.108099	0.048189	0.004615
-151.0872254660	59.9932734605	Alpine	0.017039	0.023978	0.2383	0.174431	0.147922	0.092667	0.167717	0.055993	0.00896	0.072994	0.2383	Deciduous	0.017039	Deciduous	0.017771	0.017765	0.080828	0.049023	0.051286	0.016206	0.123632	0.010936	0.006423	0.015849	0.026527	0.018054	0.22909	0.157145	0.123818	0.085019	0.206913	0.057293	0.011435	0.084705	0.22909	Deciduous	0.026527	Deciduous	0.00755	0.029901	0.24751	0.191717	0.172025	0.100315	0.128521	0.054693	0.006484
-151.0856474440	60.0111397802	Alpine	0.008729	0.050215	0.245076	0.187384	0.132913	0.098874	0.126882	0.053132	0.006387	0.090407	0.245076	Deciduous	0.008729	Deciduous	0.009446	0.021981	0.024284	0.051666	0.033055	0.016098	0.050687	0.007596	0.002658	0.034145	0.013312	0.04179	0.247484	0.161812	0.115478	0.106006	0.142706	0.056382	0.007197	0.107834	0.247484	Deciduous	0.013312	Deciduous	0.004146	0.058641	0.242667	0.212957	0.150348	0.091743	0.111059	0.049882	0.005576
-151.0840677120	60.0290059972	Alpine	0.005232	0.059365	0.28931	0.181232	0.117021	0.10737	0.100284	0.052504	0.004038	0.083644	0.28931	Deciduous	0.005232	Deciduous	0.00327	0.031907	0.050013	0.026611	0.03441	0.017163	0.030657	0.010814	0.001018	0.023958	0.006466	0.051029	0.300392	0.161064	0.115587	0.117571	0.087829	0.057477	0.004439	0.098144	0.300392	Deciduous	0.006466	Deciduous	0.003997	0.067701	0.278229	0.201399	0.118455	0.097169	0.11274	0.04753	0.003636
-151.0832772040	60.0379390677	Alpine	0.005717	0.077329	0.290141	0.158222	0.100592	0.118506	0.106099	0.051107	0.00265	0.089635	0.290141	Deciduous	0.005717	Deciduous	0.004609	0.0453	0.037488	0.047145	0.0309	0.028468	0.029913	0.014853	0.001061	0.036015	0.007401	0.073543	0.308647	0.118032	0.095064	0.138329	0.090381	0.057877	0.002558	0.108168	0.308647	Deciduous	0.007401	Deciduous	0.004033	0.081115	0.271635	0.198412	0.106121	0.098683	0.121818	0.044337	0.002742
-151.0824862680	60.0468721131	Alpine	0.006462	0.083072	0.277375	0.156241	0.105514	0.119176	0.108002	0.050012	0.002918	0.091227	0.277375	Deciduous	0.006462	Deciduous	0.00762	0.036757	0.032348	0.049799	0.030346	0.025519	0.036806	0.013265	0.000883	0.033337	0.009328	0.082199	0.298052	0.115117	0.101733	0.13527	0.091827	0.05503	0.003066	0.108378	0.298052	Deciduous	0.009328	Deciduous	0.003596	0.083945	0.256697	0.197364	0.109295	0.103083	0.124177	0.044995	0.00277
-151.1275817500	59.3228111980	Alpine	0.020331	0.020484	0.092843	0.285536	0.259277	0.074871	0.148406	0.035148	0.012856	0.050249	0.285536	Herbaceous	0.020331	Herbaceous	0.010708	0.009471	0.060527	0.022149	0.080711	0.024954	0.038801	0.005841	0.005766	0.0094	0.025372	0.015223	0.053695	0.293937	0.310322	0.063652	0.130166	0.038855	0.015301	0.053478	0.310322	Mixed Conifer	0.025372	Mixed Conifer	0.015291	0.025744	0.131992	0.277134	0.208232	0.086089	0.166647	0.031441	0.01041
-151.1252933600	59.3496178596	Alpine	0.022168	0.014023	0.085233	0.281013	0.280229	0.074659	0.150294	0.036791	0.017288	0.038303	0.281013	Herbaceous	0.022168	Herbaceous	0.013364	0.006142	0.058492	0.030283	0.078192	0.032359	0.037659	0.006312	0.011713	0.011059	0.028043	0.009513	0.04222	0.297231	0.332474	0.061098	0.134392	0.040809	0.02416	0.030061	0.332474	Mixed Conifer	0.028043	Mixed Conifer	0.016293	0.018533	0.128246	0.264794	0.227984	0.08822	0.166196	0.032773	0.010416
-151.1245297540	59.3585533317	Alpine	0.015906	0.020623	0.13827	0.280683	0.220302	0.08259	0.139727	0.044235	0.007434	0.05023	0.280683	Herbaceous	0.015906	Herbaceous	0.006922	0.008196	0.057786	0.022709	0.055406	0.008287	0.02652	0.011434	0.004392	0.008744	0.020128	0.015961	0.112916	0.287828	0.252247	0.084301	0.121087	0.047358	0.009059	0.049114	0.287828	Herbaceous	0.020128	Herbaceous	0.011685	0.025284	0.163623	0.273539	0.188357	0.080878	0.158368	0.041112	0.005809
-151.1237657420	59.3674887634	Alpine	0.015906	0.020623	0.13827	0.280683	0.220302	0.08259	0.139727	0.044235	0.007434	0.05023	0.280683	Herbaceous	0.015906	Herbaceous	0.006922	0.008196	0.057786	0.022709	0.055406	0.008287	0.02652	0.011434	0.004392	0.008744	0.020128	0.015961	0.112916	0.287828	0.252247	0.084301	0.121087	0.047358	0.009059	0.049114	0.287828	Herbaceous	0.020128	Herbaceous	0.011685	0.025284	0.163623	0.273539	0.188357	0.080878	0.158368	0.041112	0.005809
-151.1191731360	59.4211005134	Alpine	0.016442	0.025661	0.10924	0.272182	0.244548	0.079137	0.163335	0.038717	0.012354	0.038383	0.272182	Herbaceous	0.016442	Herbaceous	0.00479	0.011481	0.068053	0.022413	0.076285	0.014294	0.028737	0.01484	0.005453	0.007838	0.018303	0.019587	0.064429	0.277889	0.292607	0.076036	0.150148	0.047836	0.015995	0.03717	0.292607	Mixed Conifer	0.018303	Mixed Conifer	0.014582	0.031734	0.154052	0.266475	0.196489	0.082237	0.176523	0.029598	0.008713
-151.1176390080	59.4389707815	Alpine	0.014263	0.020733	0.149535	0.279595	0.206249	0.081868	0.147725	0.047409	0.007102	0.045522	0.279595	Herbaceous	0.014263	Herbaceous	0.006907	0.008038	0.056276	0.020551	0.03837	0.013081	0.013121	0.017239	0.003195	0.009092	0.016828	0.018256	0.122549	0.28126	0.228236	0.08733	0.139638	0.052315	0.008445	0.045142	0.28126	Herbaceous	0.016828	Herbaceous	0.011698	0.02321	0.176521	0.277929	0.184262	0.076406	0.155812	0.042503	0.005758
-151.1161032460	59.4568408947	Alpine	0.014901	0.023458	0.145019	0.276155	0.208605	0.081311	0.154673	0.045046	0.00727	0.043562	0.276155	Herbaceous	0.014901	Herbaceous	0.00547	0.009549	0.053941	0.017947	0.046268	0.01103	0.015775	0.017246	0.003642	0.008409	0.017043	0.021094	0.117848	0.281779	0.234234	0.085436	0.141966	0.051667	0.008389	0.040543	0.281779	Herbaceous	0.017043	Herbaceous	0.012759	0.025822	0.172191	0.270531	0.182975	0.077185	0.16738	0.038424	0.006151
-151.1137965350	59.4836457774	Alpine	0.008754	0.022795	0.206956	0.259386	0.171237	0.073284	0.134872	0.065547	0.005726	0.051442	0.259386	Herbaceous	0.008754	Herbaceous	0.002263	0.005539	0.021368	0.035611	0.022358	0.010514	0.006615	0.022298	0.001381	0.006047	0.008978	0.023242	0.219022	0.242363	0.157807	0.074472	0.135129	0.079111	0.005164	0.054711	0.242363	Herbaceous	0.008978	Herbaceous	0.00853	0.022348	0.19489	0.27641	0.184667	0.072096	0.134616	0.051983	0.006288
-151.1091720320	59.5372545290	Alpine	0.015929	0.023743	0.138626	0.29645	0.205313	0.077472	0.117806	0.062784	0.009908	0.051971	0.29645	Herbaceous	0.015929	Herbaceous	0.008573	0.006875	0.052292	0.052964	0.028491	0.013966	0.043843	0.024034	0.007956	0.010528	0.020036	0.020618	0.115585	0.312072	0.220496	0.07607	0.085494	0.079057	0.013956	0.056615	0.312072	Herbaceous	0.020036	Herbaceous	0.011821	0.026867	0.161667	0.280828	0.19013	0.078873	0.150118	0.046511	0.005859
-151.1083998410	59.5461891918	Alpine	0.013936	0.019782	0.15662	0.279369	0.20214	0.074194	0.130062	0.070754	0.008317	0.044826	0.279369	Herbaceous	0.013936	Herbaceous	0.007889	0.008085	0.048494	0.027694	0.025272	0.010254	0.021919	0.030339	0.004523	0.007884	0.017398	0.017549	0.134721	0.282039	0.216147	0.075578	0.112329	0.088388	0.010803	0.045049	0.282039	Herbaceous	0.017398	Herbaceous	0.010474	0.022015	0.178519	0.2767	0.188134	0.072809	0.147795	0.05312	0.005831
-151.1076272380	59.5551238183	Alpine	0.015587	0.021518	0.147959	0.27672	0.213059	0.083324	0.132318	0.058839	0.008575	0.042101	0.27672	Herbaceous	0.015587	Herbaceous	0.008926	0.011447	0.058815	0.021029	0.041853	0.016433	0.032855	0.03527	0.005444	0.00538	0.018307	0.018237	0.120227	0.281918	0.238147	0.087136	0.108505	0.074478	0.011383	0.041662	0.281918	Herbaceous	0.018307	Herbaceous	0.012866	0.024799	0.175692	0.271521	0.187971	0.079512	0.156131	0.043201	0.005767
-151.0983237130	59.6623365740	Alpine	0.006147	0.075207	0.283147	0.161515	0.121389	0.108501	0.10764	0.049957	0.003526	0.082971	0.283147	Deciduous	0.006147	Deciduous	0.005526	0.026639	0.023559	0.016229	0.026525	0.022247	0.026367	0.011939	0.001118	0.0205	0.008642	0.072687	0.282318	0.147879	0.125194	0.118127	0.095651	0.05566	0.003365	0.090475	0.282318	Deciduous	0.008642	Deciduous	0.003652	0.077727	0.283975	0.175151	0.117583	0.098875	0.119628	0.044253	0.003686
-151.0740104490	59.9392812327	Alpine	0.007038	0.061213	0.275913	0.171202	0.120188	0.106916	0.100358	0.055262	0.003648	0.098263	0.275913	Deciduous	0.007038	Deciduous	0.006707	0.020164	0.027332	0.016382	0.017098	0.020483	0.006217	0.015487	0.001244	0.014752	0.010408	0.052187	0.264522	0.16491	0.119872	0.121442	0.097545	0.060048	0.003518	0.105548	0.264522	Deciduous	0.010408	Deciduous	0.003668	0.070239	0.287305	0.177493	0.120504	0.092389	0.103172	0.050475	0.003778
-151.0732193690	59.9482144600	Alpine	0.009345	0.052058	0.251786	0.190063	0.128659	0.10051	0.112818	0.053553	0.005381	0.095826	0.251786	Deciduous	0.009345	Deciduous	0.007162	0.022284	0.042191	0.045155	0.046175	0.013195	0.019637	0.011606	0.00158	0.02357	0.013545	0.046989	0.256795	0.176879	0.109339	0.106503	0.121747	0.056117	0.005533	0.106552	0.256795	Deciduous	0.013545	Deciduous	0.005146	0.057127	0.246777	0.203247	0.14798	0.094517	0.103889	0.050989	0.005228
-151.0724278620	59.9571476602	Alpine	0.00895	0.056166	0.255635	0.175207	0.128207	0.103146	0.11686	0.056202	0.004864	0.094762	0.255635	Deciduous	0.00895	Deciduous	0.009547	0.027811	0.034721	0.047404	0.039455	0.020871	0.01747	0.01197	0.001742	0.020442	0.013215	0.051214	0.256819	0.158385	0.112464	0.115157	0.123303	0.0597	0.004538	0.105204	0.256819	Deciduous	0.013215	Deciduous	0.004686	0.061118	0.25445	0.192029	0.14395	0.091135	0.110417	0.052704	0.00519
-151.0716359260	59.9660808334	Alpine	0.00895	0.056166	0.255635	0.175207	0.128207	0.103146	0.11686	0.056202	0.004864	0.094762	0.255635	Deciduous	0.00895	Deciduous	0.009547	0.027811	0.034721	0.047404	0.039455	0.020871	0.01747	0.01197	0.001742	0.020442	0.013215	0.051214	0.256819	0.158385	0.112464	0.115157	0.123303	0.0597	0.004538	0.105204	0.256819	Deciduous	0.013215	Deciduous	0.004686	0.061118	0.25445	0.192029	0.14395	0.091135	0.110417	0.052704	0.00519
-151.0708435620	59.9750139798	Alpine	0.007675	0.058836	0.269955	0.175333	0.125864	0.102355	0.109543	0.053212	0.005314	0.091913	0.269955	Deciduous	0.007675	Deciduous	0.007403	0.023189	0.055486	0.051909	0.050354	0.018302	0.008993	0.011617	0.001521	0.026198	0.011191	0.055959	0.288988	0.147859	0.103874	0.113298	0.113229	0.055639	0.005488	0.104475	0.288988	Deciduous	0.011191	Deciduous	0.004158	0.061713	0.250922	0.202808	0.147855	0.091412	0.105857	0.050785	0.005139
-151.0700507700	59.9839470996	Alpine	0.01172	0.036949	0.242102	0.178011	0.135032	0.098804	0.151984	0.05263	0.006552	0.086216	0.242102	Deciduous	0.01172	Deciduous	0.012621	0.024332	0.075654	0.049543	0.044724	0.004926	0.12055	0.012204	0.003078	0.017665	0.01927	0.025403	0.22034	0.157784	0.120227	0.099019	0.196691	0.055207	0.007515	0.098544	0.22034	Deciduous	0.01927	Deciduous	0.00417	0.048494	0.263863	0.198239	0.149838	0.098589	0.107277	0.050054	0.005588
-151.0692575480	59.9928801930	Alpine	0.01297	0.040829	0.2278	0.198054	0.157826	0.092815	0.12615	0.058427	0.007052	0.078076	0.2278	Deciduous	0.01297	Deciduous	0.008527	0.015421	0.036832	0.046781	0.032858	0.012689	0.051326	0.009365	0.002158	0.034253	0.01738	0.041212	0.21925	0.166894	0.144608	0.087039	0.158365	0.063594	0.00707	0.094589	0.21925	Deciduous	0.01738	Deciduous	0.00856	0.040446	0.23635	0.229215	0.171044	0.098591	0.093936	0.053259	0.007035
-151.0684638980	60.0018132603	Alpine	0.012983	0.031243	0.222258	0.18844	0.143422	0.088647	0.174088	0.050997	0.006138	0.081785	0.222258	Deciduous	0.012983	Deciduous	0.012201	0.020543	0.070455	0.042596	0.040493	0.014962	0.128077	0.008547	0.002266	0.023157	0.019943	0.026022	0.200084	0.166021	0.123945	0.081918	0.226015	0.051779	0.006762	0.097512	0.226015	Mountain Hemlock	0.019943	Mountain Hemlock	0.006023	0.036464	0.244432	0.210858	0.162898	0.095377	0.122162	0.050215	0.005513
-151.0676698170	60.0107463017	Alpine	0.012674	0.034205	0.225304	0.185413	0.139878	0.092117	0.169869	0.049872	0.006436	0.084232	0.225304	Deciduous	0.012674	Deciduous	0.013089	0.022285	0.065695	0.048261	0.039058	0.010666	0.124791	0.007256	0.002935	0.022913	0.020299	0.027547	0.208884	0.161317	0.119151	0.086659	0.218569	0.050899	0.007356	0.099319	0.218569	Mountain Hemlock	0.020299	Mountain Hemlock	0.00505	0.040862	0.241724	0.20951	0.160604	0.097574	0.121169	0.048845	0.005517
-151.0660803660	60.0286123073	Alpine	0.005776	0.064099	0.290536	0.168782	0.106889	0.110346	0.111571	0.0522	0.003559	0.086243	0.290536	Deciduous	0.005776	Deciduous	0.003429	0.035885	0.029465	0.034101	0.027648	0.020938	0.018959	0.009339	0.001434	0.030288	0.006595	0.054207	0.302974	0.144464	0.104732	0.122753	0.100654	0.056976	0.003935	0.10271	0.302974	Deciduous	0.006595	Deciduous	0.004957	0.07399	0.278097	0.1931	0.109047	0.097939	0.122487	0.047424	0.003184
-151.0652849950	60.0375452721	Alpine	0.006107	0.078767	0.283378	0.155151	0.107898	0.120078	0.105823	0.050527	0.002909	0.089362	0.283378	Deciduous	0.006107	Deciduous	0.006762	0.043343	0.044214	0.054057	0.027769	0.029319	0.037893	0.013516	0.00088	0.033337	0.00863	0.073887	0.311486	0.109211	0.104453	0.139373	0.087892	0.056244	0.003054	0.105771	0.311486	Deciduous	0.00863	Deciduous	0.003585	0.083646	0.25527	0.201091	0.111343	0.100784	0.123754	0.04481	0.002764
-151.0644891920	60.0464782117	Alpine	0.006462	0.083072	0.277375	0.156241	0.105514	0.119176	0.108002	0.050012	0.002918	0.091227	0.277375	Deciduous	0.006462	Deciduous	0.00762	0.036757	0.032348	0.049799	0.030346	0.025519	0.036806	0.013265	0.000883	0.033337	0.009328	0.082199	0.298052	0.115117	0.101733	0.13527	0.091827	0.05503	0.003066	0.108378	0.298052	Deciduous	0.009328	Deciduous	0.003596	0.083945	0.256697	0.197364	0.109295	0.103083	0.124177	0.044995	0.00277
-151.0636929580	60.0554111264	Alpine	0.006193	0.070578	0.290086	0.166928	0.107957	0.110045	0.105318	0.049288	0.003393	0.090215	0.290086	Deciduous	0.006193	Deciduous	0.005587	0.040343	0.031404	0.040873	0.03098	0.024628	0.030014	0.011799	0.001323	0.031084	0.008375	0.062716	0.304378	0.133314	0.109479	0.122464	0.093644	0.055773	0.004057	0.1058	0.304378	Deciduous	0.008375	Deciduous	0.004011	0.078439	0.275793	0.200541	0.106434	0.097626	0.116993	0.042802	0.00273
-151.1107375670	59.3134877528	Alpine	0.018	0.022558	0.113289	0.280788	0.241009	0.077227	0.144722	0.036895	0.0112	0.054313	0.280788	Herbaceous	0.018	Herbaceous	0.008745	0.007531	0.055046	0.027242	0.063804	0.011197	0.028379	0.007092	0.006274	0.008593	0.021233	0.018322	0.084451	0.275718	0.278056	0.07472	0.132561	0.040433	0.013869	0.060637	0.278056	Mixed Conifer	0.021233	Mixed Conifer	0.014767	0.026794	0.142127	0.285858	0.203962	0.079734	0.156883	0.033356	0.00853
-151.1076685350	59.3492296453	Alpine	0.019945	0.015671	0.084467	0.277673	0.273228	0.075616	0.154238	0.036234	0.016085	0.046844	0.277673	Herbaceous	0.019945	Herbaceous	0.013019	0.007291	0.060351	0.021617	0.079907	0.029825	0.031765	0.007548	0.009351	0.010808	0.025584	0.010132	0.041926	0.280648	0.32897	0.06323	0.140995	0.040415	0.022259	0.045841	0.32897	Mixed Conifer	0.025584	Mixed Conifer	0.014306	0.021211	0.127008	0.274698	0.217485	0.088001	0.167482	0.032053	0.00991
-151.1069002590	59.3581650159	Alpine	0.014844	0.018396	0.1292	0.287176	0.215298	0.083875	0.128231	0.05392	0.009993	0.059066	0.287176	Herbaceous	0.014844	Herbaceous	0.00599	0.004666	0.050743	0.021757	0.028069	0.007239	0.031089	0.029464	0.007763	0.015402	0.017291	0.015376	0.102457	0.293579	0.229266	0.083543	0.112639	0.063914	0.013646	0.068289	0.293579	Herbaceous	0.017291	Herbaceous	0.012396	0.021417	0.155944	0.280773	0.20133	0.084208	0.143824	0.043926	0.00634
-151.1045929810	59.3849708853	Alpine	0.029922	0.013357	0.074912	0.266843	0.283679	0.075173	0.160905	0.034439	0.029668	0.0311	0.283679	Mixed Conifer	0.029922	Mixed Conifer	0.023167	0.006058	0.059856	0.045485	0.0893	0.022724	0.063092	0.010599	0.038172	0.01136	0.042029	0.011127	0.041396	0.269222	0.327019	0.062214	0.132533	0.039457	0.047705	0.027298	0.327019	Mixed Conifer	0.042029	Mixed Conifer	0.017815	0.015588	0.108428	0.264464	0.24034	0.088133	0.189278	0.029421	0.011632
-151.0991950020	59.4475165233	Alpine	0.016561	0.024287	0.121783	0.27128	0.237896	0.085961	0.157527	0.037532	0.010997	0.036175	0.27128	Herbaceous	0.016561	Herbaceous	0.004747	0.0091	0.057081	0.019421	0.074949	0.013497	0.02889	0.01183	0.006225	0.005332	0.018158	0.019485	0.08461	0.275798	0.284249	0.085685	0.140094	0.044007	0.013677	0.034238	0.284249	Mixed Conifer	0.018158	Mixed Conifer	0.014965	0.029089	0.158955	0.266763	0.191543	0.086238	0.17496	0.031057	0.008318
-151.0968754200	59.4743212137	Alpine	0.012495	0.021086	0.151761	0.286008	0.191218	0.08133	0.140589	0.061716	0.006641	0.047156	0.286008	Herbaceous	0.012495	Herbaceous	0.004044	0.005993	0.059998	0.015438	0.021422	0.013113	0.015629	0.049086	0.002077	0.00961	0.014275	0.020101	0.124895	0.290595	0.198203	0.085555	0.128885	0.080256	0.007082	0.050152	0.290595	Herbaceous	0.014275	Herbaceous	0.010715	0.022071	0.178627	0.28142	0.184233	0.077105	0.152292	0.043177	0.0062
-151.0914486190	59.5368641703	Alpine	0.028383	0.018366	0.098709	0.211454	0.298732	0.077265	0.150371	0.037029	0.039014	0.040676	0.298732	Mixed Conifer	0.028383	Mixed Conifer	0.027334	0.007982	0.070718	0.060358	0.108739	0.034814	0.053117	0.017823	0.065634	0.011029	0.04091	0.017621	0.052166	0.182809	0.366208	0.067809	0.118123	0.045062	0.068865	0.040426	0.366208	Mixed Conifer	0.04091	Mixed Conifer	0.015857	0.019111	0.145252	0.240099	0.231256	0.086721	0.182619	0.028996	0.009164
-151.0898943780	59.5547332540	Alpine	0.010623	0.020983	0.209566	0.267951	0.177643	0.072977	0.117667	0.069501	0.007228	0.045861	0.267951	Herbaceous	0.010623	Herbaceous	0.003234	0.006972	0.046895	0.0353	0.02367	0.010608	0.026721	0.015809	0.001372	0.008365	0.012713	0.020979	0.227172	0.251546	0.174854	0.074325	0.100588	0.080079	0.008164	0.049581	0.251546	Herbaceous	0.012713	Herbaceous	0.008533	0.020986	0.19196	0.284356	0.180433	0.07163	0.134747	0.058923	0.006293
-151.0891166350	59.5636677414	Alpine	0.019203	0.021329	0.139772	0.278628	0.222854	0.078981	0.123086	0.054034	0.011019	0.051094	0.278628	Herbaceous	0.019203	Herbaceous	0.014101	0.01241	0.0587	0.030329	0.045694	0.031305	0.042882	0.020094	0.009604	0.019815	0.025915	0.014403	0.115805	0.292272	0.249415	0.071619	0.092698	0.064466	0.016188	0.05722	0.292272	Herbaceous	0.025915	Herbaceous	0.01249	0.028256	0.163739	0.264984	0.196294	0.086342	0.153475	0.043603	0.005849
-151.0867809110	59.5904709884	Alpine	0.016145	0.019915	0.141295	0.297068	0.196551	0.073963	0.124438	0.075415	0.009253	0.045958	0.297068	Herbaceous	0.016145	Herbaceous	0.011067	0.010304	0.05891	0.037264	0.021111	0.029582	0.034558	0.046286	0.006484	0.006687	0.022007	0.016439	0.117087	0.308891	0.205529	0.06786	0.097306	0.104809	0.012699	0.047373	0.308891	Herbaceous	0.022007	Herbaceous	0.010284	0.02339	0.165504	0.285245	0.187573	0.080065	0.151569	0.046021	0.005806
-151.0820982070	59.6440765316	Alpine	0.008867	0.040993	0.253162	0.216271	0.14856	0.086822	0.110705	0.050444	0.005415	0.078761	0.253162	Deciduous	0.008867	Deciduous	0.00704	0.022285	0.028061	0.00865	0.02598	0.010945	0.028135	0.010506	0.001519	0.014948	0.012268	0.032976	0.257272	0.208818	0.149559	0.087061	0.1084	0.051384	0.005733	0.08653	0.257272	Deciduous	0.012268	Deciduous	0.005467	0.04901	0.249051	0.223725	0.147561	0.086583	0.11301	0.049504	0.005097
-151.0552761060	59.9478193053	Alpine	0.009701	0.053861	0.258228	0.175026	0.130282	0.106474	0.112944	0.053742	0.005397	0.094345	0.258228	Deciduous	0.009701	Deciduous	0.009244	0.022691	0.041691	0.05089	0.038534	0.01764	0.018691	0.011245	0.001582	0.016789	0.014237	0.05014	0.264033	0.155943	0.115021	0.11906	0.120339	0.054897	0.005552	0.100777	0.264033	Deciduous	0.014237	Deciduous	0.005164	0.057581	0.252422	0.194109	0.145542	0.093888	0.105549	0.052587	0.005243
-151.0544797590	59.9567523996	Alpine	0.011391	0.047748	0.242226	0.185917	0.137379	0.097563	0.122919	0.055229	0.006182	0.093446	0.242226	Deciduous	0.011391	Deciduous	0.009821	0.022327	0.022878	0.055492	0.035515	0.013882	0.02721	0.012098	0.002154	0.027822	0.017281	0.046587	0.242334	0.166736	0.118047	0.10547	0.126574	0.059979	0.006787	0.110204	0.242334	Deciduous	0.017281	Deciduous	0.005501	0.048908	0.242118	0.205099	0.15671	0.089655	0.119263	0.05048	0.005577
-151.0528857720	59.9746185074	Alpine	0.01104	0.05012	0.245781	0.181272	0.138392	0.095736	0.126785	0.054676	0.006122	0.090077	0.245781	Deciduous	0.01104	Deciduous	0.010538	0.02321	0.031558	0.053804	0.036074	0.010805	0.020959	0.011882	0.002111	0.026487	0.01696	0.046898	0.259645	0.15456	0.120706	0.097163	0.134924	0.059236	0.006631	0.103277	0.259645	Deciduous	0.01696	Deciduous	0.005119	0.053341	0.231917	0.207984	0.156078	0.094308	0.118646	0.050116	0.005613
-151.0520881320	59.9835515212	Alpine	0.011013	0.046885	0.248041	0.186379	0.145162	0.0938	0.123228	0.054485	0.006545	0.084462	0.248041	Deciduous	0.011013	Deciduous	0.009749	0.02076	0.031824	0.051062	0.04156	0.012523	0.032315	0.009305	0.002659	0.027656	0.015897	0.045969	0.261405	0.157618	0.12638	0.088863	0.141602	0.056556	0.006982	0.098729	0.261405	Deciduous	0.015897	Deciduous	0.006128	0.047802	0.234677	0.21514	0.163944	0.098736	0.104855	0.052414	0.006109
-151.0504915570	60.0014174698	Alpine	0.010583	0.045407	0.259472	0.189399	0.13682	0.088677	0.130235	0.05293	0.005206	0.081271	0.259472	Deciduous	0.010583	Deciduous	0.009528	0.022154	0.039057	0.056389	0.038989	0.00895	0.041218	0.008894	0.001226	0.024708	0.015626	0.043339	0.278319	0.155477	0.11957	0.084263	0.147159	0.05565	0.005341	0.095255	0.278319	Deciduous	0.015626	Deciduous	0.005541	0.047475	0.240625	0.223321	0.15407	0.093091	0.11331	0.050209	0.005071
-151.0496926210	60.0103504049	Alpine	0.008013	0.055338	0.273867	0.177548	0.131702	0.098027	0.114279	0.052297	0.004449	0.084481	0.273867	Deciduous	0.008013	Deciduous	0.008723	0.023552	0.052122	0.045702	0.036398	0.01965	0.016969	0.011084	0.000908	0.032614	0.012061	0.048427	0.29892	0.146571	0.113198	0.112333	0.104562	0.058587	0.003922	0.101419	0.29892	Deciduous	0.012061	Deciduous	0.003964	0.062249	0.248814	0.208524	0.150206	0.083721	0.123996	0.046007	0.004977
-151.0480934510	60.0282161979	Alpine	0.005776	0.064099	0.290536	0.168782	0.106889	0.110346	0.111571	0.0522	0.003559	0.086243	0.290536	Deciduous	0.005776	Deciduous	0.003429	0.035885	0.029465	0.034101	0.027648	0.020938	0.018959	0.009339	0.001434	0.030288	0.006595	0.054207	0.302974	0.144464	0.104732	0.122753	0.100654	0.056976	0.003935	0.10271	0.302974	Deciduous	0.006595	Deciduous	0.004957	0.07399	0.278097	0.1931	0.109047	0.097939	0.122487	0.047424	0.003184
-151.0456914440	60.0550146976	Alpine	0.006795	0.076129	0.283819	0.160075	0.105585	0.115877	0.111121	0.049453	0.003114	0.088032	0.283819	Deciduous	0.006795	Deciduous	0.007832	0.044127	0.036919	0.04472	0.026524	0.028059	0.025193	0.011526	0.001339	0.025237	0.009544	0.070716	0.300044	0.122503	0.104558	0.134533	0.098706	0.05445	0.003017	0.101929	0.300044	Deciduous	0.009544	Deciduous	0.004047	0.081543	0.267594	0.197647	0.106611	0.09722	0.123537	0.044456	0.003211
-151.0923604960	59.3220330080	Alpine	0.012565	0.020182	0.155094	0.270759	0.196951	0.079014	0.143836	0.063768	0.007178	0.050652	0.270759	Herbaceous	0.012565	Herbaceous	0.004131	0.008373	0.056101	0.018103	0.020287	0.006142	0.016989	0.049744	0.0028	0.011221	0.014327	0.016823	0.12787	0.26856	0.206808	0.079595	0.138566	0.082616	0.008584	0.056252	0.26856	Herbaceous	0.014327	Herbaceous	0.010803	0.023541	0.182319	0.272958	0.187094	0.078433	0.149106	0.04492	0.005772
-151.0915887800	59.3309683997	Alpine	0.020233	0.021049	0.097845	0.289638	0.247871	0.078306	0.149202	0.039819	0.010944	0.045094	0.289638	Herbaceous	0.020233	Herbaceous	0.013498	0.009617	0.060918	0.025522	0.073287	0.025015	0.036117	0.007154	0.005898	0.006268	0.027652	0.013912	0.056538	0.304131	0.298508	0.067348	0.125613	0.04548	0.013448	0.047371	0.304131	Herbaceous	0.027652	Herbaceous	0.012815	0.028186	0.139152	0.275145	0.197233	0.089264	0.172791	0.034158	0.008439
-151.0908166540	59.3399037502	Alpine	0.020233	0.021049	0.097845	0.289638	0.247871	0.078306	0.149202	0.039819	0.010944	0.045094	0.289638	Herbaceous	0.020233	Herbaceous	0.013498	0.009617	0.060918	0.025522	0.073287	0.025015	0.036117	0.007154	0.005898	0.006268	0.027652	0.013912	0.056538	0.304131	0.298508	0.067348	0.125613	0.04548	0.013448	0.047371	0.304131	Herbaceous	0.027652	Herbaceous	0.012815	0.028186	0.139152	0.275145	0.197233	0.089264	0.172791	0.034158	0.008439
-151.0892711720	59.3577743282	Alpine	0.020038	0.017571	0.092845	0.271932	0.26815	0.079053	0.148123	0.038614	0.014937	0.048737	0.271932	Herbaceous	0.020038	Herbaceous	0.011676	0.00832	0.054332	0.023103	0.07584	0.024452	0.030626	0.01072	0.007061	0.009539	0.023755	0.012442	0.054849	0.2749	0.313777	0.069441	0.136326	0.046224	0.019854	0.048431	0.313777	Mixed Conifer	0.023755	Mixed Conifer	0.016321	0.0227	0.130841	0.268965	0.222522	0.088666	0.159919	0.031004	0.010019
-151.0884978160	59.3667095561	Alpine	0.026123	0.010713	0.09211	0.249372	0.28653	0.068086	0.166989	0.034316	0.033864	0.031898	0.28653	Mixed Conifer	0.026123	Mixed Conifer	0.012607	0.006417	0.05721	0.049034	0.08575	0.026817	0.052106	0.009636	0.043235	0.012219	0.034368	0.007255	0.086535	0.23128	0.323274	0.055398	0.14218	0.038116	0.05331	0.028285	0.323274	Mixed Conifer	0.034368	Mixed Conifer	0.017878	0.01417	0.097685	0.267463	0.249787	0.080775	0.191798	0.030516	0.014418
-151.0877240490	59.3756447436	Alpine	0.026123	0.010713	0.09211	0.249372	0.28653	0.068086	0.166989	0.034316	0.033864	0.031898	0.28653	Mixed Conifer	0.026123	Mixed Conifer	0.012607	0.006417	0.05721	0.049034	0.08575	0.026817	0.052106	0.009636	0.043235	0.012219	0.034368	0.007255	0.086535	0.23128	0.323274	0.055398	0.14218	0.038116	0.05331	0.028285	0.323274	Mixed Conifer	0.034368	Mixed Conifer	0.017878	0.01417	0.097685	0.267463	0.249787	0.080775	0.191798	0.030516	0.014418
-151.0854002790	59.4024500653	Alpine	0.043052	0.006393	0.025751	0.245935	0.352954	0.054537	0.168471	0.037734	0.044222	0.020953	0.352954	Mixed Conifer	0.043052	Mixed Conifer	0.029587	0.005805	0.029504	0.063883	0.08594	0.031707	0.085712	0.022653	0.059599	0.011474	0.062323	0.002915	0.015232	0.226367	0.401086	0.034214	0.117556	0.049463	0.072141	0.018704	0.401086	Mixed Conifer	0.062323	Mixed Conifer	0.02378	0.00987	0.03627	0.265503	0.304822	0.07486	0.219385	0.026005	0.016302
-151.0799637120	59.4649944372	Alpine	0.018493	0.022356	0.109782	0.292748	0.232346	0.084642	0.151886	0.037027	0.013007	0.037712	0.292748	Herbaceous	0.018493	Herbaceous	0.012327	0.011418	0.071068	0.049057	0.053979	0.026357	0.035451	0.009175	0.007291	0.007899	0.023788	0.016963	0.062484	0.319955	0.268389	0.07724	0.134807	0.042151	0.017239	0.036982	0.319955	Herbaceous	0.023788	Herbaceous	0.013197	0.02775	0.15708	0.26554	0.196303	0.092044	0.168966	0.031902	0.008776
-151.0768479920	59.5007332320	Alpine	0.01375	0.024131	0.151905	0.273843	0.196166	0.085145	0.138669	0.056197	0.008094	0.0521	0.273843	Herbaceous	0.01375	Herbaceous	0.006002	0.006311	0.052445	0.02049	0.024439	0.014635	0.019393	0.035575	0.002376	0.020834	0.016526	0.022078	0.128617	0.2677	0.207176	0.092188	0.12498	0.072545	0.0091	0.05909	0.2677	Herbaceous	0.016526	Herbaceous	0.010974	0.026184	0.175194	0.279986	0.185155	0.078101	0.152357	0.039849	0.007088
-151.0745068380	59.5275369339	Alpine	0.027395	0.016997	0.112788	0.206556	0.281102	0.080463	0.158024	0.041056	0.03547	0.040149	0.281102	Mixed Conifer	0.027395	Mixed Conifer	0.018972	0.00604	0.068283	0.031985	0.107059	0.034199	0.045439	0.024484	0.051161	0.011649	0.036899	0.013073	0.072434	0.189789	0.331082	0.067151	0.133671	0.052836	0.060826	0.042239	0.331082	Mixed Conifer	0.036899	Mixed Conifer	0.017891	0.020922	0.153142	0.223323	0.231122	0.093775	0.182378	0.029276	0.010114
-151.0737256200	59.5364714272	Alpine	0.030492	0.019728	0.104228	0.206956	0.29092	0.083227	0.140375	0.044865	0.036982	0.042227	0.29092	Mixed Conifer	0.030492	Mixed Conifer	0.033209	0.005915	0.070902	0.041729	0.096287	0.031969	0.056335	0.017803	0.062139	0.017058	0.045521	0.018602	0.059445	0.18786	0.347908	0.071782	0.099218	0.056056	0.065174	0.048433	0.347908	Mixed Conifer	0.045521	Mixed Conifer	0.015463	0.020854	0.14901	0.226051	0.233932	0.094672	0.181532	0.033674	0.008789
-151.0729439850	59.5454058838	Alpine	0.023048	0.017861	0.110692	0.254286	0.261401	0.087542	0.145464	0.043446	0.017727	0.038532	0.261401	Mixed Conifer	0.023048	Mixed Conifer	0.016639	0.008815	0.083096	0.032909	0.073614	0.038085	0.039359	0.011063	0.020394	0.012577	0.032548	0.013428	0.051496	0.26793	0.308504	0.082882	0.134554	0.051105	0.028807	0.028746	0.308504	Mixed Conifer	0.032548	Mixed Conifer	0.013549	0.022293	0.169889	0.240642	0.214298	0.092202	0.156374	0.035788	0.006647
-151.0721619330	59.5543403040	Alpine	0.023141	0.019525	0.110464	0.251156	0.264591	0.08821	0.136865	0.050304	0.015307	0.040437	0.264591	Mixed Conifer	0.023141	Mixed Conifer	0.017609	0.008007	0.083032	0.044307	0.073716	0.036245	0.029458	0.024651	0.015987	0.013705	0.033268	0.015292	0.054387	0.265737	0.308515	0.076035	0.126353	0.064456	0.023904	0.032053	0.308515	Mixed Conifer	0.033268	Mixed Conifer	0.013014	0.023758	0.166541	0.236575	0.220667	0.100384	0.147377	0.036151	0.00671
-151.0713794630	59.5632746878	Alpine	0.009571	0.0279	0.251024	0.225151	0.158298	0.080648	0.128029	0.052082	0.005467	0.061829	0.251024	Deciduous	0.009571	Deciduous	0.007322	0.014182	0.031998	0.010707	0.020794	0.015614	0.040639	0.007604	0.001356	0.012393	0.013396	0.024272	0.255557	0.222493	0.153867	0.074805	0.124911	0.057098	0.006042	0.067558	0.255557	Deciduous	0.013396	Deciduous	0.005747	0.031528	0.24649	0.227809	0.162729	0.086491	0.131148	0.047067	0.004893
-151.0698132680	59.5811433475	Alpine	0.013182	0.020528	0.224782	0.267033	0.173086	0.067284	0.10702	0.067786	0.006993	0.052307	0.267033	Herbaceous	0.013182	Herbaceous	0.006125	0.006475	0.040327	0.028299	0.021565	0.013673	0.025763	0.011159	0.00124	0.014869	0.016271	0.021232	0.241708	0.255657	0.168999	0.065116	0.091449	0.07312	0.007159	0.059288	0.255657	Herbaceous	0.016271	Herbaceous	0.010094	0.019824	0.207855	0.278409	0.177173	0.069452	0.12259	0.062451	0.006826
-151.0651046250	59.6347484766	Alpine	0.012528	0.031785	0.233305	0.222709	0.166804	0.089692	0.110871	0.054359	0.006618	0.071328	0.233305	Deciduous	0.012528	Deciduous	0.007313	0.017302	0.036678	0.023787	0.032663	0.012694	0.031382	0.003806	0.00232	0.020338	0.016165	0.026762	0.237427	0.204035	0.167943	0.088448	0.115276	0.054054	0.007708	0.082181	0.237427	Deciduous	0.016165	Deciduous	0.008891	0.036809	0.229184	0.241383	0.165665	0.090936	0.106465	0.054664	0.005528
-151.0643183800	59.6436825430	Alpine	0.01747	0.023259	0.193898	0.252658	0.196025	0.075324	0.111528	0.070939	0.008185	0.050713	0.252658	Herbaceous	0.01747	Herbaceous	0.01244	0.004404	0.039991	0.015206	0.035324	0.018862	0.011177	0.015193	0.001537	0.012575	0.021781	0.023615	0.178245	0.250358	0.202766	0.076117	0.10684	0.07582	0.009405	0.055053	0.250358	Herbaceous	0.021781	Herbaceous	0.013158	0.022903	0.209552	0.254957	0.189285	0.074531	0.116216	0.066059	0.006966
-151.0635317140	59.6526165751	Alpine	0.01747	0.023259	0.193898	0.252658	0.196025	0.075324	0.111528	0.070939	0.008185	0.050713	0.252658	Herbaceous	0.01747	Herbaceous	0.01244	0.004404	0.039991	0.015206	0.035324	0.018862	0.011177	0.015193	0.001537	0.012575	0.021781	0.023615	0.178245	0.250358	0.202766	0.076117	0.10684	0.07582	0.009405	0.055053	0.250358	Herbaceous	0.021781	Herbaceous	0.013158	0.022903	0.209552	0.254957	0.189285	0.074531	0.116216	0.066059	0.006966
-151.0611691870	59.6794184678	Alpine	0.008055	0.051193	0.254736	0.191361	0.139234	0.100295	0.122321	0.04904	0.004954	0.07881	0.254736	Deciduous	0.008055	Deciduous	0.006307	0.018554	0.04235	0.01935	0.029093	0.011586	0.018613	0.009193	0.000788	0.014254	0.011481	0.043212	0.269952	0.188177	0.12709	0.104668	0.119828	0.050688	0.004796	0.080107	0.269952	Deciduous	0.011481	Deciduous	0.004629	0.059173	0.239521	0.194545	0.151378	0.095922	0.124814	0.047392	0.005111
-151.0365320860	59.9563547248	Alpine	0.009857	0.055749	0.24754	0.183064	0.134866	0.099635	0.11492	0.056356	0.00534	0.092674	0.24754	Deciduous	0.009857	Deciduous	0.008987	0.022882	0.020502	0.044716	0.037718	0.015971	0.014029	0.013683	0.001123	0.027095	0.014576	0.050405	0.255795	0.167077	0.111491	0.107417	0.119507	0.061526	0.005043	0.107163	0.255795	Deciduous	0.014576	Deciduous	0.005138	0.061092	0.239284	0.199052	0.158241	0.091853	0.110334	0.051186	0.005636
-151.0349284130	59.9742206195	Alpine	0.008556	0.057353	0.26714	0.173121	0.128234	0.103012	0.112562	0.051839	0.005578	0.092605	0.26714	Deciduous	0.008556	Deciduous	0.008822	0.026988	0.050021	0.054467	0.047366	0.019004	0.015232	0.009464	0.001788	0.020848	0.012937	0.052647	0.282722	0.149222	0.107963	0.113115	0.118931	0.052658	0.005994	0.10381	0.282722	Deciduous	0.012937	Deciduous	0.004175	0.062059	0.251558	0.197019	0.148505	0.09291	0.106194	0.051019	0.005162
-151.0333230040	59.9920864073	Alpine	0.011262	0.041815	0.260318	0.188224	0.14438	0.08935	0.126692	0.053548	0.005675	0.078735	0.260318	Deciduous	0.011262	Deciduous	0.009633	0.016925	0.039262	0.053565	0.04426	0.011419	0.044319	0.008601	0.001582	0.024662	0.016413	0.03866	0.279286	0.154501	0.125645	0.080658	0.152764	0.056252	0.005272	0.090548	0.279286	Deciduous	0.016413	Deciduous	0.006111	0.044969	0.241351	0.221947	0.163116	0.098042	0.10062	0.050843	0.006078
-151.0325196480	60.0010192617	Alpine	0.010726	0.050418	0.247868	0.186593	0.140578	0.094842	0.120528	0.05456	0.005277	0.088611	0.247868	Deciduous	0.010726	Deciduous	0.008251	0.027327	0.029628	0.047362	0.036489	0.007548	0.017447	0.011899	0.001126	0.032212	0.015396	0.047975	0.256541	0.162367	0.122628	0.095243	0.126953	0.060691	0.004989	0.107217	0.256541	Deciduous	0.015396	Deciduous	0.006056	0.05286	0.239195	0.210818	0.158527	0.094441	0.114104	0.048428	0.005566
-151.0317158570	60.0099520900	Alpine	0.009035	0.049779	0.255396	0.188539	0.133519	0.099326	0.113721	0.054298	0.004758	0.091629	0.255396	Deciduous	0.009035	Deciduous	0.009556	0.022154	0.045169	0.050641	0.038823	0.015366	0.006445	0.012285	0.001325	0.039886	0.013459	0.042537	0.277371	0.158835	0.112929	0.105451	0.111736	0.059676	0.003972	0.114034	0.277371	Deciduous	0.013459	Deciduous	0.00461	0.057021	0.233421	0.218243	0.154108	0.093202	0.115706	0.048921	0.005544
-151.0309116300	60.0188848924	Alpine	0.006853	0.054261	0.27633	0.175459	0.132705	0.097861	0.117015	0.053484	0.004687	0.081346	0.27633	Deciduous	0.006853	Deciduous	0.006648	0.025276	0.050508	0.041307	0.032348	0.016149	0.020053	0.013568	0.000618	0.029337	0.009746	0.047688	0.298451	0.150118	0.117766	0.109094	0.10664	0.060222	0.004399	0.095876	0.298451	Deciduous	0.009746	Deciduous	0.003959	0.060834	0.25421	0.2008	0.147644	0.086628	0.127389	0.046746	0.004975
-151.0301069690	60.0278176692	Alpine	0.005231	0.05851	0.275257	0.181713	0.12417	0.108286	0.1115	0.049911	0.004472	0.080949	0.275257	Deciduous	0.005231	Deciduous	0.003398	0.031384	0.044472	0.02724	0.029985	0.020035	0.029389	0.010513	0.000448	0.033577	0.006509	0.050167	0.29306	0.163777	0.1101	0.121722	0.096984	0.055028	0.004428	0.098225	0.29306	Deciduous	0.006509	Deciduous	0.003954	0.066854	0.257454	0.19965	0.138241	0.09485	0.126017	0.044793	0.004515
-151.0770771480	59.2948342416	Alpine	0.008327	0.02225	0.213965	0.240208	0.183053	0.073428	0.149008	0.05827	0.006051	0.04544	0.240208	Herbaceous	0.008327	Herbaceous	0.002092	0.005234	0.017274	0.028644	0.022587	0.017345	0.013545	0.019552	0.001452	0.007763	0.007822	0.022485	0.220194	0.229444	0.177593	0.076872	0.14244	0.070614	0.005995	0.046541	0.229444	Herbaceous	0.007822	Herbaceous	0.008832	0.022015	0.207735	0.250971	0.188513	0.069984	0.155576	0.045927	0.006107
-151.0747504820	59.3216403588	Alpine	0.0147	0.022056	0.151705	0.27728	0.209775	0.077827	0.140704	0.051514	0.007537	0.046903	0.27728	Herbaceous	0.0147	Herbaceous	0.007889	0.009108	0.056899	0.025108	0.047751	0.014009	0.031603	0.020963	0.003659	0.010678	0.017698	0.019537	0.126636	0.282612	0.235264	0.080118	0.123774	0.058973	0.009309	0.046079	0.282612	Herbaceous	0.017698	Herbaceous	0.011702	0.024574	0.176773	0.271949	0.184286	0.075536	0.157634	0.044055	0.005766
-151.0700860270	59.3752514782	Alpine	0.023305	0.015143	0.101574	0.250548	0.272973	0.081272	0.158905	0.032451	0.019574	0.044254	0.272973	Mixed Conifer	0.023305	Mixed Conifer	0.015257	0.008591	0.041222	0.027664	0.073854	0.022274	0.026293	0.004596	0.014614	0.003215	0.030849	0.010521	0.076427	0.240929	0.312468	0.071159	0.149958	0.035249	0.02784	0.044601	0.312468	Mixed Conifer	0.030849	Mixed Conifer	0.015761	0.019764	0.126722	0.260167	0.233478	0.091386	0.167851	0.029653	0.011308
-151.0693071720	59.3841865225	Alpine	0.021106	0.018717	0.099159	0.257576	0.264243	0.081825	0.16153	0.035404	0.014744	0.045696	0.264243	Mixed Conifer	0.021106	Mixed Conifer	0.014853	0.008363	0.047183	0.034044	0.064899	0.021199	0.029639	0.010161	0.005372	0.009421	0.026889	0.012461	0.0711	0.253245	0.304157	0.072354	0.153139	0.041118	0.018595	0.046942	0.304157	Mixed Conifer	0.026889	Mixed Conifer	0.015323	0.024973	0.127218	0.261907	0.224329	0.091296	0.16992	0.02969	0.010894
-151.0622788120	59.4646001399	Alpine	0.024495	0.017687	0.095557	0.24608	0.278809	0.073446	0.175598	0.029589	0.028706	0.030033	0.278809	Mixed Conifer	0.024495	Mixed Conifer	0.013759	0.006132	0.064564	0.041746	0.093894	0.027184	0.061555	0.012958	0.031126	0.009467	0.032216	0.014827	0.088117	0.246805	0.316055	0.063045	0.129696	0.034926	0.043817	0.030496	0.316055	Mixed Conifer	0.032216	Mixed Conifer	0.016775	0.020547	0.102996	0.245355	0.241563	0.083847	0.221499	0.024253	0.013595
-151.0614958030	59.4735347920	Alpine	0.047314	0.007731	0.032397	0.25407	0.329818	0.053214	0.173073	0.037876	0.045286	0.019219	0.329818	Mixed Conifer	0.047314	Mixed Conifer	0.042122	0.008113	0.051863	0.049244	0.075941	0.03031	0.108274	0.025685	0.062385	0.012913	0.074037	0.004304	0.010698	0.24714	0.387517	0.034722	0.098201	0.052761	0.075741	0.014879	0.387517	Mixed Conifer	0.074037	Mixed Conifer	0.020591	0.011159	0.054097	0.261	0.27212	0.071705	0.247946	0.022991	0.014831
-151.0607123760	59.4824694059	Alpine	0.027298	0.016146	0.103676	0.243489	0.28095	0.069115	0.165601	0.03269	0.032224	0.028812	0.28095	Mixed Conifer	0.027298	Mixed Conifer	0.021984	0.008671	0.06489	0.024279	0.091956	0.029901	0.062381	0.015633	0.043081	0.008698	0.038289	0.010194	0.100616	0.244476	0.319025	0.051996	0.118489	0.039891	0.051722	0.025302	0.319025	Mixed Conifer	0.038289	Mixed Conifer	0.016307	0.022097	0.106737	0.242501	0.242874	0.086234	0.212713	0.025489	0.012725
-151.0599285330	59.4914039819	Alpine	0.021027	0.024051	0.110797	0.218398	0.272068	0.081882	0.179782	0.034235	0.019385	0.038376	0.272068	Mixed Conifer	0.021027	Mixed Conifer	0.012517	0.010348	0.06449	0.050951	0.085738	0.03083	0.049614	0.015877	0.017187	0.011625	0.027831	0.019645	0.069558	0.200408	0.317351	0.074422	0.174269	0.043618	0.029748	0.043151	0.317351	Mixed Conifer	0.027831	Mixed Conifer	0.014223	0.028457	0.152037	0.236388	0.226785	0.089343	0.185294	0.024852	0.009022
-151.0567889750	59.5271419105	Alpine	0.027395	0.016997	0.112788	0.206556	0.281102	0.080463	0.158024	0.041056	0.03547	0.040149	0.281102	Mixed Conifer	0.027395	Mixed Conifer	0.018972	0.00604	0.068283	0.031985	0.107059	0.034199	0.045439	0.024484	0.051161	0.011649	0.036899	0.013073	0.072434	0.189789	0.331082	0.067151	0.133671	0.052836	0.060826	0.042239	0.331082	Mixed Conifer	0.036899	Mixed Conifer	0.017891	0.020922	0.153142	0.223323	0.231122	0.093775	0.182378	0.029276	0.010114
-151.0544299060	59.5539449683	Alpine	0.022665	0.024011	0.113431	0.218696	0.274233	0.092656	0.146974	0.045785	0.024198	0.03735	0.274233	Mixed Conifer	0.022665	Mixed Conifer	0.016951	0.00683	0.07267	0.048042	0.084689	0.032028	0.03998	0.021604	0.0309	0.007341	0.031021	0.02164	0.062618	0.203069	0.328417	0.08583	0.134155	0.058286	0.03999	0.034974	0.328417	Mixed Conifer	0.031021	Mixed Conifer	0.014309	0.026381	0.164245	0.234322	0.220049	0.099483	0.159793	0.033284	0.008407
-151.0528550920	59.5718134915	Alpine	0.012435	0.022005	0.175206	0.263622	0.168378	0.076404	0.133593	0.068355	0.00702	0.072984	0.263622	Herbaceous	0.012435	Herbaceous	0.007397	0.008884	0.045061	0.018998	0.034667	0.01416	0.029078	0.021254	0.001271	0.042364	0.015685	0.019485	0.170349	0.265404	0.151745	0.068687	0.126117	0.081261	0.007163	0.094104	0.265404	Herbaceous	0.015685	Herbaceous	0.009184	0.024524	0.180064	0.261839	0.185011	0.084122	0.141068	0.055448	0.006876
-151.0520670540	59.5807476991	Alpine	0.022101	0.02323	0.133601	0.267377	0.189337	0.078963	0.130723	0.088585	0.011381	0.054703	0.267377	Herbaceous	0.022101	Herbaceous	0.022378	0.004198	0.059119	0.016017	0.035591	0.022488	0.010831	0.051944	0.006965	0.033692	0.032589	0.021641	0.098615	0.269039	0.181487	0.069595	0.126832	0.118995	0.015328	0.065879	0.269039	Herbaceous	0.032589	Herbaceous	0.011613	0.024818	0.168586	0.265715	0.197186	0.088331	0.134615	0.058175	0.007433
-151.0473299680	59.6343522010	Alpine	0.012528	0.031785	0.233305	0.222709	0.166804	0.089692	0.110871	0.054359	0.006618	0.071328	0.233305	Deciduous	0.012528	Deciduous	0.007313	0.017302	0.036678	0.023787	0.032663	0.012694	0.031382	0.003806	0.00232	0.020338	0.016165	0.026762	0.237427	0.204035	0.167943	0.088448	0.115276	0.054054	0.007708	0.082181	0.237427	Deciduous	0.016165	Deciduous	0.008891	0.036809	0.229184	0.241383	0.165665	0.090936	0.106465	0.054664	0.005528
-151.0465389740	59.6432861626	Alpine	0.021786	0.022118	0.157176	0.24571	0.217521	0.075664	0.124557	0.073136	0.012272	0.050059	0.24571	Herbaceous	0.021786	Herbaceous	0.017982	0.007131	0.076431	0.013919	0.045397	0.019739	0.03907	0.018687	0.009847	0.005694	0.029139	0.018055	0.124583	0.235318	0.243209	0.072561	0.127882	0.078719	0.017467	0.053068	0.243209	Mixed Conifer	0.029139	Mixed Conifer	0.014433	0.02618	0.18977	0.256102	0.191833	0.078768	0.121231	0.067553	0.007078
-151.0193908730	59.9470217551	Alpine	0.008424	0.056867	0.252019	0.179339	0.129457	0.102829	0.116882	0.055985	0.0056	0.092596	0.252019	Deciduous	0.008424	Deciduous	0.008125	0.022454	0.031386	0.045095	0.036899	0.018686	0.012471	0.009519	0.001171	0.025736	0.012652	0.050031	0.266941	0.161481	0.105319	0.111565	0.120106	0.05867	0.005559	0.107676	0.266941	Deciduous	0.012652	Deciduous	0.004197	0.063704	0.237097	0.197198	0.153596	0.094093	0.113659	0.0533	0.005641
-151.0185848470	59.9559546359	Alpine	0.009857	0.055749	0.24754	0.183064	0.134866	0.099635	0.11492	0.056356	0.00534	0.092674	0.24754	Deciduous	0.009857	Deciduous	0.008987	0.022882	0.020502	0.044716	0.037718	0.015971	0.014029	0.013683	0.001123	0.027095	0.014576	0.050405	0.255795	0.167077	0.111491	0.107417	0.119507	0.061526	0.005043	0.107163	0.255795	Deciduous	0.014576	Deciduous	0.005138	0.061092	0.239284	0.199052	0.158241	0.091853	0.110334	0.051186	0.005636
-151.0177783850	59.9648874895	Alpine	0.008179	0.056933	0.270603	0.177401	0.122665	0.09943	0.114067	0.053141	0.004558	0.093024	0.270603	Deciduous	0.008179	Deciduous	0.008488	0.02945	0.047549	0.045016	0.041941	0.018033	0.014552	0.008669	0.002119	0.018635	0.012177	0.050298	0.290737	0.153497	0.103917	0.109037	0.118262	0.054479	0.003948	0.103648	0.290737	Deciduous	0.012177	Deciduous	0.004181	0.063569	0.250469	0.201305	0.141412	0.089823	0.109871	0.051803	0.005168
-151.0169714880	59.9738203162	Alpine	0.007663	0.059595	0.283371	0.171151	0.123646	0.099669	0.105941	0.052681	0.004028	0.092255	0.283371	Deciduous	0.007663	Deciduous	0.007485	0.02205	0.039126	0.041829	0.033894	0.020795	0.007924	0.009103	0.002455	0.017617	0.011183	0.052846	0.295328	0.149137	0.114012	0.114512	0.102842	0.054626	0.003415	0.102099	0.295328	Deciduous	0.011183	Deciduous	0.004144	0.066345	0.271414	0.193165	0.13328	0.084825	0.10904	0.050737	0.00464
-151.0161641530	59.9827531160	Alpine	0.007412	0.061076	0.279119	0.16668	0.128497	0.104892	0.108694	0.052988	0.003771	0.086871	0.279119	Deciduous	0.007412	Deciduous	0.007399	0.027988	0.035994	0.037978	0.034527	0.021388	0.011904	0.009203	0.002114	0.018572	0.010726	0.053997	0.288256	0.145613	0.116419	0.120313	0.108776	0.057407	0.002916	0.095577	0.288256	Deciduous	0.010726	Deciduous	0.004098	0.068155	0.269983	0.187747	0.140575	0.08947	0.108613	0.048569	0.004625
-151.0153563820	59.9916858893	Alpine	0.007968	0.058873	0.264693	0.174274	0.132741	0.098825	0.112154	0.054041	0.004803	0.091627	0.264693	Deciduous	0.007968	Deciduous	0.008014	0.024612	0.059238	0.046142	0.04362	0.01956	0.010467	0.011823	0.001229	0.024825	0.011813	0.052186	0.288709	0.149302	0.108848	0.110954	0.111837	0.057384	0.004488	0.104479	0.288709	Deciduous	0.011813	Deciduous	0.004124	0.065559	0.240678	0.199247	0.156635	0.086696	0.11247	0.050698	0.005117
-151.0145481740	60.0006186363	Alpine	0.010135	0.056317	0.245278	0.18102	0.139466	0.101897	0.116134	0.056851	0.005072	0.08783	0.245278	Deciduous	0.010135	Deciduous	0.009975	0.022927	0.026788	0.048659	0.03684	0.016005	0.015754	0.010465	0.001439	0.026698	0.015101	0.049872	0.254331	0.160648	0.11824	0.108673	0.125514	0.062474	0.004502	0.100644	0.254331	Deciduous	0.015101	Deciduous	0.005168	0.062761	0.236224	0.201393	0.160691	0.095122	0.106754	0.051227	0.005643
-151.0137395280	60.0095513571	Alpine	0.008933	0.050945	0.258671	0.189851	0.136549	0.099224	0.109255	0.056317	0.004763	0.085492	0.258671	Deciduous	0.008933	Deciduous	0.008561	0.021634	0.039239	0.047166	0.041035	0.017283	0.017937	0.012116	0.001323	0.029879	0.013336	0.044957	0.272927	0.161403	0.115338	0.108386	0.113886	0.063023	0.00399	0.102754	0.272927	Deciduous	0.013336	Deciduous	0.004531	0.056932	0.244415	0.218299	0.15776	0.090062	0.104623	0.049612	0.005537
-151.0129304440	60.0184840519	Alpine	0.008051	0.050753	0.264692	0.190378	0.135517	0.098672	0.108205	0.05567	0.004749	0.083314	0.264692	Deciduous	0.008051	Deciduous	0.008166	0.027886	0.044676	0.04262	0.038208	0.01567	0.021716	0.011939	0.001024	0.031072	0.011599	0.041629	0.282821	0.159833	0.117435	0.109122	0.112333	0.06309	0.004449	0.097689	0.282821	Deciduous	0.011599	Deciduous	0.004502	0.059876	0.246562	0.220923	0.1536	0.088222	0.104078	0.048249	0.005049
-151.0121209220	60.0274167211	Alpine	0.008051	0.050753	0.264692	0.190378	0.135517	0.098672	0.108205	0.05567	0.004749	0.083314	0.264692	Deciduous	0.008051	Deciduous	0.008166	0.027886	0.044676	0.04262	0.038208	0.01567	0.021716	0.011939	0.001024	0.031072	0.011599	0.041629	0.282821	0.159833	0.117435	0.109122	0.112333	0.06309	0.004449	0.097689	0.282821	Deciduous	0.011599	Deciduous	0.004502	0.059876	0.246562	0.220923	0.1536	0.088222	0.104078	0.048249	0.005049
-151.0113109620	60.0363493646	Alpine	0.005659	0.061557	0.290964	0.17298	0.11177	0.103835	0.114481	0.049193	0.004007	0.085554	0.290964	Deciduous	0.005659	Deciduous	0.00367	0.034651	0.034452	0.03181	0.028079	0.011137	0.013558	0.009668	0.001067	0.0265	0.00685	0.052428	0.304909	0.154139	0.106851	0.110072	0.106897	0.055228	0.004374	0.098252	0.304909	Deciduous	0.00685	Deciduous	0.004469	0.070687	0.277019	0.191821	0.116688	0.097598	0.122065	0.043158	0.003639
-151.0105005620	60.0452819829	Alpine	0.005772	0.065096	0.302076	0.167128	0.100264	0.110647	0.111372	0.050123	0.003302	0.084221	0.302076	Deciduous	0.005772	Deciduous	0.005387	0.03646	0.044316	0.0425	0.028599	0.019783	0.014898	0.010636	0.00143	0.024027	0.007509	0.0562	0.326404	0.133635	0.094779	0.118923	0.106741	0.055973	0.003405	0.096431	0.326404	Deciduous	0.007509	Deciduous	0.004034	0.073992	0.277748	0.200621	0.105748	0.102372	0.116002	0.044273	0.003199
-151.0555783860	59.3391156708	Alpine	0.021666	0.018734	0.0903	0.280422	0.258342	0.077682	0.152986	0.040048	0.01197	0.047849	0.280422	Herbaceous	0.021666	Herbaceous	0.014566	0.009587	0.064172	0.022695	0.078789	0.023004	0.037382	0.011297	0.00505	0.008873	0.028231	0.010692	0.042056	0.293611	0.316047	0.07263	0.126311	0.048488	0.015061	0.046873	0.316047	Mixed Conifer	0.028231	Mixed Conifer	0.015101	0.026777	0.138544	0.267234	0.200638	0.082733	0.17966	0.031608	0.00888
-151.0540142330	59.3569858368	Alpine	0.015612	0.019415	0.135526	0.270781	0.217064	0.079255	0.123903	0.056058	0.008449	0.073937	0.270781	Herbaceous	0.015612	Herbaceous	0.006318	0.00967	0.035278	0.032597	0.026058	0.015055	0.040704	0.042678	0.003203	0.033568	0.018756	0.014731	0.121583	0.2573	0.23138	0.075873	0.107533	0.070626	0.010041	0.092176	0.2573	Herbaceous	0.018756	Herbaceous	0.012467	0.0241	0.149468	0.284262	0.202748	0.082637	0.140273	0.04149	0.006857
-151.0524484180	59.3748558397	Alpine	0.014214	0.022712	0.1361	0.253766	0.204399	0.077185	0.145085	0.054779	0.007599	0.084162	0.253766	Herbaceous	0.014214	Herbaceous	0.003648	0.008604	0.036444	0.047427	0.026228	0.02009	0.014292	0.030079	0.001615	0.056368	0.015869	0.019258	0.124441	0.231209	0.210592	0.069703	0.145022	0.06766	0.007806	0.108441	0.231209	Herbaceous	0.015869	Herbaceous	0.012559	0.026167	0.147758	0.276323	0.198205	0.084668	0.145148	0.041898	0.007392
-151.0445943290	59.4642034633	Alpine	0.024495	0.017687	0.095557	0.24608	0.278809	0.073446	0.175598	0.029589	0.028706	0.030033	0.278809	Mixed Conifer	0.024495	Mixed Conifer	0.013759	0.006132	0.064564	0.041746	0.093894	0.027184	0.061555	0.012958	0.031126	0.009467	0.032216	0.014827	0.088117	0.246805	0.316055	0.063045	0.129696	0.034926	0.043817	0.030496	0.316055	Mixed Conifer	0.032216	Mixed Conifer	0.016775	0.020547	0.102996	0.245355	0.241563	0.083847	0.221499	0.024253	0.013595
-151.0422299390	59.4910069926	Alpine	0.041451	0.009979	0.03115	0.228415	0.36863	0.0591	0.169903	0.030488	0.037924	0.022961	0.36863	Mixed Conifer	0.041451	Mixed Conifer	0.029274	0.010013	0.054365	0.038616	0.103418	0.022818	0.080244	0.018704	0.033651	0.011841	0.060119	0.006288	0.010451	0.206629	0.426712	0.049165	0.120494	0.039494	0.058857	0.021792	0.426712	Mixed Conifer	0.060119	Mixed Conifer	0.022782	0.01367	0.05185	0.2502	0.310548	0.069035	0.219313	0.021482	0.016991
-151.0390715310	59.5267445033	Alpine	0.053012	0.009791	0.037141	0.239731	0.342367	0.054829	0.1381	0.02998	0.075909	0.01914	0.342367	Mixed Conifer	0.053012	Mixed Conifer	0.045909	0.007691	0.061652	0.060282	0.078099	0.031354	0.088343	0.013114	0.109124	0.014398	0.081333	0.006686	0.011216	0.216116	0.390626	0.038874	0.075228	0.035182	0.134863	0.009875	0.390626	Mixed Conifer	0.081333	Mixed Conifer	0.02469	0.012897	0.063066	0.263347	0.294107	0.070785	0.200972	0.024777	0.016954
-151.0382808760	59.5356787880	Alpine	0.053012	0.009791	0.037141	0.239731	0.342367	0.054829	0.1381	0.02998	0.075909	0.01914	0.342367	Mixed Conifer	0.053012	Mixed Conifer	0.045909	0.007691	0.061652	0.060282	0.078099	0.031354	0.088343	0.013114	0.109124	0.014398	0.081333	0.006686	0.011216	0.216116	0.390626	0.038874	0.075228	0.035182	0.134863	0.009875	0.390626	Mixed Conifer	0.081333	Mixed Conifer	0.02469	0.012897	0.063066	0.263347	0.294107	0.070785	0.200972	0.024777	0.016954
-151.0343212610	59.5803496632	Alpine	0.036348	0.014272	0.089119	0.210028	0.320054	0.083862	0.137657	0.04278	0.035254	0.030627	0.320054	Mixed Conifer	0.036348	Mixed Conifer	0.03665	0.010356	0.086218	0.035237	0.120639	0.033916	0.050722	0.031363	0.045649	0.012512	0.053014	0.008742	0.07119	0.182705	0.369062	0.06762	0.106577	0.057403	0.055773	0.027914	0.369062	Mixed Conifer	0.053014	Mixed Conifer	0.019681	0.019801	0.107049	0.23735	0.271046	0.100104	0.168737	0.028157	0.014735
-151.0335280680	59.5892837301	Alpine	0.023324	0.023726	0.115619	0.254389	0.225081	0.084887	0.12526	0.081538	0.01427	0.051907	0.254389	Herbaceous	0.023324	Herbaceous	0.018921	0.00966	0.076032	0.057621	0.035906	0.026958	0.040551	0.046198	0.012766	0.015506	0.034219	0.024113	0.068138	0.241304	0.242494	0.072633	0.132006	0.110491	0.021018	0.053584	0.242494	Mixed Conifer	0.034219	Mixed Conifer	0.012429	0.023338	0.163099	0.267474	0.207668	0.097142	0.118514	0.052585	0.007521
-151.0319404100	59.6071517571	Alpine	0.015597	0.026598	0.180193	0.257312	0.174545	0.08054	0.125698	0.068445	0.008232	0.062838	0.257312	Herbaceous	0.015597	Herbaceous	0.013206	0.005309	0.065417	0.036559	0.030663	0.008331	0.017859	0.017081	0.000445	0.013985	0.020765	0.027085	0.153856	0.259622	0.168761	0.084424	0.134109	0.070612	0.00802	0.072745	0.259622	Herbaceous	0.020765	Herbaceous	0.010428	0.026111	0.206531	0.255002	0.18033	0.076655	0.117286	0.066279	0.008445
-151.0303510520	59.6250196433	Alpine	0.01124	0.03469	0.224068	0.210386	0.163001	0.096293	0.112968	0.054557	0.006294	0.086503	0.224068	Deciduous	0.01124	Deciduous	0.009101	0.018335	0.025139	0.018126	0.024147	0.01041	0.03061	0.008279	0.000836	0.019603	0.015012	0.029932	0.216566	0.200058	0.165503	0.094353	0.11648	0.057845	0.006443	0.097809	0.216566	Deciduous	0.015012	Deciduous	0.007469	0.039449	0.231569	0.220715	0.160499	0.098233	0.109456	0.051269	0.006145
-151.0295557350	59.6339535341	Alpine	0.016045	0.027563	0.2157	0.227277	0.18522	0.081653	0.123847	0.059901	0.008758	0.054035	0.227277	Herbaceous	0.016045	Herbaceous	0.008111	0.006951	0.033631	0.018967	0.038985	0.008116	0.034573	0.012374	0.001946	0.012159	0.019858	0.031062	0.210229	0.215756	0.19319	0.083556	0.118963	0.05732	0.009609	0.060457	0.215756	Herbaceous	0.019858	Herbaceous	0.012233	0.024064	0.221172	0.238798	0.177249	0.07975	0.128731	0.062482	0.007908
-151.0287599920	59.6428873903	Alpine	0.017197	0.027963	0.209322	0.236715	0.177414	0.082488	0.120575	0.065481	0.008891	0.053954	0.236715	Herbaceous	0.017197	Herbaceous	0.010018	0.007383	0.037657	0.019264	0.03634	0.009665	0.018325	0.016427	0.001625	0.011753	0.022019	0.031468	0.206072	0.223601	0.175606	0.08206	0.122566	0.068349	0.009312	0.058946	0.223601	Herbaceous	0.022019	Herbaceous	0.012374	0.024458	0.212573	0.249828	0.179222	0.082916	0.118583	0.062613	0.00847
-151.0279638230	59.6518212121	Alpine	0.014208	0.025682	0.237202	0.215974	0.167519	0.082109	0.13002	0.056631	0.008408	0.062246	0.237202	Deciduous	0.014208	Deciduous	0.006377	0.005506	0.029791	0.031752	0.030828	0.011055	0.016874	0.013536	0.002156	0.026505	0.016548	0.027523	0.240198	0.189896	0.168134	0.078147	0.137488	0.060519	0.007575	0.073973	0.240198	Deciduous	0.016548	Deciduous	0.011869	0.02384	0.234206	0.242053	0.166904	0.086071	0.122552	0.052744	0.009242
-151.0014489080	59.9466193597	Alpine	0.007958	0.058193	0.272709	0.177625	0.122603	0.102755	0.108704	0.053136	0.004822	0.091495	0.272709	Deciduous	0.007958	Deciduous	0.007896	0.026049	0.055669	0.041596	0.044715	0.017322	0.009097	0.012683	0.00177	0.018795	0.01124	0.051681	0.291288	0.157125	0.103852	0.11302	0.11087	0.057036	0.004464	0.099424	0.291288	Deciduous	0.01124	Deciduous	0.004676	0.064704	0.254131	0.198125	0.141354	0.09249	0.106537	0.049236	0.00518
-150.9998267410	59.9644848787	Alpine	0.00804	0.060168	0.261806	0.171998	0.137174	0.101429	0.110762	0.054889	0.004268	0.089466	0.261806	Deciduous	0.00804	Deciduous	0.008167	0.020114	0.0426	0.044915	0.037683	0.021383	0.005843	0.012685	0.002356	0.021398	0.011919	0.056877	0.277191	0.148429	0.117435	0.117827	0.108699	0.05895	0.002949	0.099725	0.277191	Deciduous	0.011919	Deciduous	0.004162	0.06346	0.246422	0.195566	0.156913	0.085031	0.112825	0.050827	0.005586
-150.9990149990	59.9734175974	Alpine	0.007863	0.059954	0.281074	0.173798	0.120271	0.100852	0.107649	0.052699	0.004305	0.091536	0.281074	Deciduous	0.007863	Deciduous	0.007372	0.022648	0.040758	0.035916	0.035344	0.016504	0.010228	0.008203	0.002018	0.017506	0.011052	0.052868	0.293709	0.156293	0.108605	0.112756	0.1086	0.052652	0.003915	0.099551	0.293709	Deciduous	0.011052	Deciduous	0.004673	0.067039	0.268439	0.191303	0.131937	0.088948	0.106699	0.052746	0.004695
-150.9982028180	59.9823502894	Alpine	0.005391	0.075395	0.280202	0.158415	0.111641	0.109013	0.1067	0.052815	0.003636	0.09679	0.280202	Deciduous	0.005391	Deciduous	0.002982	0.02605	0.02596	0.03201	0.022834	0.014925	0.01598	0.014704	0.000776	0.024589	0.006626	0.068075	0.276567	0.141489	0.111606	0.115593	0.109327	0.057654	0.003965	0.109098	0.276567	Deciduous	0.006626	Deciduous	0.004157	0.082716	0.283838	0.175342	0.111675	0.102434	0.104073	0.047976	0.003306
-150.9973901980	59.9912829547	Alpine	0.006246	0.072074	0.26308	0.164762	0.111794	0.110399	0.108618	0.056941	0.003374	0.102711	0.26308	Deciduous	0.006246	Deciduous	0.003672	0.025547	0.027298	0.02801	0.031582	0.022839	0.007668	0.015739	0.001971	0.028689	0.007945	0.065288	0.251637	0.150196	0.107011	0.122182	0.109554	0.064563	0.002979	0.118645	0.251637	Deciduous	0.007945	Deciduous	0.004546	0.078861	0.274523	0.179327	0.116578	0.098617	0.107682	0.049319	0.003768
-150.9965771370	60.0002155936	Alpine	0.005601	0.068006	0.278899	0.166919	0.116841	0.10855	0.105315	0.054579	0.003304	0.091987	0.278899	Deciduous	0.005601	Deciduous	0.00349	0.032957	0.032358	0.033611	0.03418	0.020401	0.023688	0.013003	0.001896	0.023616	0.007146	0.060566	0.280089	0.156179	0.109548	0.119358	0.099487	0.060872	0.002918	0.103837	0.280089	Deciduous	0.007146	Deciduous	0.004056	0.075445	0.277708	0.177659	0.124134	0.097741	0.111144	0.048286	0.00369
-150.9957636370	60.0091482062	Alpine	0.005584	0.066318	0.275927	0.170616	0.121691	0.111385	0.103227	0.052123	0.003567	0.089561	0.275927	Deciduous	0.005584	Deciduous	0.004182	0.032085	0.038285	0.038262	0.033483	0.022994	0.026235	0.012833	0.001401	0.025958	0.007623	0.056108	0.280216	0.159401	0.115231	0.125478	0.09264	0.057006	0.003474	0.102824	0.280216	Deciduous	0.007623	Deciduous	0.003545	0.076528	0.271639	0.181831	0.128151	0.097293	0.113814	0.047239	0.003661
-150.9949496970	60.0180807929	Alpine	0.008988	0.054445	0.248987	0.180663	0.139584	0.101721	0.113112	0.057626	0.004551	0.090323	0.248987	Deciduous	0.008988	Deciduous	0.009591	0.027229	0.043489	0.052559	0.036401	0.0162	0.016825	0.012944	0.00182	0.033478	0.013398	0.047227	0.261511	0.14902	0.122926	0.111548	0.120409	0.063598	0.003478	0.106886	0.261511	Deciduous	0.013398	Deciduous	0.004579	0.061662	0.236464	0.212307	0.156243	0.091894	0.105815	0.051654	0.005624
-150.9941353150	60.0270133537	Alpine	0.005744	0.055251	0.280514	0.176947	0.128813	0.106863	0.108985	0.051392	0.004472	0.081018	0.280514	Deciduous	0.005744	Deciduous	0.004707	0.026099	0.044414	0.028023	0.030958	0.019982	0.02439	0.012093	0.000457	0.02675	0.007526	0.048077	0.296749	0.158601	0.115373	0.119751	0.095363	0.055847	0.004423	0.09829	0.296749	Deciduous	0.007526	Deciduous	0.003962	0.062425	0.264279	0.195293	0.142253	0.093976	0.122607	0.046937	0.004522
-150.9933204920	60.0359458890	Alpine	0.005847	0.057337	0.279887	0.174141	0.119499	0.108081	0.115621	0.052313	0.004259	0.083016	0.279887	Deciduous	0.005847	Deciduous	0.006163	0.031195	0.040806	0.033414	0.027355	0.017917	0.019017	0.010173	0.000868	0.03075	0.008185	0.048632	0.289504	0.151831	0.109273	0.121034	0.109775	0.057653	0.004451	0.099662	0.289504	Deciduous	0.008185	Deciduous	0.00351	0.066042	0.270271	0.19645	0.129725	0.095127	0.121466	0.046972	0.004067
-150.9925052280	60.0448783988	Alpine	0.006026	0.065146	0.296369	0.167571	0.10404	0.110392	0.114177	0.047453	0.003294	0.085533	0.296369	Deciduous	0.006026	Deciduous	0.006018	0.037496	0.036052	0.039626	0.030678	0.020085	0.009599	0.007659	0.001414	0.026254	0.008025	0.056217	0.315156	0.138686	0.09634	0.119544	0.112572	0.049988	0.003393	0.100079	0.315156	Deciduous	0.008025	Deciduous	0.004027	0.074075	0.277581	0.196455	0.111741	0.10124	0.115782	0.044918	0.003195
-151.0269102650	59.4638044075	Alpine	0.057291	0.004233	0.030282	0.232088	0.339055	0.044454	0.184713	0.043748	0.046193	0.017943	0.339055	Mixed Conifer	0.057291	Mixed Conifer	0.047997	0.00464	0.045554	0.066991	0.087208	0.030961	0.098773	0.023718	0.049502	0.012255	0.090734	0.002915	0.014893	0.220752	0.373621	0.027945	0.130323	0.051891	0.077478	0.009448	0.373621	Mixed Conifer	0.090734	Mixed Conifer	0.023847	0.005552	0.04567	0.243424	0.304489	0.060963	0.239103	0.035606	0.014907
-151.0245317650	59.4906076222	Alpine	0.041451	0.009979	0.03115	0.228415	0.36863	0.0591	0.169903	0.030488	0.037924	0.022961	0.36863	Mixed Conifer	0.041451	Mixed Conifer	0.029274	0.010013	0.054365	0.038616	0.103418	0.022818	0.080244	0.018704	0.033651	0.011841	0.060119	0.006288	0.010451	0.206629	0.426712	0.049165	0.120494	0.039494	0.058857	0.021792	0.426712	Mixed Conifer	0.060119	Mixed Conifer	0.022782	0.01367	0.05185	0.2502	0.310548	0.069035	0.219313	0.021482	0.016991
-151.0213545100	59.5263447126	Alpine	0.034855	0.015248	0.057959	0.224815	0.344639	0.072712	0.155321	0.029601	0.037968	0.026881	0.344639	Mixed Conifer	0.034855	Mixed Conifer	0.023514	0.008519	0.069997	0.039531	0.118363	0.038254	0.057759	0.012337	0.038992	0.009421	0.047925	0.009361	0.01448	0.19984	0.42556	0.060531	0.122346	0.032453	0.061133	0.026371	0.42556	Mixed Conifer	0.047925	Mixed Conifer	0.021785	0.021134	0.101438	0.249791	0.263719	0.084892	0.188296	0.026749	0.014804
-151.0205591360	59.5352788921	Alpine	0.044279	0.013359	0.039445	0.241494	0.334102	0.061845	0.164562	0.029296	0.052716	0.018903	0.334102	Mixed Conifer	0.044279	Mixed Conifer	0.037368	0.008786	0.058237	0.023658	0.094314	0.030219	0.06069	0.018882	0.069238	0.014581	0.063788	0.009848	0.006533	0.230733	0.376078	0.050076	0.125854	0.036322	0.090046	0.010722	0.376078	Mixed Conifer	0.063788	Mixed Conifer	0.024771	0.01687	0.072357	0.252255	0.292127	0.073614	0.203269	0.022269	0.015386
-151.0189671150	59.5531471405	Alpine	0.021913	0.026392	0.13916	0.19805	0.241716	0.089046	0.172966	0.045983	0.014241	0.050532	0.241716	Mixed Conifer	0.021913	Mixed Conifer	0.009527	0.013915	0.055072	0.051801	0.086995	0.034706	0.066819	0.032938	0.003496	0.031368	0.027624	0.021606	0.113579	0.15968	0.267585	0.079234	0.198193	0.060399	0.015152	0.05695	0.267585	Mixed Conifer	0.027624	Mixed Conifer	0.016203	0.031179	0.164742	0.236421	0.215848	0.098858	0.147739	0.031567	0.013329
-151.0173733920	59.5710152430	Alpine	0.023913	0.026025	0.111649	0.203073	0.254013	0.090331	0.179816	0.042767	0.020985	0.047427	0.254013	Mixed Conifer	0.023913	Mixed Conifer	0.013996	0.01145	0.069938	0.050542	0.100562	0.034999	0.063098	0.029622	0.014758	0.029236	0.030811	0.023528	0.1045	0.162002	0.260236	0.077966	0.202678	0.057524	0.02495	0.055807	0.260236	Mixed Conifer	0.030811	Mixed Conifer	0.017016	0.028522	0.118799	0.244144	0.24779	0.102697	0.156953	0.02801	0.01702
-151.0165758920	59.5799492401	Alpine	0.034724	0.020581	0.073244	0.192903	0.313073	0.085929	0.18114	0.034984	0.027422	0.036001	0.313073	Mixed Conifer	0.034724	Mixed Conifer	0.029246	0.012251	0.073961	0.065587	0.110785	0.03301	0.082263	0.018883	0.014009	0.015686	0.051067	0.012725	0.029324	0.143945	0.364657	0.084456	0.197069	0.043843	0.035933	0.036982	0.364657	Mixed Conifer	0.051067	Mixed Conifer	0.018381	0.028436	0.117164	0.241861	0.261489	0.087402	0.165212	0.026124	0.018912
-151.0133816260	59.6156848716	Alpine	0.022359	0.027131	0.152571	0.23695	0.230182	0.077905	0.115283	0.071997	0.011283	0.054339	0.23695	Herbaceous	0.022359	Herbaceous	0.017736	0.004597	0.065324	0.019254	0.053257	0.020348	0.024765	0.023147	0.005945	0.004675	0.030027	0.024389	0.126198	0.219609	0.263046	0.07024	0.118603	0.076711	0.014845	0.056333	0.263046	Mixed Conifer	0.030027	Mixed Conifer	0.014692	0.029873	0.178945	0.25429	0.197318	0.08557	0.111964	0.067283	0.007721
-151.0125819910	59.6246186913	Alpine	0.027304	0.022791	0.123221	0.235247	0.256394	0.072972	0.112599	0.082387	0.018666	0.048419	0.256394	Mixed Conifer	0.027304	Mixed Conifer	0.023296	0.011177	0.081671	0.043969	0.060964	0.025229	0.039618	0.023564	0.024725	0.013254	0.040974	0.023988	0.071539	0.223374	0.294986	0.062079	0.11069	0.096449	0.030191	0.04573	0.294986	Mixed Conifer	0.040974	Mixed Conifer	0.013633	0.021593	0.174904	0.24712	0.217802	0.083865	0.114508	0.068325	0.007141
-151.0117819280	59.6335524762	Alpine	0.030062	0.017593	0.11933	0.238229	0.260963	0.074176	0.116993	0.076031	0.019634	0.046989	0.260963	Mixed Conifer	0.030062	Mixed Conifer	0.027643	0.004989	0.083774	0.032379	0.071625	0.025706	0.054977	0.023056	0.02631	0.014666	0.045331	0.016453	0.07025	0.225123	0.295934	0.064544	0.12002	0.087065	0.031669	0.04361	0.295934	Mixed Conifer	0.045331	Mixed Conifer	0.014792	0.018733	0.16841	0.251336	0.225992	0.083807	0.113966	0.064998	0.007598
-151.0109814360	59.6424862263	Alpine	0.017197	0.027963	0.209322	0.236715	0.177414	0.082488	0.120575	0.065481	0.008891	0.053954	0.236715	Herbaceous	0.017197	Herbaceous	0.010018	0.007383	0.037657	0.019264	0.03634	0.009665	0.018325	0.016427	0.001625	0.011753	0.022019	0.031468	0.206072	0.223601	0.175606	0.08206	0.122566	0.068349	0.009312	0.058946	0.223601	Herbaceous	0.022019	Herbaceous	0.012374	0.024458	0.212573	0.249828	0.179222	0.082916	0.118583	0.062613	0.00847
-151.0101805160	59.6514199420	Alpine	0.024114	0.023491	0.163907	0.235689	0.210258	0.085833	0.115098	0.076289	0.011952	0.053369	0.235689	Herbaceous	0.024114	Herbaceous	0.020234	0.008106	0.070894	0.028151	0.038235	0.015597	0.03767	0.02601	0.007526	0.016796	0.032592	0.027602	0.138115	0.214067	0.227819	0.082033	0.118343	0.085196	0.016238	0.057995	0.227819	Mixed Conifer	0.032592	Mixed Conifer	0.015636	0.01938	0.1897	0.25731	0.192698	0.089632	0.111852	0.067383	0.007666
-151.0085773890	59.6692872708	Alpine	0.007005	0.064457	0.280155	0.170648	0.12314	0.113119	0.106123	0.046755	0.004067	0.084531	0.280155	Deciduous	0.007005	Deciduous	0.006068	0.018209	0.040719	0.018328	0.027593	0.0212	0.029903	0.009683	0.001121	0.020552	0.00977	0.059468	0.286993	0.165641	0.116702	0.126918	0.089682	0.047427	0.004424	0.092976	0.286993	Deciduous	0.00977	Deciduous	0.00424	0.069447	0.273316	0.175654	0.129579	0.099321	0.122564	0.046083	0.003709
-150.9843226440	59.9372818588	Alpine	0.007243	0.059867	0.279531	0.172647	0.118048	0.102604	0.109352	0.0527	0.003833	0.094175	0.279531	Deciduous	0.007243	Deciduous	0.0075	0.022146	0.027284	0.027398	0.025475	0.016506	0.00942	0.013654	0.00152	0.012816	0.010763	0.052934	0.285081	0.161089	0.113732	0.114565	0.10497	0.05395	0.003907	0.099009	0.285081	Deciduous	0.010763	Deciduous	0.003722	0.0668	0.273982	0.184204	0.122364	0.090644	0.113733	0.051451	0.00376
-150.9826916790	59.9551472158	Alpine	0.00813	0.053321	0.270771	0.186684	0.130459	0.098603	0.104723	0.056042	0.005015	0.086252	0.270771	Deciduous	0.00813	Deciduous	0.008898	0.020965	0.057128	0.042373	0.041724	0.0168	0.013208	0.014493	0.001457	0.028953	0.012116	0.047055	0.29366	0.162981	0.107448	0.109463	0.100871	0.062821	0.004478	0.099106	0.29366	Deciduous	0.012116	Deciduous	0.004145	0.059587	0.247882	0.210386	0.153471	0.087743	0.108576	0.049263	0.005551
-150.9818755340	59.9640798532	Alpine	0.00804	0.060168	0.261806	0.171998	0.137174	0.101429	0.110762	0.054889	0.004268	0.089466	0.261806	Deciduous	0.00804	Deciduous	0.008167	0.020114	0.0426	0.044915	0.037683	0.021383	0.005843	0.012685	0.002356	0.021398	0.011919	0.056877	0.277191	0.148429	0.117435	0.117827	0.108699	0.05895	0.002949	0.099725	0.277191	Deciduous	0.011919	Deciduous	0.004162	0.06346	0.246422	0.195566	0.156913	0.085031	0.112825	0.050827	0.005586
-150.9777881870	60.0087426375	Alpine	0.005274	0.082817	0.283787	0.149053	0.10161	0.113143	0.106733	0.055206	0.00314	0.099239	0.283787	Deciduous	0.005274	Deciduous	0.004214	0.034465	0.029144	0.040087	0.03392	0.021906	0.012756	0.015066	0.001379	0.032844	0.006901	0.076237	0.288242	0.126004	0.09537	0.126151	0.10017	0.060774	0.00349	0.116662	0.288242	Deciduous	0.006901	Deciduous	0.003647	0.089397	0.279331	0.172101	0.107849	0.100135	0.113297	0.049638	0.002791
-150.9761501490	60.0266075672	Alpine	0.006524	0.057359	0.273374	0.172151	0.134365	0.112364	0.10566	0.050465	0.00452	0.083217	0.273374	Deciduous	0.006524	Deciduous	0.007684	0.033418	0.04004	0.036831	0.019824	0.020953	0.019	0.009233	0.000449	0.016472	0.009489	0.043096	0.290379	0.154251	0.123722	0.128018	0.097329	0.054729	0.004441	0.094546	0.290379	Deciduous	0.009489	Deciduous	0.003559	0.071622	0.256369	0.190052	0.145008	0.09671	0.113991	0.046201	0.004599
-150.9745103350	60.0444723943	Alpine	0.005332	0.096035	0.276069	0.148366	0.092931	0.117814	0.115767	0.054511	0.002197	0.090978	0.276069	Deciduous	0.005332	Deciduous	0.00722	0.028205	0.041619	0.0438	0.024951	0.017275	0.017966	0.0203	0.00116	0.0154	0.008584	0.088883	0.30244	0.112217	0.090946	0.121162	0.113935	0.060147	0.002	0.099685	0.30244	Deciduous	0.008584	Deciduous	0.002079	0.103187	0.249697	0.184516	0.094916	0.114466	0.117599	0.048875	0.002395
-151.0242914910	59.2936430105	Alpine	0.014326	0.026327	0.133851	0.278449	0.212129	0.082918	0.151713	0.045694	0.007216	0.047376	0.278449	Herbaceous	0.014326	Herbaceous	0.007667	0.011113	0.056233	0.027086	0.053621	0.010793	0.027045	0.015846	0.00284	0.00999	0.016889	0.022025	0.10395	0.284179	0.241277	0.086278	0.139546	0.051134	0.008647	0.046075	0.284179	Herbaceous	0.016889	Herbaceous	0.011763	0.030629	0.163752	0.27272	0.182981	0.079559	0.16388	0.040254	0.005785
-151.0203417760	59.3383181093	Alpine	0.016228	0.024861	0.119207	0.266049	0.234389	0.077662	0.140794	0.05251	0.008264	0.060036	0.266049	Herbaceous	0.016228	Herbaceous	0.006035	0.009299	0.041488	0.035079	0.060359	0.022908	0.026792	0.027543	0.003452	0.023152	0.019464	0.019438	0.093445	0.25743	0.275513	0.071036	0.120831	0.064726	0.010188	0.067929	0.275513	Mixed Conifer	0.019464	Mixed Conifer	0.012992	0.030283	0.144969	0.274669	0.193265	0.084289	0.160756	0.040294	0.006341
-151.0195505760	59.3472530044	Alpine	0.01005	0.019568	0.177859	0.272944	0.181023	0.066911	0.138387	0.0693	0.006769	0.057187	0.272944	Herbaceous	0.01005	Herbaceous	0.001872	0.010855	0.036275	0.020534	0.025458	0.017826	0.006295	0.042509	0.001276	0.024207	0.010678	0.018466	0.168956	0.266884	0.172555	0.058292	0.13705	0.091048	0.006863	0.069208	0.266884	Herbaceous	0.010678	Herbaceous	0.009421	0.020671	0.186763	0.279005	0.189492	0.075531	0.139724	0.047552	0.006675
-151.0171744520	59.3740574439	Alpine	0.023376	0.011471	0.085979	0.230263	0.298216	0.080226	0.170965	0.040453	0.019297	0.039754	0.298216	Mixed Conifer	0.023376	Mixed Conifer	0.013113	0.008471	0.052976	0.046958	0.085016	0.031197	0.035264	0.025688	0.007818	0.016943	0.030668	0.008901	0.079538	0.206975	0.338223	0.074374	0.14582	0.05218	0.020475	0.042845	0.338223	Mixed Conifer	0.030668	Mixed Conifer	0.016084	0.01404	0.09242	0.253552	0.258208	0.086079	0.19611	0.028725	0.018118
-151.0068340150	59.4902058709	Alpine	0.022648	0.02208	0.112227	0.191162	0.283456	0.090368	0.172882	0.038994	0.022411	0.043772	0.283456	Mixed Conifer	0.022648	Mixed Conifer	0.011471	0.010168	0.060354	0.051831	0.110252	0.037872	0.073058	0.02374	0.015916	0.023782	0.027204	0.016833	0.090817	0.155718	0.310449	0.079827	0.190927	0.049669	0.031002	0.047554	0.310449	Mixed Conifer	0.027204	Mixed Conifer	0.018093	0.027327	0.133636	0.226607	0.256462	0.100909	0.154838	0.028318	0.01382
-151.0044375770	59.5170084278	Alpine	0.046108	0.01197	0.031326	0.23834	0.31881	0.05663	0.170643	0.034759	0.070314	0.0211	0.31881	Mixed Conifer	0.046108	Mixed Conifer	0.041376	0.008878	0.055079	0.030251	0.100121	0.028963	0.061794	0.020602	0.110016	0.014178	0.067795	0.011315	0.007092	0.218722	0.343926	0.040526	0.130653	0.044085	0.122588	0.013298	0.343926	Mixed Conifer	0.067795	Mixed Conifer	0.024421	0.012626	0.055561	0.257957	0.293694	0.072733	0.210633	0.025434	0.01804
-151.0012363560	59.5527446485	Alpine	0.026941	0.02849	0.122016	0.195734	0.268841	0.086861	0.167979	0.040659	0.01932	0.043157	0.268841	Mixed Conifer	0.026941	Mixed Conifer	0.019305	0.013773	0.078838	0.053726	0.091962	0.037112	0.026723	0.029318	0.006028	0.02033	0.037733	0.025445	0.12701	0.1515	0.291037	0.076063	0.171194	0.053914	0.019731	0.046371	0.291037	Mixed Conifer	0.037733	Mixed Conifer	0.016149	0.031535	0.117022	0.239968	0.246646	0.097659	0.164764	0.027405	0.018909
-151.0004349820	59.5616786119	Alpine	0.030505	0.021344	0.070737	0.19219	0.314321	0.087374	0.181013	0.038087	0.024375	0.040055	0.314321	Mixed Conifer	0.030505	Mixed Conifer	0.022642	0.011942	0.071915	0.069296	0.101329	0.033715	0.072142	0.027687	0.01331	0.02634	0.042578	0.014224	0.027436	0.142978	0.364498	0.084322	0.196493	0.049263	0.029758	0.04845	0.364498	Mixed Conifer	0.042578	Mixed Conifer	0.018431	0.028463	0.114039	0.241402	0.264143	0.090426	0.165533	0.026911	0.018992
-150.9996331800	59.5706125389	Alpine	0.050078	0.010758	0.036542	0.178249	0.39017	0.058858	0.165713	0.046309	0.043582	0.019742	0.39017	Mixed Conifer	0.050078	Mixed Conifer	0.034215	0.010728	0.054322	0.053246	0.09529	0.034474	0.042992	0.030993	0.028741	0.009014	0.072427	0.006251	0.013866	0.148411	0.429306	0.042954	0.146182	0.064269	0.062552	0.013781	0.429306	Mixed Conifer	0.072427	Mixed Conifer	0.027728	0.015265	0.059219	0.208087	0.351035	0.074761	0.185243	0.028349	0.024611
-150.9964216830	59.6063478875	Alpine	0.019799	0.022299	0.112569	0.201239	0.281124	0.098204	0.165778	0.04042	0.018917	0.039652	0.281124	Mixed Conifer	0.019799	Mixed Conifer	0.010091	0.005338	0.066396	0.041044	0.092954	0.034877	0.074399	0.022138	0.01281	0.012028	0.025878	0.02084	0.081697	0.173392	0.312935	0.082903	0.189334	0.050633	0.025373	0.037017	0.312935	Mixed Conifer	0.025878	Mixed Conifer	0.01372	0.023758	0.14344	0.229086	0.249312	0.113505	0.142222	0.030208	0.012461
-150.9956177350	59.6152816358	Alpine	0.02809	0.018495	0.123108	0.225869	0.263287	0.085594	0.119273	0.064733	0.021062	0.05049	0.263287	Mixed Conifer	0.02809	Mixed Conifer	0.027081	0.005955	0.092053	0.018832	0.070645	0.028518	0.038623	0.024746	0.026752	0.016162	0.041415	0.019598	0.066568	0.214834	0.302857	0.07022	0.119063	0.083362	0.033225	0.048859	0.302857	Mixed Conifer	0.041415	Mixed Conifer	0.014765	0.017392	0.179648	0.236904	0.223717	0.100968	0.119483	0.046104	0.008899
-150.9948133570	59.6242153490	Alpine	0.027304	0.022791	0.123221	0.235247	0.256394	0.072972	0.112599	0.082387	0.018666	0.048419	0.256394	Mixed Conifer	0.027304	Mixed Conifer	0.023296	0.011177	0.081671	0.043969	0.060964	0.025229	0.039618	0.023564	0.024725	0.013254	0.040974	0.023988	0.071539	0.223374	0.294986	0.062079	0.11069	0.096449	0.030191	0.04573	0.294986	Mixed Conifer	0.040974	Mixed Conifer	0.013633	0.021593	0.174904	0.24712	0.217802	0.083865	0.114508	0.068325	0.007141
-150.9940085490	59.6331490272	Alpine	0.043523	0.014085	0.125271	0.190809	0.304199	0.084224	0.109377	0.054234	0.028778	0.0455	0.304199	Mixed Conifer	0.043523	Mixed Conifer	0.061375	0.007495	0.079588	0.036755	0.112247	0.04077	0.037158	0.033731	0.043645	0.013966	0.072954	0.00959	0.07823	0.166151	0.361852	0.065939	0.09138	0.067666	0.048778	0.03746	0.361852	Mixed Conifer	0.072954	Mixed Conifer	0.014092	0.01858	0.172311	0.215468	0.246545	0.102509	0.127374	0.040802	0.008778
-150.9932033090	59.6420826707	Alpine	0.022844	0.024742	0.162651	0.236589	0.211555	0.080354	0.123491	0.07603	0.01198	0.049763	0.236589	Herbaceous	0.022844	Herbaceous	0.017405	0.011307	0.070562	0.024186	0.042882	0.019527	0.046869	0.028037	0.006992	0.012027	0.03013	0.030193	0.136471	0.218075	0.231167	0.072603	0.127998	0.086478	0.015848	0.051037	0.231167	Mixed Conifer	0.03013	Mixed Conifer	0.015559	0.019292	0.188831	0.255103	0.191943	0.088105	0.118983	0.065581	0.008113
-150.9915915360	59.6599498543	Alpine	0.010008	0.040845	0.266499	0.189313	0.141291	0.098667	0.122788	0.046785	0.006111	0.077694	0.266499	Deciduous	0.010008	Deciduous	0.006851	0.021137	0.064944	0.043897	0.04235	0.006943	0.02484	0.010069	0.001524	0.018765	0.013405	0.036713	0.298887	0.173304	0.119062	0.095492	0.124689	0.047345	0.005206	0.085897	0.298887	Deciduous	0.013405	Deciduous	0.006611	0.044977	0.23411	0.205322	0.163519	0.101843	0.120887	0.046224	0.007016
-150.9655662960	59.9458073292	Alpine	0.008274	0.059264	0.273068	0.172629	0.130523	0.103888	0.105798	0.051638	0.004548	0.090369	0.273068	Deciduous	0.008274	Deciduous	0.008176	0.022597	0.048578	0.033066	0.040258	0.016238	0.01199	0.012135	0.001617	0.022591	0.011887	0.051845	0.286818	0.156316	0.116432	0.116254	0.101839	0.054208	0.003941	0.10046	0.286818	Deciduous	0.011887	Deciduous	0.004661	0.066683	0.259317	0.188942	0.144614	0.091523	0.109758	0.049068	0.005155
-150.9647457540	59.9547398849	Alpine	0.008135	0.05925	0.281829	0.172657	0.132786	0.100352	0.109556	0.049814	0.004692	0.080929	0.281829	Deciduous	0.008135	Deciduous	0.008515	0.018508	0.045864	0.026369	0.035993	0.015253	0.015934	0.012146	0.001357	0.021206	0.01169	0.052754	0.304526	0.156048	0.114408	0.111278	0.100453	0.053279	0.003873	0.091691	0.304526	Deciduous	0.01169	Deciduous	0.00458	0.065747	0.259131	0.189266	0.151164	0.089426	0.118659	0.04635	0.00551
-150.9639247700	59.9636724132	Alpine	0.009148	0.060878	0.265572	0.173849	0.133451	0.10805	0.10327	0.053426	0.005347	0.087009	0.265572	Deciduous	0.009148	Deciduous	0.008936	0.01989	0.055482	0.045144	0.042647	0.012307	0.007138	0.013171	0.002035	0.019583	0.012486	0.058776	0.288128	0.15034	0.109954	0.118374	0.103185	0.057622	0.004499	0.096634	0.288128	Deciduous	0.012486	Deciduous	0.00581	0.06298	0.243016	0.197359	0.156947	0.097725	0.103356	0.049229	0.006195
-151.0082833620	59.2753710741	Alpine	0.008719	0.022058	0.214921	0.260743	0.16619	0.068409	0.138152	0.064284	0.006385	0.050138	0.260743	Herbaceous	0.008719	Herbaceous	0.001723	0.004033	0.015811	0.02836	0.027409	0.008693	0.018935	0.020809	0.001197	0.009307	0.008948	0.024522	0.220672	0.250498	0.155142	0.067499	0.1362	0.077326	0.006561	0.052632	0.250498	Herbaceous	0.008948	Herbaceous	0.008491	0.019594	0.20917	0.270989	0.177237	0.069319	0.140103	0.051242	0.006209
-151.0059033460	59.3021761975	Alpine	0.013451	0.020451	0.16232	0.275993	0.189809	0.080219	0.139662	0.06637	0.00752	0.044205	0.275993	Herbaceous	0.013451	Herbaceous	0.007592	0.006127	0.054254	0.020865	0.016166	0.009985	0.020322	0.051845	0.003533	0.005831	0.017087	0.020375	0.139173	0.27671	0.191321	0.080763	0.131537	0.08805	0.008856	0.046129	0.27671	Herbaceous	0.017087	Herbaceous	0.009816	0.020526	0.185467	0.275276	0.188298	0.079676	0.147786	0.044691	0.006183
-151.0035195440	59.3289809416	Alpine	0.008402	0.020999	0.210171	0.264545	0.172962	0.071925	0.136511	0.060579	0.006324	0.047583	0.264545	Herbaceous	0.008402	Herbaceous	0.002383	0.003748	0.020748	0.033319	0.025991	0.01426	0.009376	0.020357	0.001034	0.008397	0.008298	0.022379	0.212021	0.257005	0.169374	0.072475	0.132583	0.069857	0.00598	0.050029	0.257005	Herbaceous	0.008298	Herbaceous	0.008506	0.01962	0.208322	0.272085	0.17655	0.071376	0.140438	0.051301	0.006667
-151.0019282340	59.3468505629	Alpine	0.023165	0.014282	0.092912	0.254074	0.272372	0.079532	0.173211	0.029899	0.01751	0.043042	0.272372	Mixed Conifer	0.023165	Mixed Conifer	0.01228	0.009213	0.039685	0.028112	0.069979	0.029581	0.023735	0.006283	0.007021	0.013685	0.030638	0.010208	0.065397	0.254267	0.308031	0.065653	0.168361	0.030868	0.022375	0.044202	0.308031	Mixed Conifer	0.030638	Mixed Conifer	0.015693	0.018357	0.120426	0.25388	0.236714	0.09341	0.178062	0.02893	0.012645
-151.0011319450	59.3557853117	Alpine	0.017511	0.023066	0.102881	0.252059	0.27087	0.079015	0.151254	0.037455	0.012524	0.053365	0.27087	Mixed Conifer	0.017511	Mixed Conifer	0.009865	0.006496	0.04863	0.053895	0.070397	0.025562	0.028119	0.015535	0.004635	0.028639	0.021235	0.019637	0.080584	0.241265	0.312233	0.065718	0.135023	0.047473	0.013369	0.063464	0.312233	Mixed Conifer	0.021235	Mixed Conifer	0.013787	0.026495	0.125178	0.262852	0.229506	0.092313	0.167485	0.027437	0.011679
-150.9899393560	59.4808675836	Alpine	0.020643	0.023244	0.113588	0.192591	0.274114	0.090547	0.184701	0.038429	0.021277	0.040866	0.274114	Mixed Conifer	0.020643	Mixed Conifer	0.009947	0.010682	0.063734	0.0451	0.117579	0.038565	0.087032	0.0254	0.012162	0.019382	0.023639	0.016642	0.0891	0.156588	0.299307	0.078358	0.214862	0.048556	0.028255	0.044694	0.299307	Mixed Conifer	0.023639	Mixed Conifer	0.017648	0.029846	0.138076	0.228594	0.24892	0.102736	0.15454	0.028303	0.014298
-150.9891366890	59.4898017386	Alpine	0.020643	0.023244	0.113588	0.192591	0.274114	0.090547	0.184701	0.038429	0.021277	0.040866	0.274114	Mixed Conifer	0.020643	Mixed Conifer	0.009947	0.010682	0.063734	0.0451	0.117579	0.038565	0.087032	0.0254	0.012162	0.019382	0.023639	0.016642	0.0891	0.156588	0.299307	0.078358	0.214862	0.048556	0.028255	0.044694	0.299307	Mixed Conifer	0.023639	Mixed Conifer	0.017648	0.029846	0.138076	0.228594	0.24892	0.102736	0.15454	0.028303	0.014298
-150.9826999260	59.5612736279	Alpine	0.058648	0.005205	0.015683	0.206706	0.335139	0.050557	0.144176	0.05316	0.113501	0.017223	0.335139	Mixed Conifer	0.058648	Mixed Conifer	0.029513	0.006905	0.014216	0.073485	0.080393	0.037361	0.06007	0.040783	0.130427	0.009012	0.076638	0.001658	0.014091	0.161098	0.329695	0.029871	0.098953	0.072907	0.198721	0.016367	0.329695	Mixed Conifer	0.076638	Mixed Conifer	0.040657	0.008752	0.017275	0.252315	0.340584	0.071243	0.189399	0.033413	0.028282
-150.9818933960	59.5702074481	Alpine	0.058648	0.005205	0.015683	0.206706	0.335139	0.050557	0.144176	0.05316	0.113501	0.017223	0.335139	Mixed Conifer	0.058648	Mixed Conifer	0.029513	0.006905	0.014216	0.073485	0.080393	0.037361	0.06007	0.040783	0.130427	0.009012	0.076638	0.001658	0.014091	0.161098	0.329695	0.029871	0.098953	0.072907	0.198721	0.016367	0.329695	Mixed Conifer	0.076638	Mixed Conifer	0.040657	0.008752	0.017275	0.252315	0.340584	0.071243	0.189399	0.033413	0.028282
-150.9786629630	59.6059423691	Alpine	0.019799	0.022299	0.112569	0.201239	0.281124	0.098204	0.165778	0.04042	0.018917	0.039652	0.281124	Mixed Conifer	0.019799	Mixed Conifer	0.010091	0.005338	0.066396	0.041044	0.092954	0.034877	0.074399	0.022138	0.01281	0.012028	0.025878	0.02084	0.081697	0.173392	0.312935	0.082903	0.189334	0.050633	0.025373	0.037017	0.312935	Mixed Conifer	0.025878	Mixed Conifer	0.01372	0.023758	0.14344	0.229086	0.249312	0.113505	0.142222	0.030208	0.012461
-150.9778542750	59.6148760103	Alpine	0.033543	0.017105	0.064403	0.204672	0.345384	0.085778	0.137377	0.034484	0.037895	0.039356	0.345384	Mixed Conifer	0.033543	Mixed Conifer	0.033971	0.008523	0.073561	0.023487	0.12294	0.043345	0.050224	0.011272	0.038832	0.01861	0.051133	0.013885	0.021692	0.192083	0.415008	0.062311	0.10383	0.041485	0.057956	0.040618	0.415008	Mixed Conifer	0.051133	Mixed Conifer	0.015953	0.020326	0.107115	0.217261	0.27576	0.109246	0.170925	0.027483	0.017835
-150.9770451540	59.6238096163	Alpine	0.043231	0.014213	0.096439	0.19416	0.330564	0.085563	0.112631	0.037849	0.046571	0.038779	0.330564	Mixed Conifer	0.043231	Mixed Conifer	0.054346	0.008564	0.085767	0.046195	0.11299	0.042488	0.049335	0.019047	0.069364	0.013336	0.069228	0.010645	0.074082	0.16373	0.379712	0.064459	0.077524	0.04543	0.077613	0.037577	0.379712	Mixed Conifer	0.069228	Mixed Conifer	0.017235	0.01778	0.118797	0.224591	0.281416	0.106666	0.147739	0.030268	0.015528
-150.9721813220	59.6774105245	Alpine	0.015352	0.031295	0.202922	0.20831	0.173955	0.091279	0.146163	0.058754	0.010788	0.061182	0.20831	Herbaceous	0.015352	Herbaceous	0.007888	0.005755	0.058264	0.038204	0.032324	0.015492	0.055185	0.019279	0.003834	0.016609	0.019819	0.032755	0.191052	0.18173	0.170281	0.092725	0.165445	0.067283	0.012273	0.066637	0.191052	Deciduous	0.019819	Deciduous	0.010885	0.029835	0.214792	0.234889	0.17763	0.089832	0.126881	0.050224	0.009304
-150.9713691630	59.6863438897	Alpine	0.00956	0.03488	0.252256	0.185486	0.145375	0.100849	0.139398	0.046893	0.006634	0.078669	0.252256	Deciduous	0.00956	Deciduous	0.005901	0.012295	0.025492	0.042442	0.040113	0.017273	0.030794	0.007906	0.002042	0.020645	0.013113	0.033388	0.263702	0.170164	0.129113	0.102676	0.14246	0.049143	0.007315	0.088925	0.263702	Deciduous	0.013113	Deciduous	0.006007	0.036372	0.240809	0.200808	0.161637	0.099022	0.136337	0.044643	0.005952
-150.9476256530	59.9453976941	Alpine	0.005438	0.067263	0.278346	0.171867	0.118358	0.111412	0.098112	0.054827	0.003901	0.090477	0.278346	Deciduous	0.005438	Deciduous	0.004338	0.028315	0.038016	0.027579	0.02586	0.021625	0.03028	0.015387	0.000862	0.023789	0.007759	0.0605	0.273988	0.160131	0.120265	0.125465	0.087236	0.060779	0.004553	0.099324	0.273988	Deciduous	0.007759	Deciduous	0.003117	0.074025	0.282705	0.183602	0.116451	0.097358	0.108989	0.048875	0.003249
-150.9468002740	59.9543301401	Alpine	0.005429	0.069943	0.279221	0.166758	0.118225	0.11078	0.097794	0.056674	0.003649	0.091528	0.279221	Deciduous	0.005429	Deciduous	0.003538	0.028181	0.030329	0.028129	0.02343	0.021216	0.027368	0.018596	0.000794	0.019244	0.007241	0.062958	0.277144	0.155292	0.118496	0.123487	0.087169	0.064173	0.00403	0.10001	0.277144	Deciduous	0.007241	Deciduous	0.003616	0.076928	0.281297	0.178223	0.117954	0.098073	0.10842	0.049175	0.003267
-150.9459744490	59.9632625587	Alpine	0.007724	0.056689	0.275044	0.178024	0.132817	0.102907	0.109984	0.054114	0.004226	0.078471	0.275044	Deciduous	0.007724	Deciduous	0.007274	0.018182	0.049894	0.032365	0.037528	0.018322	0.011264	0.015694	0.001705	0.021568	0.010807	0.054527	0.294233	0.158986	0.112205	0.115663	0.101652	0.060719	0.003422	0.087789	0.294233	Deciduous	0.010807	Deciduous	0.004642	0.05885	0.255856	0.197063	0.153429	0.09015	0.118317	0.04751	0.005029
-150.9883047280	59.3017719131	Alpine	0.01457	0.024114	0.13897	0.278938	0.209835	0.086269	0.143371	0.046199	0.007316	0.050417	0.278938	Herbaceous	0.01457	Herbaceous	0.00891	0.010576	0.053609	0.027539	0.041048	0.013729	0.033451	0.016048	0.003031	0.008779	0.017877	0.0209	0.108522	0.286757	0.236311	0.094588	0.126035	0.050688	0.008833	0.049489	0.286757	Herbaceous	0.017877	Herbaceous	0.011263	0.027327	0.169419	0.271118	0.183359	0.07795	0.160707	0.041711	0.0058
-150.9827039770	59.3643149955	Alpine	0.021954	0.015741	0.081958	0.226918	0.28751	0.079448	0.186503	0.039103	0.015973	0.044894	0.28751	Mixed Conifer	0.021954	Mixed Conifer	0.007741	0.012458	0.060275	0.061583	0.089705	0.025064	0.047211	0.026707	0.007394	0.025446	0.026224	0.009343	0.066691	0.198691	0.319579	0.07309	0.185098	0.050909	0.016479	0.053896	0.319579	Mixed Conifer	0.026224	Mixed Conifer	0.017683	0.022138	0.097224	0.255145	0.255441	0.085806	0.187908	0.027297	0.015466
-150.9802972770	59.3911185572	Alpine	0.034012	0.012579	0.066818	0.227518	0.290212	0.071664	0.200223	0.043179	0.022261	0.031534	0.290212	Mixed Conifer	0.034012	Mixed Conifer	0.024832	0.007355	0.057045	0.028752	0.085432	0.025761	0.040422	0.034581	0.009479	0.0183	0.049767	0.010367	0.039822	0.211402	0.32453	0.062165	0.182799	0.059364	0.027909	0.031874	0.32453	Mixed Conifer	0.049767	Mixed Conifer	0.018257	0.01479	0.093815	0.243634	0.255893	0.081163	0.217647	0.026993	0.016613
-150.9698237580	59.5072632081	Alpine	0.045349	0.007253	0.022183	0.234757	0.355401	0.056827	0.192063	0.029514	0.038024	0.018629	0.355401	Mixed Conifer	0.045349	Mixed Conifer	0.025766	0.005239	0.036507	0.061286	0.102768	0.034313	0.059738	0.009974	0.024666	0.009495	0.061206	0.004824	0.009165	0.216645	0.400328	0.042495	0.158612	0.033797	0.056596	0.016331	0.400328	Mixed Conifer	0.061206	Mixed Conifer	0.029492	0.009682	0.0352	0.252869	0.310475	0.071159	0.225515	0.025231	0.019451
-150.9665865150	59.5429987228	Alpine	0.047447	0.006577	0.027838	0.227561	0.363477	0.062614	0.157502	0.044981	0.041337	0.020666	0.363477	Mixed Conifer	0.047447	Mixed Conifer	0.026897	0.006055	0.03485	0.058482	0.086327	0.028788	0.052183	0.032173	0.02651	0.011522	0.065023	0.003232	0.016283	0.197644	0.40914	0.047343	0.123893	0.062168	0.059135	0.016139	0.40914	Mixed Conifer	0.065023	Mixed Conifer	0.029871	0.009922	0.039393	0.257479	0.317813	0.077885	0.191112	0.027794	0.023539
-150.9657761240	59.5519325088	Alpine	0.047447	0.006577	0.027838	0.227561	0.363477	0.062614	0.157502	0.044981	0.041337	0.020666	0.363477	Mixed Conifer	0.047447	Mixed Conifer	0.026897	0.006055	0.03485	0.058482	0.086327	0.028788	0.052183	0.032173	0.02651	0.011522	0.065023	0.003232	0.016283	0.197644	0.40914	0.047343	0.123893	0.062168	0.059135	0.016139	0.40914	Mixed Conifer	0.065023	Mixed Conifer	0.029871	0.009922	0.039393	0.257479	0.317813	0.077885	0.191112	0.027794	0.023539
-150.9649653000	59.5608662581	Alpine	0.053766	0.006641	0.022662	0.191042	0.391556	0.060335	0.16545	0.046735	0.042155	0.019659	0.391556	Mixed Conifer	0.053766	Mixed Conifer	0.034755	0.00616	0.03816	0.068595	0.089405	0.035163	0.042729	0.031159	0.026083	0.010077	0.076233	0.003235	0.005141	0.149885	0.426977	0.043398	0.155231	0.064683	0.060587	0.014628	0.426977	Mixed Conifer	0.076233	Mixed Conifer	0.0313	0.010047	0.040182	0.232199	0.356135	0.077271	0.175668	0.028786	0.023722
-150.9600912480	59.6144679952	Alpine	0.051738	0.005116	0.024581	0.202489	0.386978	0.054271	0.145652	0.040045	0.070784	0.018345	0.386978	Mixed Conifer	0.051738	Mixed Conifer	0.034442	0.005826	0.047752	0.052151	0.090693	0.038734	0.056894	0.027332	0.069047	0.013173	0.072328	0.00319	0.00289	0.181832	0.407691	0.032446	0.1198	0.053861	0.115133	0.010829	0.407691	Mixed Conifer	0.072328	Mixed Conifer	0.031149	0.007042	0.046272	0.223147	0.366265	0.076095	0.171505	0.026229	0.026435
-150.9592773850	59.6234014935	Alpine	0.042018	0.012097	0.04152	0.219045	0.360593	0.067184	0.136625	0.032684	0.057242	0.030992	0.360593	Mixed Conifer	0.042018	Mixed Conifer	0.034433	0.008431	0.059091	0.033839	0.086141	0.03434	0.072592	0.014204	0.060464	0.015389	0.061529	0.007899	0.017619	0.219764	0.390533	0.047044	0.09938	0.040004	0.092049	0.02418	0.390533	Mixed Conifer	0.061529	Mixed Conifer	0.022508	0.016295	0.065422	0.218325	0.330653	0.087324	0.17387	0.025365	0.022435
-150.9543850450	59.6770017535	Alpine	0.015352	0.031295	0.202922	0.20831	0.173955	0.091279	0.146163	0.058754	0.010788	0.061182	0.20831	Herbaceous	0.015352	Herbaceous	0.007888	0.005755	0.058264	0.038204	0.032324	0.015492	0.055185	0.019279	0.003834	0.016609	0.019819	0.032755	0.191052	0.18173	0.170281	0.092725	0.165445	0.067283	0.012273	0.066637	0.191052	Deciduous	0.019819	Deciduous	0.010885	0.029835	0.214792	0.234889	0.17763	0.089832	0.126881	0.050224	0.009304
-150.9527507670	59.6948682338	Alpine	0.005903	0.121761	0.240462	0.175797	0.082013	0.123397	0.119374	0.048917	0.001487	0.080889	0.240462	Deciduous	0.005903	Deciduous	0.004682	0.030112	0.050889	0.041734	0.015597	0.021226	0.011409	0.00788	0.001319	0.004232	0.008034	0.102408	0.271576	0.160368	0.081629	0.128127	0.115321	0.050752	0.000996	0.080789	0.271576	Deciduous	0.008034	Deciduous	0.003773	0.141115	0.209348	0.191226	0.082397	0.118666	0.123428	0.047081	0.001978
-150.9519329710	59.7038014237	Alpine	0.009483	0.042069	0.261287	0.19129	0.145059	0.095841	0.125336	0.046695	0.005613	0.077328	0.261287	Deciduous	0.009483	Deciduous	0.007237	0.021224	0.040412	0.036101	0.03772	0.006065	0.021768	0.007418	0.001569	0.017361	0.013365	0.039774	0.280151	0.185088	0.127567	0.091515	0.126927	0.048833	0.004723	0.082057	0.280151	Deciduous	0.013365	Deciduous	0.005602	0.044364	0.242423	0.197492	0.16255	0.100167	0.123745	0.044556	0.006502
-150.9511147360	59.7127345803	Alpine	0.007773	0.059448	0.274589	0.174907	0.122659	0.11386	0.114167	0.044496	0.004309	0.083792	0.274589	Deciduous	0.007773	Deciduous	0.007246	0.019235	0.04269	0.020054	0.028402	0.021927	0.028063	0.009632	0.001043	0.02177	0.011311	0.053716	0.283774	0.171056	0.110688	0.130595	0.099607	0.043212	0.004914	0.091127	0.283774	Deciduous	0.011311	Deciduous	0.004234	0.06518	0.265405	0.178757	0.134629	0.097126	0.128727	0.045781	0.003704
-150.9715095960	59.2924304737	Alpine	0.014104	0.021799	0.154954	0.276633	0.195301	0.0754	0.143941	0.061807	0.007159	0.048902	0.276633	Herbaceous	0.014104	Herbaceous	0.00778	0.007164	0.055587	0.0195	0.022489	0.010961	0.014543	0.046101	0.002658	0.009319	0.017415	0.021492	0.130975	0.27273	0.206089	0.074504	0.137132	0.078849	0.008107	0.052706	0.27273	Herbaceous	0.017415	Herbaceous	0.010794	0.022106	0.178933	0.280536	0.184513	0.076297	0.150749	0.044764	0.006211
-150.9682947850	59.3281693700	Alpine	0.011869	0.024111	0.149167	0.272844	0.189742	0.081537	0.147328	0.057086	0.007435	0.058882	0.272844	Herbaceous	0.011869	Herbaceous	0.004837	0.00664	0.053886	0.018521	0.027549	0.008768	0.013321	0.03328	0.00319	0.013761	0.013371	0.021921	0.122184	0.267199	0.197835	0.087598	0.141353	0.07328	0.008639	0.066621	0.267199	Herbaceous	0.013371	Herbaceous	0.010366	0.026301	0.176149	0.278488	0.181648	0.075477	0.153303	0.040893	0.006231
-150.9666848200	59.3460385673	Alpine	0.013952	0.024905	0.120205	0.26202	0.234733	0.07542	0.159379	0.039958	0.009361	0.060065	0.26202	Herbaceous	0.013952	Herbaceous	0.005178	0.006338	0.055089	0.054888	0.051421	0.031103	0.031615	0.012763	0.004524	0.043257	0.016578	0.021634	0.087697	0.25767	0.267927	0.06212	0.15407	0.046335	0.008525	0.077445	0.267927	Mixed Conifer	0.016578	Mixed Conifer	0.011327	0.028177	0.152713	0.266371	0.201539	0.08872	0.164688	0.033581	0.010198
-150.9650731460	59.3639075994	Alpine	0.022725	0.022318	0.106199	0.224907	0.266829	0.080552	0.187918	0.033836	0.017016	0.037699	0.266829	Mixed Conifer	0.022725	Mixed Conifer	0.012128	0.008253	0.072313	0.042525	0.089742	0.025375	0.053742	0.01993	0.008242	0.026	0.029902	0.017816	0.106412	0.206966	0.302912	0.079193	0.148761	0.04315	0.019195	0.045694	0.302912	Mixed Conifer	0.029902	Mixed Conifer	0.015548	0.02682	0.105987	0.242848	0.230746	0.08191	0.227076	0.024522	0.014838
-150.9642666660	59.3728420540	Alpine	0.033482	0.012585	0.064633	0.220738	0.30163	0.074344	0.196107	0.043035	0.023596	0.029851	0.30163	Mixed Conifer	0.033482	Mixed Conifer	0.025613	0.007285	0.056441	0.036413	0.092579	0.025514	0.034694	0.035852	0.012584	0.017703	0.049708	0.010472	0.036171	0.198674	0.341163	0.067876	0.176621	0.059185	0.030659	0.029472	0.341163	Mixed Conifer	0.049708	Mixed Conifer	0.017255	0.014698	0.093095	0.242801	0.262098	0.080813	0.215592	0.026885	0.016533
-150.9634597590	59.3817764679	Alpine	0.035737	0.00775	0.027385	0.248108	0.363715	0.057496	0.1794	0.027774	0.031615	0.02102	0.363715	Mixed Conifer	0.035737	Mixed Conifer	0.0187	0.006242	0.037661	0.035937	0.091469	0.02923	0.041419	0.007289	0.021309	0.011108	0.048282	0.004423	0.010427	0.223028	0.414978	0.045831	0.163821	0.029622	0.045178	0.01441	0.414978	Mixed Conifer	0.048282	Mixed Conifer	0.023193	0.011078	0.044343	0.273189	0.312451	0.069161	0.194978	0.025926	0.018051
-150.9626524220	59.3907108413	Alpine	0.038608	0.008404	0.028197	0.243263	0.338751	0.057746	0.202052	0.032686	0.028481	0.021811	0.338751	Mixed Conifer	0.038608	Mixed Conifer	0.028705	0.007217	0.035099	0.046134	0.083847	0.028346	0.040359	0.014475	0.017771	0.009922	0.055565	0.004273	0.010691	0.214512	0.376512	0.04339	0.201798	0.038995	0.037467	0.016796	0.376512	Mixed Conifer	0.055565	Mixed Conifer	0.021652	0.012535	0.045703	0.272015	0.30099	0.072101	0.202306	0.026377	0.019495
-150.9439645540	59.5961907048	Alpine	0.04979	0.005965	0.010337	0.210162	0.384854	0.05552	0.159984	0.046494	0.061248	0.015646	0.384854	Mixed Conifer	0.04979	Mixed Conifer	0.031511	0.005431	0.007181	0.080802	0.07357	0.035429	0.039307	0.032449	0.046236	0.007136	0.065306	0.003295	0.005526	0.16779	0.409037	0.040519	0.135503	0.065371	0.09366	0.013993	0.409037	Mixed Conifer	0.065306	Mixed Conifer	0.034274	0.008636	0.015149	0.252533	0.360671	0.070521	0.184465	0.027617	0.028836
-150.9431468240	59.6051241655	Alpine	0.068717	0.00387	0.007758	0.207012	0.331751	0.049394	0.141566	0.056851	0.117444	0.015636	0.331751	Mixed Conifer	0.068717	Mixed Conifer	0.034395	0.00449	0.009681	0.076391	0.090416	0.031247	0.0748	0.032926	0.139164	0.009524	0.087585	0.001681	0.007083	0.174495	0.302077	0.031768	0.101864	0.073612	0.208872	0.010961	0.302077	Mixed Conifer	0.087585	Mixed Conifer	0.04985	0.006059	0.008433	0.239529	0.361425	0.06702	0.181267	0.04009	0.026017
-150.9382312440	59.6587241905	Alpine	0.025981	0.015834	0.137205	0.208868	0.282131	0.090095	0.129172	0.043583	0.019178	0.047953	0.282131	Mixed Conifer	0.025981	Mixed Conifer	0.021893	0.011781	0.077973	0.037646	0.074047	0.041441	0.038303	0.016642	0.020969	0.014222	0.037634	0.010369	0.082727	0.209951	0.330988	0.07168	0.125756	0.055296	0.029725	0.045875	0.330988	Mixed Conifer	0.037634	Mixed Conifer	0.014329	0.021299	0.191682	0.207785	0.233274	0.10851	0.132589	0.03187	0.008631
-150.9365892050	59.6765905886	Alpine	0.03437	0.018365	0.043126	0.206235	0.348207	0.07821	0.159256	0.037424	0.038118	0.036689	0.348207	Mixed Conifer	0.03437	Mixed Conifer	0.027403	0.010633	0.058995	0.02323	0.07775	0.033086	0.052107	0.021687	0.025411	0.009594	0.050075	0.016246	0.015234	0.19364	0.384522	0.061763	0.140743	0.047292	0.055567	0.034918	0.384522	Mixed Conifer	0.050075	Mixed Conifer	0.018666	0.020484	0.071018	0.21883	0.311891	0.094656	0.177769	0.027556	0.020669
-150.9349454050	59.6944568511	Alpine	0.011093	0.032453	0.264188	0.199506	0.141699	0.092408	0.128347	0.052745	0.006604	0.070958	0.264188	Deciduous	0.011093	Deciduous	0.006784	0.007932	0.028777	0.036291	0.036519	0.011862	0.016076	0.008969	0.001489	0.018766	0.014142	0.0335	0.275064	0.18755	0.131543	0.090851	0.124947	0.053821	0.007234	0.081348	0.275064	Deciduous	0.014142	Deciduous	0.008044	0.031406	0.253312	0.211463	0.151854	0.093965	0.131747	0.051669	0.005973
-150.9341228440	59.7033899320	Alpine	0.009483	0.042069	0.261287	0.19129	0.145059	0.095841	0.125336	0.046695	0.005613	0.077328	0.261287	Deciduous	0.009483	Deciduous	0.007237	0.021224	0.040412	0.036101	0.03772	0.006065	0.021768	0.007418	0.001569	0.017361	0.013365	0.039774	0.280151	0.185088	0.127567	0.091515	0.126927	0.048833	0.004723	0.082057	0.280151	Deciduous	0.013365	Deciduous	0.005602	0.044364	0.242423	0.197492	0.16255	0.100167	0.123745	0.044556	0.006502
-150.9539164790	59.2920215606	Alpine	0.013758	0.021775	0.153085	0.274835	0.19647	0.075903	0.146895	0.060772	0.00714	0.049366	0.274835	Herbaceous	0.013758	Herbaceous	0.00696	0.007188	0.059582	0.019581	0.023786	0.010732	0.012049	0.04472	0.002623	0.010141	0.016733	0.021467	0.127445	0.269397	0.208582	0.075595	0.141409	0.077606	0.008077	0.05369	0.269397	Herbaceous	0.016733	Herbaceous	0.010784	0.022084	0.178725	0.280273	0.184358	0.076211	0.152381	0.043939	0.006204
-150.9490637530	59.3456290133	Alpine	0.013711	0.021776	0.159098	0.247394	0.214384	0.076426	0.156358	0.04188	0.006738	0.062233	0.247394	Herbaceous	0.013711	Herbaceous	0.004675	0.012142	0.01081	0.043795	0.028159	0.023825	0.033633	0.011623	0.002565	0.029546	0.016544	0.016867	0.15918	0.232573	0.219953	0.064152	0.158275	0.048214	0.005066	0.079176	0.232573	Herbaceous	0.016544	Herbaceous	0.010878	0.026685	0.159016	0.262216	0.208816	0.0887	0.154442	0.035547	0.008411
-150.9474427420	59.3634978313	Alpine	0.022725	0.022318	0.106199	0.224907	0.266829	0.080552	0.187918	0.033836	0.017016	0.037699	0.266829	Mixed Conifer	0.022725	Mixed Conifer	0.012128	0.008253	0.072313	0.042525	0.089742	0.025375	0.053742	0.01993	0.008242	0.026	0.029902	0.017816	0.106412	0.206966	0.302912	0.079193	0.148761	0.04315	0.019195	0.045694	0.302912	Mixed Conifer	0.029902	Mixed Conifer	0.015548	0.02682	0.105987	0.242848	0.230746	0.08191	0.227076	0.024522	0.014838
-150.9466315910	59.3724321787	Alpine	0.032887	0.013849	0.062808	0.222183	0.297323	0.073593	0.201974	0.043167	0.022835	0.02938	0.297323	Mixed Conifer	0.032887	Mixed Conifer	0.024154	0.005908	0.057828	0.031449	0.091454	0.02157	0.042891	0.034828	0.010049	0.016963	0.047927	0.010297	0.035217	0.204612	0.341538	0.06491	0.180147	0.058764	0.028977	0.027611	0.341538	Mixed Conifer	0.047927	Mixed Conifer	0.017847	0.017401	0.090399	0.239755	0.253108	0.082277	0.223801	0.02757	0.016694
-150.9458200100	59.3813664854	Alpine	0.021393	0.018505	0.103803	0.211224	0.276131	0.076006	0.200442	0.033589	0.013847	0.04506	0.276131	Mixed Conifer	0.021393	Mixed Conifer	0.009517	0.008122	0.06339	0.065771	0.081764	0.019352	0.041751	0.017282	0.006028	0.031013	0.026182	0.014078	0.10471	0.176219	0.298295	0.075403	0.193265	0.041744	0.013145	0.056957	0.298295	Mixed Conifer	0.026182	Mixed Conifer	0.016603	0.022932	0.102896	0.246228	0.253966	0.07661	0.207619	0.025434	0.014548
-150.9425693660	59.4171033083	Alpine	0.033019	0.011839	0.040169	0.221152	0.309814	0.063409	0.221833	0.040195	0.023415	0.035155	0.309814	Mixed Conifer	0.033019	Mixed Conifer	0.017581	0.006965	0.038294	0.080706	0.08605	0.015955	0.079611	0.028596	0.011423	0.0164	0.041465	0.008496	0.036992	0.175121	0.318321	0.052407	0.247879	0.053205	0.028186	0.037928	0.318321	Mixed Conifer	0.041465	Mixed Conifer	0.024572	0.015182	0.043347	0.267183	0.301306	0.074412	0.195786	0.027186	0.018645
-150.9401268420	59.4439055071	Alpine	0.045209	0.002753	0.022338	0.227799	0.352642	0.040037	0.204622	0.041111	0.044299	0.019188	0.352642	Mixed Conifer	0.045209	Mixed Conifer	0.021733	0.004265	0.025664	0.073699	0.075692	0.029042	0.070986	0.025785	0.042067	0.00549	0.051013	0	0.035027	0.197701	0.39516	0.026835	0.163336	0.043515	0.07149	0.015922	0.39516	Mixed Conifer	0.051013	Mixed Conifer	0.039406	0.005506	0.009648	0.257898	0.310124	0.053239	0.245908	0.038707	0.017109
-150.9360472910	59.4885750572	Alpine	0.053136	0.004175	0.01461	0.222862	0.336239	0.046235	0.195123	0.043154	0.066104	0.018362	0.336239	Mixed Conifer	0.053136	Mixed Conifer	0.034102	0.005029	0.01147	0.088645	0.064053	0.030778	0.089736	0.027822	0.074392	0.011588	0.074113	0.001619	0.01584	0.185327	0.377438	0.037342	0.124879	0.051947	0.112938	0.018557	0.377438	Mixed Conifer	0.074113	Mixed Conifer	0.03216	0.006731	0.013379	0.260397	0.29504	0.055128	0.265368	0.03436	0.019271
-150.9352300760	59.4975088519	Alpine	0.077968	0.002832	0.008771	0.203766	0.330102	0.041539	0.203734	0.040436	0.07725	0.013602	0.330102	Mixed Conifer	0.077968	Mixed Conifer	0.042306	0.006937	0.008735	0.075999	0.093993	0.034684	0.074366	0.025764	0.094755	0.005643	0.098206	0	0.006404	0.162436	0.309721	0.025792	0.205297	0.046281	0.135397	0.010466	0.309721	Mixed Conifer	0.098206	Mixed Conifer	0.057729	0.005664	0.011137	0.245095	0.350484	0.057286	0.202172	0.034591	0.019104
-150.9335943390	59.5153763273	Alpine	0.067753	0.002927	0.013438	0.235065	0.316503	0.045129	0.179117	0.045027	0.079482	0.01556	0.316503	Mixed Conifer	0.067753	Mixed Conifer	0.043009	0.003519	0.019054	0.086976	0.073269	0.034822	0.059064	0.028761	0.092311	0.010901	0.092047	0.001581	0.016308	0.186082	0.344894	0.02646	0.140265	0.045975	0.13908	0.007309	0.344894	Mixed Conifer	0.092047	Mixed Conifer	0.043459	0.004274	0.010567	0.284047	0.288113	0.063798	0.217969	0.04408	0.019883
-150.9303176230	59.5511108287	Alpine	0.083269	0.002819	0.008845	0.201693	0.363209	0.038128	0.140015	0.049182	0.104402	0.008438	0.363209	Mixed Conifer	0.083269	Mixed Conifer	0.045696	0.005073	0.010857	0.112335	0.066445	0.034474	0.101904	0.022504	0.139339	0.010677	0.110533	0	0.00308	0.136114	0.387115	0.020467	0.085532	0.064619	0.189891	0.002648	0.387115	Mixed Conifer	0.110533	Alpine	0.056004	0.005638	0.01461	0.267272	0.339302	0.05579	0.194498	0.033745	0.018914
-150.9253894090	59.6047114805	Alpine	0.079871	0.004564	0.009172	0.205553	0.316419	0.048419	0.16063	0.040549	0.123636	0.011189	0.316419	Mixed Conifer	0.079871	Mixed Conifer	0.038545	0.005633	0.011881	0.085502	0.098369	0.034376	0.079844	0.01735	0.166293	0.00975	0.094384	0.00166	0.002941	0.159322	0.291928	0.035957	0.138294	0.048289	0.221006	0.006218	0.291928	Mixed Conifer	0.094384	Mixed Conifer	0.065357	0.007467	0.015403	0.251785	0.340909	0.06088	0.182965	0.032808	0.026265
-150.9212704680	59.6493777094	Alpine	0.063121	0.004438	0.006255	0.212861	0.37216	0.054654	0.147385	0.061265	0.065194	0.012666	0.37216	Mixed Conifer	0.063121	Mixed Conifer	0.038553	0.005424	0.005041	0.048187	0.05454	0.0328	0.083902	0.04571	0.059448	0.009377	0.082953	0.001647	0.002984	0.200072	0.382965	0.04025	0.087464	0.088561	0.104359	0.008746	0.382965	Mixed Conifer	0.082953	Mixed Conifer	0.043288	0.00723	0.009527	0.22565	0.361356	0.069057	0.207306	0.033969	0.026029
-150.9196198020	59.6672439574	Alpine	0.044903	0.00873	0.009619	0.181961	0.395798	0.05834	0.181002	0.050557	0.050226	0.018863	0.395798	Mixed Conifer	0.044903	Mixed Conifer	0.02904	0.008443	0.008289	0.081609	0.0971	0.036516	0.051773	0.039029	0.035665	0.004538	0.055393	0.006092	0.004282	0.137111	0.419398	0.044781	0.166334	0.073683	0.074398	0.018529	0.419398	Mixed Conifer	0.055393	Mixed Conifer	0.034413	0.011369	0.014955	0.226812	0.372198	0.071899	0.19567	0.027432	0.026055
-150.9105094300	59.7655059193	Alpine	0.005097	0.09967	0.267533	0.151341	0.098911	0.118098	0.12196	0.051046	0.002909	0.083434	0.267533	Deciduous	0.005097	Deciduous	0.004387	0.031487	0.015356	0.0224	0.01157	0.012527	0.00851	0.014504	0.000885	0.019998	0.006499	0.094196	0.274376	0.131545	0.104271	0.118168	0.119387	0.058619	0.00299	0.089949	0.274376	Deciduous	0.006499	Deciduous	0.003695	0.105145	0.260691	0.171137	0.093551	0.118027	0.124534	0.043474	0.002828
-150.9338853930	59.3184138736	Alpine	0.016118	0.022122	0.126228	0.271561	0.238197	0.07993	0.130255	0.046851	0.008128	0.060611	0.271561	Herbaceous	0.016118	Herbaceous	0.006343	0.008736	0.04751	0.039723	0.065103	0.013631	0.030684	0.023861	0.002833	0.026404	0.019569	0.01792	0.097594	0.257405	0.27868	0.078292	0.108348	0.059352	0.009142	0.073698	0.27868	Mixed Conifer	0.019569	Mixed Conifer	0.012668	0.026324	0.154863	0.285716	0.197714	0.081568	0.152162	0.034349	0.007113
-150.9322576400	59.3362827254	Alpine	0.016802	0.020308	0.103694	0.263893	0.278122	0.077843	0.133493	0.037428	0.010437	0.05798	0.278122	Mixed Conifer	0.016802	Mixed Conifer	0.009641	0.006965	0.052174	0.055279	0.086068	0.03036	0.03668	0.009361	0.003751	0.036338	0.020301	0.016498	0.077051	0.250349	0.334266	0.065568	0.109692	0.042878	0.011446	0.071951	0.334266	Mixed Conifer	0.020301	Mixed Conifer	0.013303	0.024117	0.130336	0.277438	0.221978	0.090118	0.157295	0.031979	0.009427
-150.9314431160	59.3452170887	Alpine	0.013711	0.021776	0.159098	0.247394	0.214384	0.076426	0.156358	0.04188	0.006738	0.062233	0.247394	Herbaceous	0.013711	Herbaceous	0.004675	0.012142	0.01081	0.043795	0.028159	0.023825	0.033633	0.011623	0.002565	0.029546	0.016544	0.016867	0.15918	0.232573	0.219953	0.064152	0.158275	0.048214	0.005066	0.079176	0.232573	Herbaceous	0.016544	Herbaceous	0.010878	0.026685	0.159016	0.262216	0.208816	0.0887	0.154442	0.035547	0.008411
-150.9265468780	59.3988224056	Alpine	0.018626	0.017372	0.116627	0.213147	0.270385	0.07289	0.198831	0.035217	0.011562	0.045343	0.270385	Mixed Conifer	0.018626	Mixed Conifer	0.007188	0.010922	0.04541	0.057777	0.071824	0.024862	0.049146	0.016314	0.005186	0.018631	0.022483	0.010176	0.105574	0.195003	0.30106	0.060522	0.19955	0.043437	0.010766	0.05143	0.30106	Mixed Conifer	0.022483	Mixed Conifer	0.014769	0.024567	0.12768	0.231291	0.239709	0.085258	0.198113	0.026998	0.012358
-150.9257293200	59.4077564831	Alpine	0.033369	0.011747	0.050456	0.230147	0.308248	0.066098	0.215995	0.034588	0.023448	0.025905	0.308248	Mixed Conifer	0.033369	Mixed Conifer	0.018091	0.006646	0.035977	0.064439	0.087345	0.016015	0.062113	0.019283	0.011812	0.01165	0.043696	0.010041	0.037414	0.197561	0.336626	0.055577	0.222112	0.044238	0.030162	0.022573	0.336626	Mixed Conifer	0.043696	Mixed Conifer	0.023042	0.013452	0.063499	0.262733	0.27987	0.076619	0.209878	0.024937	0.016733
-150.9183516920	59.4881614022	Alpine	0.081803	0.004293	0.01133	0.201101	0.375976	0.031424	0.149332	0.053582	0.077054	0.014106	0.375976	Mixed Conifer	0.081803	Mixed Conifer	0.036809	0.004707	0.012513	0.130576	0.120686	0.035002	0.089323	0.032908	0.095154	0.009456	0.106029	0.002964	0.008067	0.154225	0.402344	0.00991	0.091716	0.075516	0.132503	0.016727	0.402344	Mixed Conifer	0.106029	Alpine	0.057577	0.005623	0.014592	0.247977	0.349608	0.052938	0.206947	0.031647	0.021605
-150.9158846140	59.5149623459	Alpine	0.111829	0.003548	0.016553	0.174307	0.364915	0.028726	0.149658	0.049535	0.089054	0.011874	0.364915	Mixed Conifer	0.111829	Alpine	0.077096	0.005549	0.017289	0.069718	0.140605	0.031823	0.096101	0.024825	0.072332	0.009889	0.156885	0.003151	0.01653	0.171237	0.33712	0.007971	0.084677	0.064507	0.147459	0.010462	0.33712	Mixed Conifer	0.156885	Alpine	0.066773	0.003946	0.016576	0.177378	0.392711	0.04948	0.214639	0.034563	0.030649
-150.9092863980	59.5864298865	Alpine	0.076911	0.004902	0.017401	0.189431	0.314631	0.042756	0.223824	0.039922	0.082827	0.007395	0.314631	Mixed Conifer	0.076911	Mixed Conifer	0.033918	0.005663	0.012125	0.079135	0.058544	0.032599	0.076502	0.015989	0.090753	0.011048	0.097818	0.002565	0.015758	0.140494	0.320139	0.029089	0.208321	0.041464	0.143074	0.001277	0.320139	Mixed Conifer	0.097818	Mixed Conifer	0.056003	0.007238	0.019044	0.238368	0.309123	0.056423	0.239327	0.03838	0.022579
-150.9043191920	59.6400290212	Alpine	0.085209	0.003722	0.010452	0.214035	0.291204	0.041134	0.154084	0.051217	0.140729	0.008215	0.291204	Mixed Conifer	0.085209	Mixed Conifer	0.055978	0.005116	0.01684	0.064718	0.082219	0.035813	0.098324	0.031203	0.1781	0.011385	0.109742	0.001652	0	0.177705	0.260915	0.023913	0.09903	0.068996	0.255974	0.002074	0.260915	Mixed Conifer	0.109742	Alpine	0.060677	0.005792	0.020903	0.250365	0.321492	0.058354	0.209137	0.033438	0.025485
-150.9034897730	59.6489620871	Alpine	0.087743	0.003823	0.010609	0.202927	0.28653	0.044287	0.15701	0.053264	0.144893	0.008913	0.28653	Mixed Conifer	0.087743	Mixed Conifer	0.048565	0.005329	0.013365	0.06701	0.079934	0.039675	0.104825	0.027553	0.196447	0.010766	0.102509	0.00165	0.003206	0.173241	0.253737	0.024426	0.10807	0.071298	0.258401	0.003462	0.258401	Snow or Ice	0.102509	Alpine	0.072977	0.005995	0.018013	0.232612	0.319323	0.064149	0.20595	0.035231	0.031385
-150.9026599100	59.6578951183	Alpine	0.081991	0.004443	0.004186	0.209747	0.306529	0.049111	0.164044	0.057618	0.11074	0.011592	0.306529	Mixed Conifer	0.081991	Mixed Conifer	0.053878	0.00546	0.007319	0.079278	0.088347	0.028671	0.086571	0.037805	0.13049	0.0096	0.108592	0.001627	0	0.18203	0.274804	0.035308	0.116358	0.077958	0.19577	0.007553	0.274804	Mixed Conifer	0.108592	Alpine	0.055389	0.007259	0.008372	0.237464	0.338254	0.062913	0.211731	0.037279	0.025709
-150.8985039160	59.7025597615	Alpine	0.024124	0.019828	0.095617	0.211122	0.289066	0.104829	0.138109	0.04983	0.018317	0.049158	0.289066	Mixed Conifer	0.024124	Mixed Conifer	0.017355	0.008327	0.081603	0.025969	0.091202	0.036152	0.024333	0.044787	0.013769	0.025733	0.033268	0.016824	0.064952	0.209956	0.309244	0.085835	0.13491	0.069827	0.023001	0.052183	0.309244	Mixed Conifer	0.033268	Mixed Conifer	0.01498	0.022833	0.126283	0.212288	0.268887	0.123823	0.141308	0.029832	0.013634
-150.8968383970	59.7204253832	Alpine	0.026825	0.019829	0.069653	0.216153	0.312924	0.087223	0.150342	0.052511	0.034686	0.029854	0.312924	Mixed Conifer	0.026825	Mixed Conifer	0.020263	0.009944	0.077708	0.027813	0.112021	0.046738	0.039845	0.05158	0.032172	0.01103	0.040023	0.015742	0.023653	0.227098	0.336748	0.066037	0.128898	0.083244	0.051021	0.027535	0.336748	Mixed Conifer	0.040023	Mixed Conifer	0.013627	0.023915	0.115653	0.205207	0.2891	0.108409	0.171786	0.021778	0.018351
-150.8960049660	59.7293581443	Alpine	0.006274	0.062938	0.276133	0.181976	0.128388	0.103798	0.10995	0.046365	0.003989	0.080189	0.276133	Deciduous	0.006274	Deciduous	0.005327	0.015844	0.029487	0.010953	0.027143	0.022342	0.018675	0.010408	0.001029	0.013587	0.008379	0.056408	0.282493	0.180872	0.122396	0.111308	0.098941	0.049547	0.003836	0.08582	0.282493	Deciduous	0.008379	Deciduous	0.00417	0.069467	0.269772	0.18308	0.134381	0.096288	0.120959	0.043182	0.004143
-150.9219952830	59.2554583429	Alpine	0.01429	0.019019	0.125836	0.284362	0.217906	0.080399	0.124052	0.062708	0.008442	0.062987	0.284362	Herbaceous	0.01429	Herbaceous	0.005405	0.008595	0.056061	0.024682	0.027662	0.004949	0.027345	0.048034	0.00315	0.012035	0.017143	0.016541	0.093528	0.283188	0.23722	0.080597	0.107177	0.082894	0.01007	0.071642	0.283188	Herbaceous	0.017143	Herbaceous	0.011436	0.021497	0.158144	0.285537	0.198593	0.0802	0.140926	0.042522	0.006814
-150.9195481160	59.2822621253	Alpine	0.014152	0.020087	0.125989	0.273404	0.227195	0.084326	0.13739	0.046407	0.008917	0.062133	0.273404	Herbaceous	0.014152	Herbaceous	0.003082	0.008324	0.046765	0.024204	0.044315	0.00805	0.0335	0.023786	0.003999	0.023931	0.015524	0.016334	0.096122	0.270007	0.257107	0.087803	0.116853	0.056352	0.010694	0.073205	0.270007	Herbaceous	0.015524	Herbaceous	0.012779	0.023841	0.155856	0.2768	0.197284	0.080849	0.157927	0.036463	0.00714
-150.9146420990	59.3358685384	Alpine	0.019373	0.018242	0.096386	0.263958	0.280104	0.076563	0.15553	0.032178	0.01193	0.045735	0.280104	Mixed Conifer	0.019373	Mixed Conifer	0.011978	0.008334	0.051927	0.033136	0.081195	0.02661	0.033799	0.00536	0.003971	0.009584	0.023604	0.012462	0.061807	0.266569	0.332629	0.064912	0.141734	0.035754	0.014015	0.046515	0.332629	Mixed Conifer	0.023604	Mixed Conifer	0.015143	0.024021	0.130966	0.261348	0.227579	0.088214	0.169326	0.028602	0.009845
-150.9088986390	59.3984074598	Alpine	0.027403	0.011426	0.066539	0.229487	0.303875	0.070968	0.201011	0.03454	0.021948	0.032804	0.303875	Mixed Conifer	0.027403	Mixed Conifer	0.015305	0.008468	0.054262	0.046876	0.079941	0.017326	0.033683	0.022344	0.009548	0.026268	0.036835	0.009528	0.046704	0.203363	0.342156	0.062612	0.186661	0.045605	0.028859	0.037678	0.342156	Mixed Conifer	0.036835	Mixed Conifer	0.01797	0.013324	0.086374	0.255611	0.265594	0.079324	0.215362	0.023474	0.015038
-150.9080764000	59.4073414287	Alpine	0.030431	0.012331	0.059515	0.226511	0.306778	0.065628	0.216344	0.03366	0.024222	0.024579	0.306778	Mixed Conifer	0.030431	Mixed Conifer	0.017226	0.007373	0.046411	0.050464	0.093834	0.02346	0.055841	0.017152	0.012981	0.010444	0.0409	0.009865	0.037323	0.196824	0.349149	0.049788	0.223649	0.040633	0.031344	0.020524	0.349149	Mixed Conifer	0.0409	Mixed Conifer	0.019961	0.014797	0.081707	0.256199	0.264407	0.081469	0.209039	0.026688	0.0171
-150.8998299050	59.4966789432	Alpine	0.0974	0.002651	0.012067	0.167964	0.356769	0.029258	0.179953	0.060276	0.075476	0.018185	0.356769	Mixed Conifer	0.0974	Mixed Conifer	0.059528	0.004111	0.013365	0.075908	0.110115	0.035023	0.128495	0.041262	0.066836	0.008361	0.130095	0.002562	0.009011	0.151303	0.37628	0.007519	0.099106	0.083405	0.123882	0.016837	0.37628	Mixed Conifer	0.130095	Alpine	0.064704	0.002741	0.015123	0.184625	0.337259	0.050998	0.260799	0.037148	0.027069
-150.8815319750	59.6932083330	Alpine	0.032973	0.01979	0.048654	0.190416	0.339206	0.088982	0.163931	0.034924	0.044019	0.037105	0.339206	Mixed Conifer	0.032973	Mixed Conifer	0.024545	0.008901	0.057126	0.035187	0.091416	0.03701	0.046148	0.017053	0.041993	0.014443	0.046186	0.017207	0.029306	0.163028	0.373855	0.073678	0.150357	0.044802	0.065133	0.036449	0.373855	Mixed Conifer	0.046186	Mixed Conifer	0.01976	0.022372	0.068003	0.217803	0.304558	0.104286	0.177506	0.025046	0.022905
-150.8798578180	59.7110737994	Alpine	0.024983	0.018482	0.073247	0.210083	0.31738	0.093478	0.149339	0.052207	0.02747	0.033331	0.31738	Mixed Conifer	0.024983	Mixed Conifer	0.015948	0.006259	0.080157	0.026795	0.115829	0.04794	0.038685	0.0422	0.024272	0.010442	0.036193	0.014462	0.024369	0.215172	0.343854	0.070434	0.145974	0.07759	0.039593	0.032359	0.343854	Mixed Conifer	0.036193	Mixed Conifer	0.013772	0.022501	0.122124	0.204995	0.290905	0.116522	0.152705	0.026824	0.015347
-150.8781818640	59.7289391326	Alpine	0.015249	0.028696	0.200833	0.221133	0.176934	0.093149	0.135211	0.058794	0.008529	0.061472	0.221133	Herbaceous	0.015249	Herbaceous	0.012737	0.008892	0.054469	0.033404	0.033456	0.017819	0.035129	0.01048	0.002229	0.026444	0.021618	0.031723	0.194629	0.204038	0.174059	0.09671	0.135647	0.063458	0.0087	0.069417	0.204038	Herbaceous	0.021618	Herbaceous	0.00888	0.025668	0.207038	0.238227	0.179808	0.089588	0.134775	0.054131	0.008359
-150.8731431910	59.7825343484	Alpine	0.003277	0.093353	0.253896	0.170264	0.111571	0.105747	0.129664	0.043908	0.003806	0.084514	0.253896	Deciduous	0.003277	Deciduous	0.003306	0.029115	0.011185	0.024262	0.017803	0.015723	0.019965	0.010692	0.001546	0.014885	0.005086	0.092724	0.249503	0.155043	0.120478	0.103627	0.133139	0.04498	0.004845	0.090576	0.249503	Deciduous	0.005086	Deciduous	0.001468	0.093981	0.258289	0.185484	0.102664	0.107867	0.12619	0.042837	0.002767
-150.8655546320	59.8629250459	Alpine	0.00358	0.128446	0.245208	0.192414	0.074738	0.121084	0.111959	0.039841	0.002217	0.080512	0.245208	Deciduous	0.00358	Deciduous	0.002293	0.018508	0.040125	0.027705	0.015982	0.017132	0.01616	0.005328	0.00084	0.007699	0.004626	0.124558	0.250822	0.181349	0.073889	0.124368	0.115576	0.038216	0.002983	0.083613	0.250822	Deciduous	0.004626	Deciduous	0.002535	0.132334	0.239594	0.203479	0.075587	0.1178	0.108341	0.041467	0.001452
-150.8978504070	59.3265177934	Alpine	0.010599	0.021812	0.160433	0.282162	0.189451	0.078298	0.117787	0.061706	0.006679	0.071074	0.282162	Herbaceous	0.010599	Herbaceous	0.003947	0.005552	0.022667	0.021259	0.02834	0.006505	0.032209	0.022715	0.001075	0.012152	0.011065	0.020289	0.160254	0.283164	0.18251	0.077045	0.101904	0.076032	0.006936	0.080799	0.283164	Herbaceous	0.011065	Herbaceous	0.010134	0.023335	0.160611	0.28116	0.196392	0.07955	0.133669	0.04738	0.006421
-150.8920773180	59.3890562399	Alpine	0.019016	0.021002	0.113538	0.212443	0.27801	0.077325	0.182282	0.036603	0.012537	0.047242	0.27801	Mixed Conifer	0.019016	Mixed Conifer	0.007086	0.006278	0.03995	0.051224	0.066208	0.019516	0.028745	0.021885	0.005432	0.027859	0.023234	0.017577	0.100016	0.196555	0.308501	0.067768	0.169765	0.044364	0.012701	0.059518	0.308501	Mixed Conifer	0.023234	Mixed Conifer	0.014798	0.024428	0.12706	0.228332	0.247519	0.086883	0.194799	0.028842	0.012373
-150.8904239180	59.4069239994	Alpine	0.012487	0.023152	0.14793	0.254567	0.213667	0.085768	0.135546	0.045816	0.006564	0.074503	0.254567	Herbaceous	0.012487	Herbaceous	0.00308	0.007695	0.024075	0.036474	0.029919	0.010563	0.022983	0.011274	0.001194	0.028343	0.013634	0.019173	0.140787	0.246987	0.217583	0.080199	0.135468	0.051412	0.005815	0.08894	0.246987	Herbaceous	0.013634	Herbaceous	0.011339	0.027131	0.155073	0.262147	0.20975	0.091337	0.135624	0.04022	0.007312
-150.8895965580	59.4158578187	Alpine	0.03357	0.011007	0.031359	0.229587	0.316411	0.064554	0.226521	0.035056	0.02666	0.025275	0.316411	Mixed Conifer	0.03357	Mixed Conifer	0.019767	0.007657	0.033347	0.067746	0.090394	0.019291	0.076146	0.022658	0.017934	0.013994	0.045147	0.008621	0.023298	0.190478	0.327717	0.053443	0.245769	0.04583	0.036183	0.023513	0.327717	Mixed Conifer	0.045147	Mixed Conifer	0.021992	0.013393	0.03942	0.268696	0.305105	0.075665	0.207272	0.024283	0.017137
-150.8887687590	59.4247915981	Alpine	0.03357	0.011007	0.031359	0.229587	0.316411	0.064554	0.226521	0.035056	0.02666	0.025275	0.316411	Mixed Conifer	0.03357	Mixed Conifer	0.019767	0.007657	0.033347	0.067746	0.090394	0.019291	0.076146	0.022658	0.017934	0.013994	0.045147	0.008621	0.023298	0.190478	0.327717	0.053443	0.245769	0.04583	0.036183	0.023513	0.327717	Mixed Conifer	0.045147	Mixed Conifer	0.021992	0.013393	0.03942	0.268696	0.305105	0.075665	0.207272	0.024283	0.017137
-150.8879405190	59.4337253377	Alpine	0.049879	0.004651	0.020136	0.226234	0.332042	0.048633	0.222062	0.041586	0.038971	0.015806	0.332042	Mixed Conifer	0.049879	Mixed Conifer	0.028372	0.006361	0.022279	0.074918	0.067166	0.031005	0.065102	0.024719	0.039218	0.004928	0.063345	0.00128	0.035064	0.187442	0.37788	0.042462	0.166944	0.051174	0.060949	0.013461	0.37788	Mixed Conifer	0.063345	Mixed Conifer	0.036414	0.008023	0.005208	0.265026	0.286204	0.054805	0.27718	0.031998	0.016993
-150.8871118380	59.4426590377	Alpine	0.067248	0.002786	0.012118	0.206219	0.367284	0.043701	0.206615	0.03815	0.044322	0.011557	0.367284	Mixed Conifer	0.067248	Mixed Conifer	0.033571	0.005041	0.011024	0.091833	0.117554	0.027124	0.086629	0.016937	0.057402	0.012546	0.088285	0	0.006668	0.160965	0.406903	0.029493	0.173489	0.050993	0.073052	0.010153	0.406903	Mixed Conifer	0.088285	Mixed Conifer	0.046212	0.005573	0.017567	0.251473	0.327665	0.05791	0.239742	0.025308	0.015591
-150.8645695580	59.6838546983	Alpine	0.050336	0.012786	0.04425	0.167291	0.36415	0.065778	0.176636	0.037563	0.058042	0.023166	0.36415	Mixed Conifer	0.050336	Mixed Conifer	0.046735	0.00909	0.058188	0.067227	0.070769	0.031294	0.047995	0.022329	0.064493	0.009096	0.074306	0.01128	0.028267	0.124468	0.395641	0.048064	0.155469	0.051147	0.091804	0.019553	0.395641	Mixed Conifer	0.074306	Mixed Conifer	0.026366	0.014293	0.060234	0.210114	0.33266	0.083493	0.197803	0.023978	0.02428
-150.8628867740	59.7017200090	Alpine	0.052586	0.007416	0.010213	0.208563	0.358614	0.058628	0.148415	0.050115	0.089162	0.016288	0.358614	Mixed Conifer	0.052586	Mixed Conifer	0.034185	0.007138	0.011293	0.078606	0.079451	0.035618	0.085552	0.041842	0.115275	0.012391	0.072203	0.004853	0.012465	0.169198	0.363648	0.041324	0.095654	0.075188	0.152813	0.012654	0.363648	Mixed Conifer	0.072203	Mixed Conifer	0.032969	0.009979	0.00796	0.247928	0.353581	0.075933	0.201177	0.025043	0.02551
-150.8612021850	59.7195851853	Alpine	0.01953	0.021499	0.122992	0.222104	0.251438	0.104236	0.147398	0.046418	0.013781	0.050605	0.251438	Mixed Conifer	0.01953	Mixed Conifer	0.012409	0.006139	0.075288	0.028124	0.053061	0.033142	0.032273	0.032166	0.006492	0.018503	0.027616	0.017351	0.073754	0.228987	0.267998	0.090122	0.159604	0.06543	0.016588	0.052552	0.267998	Mixed Conifer	0.027616	Mixed Conifer	0.011445	0.025647	0.172231	0.21522	0.234878	0.11835	0.135192	0.027406	0.010973
-150.8578275760	59.7553151412	Alpine	0.00719	0.057095	0.268161	0.18402	0.128701	0.096118	0.120505	0.049027	0.004246	0.084936	0.268161	Deciduous	0.00719	Deciduous	0.006549	0.020128	0.026622	0.011048	0.027164	0.01362	0.025356	0.011652	0.000131	0.01199	0.010266	0.049493	0.269774	0.177095	0.129466	0.101667	0.117328	0.051122	0.004332	0.089457	0.269774	Deciduous	0.010266	Deciduous	0.004115	0.064697	0.266548	0.190945	0.127936	0.09057	0.123682	0.046931	0.00416
-150.8719398330	59.4154379048	Alpine	0.015977	0.030823	0.114427	0.22332	0.271932	0.074205	0.172347	0.033038	0.011202	0.052729	0.271932	Mixed Conifer	0.015977	Mixed Conifer	0.006036	0.011596	0.046738	0.057707	0.063235	0.023349	0.045218	0.009028	0.002763	0.024921	0.017347	0.033814	0.095368	0.19657	0.301663	0.063779	0.178439	0.036733	0.011233	0.065054	0.301663	Mixed Conifer	0.017347	Mixed Conifer	0.014606	0.027832	0.133486	0.250069	0.242202	0.08463	0.166254	0.029344	0.011172
-150.8711073480	59.4243715741	Alpine	0.036379	0.007493	0.032829	0.239356	0.327768	0.056103	0.214192	0.035537	0.02755	0.022792	0.327768	Mixed Conifer	0.036379	Mixed Conifer	0.018707	0.007883	0.036962	0.06159	0.094491	0.02365	0.044386	0.023859	0.013735	0.008811	0.04852	0.003046	0.027932	0.199876	0.352325	0.04634	0.214531	0.048068	0.036769	0.022592	0.352325	Mixed Conifer	0.04852	Mixed Conifer	0.024238	0.01194	0.037726	0.278836	0.303211	0.065866	0.213854	0.023005	0.018332
-150.8459252600	59.6923640134	Alpine	0.059397	0.0047	0.00566	0.215703	0.333672	0.054275	0.160805	0.050697	0.102872	0.012221	0.333672	Mixed Conifer	0.059397	Mixed Conifer	0.037926	0.004262	0.007153	0.075358	0.070618	0.036924	0.085814	0.041519	0.163805	0.011177	0.080069	0.003273	0.002965	0.184601	0.316816	0.03452	0.106508	0.079245	0.184721	0.007282	0.316816	Mixed Conifer	0.080069	Mixed Conifer	0.038725	0.006126	0.008354	0.246805	0.350528	0.074029	0.215102	0.022148	0.021023
-150.8442320450	59.7102290322	Alpine	0.020603	0.020929	0.126123	0.210126	0.275909	0.110589	0.134876	0.041833	0.01381	0.045201	0.275909	Mixed Conifer	0.020603	Mixed Conifer	0.012782	0.004191	0.075304	0.033107	0.067239	0.037337	0.036161	0.0293	0.008009	0.020978	0.028759	0.019179	0.075332	0.221362	0.304744	0.094914	0.137426	0.056146	0.017072	0.045068	0.304744	Mixed Conifer	0.028759	Mixed Conifer	0.012448	0.02268	0.176915	0.19889	0.247075	0.126265	0.132327	0.02752	0.010548
-150.8425370120	59.7280939172	Alpine	0.019777	0.023657	0.13312	0.246679	0.218692	0.103207	0.127098	0.061483	0.011646	0.05464	0.246679	Herbaceous	0.019777	Herbaceous	0.012736	0.004489	0.078254	0.052317	0.045272	0.023846	0.031619	0.038458	0.002707	0.029433	0.029116	0.020635	0.082909	0.259283	0.220607	0.092591	0.126083	0.091051	0.013212	0.064514	0.259283	Herbaceous	0.029116	Herbaceous	0.010437	0.02668	0.183332	0.234075	0.216777	0.113823	0.128114	0.031915	0.01008
-150.8416888140	59.7370263101	Alpine	0.018378	0.0329	0.151625	0.24287	0.193731	0.098297	0.129323	0.060499	0.012031	0.060345	0.24287	Herbaceous	0.018378	Herbaceous	0.010973	0.009481	0.065736	0.047384	0.02735	0.019449	0.043174	0.020023	0.003949	0.025846	0.025219	0.038147	0.116149	0.240097	0.190235	0.094369	0.136443	0.071129	0.01465	0.073563	0.240097	Herbaceous	0.025219	Herbaceous	0.011536	0.027652	0.187102	0.245644	0.197228	0.102226	0.122203	0.049869	0.009412
-150.8399910490	59.7548909973	Alpine	0.00816	0.055918	0.269521	0.183754	0.123977	0.099327	0.119299	0.046297	0.004259	0.089489	0.269521	Deciduous	0.00816	Deciduous	0.007801	0.025653	0.027365	0.026648	0.03293	0.019903	0.023658	0.0079	0.001535	0.008273	0.01281	0.052448	0.273851	0.174799	0.11745	0.096813	0.127015	0.049578	0.003869	0.091368	0.273851	Deciduous	0.01281	Deciduous	0.00351	0.059387	0.265192	0.192708	0.130504	0.101842	0.111582	0.043017	0.004648
-150.8391414830	59.7638232922	Alpine	0.013205	0.033136	0.208359	0.218303	0.163737	0.08912	0.145506	0.054613	0.007584	0.066438	0.218303	Herbaceous	0.013205	Herbaceous	0.010864	0.010411	0.054357	0.010552	0.0288	0.01551	0.030352	0.008339	0.001262	0.013349	0.018429	0.031064	0.205526	0.217066	0.147895	0.092932	0.150362	0.055311	0.007305	0.074111	0.217066	Herbaceous	0.018429	Herbaceous	0.007982	0.035207	0.211191	0.219541	0.179579	0.085308	0.140649	0.053916	0.007862
-150.8374409800	59.7816877853	Alpine	0.010789	0.040657	0.265738	0.190886	0.143669	0.090323	0.133876	0.051378	0.005531	0.067154	0.265738	Deciduous	0.010789	Deciduous	0.008459	0.017092	0.027043	0.013501	0.032287	0.016452	0.023226	0.010656	0.001209	0.012961	0.013695	0.042526	0.268383	0.188737	0.13963	0.083157	0.132917	0.054518	0.005604	0.070833	0.268383	Deciduous	0.013695	Deciduous	0.007883	0.038788	0.263092	0.193036	0.147708	0.097488	0.134836	0.048237	0.005458
-150.8357386480	59.7995521510	Alpine	0.004751	0.062267	0.282669	0.184011	0.122743	0.097024	0.118006	0.043117	0.003929	0.081483	0.282669	Deciduous	0.004751	Deciduous	0.005249	0.019645	0.034661	0.011506	0.020692	0.012885	0.021771	0.00584	0.000597	0.006161	0.006962	0.058527	0.293542	0.177267	0.121519	0.099242	0.111501	0.04484	0.004208	0.082392	0.293542	Deciduous	0.006962	Deciduous	0.00254	0.066006	0.271796	0.190755	0.123966	0.094807	0.124512	0.041394	0.003651
-150.8331817140	59.8263484644	Alpine	0.00793	0.042396	0.255925	0.195944	0.140707	0.094408	0.139614	0.046404	0.00529	0.071383	0.255925	Deciduous	0.00793	Deciduous	0.00747	0.014481	0.024899	0.012783	0.027626	0.010104	0.021295	0.007597	0.001075	0.005586	0.011336	0.041698	0.259097	0.194698	0.138957	0.09072	0.14407	0.045421	0.005523	0.068481	0.259097	Deciduous	0.011336	Deciduous	0.004525	0.043093	0.252753	0.19719	0.142457	0.098096	0.135157	0.047387	0.005057
-150.8030428090	60.1389530776	Alpine	0.008367	0.185976	0.215845	0.176985	0.066154	0.110843	0.116605	0.032856	0.001991	0.084378	0.215845	Deciduous	0.008367	Deciduous	0.002562	0.023782	0.04287	0.014772	0.021798	0.014926	0.012653	0.008713	0.001228	0.015903	0.010468	0.187318	0.217733	0.182687	0.059667	0.108995	0.119422	0.032944	0.000987	0.07978	0.217733	Deciduous	0.010468	Deciduous	0.006266	0.184635	0.213957	0.171284	0.07264	0.112691	0.113789	0.032767	0.002996
-150.8517707040	59.4418161720	Alpine	0.039441	0.009173	0.033263	0.218203	0.330631	0.067347	0.209632	0.042843	0.027068	0.022398	0.330631	Mixed Conifer	0.039441	Mixed Conifer	0.021581	0.007853	0.029312	0.06748	0.091104	0.017296	0.071276	0.031399	0.019285	0.009247	0.051133	0.007715	0.030506	0.184696	0.330455	0.057909	0.215128	0.062924	0.038829	0.020706	0.330455	Mixed Conifer	0.051133	Mixed Conifer	0.027749	0.010631	0.03602	0.251711	0.330808	0.076786	0.204137	0.022762	0.015307
-150.8289732690	59.6830058142	Alpine	0.070803	0.003842	0.004111	0.19569	0.325913	0.049418	0.168314	0.060396	0.107691	0.013822	0.325913	Mixed Conifer	0.070803	Mixed Conifer	0.04857	0.004585	0.007188	0.08229	0.072801	0.03387	0.100636	0.048638	0.180192	0.013047	0.097079	0.003246	0	0.16077	0.310897	0.031396	0.105807	0.088048	0.195713	0.007045	0.310897	Mixed Conifer	0.097079	Mixed Conifer	0.044527	0.004438	0.008221	0.23061	0.34093	0.06744	0.23082	0.032745	0.01967
-150.8255677820	59.7187354010	Alpine	0.019118	0.021876	0.122352	0.219395	0.259089	0.106165	0.145573	0.042837	0.014042	0.049553	0.259089	Mixed Conifer	0.019118	Mixed Conifer	0.012374	0.007293	0.0742	0.035678	0.047349	0.036658	0.023508	0.027291	0.007971	0.025092	0.027269	0.016865	0.074528	0.231755	0.274527	0.088085	0.155879	0.058896	0.017124	0.055071	0.274527	Mixed Conifer	0.027269	Mixed Conifer	0.010967	0.026888	0.170176	0.207034	0.243651	0.124244	0.135266	0.026778	0.010961
-150.8247152680	59.7276677138	Alpine	0.024231	0.023833	0.094754	0.232624	0.265522	0.103185	0.142975	0.047215	0.016103	0.049559	0.265522	Mixed Conifer	0.024231	Mixed Conifer	0.015489	0.009375	0.079134	0.030242	0.092184	0.04557	0.037297	0.022814	0.011921	0.024163	0.032808	0.024586	0.054195	0.242607	0.284371	0.079167	0.143452	0.058997	0.021243	0.058573	0.284371	Mixed Conifer	0.032808	Mixed Conifer	0.015654	0.023081	0.135314	0.222641	0.246672	0.127202	0.142497	0.035432	0.010964
-150.8238622960	59.7365999935	Alpine	0.020617	0.02579	0.144087	0.232171	0.21717	0.099464	0.134879	0.051551	0.014238	0.060033	0.232171	Herbaceous	0.020617	Herbaceous	0.015921	0.008073	0.072354	0.033644	0.046487	0.034599	0.041031	0.025646	0.007955	0.032662	0.030776	0.027774	0.103476	0.236312	0.224504	0.079409	0.131218	0.070304	0.018445	0.077783	0.236312	Herbaceous	0.030776	Herbaceous	0.010457	0.023806	0.184698	0.22803	0.209836	0.119519	0.138541	0.032798	0.010032
-150.8213006310	59.7633966359	Alpine	0.012788	0.032504	0.207613	0.216533	0.163472	0.091424	0.147794	0.055593	0.006879	0.065402	0.216533	Herbaceous	0.012788	Herbaceous	0.009885	0.009925	0.049999	0.018636	0.032189	0.018911	0.035005	0.011021	0.000821	0.008443	0.018032	0.033524	0.196332	0.210375	0.157902	0.097996	0.159239	0.050414	0.00723	0.068955	0.210375	Herbaceous	0.018032	Herbaceous	0.007543	0.031483	0.218893	0.22269	0.169043	0.084852	0.136349	0.060772	0.006527
-150.8161648950	59.8169890535	Alpine	0.014313	0.029211	0.199427	0.223578	0.174266	0.087528	0.144641	0.059045	0.008386	0.059605	0.223578	Herbaceous	0.014313	Herbaceous	0.011408	0.010459	0.060398	0.013796	0.028616	0.017532	0.026487	0.00658	0.002025	0.016518	0.020803	0.033121	0.19159	0.215302	0.167731	0.091112	0.144252	0.06201	0.008973	0.065107	0.215302	Herbaceous	0.020803	Herbaceous	0.007822	0.025301	0.207265	0.231855	0.180801	0.083944	0.14503	0.05608	0.0078
-150.8153073260	59.8259210131	Alpine	0.012977	0.028314	0.219392	0.216986	0.168458	0.090913	0.139016	0.0569	0.007789	0.059256	0.219392	Deciduous	0.012977	Deciduous	0.008318	0.00945	0.032631	0.015944	0.034804	0.017995	0.027043	0.007734	0.001376	0.015818	0.018139	0.032941	0.221733	0.209991	0.157865	0.096749	0.131222	0.057645	0.007798	0.065916	0.221733	Deciduous	0.018139	Deciduous	0.007815	0.023686	0.21705	0.223982	0.179051	0.085077	0.146809	0.056155	0.00778
-150.8127318480	59.8527167072	Alpine	0.005498	0.066526	0.276732	0.171944	0.123918	0.106152	0.115446	0.045958	0.003292	0.084535	0.276732	Deciduous	0.005498	Deciduous	0.004935	0.016779	0.033631	0.008999	0.028509	0.017565	0.015841	0.007734	0.001164	0.00904	0.007881	0.064533	0.267142	0.169119	0.121118	0.116905	0.113148	0.04718	0.003372	0.089604	0.267142	Deciduous	0.007881	Deciduous	0.003115	0.068519	0.286322	0.17477	0.126718	0.095398	0.117744	0.044736	0.003212
-150.8231041000	59.5575214211	Alpine	0.132699	0.001582	0.004149	0.104688	0.235628	0.033696	0.211305	0.068613	0.199534	0.008107	0.235628	Mixed Conifer	0.132699	Alpine	0.055389	0.003875	0.006466	0.080637	0.144677	0.040285	0.168483	0.033617	0.180898	0.007239	0.146451	0	0	0.032594	0.140164	0.022939	0.29131	0.06178	0.296957	0.007807	0.296957	Snow or Ice	0.146451	Alpine	0.118948	0.003164	0.008298	0.176782	0.331092	0.044453	0.1313	0.075445	0.102112
-150.8111758060	59.6825777812	Alpine	0.067611	0.003032	0.005496	0.20338	0.318192	0.050074	0.15855	0.055937	0.124427	0.013302	0.318192	Mixed Conifer	0.067611	Mixed Conifer	0.040591	0.003647	0.008544	0.086243	0.074959	0.034	0.092149	0.043144	0.187256	0.012039	0.089468	0.001623	0	0.161572	0.290475	0.029824	0.109805	0.082934	0.225774	0.008524	0.290475	Mixed Conifer	0.089468	Mixed Conifer	0.045754	0.004441	0.010991	0.245188	0.345909	0.070324	0.207295	0.028939	0.023079
-150.8103203600	59.6915101153	Alpine	0.067611	0.003032	0.005496	0.20338	0.318192	0.050074	0.15855	0.055937	0.124427	0.013302	0.318192	Mixed Conifer	0.067611	Mixed Conifer	0.040591	0.003647	0.008544	0.086243	0.074959	0.034	0.092149	0.043144	0.187256	0.012039	0.089468	0.001623	0	0.161572	0.290475	0.029824	0.109805	0.082934	0.225774	0.008524	0.290475	Mixed Conifer	0.089468	Mixed Conifer	0.045754	0.004441	0.010991	0.245188	0.345909	0.070324	0.207295	0.028939	0.023079
-150.8077512650	59.7183069141	Alpine	0.040338	0.01467	0.040201	0.195791	0.361226	0.082069	0.138172	0.033247	0.063809	0.030478	0.361226	Mixed Conifer	0.040338	Mixed Conifer	0.036788	0.008335	0.062416	0.035583	0.123487	0.052074	0.0438	0.016783	0.086326	0.01357	0.059408	0.009961	0.016281	0.175841	0.394267	0.058318	0.110249	0.044609	0.10348	0.027587	0.394267	Mixed Conifer	0.059408	Mixed Conifer	0.021268	0.019378	0.064121	0.215741	0.328185	0.105821	0.166095	0.021886	0.024138
-150.8068939810	59.7272391133	Alpine	0.016351	0.035297	0.163252	0.238021	0.173435	0.094973	0.144134	0.062088	0.010228	0.062222	0.238021	Herbaceous	0.016351	Herbaceous	0.010848	0.008586	0.066594	0.062181	0.023905	0.015273	0.0463	0.010738	0.002895	0.026549	0.023616	0.041294	0.136278	0.244486	0.165701	0.092155	0.147594	0.064559	0.011979	0.072339	0.244486	Herbaceous	0.023616	Herbaceous	0.009085	0.0293	0.190226	0.231556	0.181169	0.097791	0.140673	0.059617	0.008476
-150.8060362370	59.7361712793	Alpine	0.016351	0.035297	0.163252	0.238021	0.173435	0.094973	0.144134	0.062088	0.010228	0.062222	0.238021	Herbaceous	0.016351	Herbaceous	0.010848	0.008586	0.066594	0.062181	0.023905	0.015273	0.0463	0.010738	0.002895	0.026549	0.023616	0.041294	0.136278	0.244486	0.165701	0.092155	0.147594	0.064559	0.011979	0.072339	0.244486	Herbaceous	0.023616	Herbaceous	0.009085	0.0293	0.190226	0.231556	0.181169	0.097791	0.140673	0.059617	0.008476
-150.8034602390	59.7629675801	Alpine	0.01765	0.029895	0.203929	0.223903	0.161307	0.095919	0.12247	0.064231	0.00771	0.072986	0.223903	Herbaceous	0.01765	Herbaceous	0.014867	0.009731	0.044301	0.025649	0.030849	0.024484	0.032963	0.017304	0.001373	0.016846	0.025746	0.03358	0.192193	0.224776	0.151243	0.107251	0.112174	0.059126	0.008788	0.085124	0.224776	Herbaceous	0.025746	Herbaceous	0.009553	0.026209	0.215666	0.223029	0.171372	0.084588	0.132767	0.069336	0.006632
-150.7982957670	59.8165593126	Alpine	0.014313	0.029211	0.199427	0.223578	0.174266	0.087528	0.144641	0.059045	0.008386	0.059605	0.223578	Herbaceous	0.014313	Herbaceous	0.011408	0.010459	0.060398	0.013796	0.028616	0.017532	0.026487	0.00658	0.002025	0.016518	0.020803	0.033121	0.19159	0.215302	0.167731	0.091112	0.144252	0.06201	0.008973	0.065107	0.215302	Herbaceous	0.020803	Herbaceous	0.007822	0.025301	0.207265	0.231855	0.180801	0.083944	0.14503	0.05608	0.0078
-150.7974334000	59.8254911577	Alpine	0.017351	0.031506	0.185156	0.226376	0.185835	0.093329	0.129028	0.062506	0.008531	0.060382	0.226376	Herbaceous	0.017351	Herbaceous	0.012922	0.01192	0.057535	0.029273	0.031072	0.019905	0.033182	0.010877	0.00105	0.018851	0.02375	0.034518	0.180105	0.212227	0.178244	0.096287	0.122765	0.070218	0.008675	0.07321	0.212227	Herbaceous	0.02375	Herbaceous	0.010951	0.028494	0.190206	0.240525	0.193425	0.09037	0.13529	0.054795	0.008388
-150.7965705690	59.8344229719	Alpine	0.016431	0.030541	0.190087	0.223869	0.183586	0.09342	0.133971	0.059986	0.008727	0.059382	0.223869	Herbaceous	0.016431	Herbaceous	0.011781	0.012162	0.063955	0.03556	0.03201	0.018586	0.031366	0.008326	0.001266	0.019617	0.021933	0.035489	0.184299	0.20442	0.171806	0.098671	0.138721	0.065322	0.009087	0.070252	0.20442	Herbaceous	0.021933	Herbaceous	0.010928	0.025594	0.195875	0.243317	0.195366	0.088169	0.12922	0.05465	0.008368
-150.8079320920	59.5302942048	Alpine	0.058453	0.003686	0.021257	0.167746	0.371759	0.034963	0.251168	0.044431	0.033973	0.012564	0.371759	Mixed Conifer	0.058453	Mixed Conifer	0.024443	0.004954	0.027031	0.063945	0.080087	0.028833	0.070085	0.03564	0.03105	0.010951	0.072436	0.000881	0.027965	0.148232	0.391679	0.020388	0.206937	0.067675	0.053032	0.010774	0.391679	Mixed Conifer	0.072436	Mixed Conifer	0.044469	0.006491	0.014549	0.187259	0.351839	0.049537	0.295399	0.021187	0.014914
-150.8070796710	59.5392270349	Alpine	0.095166	0.004199	0.022029	0.152027	0.36543	0.042333	0.206639	0.055666	0.037234	0.019277	0.36543	Mixed Conifer	0.095166	Mixed Conifer	0.050061	0.006849	0.03441	0.038842	0.130584	0.038119	0.097109	0.019513	0.032734	0.02221	0.137458	0	0.029601	0.143571	0.349252	0.012759	0.171764	0.070242	0.057522	0.027832	0.349252	Mixed Conifer	0.137458	Alpine	0.052874	0.008398	0.014457	0.160484	0.381608	0.071906	0.241514	0.04109	0.016947
-150.7907967990	59.7089439125	Alpine	0.034262	0.018755	0.042327	0.188849	0.383323	0.087305	0.131169	0.036105	0.040952	0.036953	0.383323	Mixed Conifer	0.034262	Mixed Conifer	0.025537	0.010838	0.062066	0.024843	0.09803	0.047414	0.054213	0.019531	0.03396	0.013214	0.047223	0.016477	0.019493	0.17686	0.431893	0.071273	0.095742	0.048109	0.058047	0.034882	0.431893	Mixed Conifer	0.047223	Mixed Conifer	0.021301	0.021032	0.065161	0.200838	0.334753	0.103338	0.166597	0.0241	0.023857
-150.7899352080	59.7178760309	Alpine	0.034262	0.018755	0.042327	0.188849	0.383323	0.087305	0.131169	0.036105	0.040952	0.036953	0.383323	Mixed Conifer	0.034262	Mixed Conifer	0.025537	0.010838	0.062066	0.024843	0.09803	0.047414	0.054213	0.019531	0.03396	0.013214	0.047223	0.016477	0.019493	0.17686	0.431893	0.071273	0.095742	0.048109	0.058047	0.034882	0.431893	Mixed Conifer	0.047223	Mixed Conifer	0.021301	0.021032	0.065161	0.200838	0.334753	0.103338	0.166597	0.0241	0.023857
-150.7856203080	59.7625361248	Alpine	0.018652	0.031591	0.177814	0.241249	0.160368	0.098679	0.118458	0.068337	0.009393	0.075458	0.241249	Herbaceous	0.018652	Herbaceous	0.013889	0.009452	0.061558	0.059887	0.02513	0.026251	0.038886	0.019016	0.003742	0.01285	0.027622	0.035095	0.147762	0.250906	0.163587	0.108064	0.103436	0.066373	0.012046	0.085109	0.250906	Herbaceous	0.027622	Herbaceous	0.009683	0.028088	0.207866	0.231592	0.157149	0.089294	0.13348	0.070302	0.00674
-150.7847559370	59.7714680454	Alpine	0.01889	0.03117	0.170324	0.249384	0.173519	0.096852	0.116405	0.062071	0.009674	0.071711	0.249384	Herbaceous	0.01889	Herbaceous	0.013825	0.014766	0.053393	0.057369	0.021906	0.021442	0.038471	0.012587	0.002029	0.01561	0.027236	0.036224	0.144138	0.257021	0.166456	0.101568	0.106865	0.06489	0.010768	0.084833	0.257021	Herbaceous	0.027236	Herbaceous	0.010544	0.026115	0.19651	0.241747	0.180582	0.092137	0.125945	0.059253	0.008579
-150.7830258000	59.7893317899	Alpine	0.022918	0.033791	0.129546	0.250797	0.211111	0.098462	0.112808	0.057693	0.011413	0.071462	0.250797	Herbaceous	0.022918	Herbaceous	0.014279	0.010996	0.059464	0.054853	0.030973	0.021578	0.040246	0.023953	0.006759	0.014278	0.032782	0.038094	0.088841	0.27047	0.211815	0.089192	0.097649	0.075932	0.014292	0.080934	0.27047	Herbaceous	0.032782	Herbaceous	0.013054	0.029488	0.170252	0.231123	0.210407	0.107733	0.127966	0.039454	0.008534
-150.7821600340	59.7982636143	Alpine	0.019965	0.02764	0.155147	0.254046	0.195394	0.094257	0.11216	0.064062	0.010667	0.066664	0.254046	Herbaceous	0.019965	Herbaceous	0.013057	0.00804	0.059524	0.049293	0.033042	0.020374	0.032858	0.023929	0.001689	0.01687	0.027867	0.030382	0.122544	0.259814	0.203908	0.093564	0.102098	0.075403	0.011782	0.072637	0.259814	Herbaceous	0.027867	Herbaceous	0.012063	0.024898	0.187749	0.248278	0.18688	0.094949	0.122221	0.05272	0.009552
-150.7812938020	59.8071954071	Alpine	0.021281	0.033186	0.12845	0.252832	0.210396	0.102486	0.107951	0.061848	0.012278	0.069291	0.252832	Herbaceous	0.021281	Herbaceous	0.014347	0.010872	0.057451	0.053387	0.027891	0.016065	0.041218	0.025779	0.006749	0.017212	0.031584	0.036948	0.089448	0.270951	0.210866	0.09682	0.086416	0.080671	0.015087	0.081209	0.270951	Herbaceous	0.031584	Herbaceous	0.010978	0.029424	0.167453	0.234713	0.209927	0.108152	0.129486	0.043025	0.009469
-150.7804271030	59.8161271684	Alpine	0.023327	0.029957	0.14215	0.23991	0.214391	0.10027	0.116102	0.056379	0.012705	0.064809	0.23991	Herbaceous	0.023327	Herbaceous	0.016303	0.010763	0.064523	0.041676	0.041331	0.021555	0.038896	0.017331	0.007907	0.011036	0.034629	0.033628	0.104118	0.256023	0.225361	0.090431	0.100363	0.068042	0.016386	0.07102	0.256023	Herbaceous	0.034629	Herbaceous	0.012026	0.026285	0.180182	0.223798	0.203421	0.11011	0.131841	0.044716	0.009024
-150.7786923070	59.8339905974	Alpine	0.018408	0.035473	0.144826	0.241746	0.196845	0.101459	0.127564	0.061994	0.014297	0.057387	0.241746	Herbaceous	0.018408	Herbaceous	0.013959	0.012627	0.062325	0.040095	0.033203	0.019481	0.035768	0.019764	0.00749	0.013527	0.026696	0.04336	0.10783	0.246875	0.204013	0.092439	0.122366	0.074166	0.018094	0.064161	0.246875	Herbaceous	0.026696	Herbaceous	0.010121	0.027586	0.181822	0.236618	0.189677	0.110479	0.132762	0.049822	0.010501
-150.8013173800	59.4137344973	Alpine	0.015884	0.025025	0.128946	0.241822	0.261974	0.081576	0.157218	0.02885	0.013876	0.044831	0.261974	Mixed Conifer	0.015884	Mixed Conifer	0.002754	0.004111	0.035828	0.041741	0.065702	0.0067	0.031347	0.011683	0.003831	0.007637	0.016334	0.02387	0.113835	0.220976	0.294671	0.082476	0.149516	0.031892	0.015365	0.051065	0.294671	Mixed Conifer	0.016334	Mixed Conifer	0.015434	0.026179	0.144056	0.262668	0.229276	0.080675	0.16492	0.025808	0.012387
-150.7721196130	59.7174427515	Alpine	0.024003	0.024373	0.078215	0.21489	0.292113	0.093323	0.150396	0.056029	0.026577	0.040081	0.292113	Mixed Conifer	0.024003	Mixed Conifer	0.016183	0.01507	0.079762	0.039281	0.112879	0.029603	0.041061	0.05097	0.015221	0.016871	0.035112	0.021695	0.03576	0.218458	0.313817	0.081087	0.12765	0.090632	0.032735	0.043055	0.313817	Mixed Conifer	0.035112	Mixed Conifer	0.012895	0.027051	0.120669	0.211321	0.270409	0.105559	0.173143	0.021427	0.020419
-150.7677808420	59.7621022701	Alpine	0.019151	0.032421	0.144785	0.243066	0.189234	0.100367	0.128578	0.061683	0.010623	0.070093	0.243066	Herbaceous	0.019151	Herbaceous	0.012544	0.007062	0.050286	0.060604	0.032973	0.009753	0.054384	0.014256	0.005121	0.016037	0.028103	0.036703	0.116303	0.251925	0.189504	0.095413	0.118232	0.070526	0.012169	0.081122	0.251925	Herbaceous	0.028103	Herbaceous	0.010199	0.028138	0.173267	0.234207	0.188963	0.10532	0.138925	0.05284	0.009076
-150.7669116880	59.7710340754	Alpine	0.021347	0.021831	0.117314	0.229571	0.252481	0.104181	0.131504	0.043439	0.014175	0.064158	0.252481	Mixed Conifer	0.021347	Mixed Conifer	0.014878	0.008554	0.060706	0.043944	0.059145	0.032241	0.043591	0.022448	0.00762	0.023541	0.031405	0.017441	0.073629	0.235407	0.268465	0.088087	0.131829	0.058965	0.017273	0.077499	0.268465	Mixed Conifer	0.031405	Mixed Conifer	0.011289	0.026221	0.161	0.223735	0.236496	0.120274	0.13118	0.027913	0.011076
-150.7660420680	59.7799658483	Alpine	0.019832	0.030052	0.144913	0.262134	0.180658	0.100407	0.111134	0.065754	0.010774	0.074342	0.262134	Herbaceous	0.019832	Herbaceous	0.013462	0.010108	0.059605	0.062627	0.02312	0.017538	0.039002	0.018368	0.003429	0.017772	0.027948	0.033248	0.115146	0.269463	0.180021	0.09872	0.097443	0.077456	0.012366	0.088189	0.269463	Herbaceous	0.027948	Herbaceous	0.011716	0.026857	0.17468	0.254805	0.181296	0.102094	0.124824	0.054052	0.009182
-150.7651719800	59.7888975892	Alpine	0.026781	0.018352	0.114961	0.22521	0.268023	0.103844	0.12032	0.046936	0.016638	0.058935	0.268023	Mixed Conifer	0.026781	Mixed Conifer	0.019964	0.007921	0.067221	0.033457	0.071047	0.036836	0.037651	0.021037	0.014545	0.015737	0.03918	0.01723	0.070145	0.229486	0.292229	0.08541	0.114785	0.061461	0.022968	0.067106	0.292229	Mixed Conifer	0.03918	Mixed Conifer	0.014382	0.019473	0.159777	0.220934	0.243818	0.122278	0.125856	0.03241	0.010307
-150.7634303990	59.8067609752	Alpine	0.022395	0.026087	0.124525	0.241187	0.233585	0.103176	0.113108	0.057651	0.012908	0.065379	0.241187	Herbaceous	0.022395	Herbaceous	0.017311	0.005274	0.061654	0.060156	0.051793	0.032283	0.036426	0.029807	0.008466	0.027296	0.034333	0.026108	0.082447	0.256534	0.240249	0.084618	0.096838	0.079826	0.015597	0.083451	0.256534	Herbaceous	0.034333	Herbaceous	0.010457	0.026066	0.166604	0.225839	0.226921	0.121733	0.129378	0.035475	0.01022
-150.7625589060	59.8156926209	Alpine	0.01911	0.030773	0.157637	0.250004	0.180601	0.093704	0.124963	0.063049	0.010528	0.069631	0.250004	Herbaceous	0.01911	Herbaceous	0.015212	0.007429	0.061716	0.066239	0.02878	0.014559	0.045888	0.013089	0.003221	0.019275	0.028556	0.034123	0.130056	0.267207	0.171549	0.08926	0.114723	0.069304	0.012521	0.0827	0.267207	Herbaceous	0.028556	Herbaceous	0.009664	0.027423	0.185217	0.232801	0.189653	0.098148	0.135203	0.056794	0.008535
-150.7616869440	59.8246242352	Alpine	0.023688	0.032808	0.138159	0.228958	0.213348	0.104406	0.122396	0.058333	0.01319	0.064714	0.228958	Herbaceous	0.023688	Herbaceous	0.017595	0.018141	0.074991	0.047607	0.034118	0.027283	0.044272	0.020546	0.010032	0.0167	0.035985	0.043893	0.091198	0.235115	0.216211	0.094426	0.118836	0.072481	0.017454	0.0744	0.235115	Herbaceous	0.035985	Herbaceous	0.01139	0.021724	0.18512	0.222801	0.210484	0.114386	0.125956	0.044184	0.008927
-150.7608145130	59.8335558185	Alpine	0.023245	0.035077	0.1471	0.234208	0.190788	0.09564	0.132704	0.068722	0.013075	0.059442	0.234208	Herbaceous	0.023245	Herbaceous	0.018475	0.015927	0.06725	0.058385	0.031801	0.018979	0.055395	0.02253	0.004675	0.021253	0.034156	0.04257	0.105565	0.234069	0.192748	0.088361	0.134388	0.083691	0.016173	0.068278	0.234069	Herbaceous	0.034156	Herbaceous	0.012333	0.027584	0.188635	0.234347	0.188827	0.102918	0.13102	0.053754	0.009977
-150.7520642930	59.9228699844	Alpine	0.005191	0.086592	0.263649	0.159907	0.118984	0.109669	0.121641	0.046639	0.003329	0.0844	0.263649	Deciduous	0.005191	Deciduous	0.005641	0.02678	0.014551	0.018498	0.022254	0.014638	0.019463	0.008346	0.001135	0.013932	0.007793	0.080532	0.271634	0.148013	0.129554	0.111504	0.10702	0.048247	0.003881	0.091822	0.271634	Deciduous	0.007793	Deciduous	0.00259	0.092652	0.255664	0.1718	0.108413	0.107834	0.136261	0.04503	0.002777
-150.7511866720	59.9318012389	Alpine	0.003801	0.106165	0.259937	0.150139	0.108375	0.117828	0.128578	0.045745	0.00238	0.077055	0.259937	Deciduous	0.003801	Deciduous	0.003709	0.021424	0.018077	0.026952	0.014594	0.009101	0.026748	0.006773	0.001432	0.004277	0.005076	0.107005	0.26374	0.132609	0.111977	0.11865	0.135215	0.047946	0.001939	0.075843	0.26374	Deciduous	0.005076	Deciduous	0.002525	0.105324	0.256133	0.167669	0.104773	0.117005	0.12194	0.043543	0.00282
-150.7494300080	59.9496636621	Alpine	0.003349	0.119855	0.240052	0.174252	0.095166	0.126666	0.11792	0.043956	0.002182	0.076601	0.240052	Deciduous	0.003349	Deciduous	0.002538	0.016603	0.042467	0.042164	0.012115	0.018797	0.014794	0.007094	0.001496	0.009025	0.004675	0.11814	0.251389	0.156328	0.09575	0.127432	0.121372	0.043487	0.001959	0.079468	0.251389	Deciduous	0.004675	Deciduous	0.002023	0.12157	0.228715	0.192177	0.094582	0.125901	0.114468	0.044425	0.002406
-150.7870819690	59.3775698627	Alpine	0.01736	0.027202	0.135578	0.237463	0.247912	0.071815	0.183504	0.029649	0.011491	0.038026	0.247912	Mixed Conifer	0.01736	Mixed Conifer	0.003963	0.005273	0.037079	0.032803	0.056723	0.008392	0.019589	0.0052	0.003072	0.003327	0.019222	0.02692	0.118157	0.220083	0.285274	0.065168	0.179458	0.032371	0.013467	0.039879	0.285274	Mixed Conifer	0.019222	Mixed Conifer	0.015497	0.027485	0.152999	0.254842	0.21055	0.078462	0.187549	0.026927	0.009514
-150.7853733390	59.3954363669	Alpine	0.024226	0.021048	0.091918	0.247679	0.281743	0.068211	0.186861	0.028444	0.016718	0.033153	0.281743	Mixed Conifer	0.024226	Mixed Conifer	0.013416	0.00837	0.049388	0.048449	0.085393	0.012306	0.035561	0.011586	0.007805	0.013918	0.031457	0.018692	0.059502	0.225	0.346369	0.060778	0.172743	0.030361	0.022018	0.033081	0.346369	Mixed Conifer	0.031457	Mixed Conifer	0.016996	0.023404	0.124334	0.270358	0.217116	0.075643	0.20098	0.026526	0.011418
-150.7845183430	59.4043695577	Alpine	0.012564	0.021985	0.128266	0.258579	0.25092	0.085917	0.134896	0.035537	0.009447	0.061888	0.258579	Herbaceous	0.012564	Herbaceous	0.004536	0.006721	0.04625	0.032082	0.040984	0.012127	0.015403	0.006091	0.001625	0.00732	0.013685	0.021464	0.106966	0.251451	0.277041	0.085976	0.128191	0.037531	0.010356	0.067338	0.277041	Mixed Conifer	0.013685	Mixed Conifer	0.011443	0.022507	0.149566	0.265708	0.224798	0.085858	0.141602	0.033542	0.008538
-150.7836628920	59.4133027079	Alpine	0.011211	0.02108	0.12404	0.258546	0.25521	0.086387	0.141991	0.03401	0.011671	0.055855	0.258546	Herbaceous	0.011211	Herbaceous	0.002323	0.008517	0.045627	0.023874	0.040806	0.009351	0.023641	0.00791	0.001967	0.009052	0.011508	0.019811	0.103175	0.252093	0.280883	0.085776	0.134697	0.038755	0.011742	0.061559	0.280883	Mixed Conifer	0.011508	Mixed Conifer	0.010913	0.022348	0.144904	0.264999	0.229537	0.086997	0.149285	0.029265	0.0116
-150.7793788060	59.4579678571	Alpine	0.016762	0.026482	0.135261	0.217838	0.268453	0.076067	0.170724	0.030517	0.011416	0.046482	0.268453	Mixed Conifer	0.016762	Mixed Conifer	0.00482	0.004371	0.039307	0.03179	0.040826	0.008698	0.032257	0.003991	0.002987	0.013888	0.018784	0.025488	0.118624	0.206524	0.286175	0.074531	0.172713	0.032922	0.012268	0.051971	0.286175	Mixed Conifer	0.018784	Mixed Conifer	0.01474	0.027475	0.151897	0.229152	0.25073	0.077603	0.168734	0.028113	0.010564
-150.7785206210	59.4669007679	Alpine	0.047529	0.006208	0.013456	0.219999	0.331547	0.06061	0.229536	0.042095	0.030321	0.018699	0.331547	Mixed Conifer	0.047529	Mixed Conifer	0.030979	0.007268	0.02213	0.081778	0.076298	0.025198	0.074217	0.029193	0.034135	0.00673	0.066044	0.002908	0.004903	0.200788	0.375471	0.044897	0.18009	0.057813	0.050611	0.016475	0.375471	Mixed Conifer	0.066044	Mixed Conifer	0.029013	0.009508	0.022009	0.23921	0.287623	0.076324	0.278982	0.026376	0.010031
-150.7750833020	59.5026320209	Alpine	0.05359	0.005285	0.015618	0.188146	0.344632	0.046473	0.245949	0.051416	0.037478	0.011414	0.344632	Mixed Conifer	0.05359	Mixed Conifer	0.030708	0.005865	0.019464	0.066969	0.092824	0.029877	0.092872	0.037003	0.035132	0.006383	0.06824	0.002629	0.02005	0.146987	0.324521	0.038869	0.25583	0.07351	0.060001	0.009363	0.324521	Mixed Conifer	0.06824	Mixed Conifer	0.038939	0.00794	0.011187	0.229304	0.364743	0.054077	0.236067	0.029321	0.014955
-150.7586554380	59.6723472953	Alpine	0.051452	0.009918	0.010446	0.195677	0.356984	0.065633	0.193254	0.048827	0.050257	0.017552	0.356984	Mixed Conifer	0.051452	Mixed Conifer	0.041044	0.006288	0.007421	0.074165	0.076478	0.022075	0.101638	0.044376	0.049687	0.006579	0.072315	0.00868	0.009836	0.168133	0.383095	0.053881	0.138023	0.073929	0.077029	0.015078	0.383095	Mixed Conifer	0.072315	Mixed Conifer	0.030589	0.011156	0.011056	0.223221	0.330873	0.077384	0.248486	0.023725	0.023484
-150.7577861800	59.6812793199	Alpine	0.069188	0.003762	0.009617	0.210195	0.300919	0.048559	0.168301	0.063515	0.11408	0.011863	0.300919	Mixed Conifer	0.069188	Mixed Conifer	0.043182	0.005301	0.011626	0.091815	0.048561	0.035362	0.122578	0.050233	0.151142	0.009483	0.095324	0.001574	0.004525	0.153533	0.283113	0.030169	0.120869	0.095796	0.206341	0.008756	0.283113	Mixed Conifer	0.095324	Mixed Conifer	0.043051	0.00595	0.01471	0.266856	0.318726	0.066949	0.215733	0.031234	0.02182
-150.7569164560	59.6902113100	Alpine	0.044116	0.013974	0.03268	0.186428	0.356446	0.066577	0.169654	0.050779	0.054434	0.024912	0.356446	Mixed Conifer	0.044116	Mixed Conifer	0.031607	0.007733	0.048521	0.07822	0.072579	0.031865	0.042747	0.03888	0.049612	0.00877	0.063749	0.012106	0.015951	0.132496	0.389373	0.046914	0.161026	0.0769	0.079921	0.021563	0.389373	Mixed Conifer	0.063749	Mixed Conifer	0.024482	0.015842	0.049409	0.24036	0.32352	0.086239	0.178282	0.024658	0.028947
-150.7551756080	59.7080751878	Alpine	0.027387	0.030941	0.068485	0.171787	0.300857	0.084995	0.208162	0.045397	0.01904	0.042948	0.300857	Mixed Conifer	0.027387	Mixed Conifer	0.011658	0.016475	0.053228	0.028194	0.097204	0.01372	0.053084	0.026781	0.006531	0.02559	0.032609	0.025891	0.053723	0.168224	0.297668	0.077251	0.209561	0.060501	0.021523	0.053051	0.297668	Mixed Conifer	0.032609	Mixed Conifer	0.022166	0.035992	0.083248	0.17535	0.304046	0.092739	0.206763	0.030293	0.016558
-150.7543044840	59.7170070759	Alpine	0.021888	0.030489	0.10512	0.172802	0.273977	0.085779	0.192291	0.052591	0.014783	0.050281	0.273977	Mixed Conifer	0.021888	Mixed Conifer	0.008253	0.015572	0.081047	0.035249	0.087503	0.016819	0.04335	0.02765	0.006543	0.0259	0.027861	0.024245	0.061852	0.162921	0.295495	0.07878	0.200936	0.068107	0.017939	0.061862	0.295495	Mixed Conifer	0.027861	Mixed Conifer	0.015914	0.036732	0.148389	0.182683	0.25246	0.092777	0.183645	0.037074	0.011627
-150.7499418420	59.7616660160	Alpine	0.028754	0.016051	0.084938	0.19965	0.326361	0.105098	0.123518	0.044715	0.019462	0.051452	0.326361	Mixed Conifer	0.028754	Mixed Conifer	0.0217	0.011393	0.061203	0.051467	0.085199	0.034461	0.023759	0.024126	0.01265	0.016962	0.042815	0.013015	0.05096	0.188784	0.361098	0.086529	0.116503	0.060888	0.024913	0.054494	0.361098	Mixed Conifer	0.042815	Mixed Conifer	0.014693	0.019087	0.118917	0.210517	0.291623	0.123667	0.130533	0.028542	0.01401
-150.7490679070	59.7705977054	Alpine	0.037012	0.012799	0.037379	0.215261	0.353172	0.085845	0.130797	0.041799	0.04918	0.036757	0.353172	Mixed Conifer	0.037012	Mixed Conifer	0.033388	0.007766	0.049112	0.045448	0.091884	0.039141	0.046494	0.018605	0.051979	0.009312	0.056163	0.010167	0.016604	0.222602	0.359557	0.068153	0.10846	0.053626	0.074404	0.030263	0.359557	Mixed Conifer	0.056163	Mixed Conifer	0.017861	0.015431	0.058154	0.20792	0.346787	0.103536	0.153135	0.029972	0.023955
-150.7481935020	59.7795293624	Alpine	0.019642	0.031358	0.125593	0.251202	0.217119	0.103327	0.121574	0.053973	0.011433	0.064778	0.251202	Herbaceous	0.019642	Herbaceous	0.013772	0.008891	0.06792	0.064842	0.044316	0.022919	0.046178	0.020625	0.005367	0.020697	0.028885	0.03229	0.07833	0.267778	0.232317	0.092541	0.107174	0.070277	0.012558	0.07785	0.267778	Herbaceous	0.028885	Herbaceous	0.0104	0.030426	0.172855	0.234625	0.201921	0.114114	0.135975	0.037669	0.010309
-150.7473186270	59.7884609872	Alpine	0.034668	0.014378	0.068855	0.213822	0.321056	0.101355	0.125182	0.047316	0.032473	0.040896	0.321056	Mixed Conifer	0.034668	Mixed Conifer	0.033491	0.00887	0.070099	0.047086	0.098956	0.038675	0.023741	0.025438	0.034009	0.010881	0.052504	0.013532	0.028457	0.211288	0.34768	0.085309	0.111977	0.062028	0.049531	0.037695	0.34768	Mixed Conifer	0.052504	Mixed Conifer	0.016832	0.015223	0.109254	0.216356	0.294433	0.117401	0.138386	0.032604	0.015415
-150.7464432820	59.7973925800	Alpine	0.036641	0.014	0.070398	0.203679	0.343363	0.091642	0.122139	0.043969	0.038337	0.035831	0.343363	Mixed Conifer	0.036641	Mixed Conifer	0.039627	0.008978	0.076041	0.038266	0.114272	0.038967	0.034561	0.020432	0.043952	0.009461	0.057253	0.011752	0.028282	0.202269	0.371768	0.075162	0.102257	0.05927	0.059259	0.032729	0.371768	Mixed Conifer	0.057253	Mixed Conifer	0.016029	0.016249	0.112514	0.20509	0.314959	0.108121	0.142022	0.028668	0.017415
-150.7455674660	59.8063241409	Alpine	0.022395	0.026087	0.124525	0.241187	0.233585	0.103176	0.113108	0.057651	0.012908	0.065379	0.241187	Herbaceous	0.022395	Herbaceous	0.017311	0.005274	0.061654	0.060156	0.051793	0.032283	0.036426	0.029807	0.008466	0.027296	0.034333	0.026108	0.082447	0.256534	0.240249	0.084618	0.096838	0.079826	0.015597	0.083451	0.256534	Herbaceous	0.034333	Herbaceous	0.010457	0.026066	0.166604	0.225839	0.226921	0.121733	0.129378	0.035475	0.01022
-150.7446911780	59.8152556703	Alpine	0.026707	0.027131	0.125566	0.220285	0.226038	0.103706	0.131641	0.055295	0.014725	0.068907	0.226038	Mixed Conifer	0.026707	Mixed Conifer	0.022454	0.011113	0.066794	0.039499	0.045388	0.034187	0.050825	0.027891	0.010782	0.02714	0.041031	0.028296	0.078978	0.225285	0.226363	0.08616	0.130319	0.077677	0.019208	0.086682	0.226363	Mixed Conifer	0.041031	Mixed Conifer	0.012382	0.025966	0.172153	0.215285	0.225713	0.121252	0.132962	0.032912	0.010242
-150.7394235350	59.8688441946	Alpine	0.010957	0.033304	0.275892	0.19318	0.145557	0.092975	0.130321	0.045142	0.005242	0.067431	0.275892	Deciduous	0.010957	Deciduous	0.00706	0.005492	0.028778	0.036184	0.02679	0.014137	0.022763	0.008395	0.001555	0.017068	0.014017	0.032695	0.284376	0.176397	0.14477	0.091722	0.132658	0.043347	0.005025	0.074992	0.284376	Deciduous	0.014017	Deciduous	0.007897	0.033912	0.267407	0.209963	0.146344	0.094227	0.127984	0.046938	0.005458
-150.7314900540	59.9492249586	Alpine	0.004425	0.101835	0.264113	0.146924	0.109055	0.120651	0.119414	0.047045	0.002406	0.084133	0.264113	Deciduous	0.004425	Deciduous	0.004512	0.023719	0.023963	0.029459	0.018043	0.012069	0.013141	0.00734	0.001101	0.010522	0.006309	0.099287	0.275623	0.125384	0.110353	0.123928	0.119779	0.049708	0.001975	0.087654	0.275623	Deciduous	0.006309	Deciduous	0.002541	0.104382	0.252603	0.168464	0.107757	0.117374	0.119049	0.044381	0.002837
-150.6721111150	60.5386236141	Alpine	0.00797	0.197864	0.25241	0.14555	0.07237	0.111523	0.126916	0.022734	0.002882	0.05978	0.25241	Deciduous	0.00797	Deciduous	0.002997	0.038239	0.074208	0.027015	0.033661	0.007038	0.036651	0.006313	0.00166	0.021798	0.007888	0.211749	0.295245	0.151305	0.046024	0.113232	0.103521	0.019634	0.001887	0.049515	0.295245	Deciduous	0.007888	Deciduous	0.008053	0.183979	0.209575	0.139796	0.098717	0.109815	0.15031	0.025833	0.003877
-150.7660088580	59.4128685438	Alpine	0.023226	0.02103	0.096099	0.251162	0.281106	0.064846	0.180554	0.02916	0.016955	0.035862	0.281106	Mixed Conifer	0.023226	Mixed Conifer	0.013309	0.006333	0.051488	0.037965	0.086255	0.01408	0.043308	0.013074	0.008045	0.015912	0.030564	0.018748	0.059577	0.234341	0.345846	0.058425	0.161297	0.03191	0.022122	0.03717	0.345846	Mixed Conifer	0.030564	Mixed Conifer	0.015888	0.023313	0.132621	0.267983	0.216366	0.071266	0.199811	0.026411	0.011788
-150.7651482700	59.4218015399	Alpine	0.030123	0.010247	0.063549	0.26528	0.29291	0.070482	0.191419	0.023085	0.027332	0.025572	0.29291	Mixed Conifer	0.030123	Mixed Conifer	0.01778	0.009297	0.05183	0.035115	0.073069	0.01968	0.037915	0.006224	0.024407	0.010007	0.04157	0.004295	0.047293	0.246115	0.334393	0.06122	0.170629	0.025568	0.041501	0.027417	0.334393	Mixed Conifer	0.04157	Mixed Conifer	0.018676	0.016199	0.079806	0.284444	0.251428	0.079745	0.21221	0.020603	0.013163
-150.7617013330	59.4575331234	Alpine	0.021649	0.022078	0.093968	0.226749	0.276715	0.070842	0.203625	0.03033	0.013032	0.041012	0.276715	Mixed Conifer	0.021649	Mixed Conifer	0.008332	0.005243	0.033863	0.053155	0.066155	0.014164	0.035368	0.013267	0.002837	0.020575	0.027701	0.019962	0.076605	0.211471	0.306945	0.063179	0.196203	0.037428	0.012304	0.048203	0.306945	Mixed Conifer	0.027701	Mixed Conifer	0.015597	0.024193	0.111331	0.242027	0.246485	0.078505	0.211048	0.023232	0.013761
-150.7591113090	59.4843313959	Alpine	0.015989	0.026598	0.113789	0.2196	0.268705	0.066107	0.201199	0.031014	0.012077	0.044922	0.268705	Mixed Conifer	0.015989	Mixed Conifer	0.003224	0.005443	0.030403	0.050716	0.052816	0.01396	0.03619	0.008802	0.002281	0.028975	0.018353	0.024912	0.096126	0.210815	0.304929	0.057014	0.187393	0.03315	0.012699	0.054609	0.304929	Mixed Conifer	0.018353	Mixed Conifer	0.013625	0.028283	0.131453	0.228386	0.23248	0.075201	0.215005	0.028879	0.011454
-150.7582470480	59.4932640753	Alpine	0.029048	0.015572	0.069906	0.235847	0.289385	0.069676	0.211184	0.03237	0.023134	0.023878	0.289385	Mixed Conifer	0.029048	Mixed Conifer	0.011489	0.010212	0.060724	0.055864	0.088605	0.014041	0.039471	0.013264	0.012058	0.009597	0.037994	0.01258	0.058957	0.203251	0.306359	0.065464	0.219749	0.039829	0.029903	0.025913	0.306359	Mixed Conifer	0.037994	Mixed Conifer	0.020102	0.018564	0.080854	0.268442	0.272411	0.073888	0.202619	0.024912	0.016366
-150.7391160840	59.6897735865	Alpine	0.037363	0.023945	0.053777	0.176319	0.309512	0.069078	0.212794	0.050006	0.03821	0.028995	0.309512	Mixed Conifer	0.037363	Mixed Conifer	0.015926	0.010586	0.055276	0.046711	0.051282	0.023602	0.052261	0.033646	0.024794	0.007229	0.04749	0.018055	0.042934	0.147928	0.326717	0.056406	0.202538	0.073611	0.053839	0.030481	0.326717	Mixed Conifer	0.04749	Mixed Conifer	0.027236	0.029835	0.06462	0.20471	0.292307	0.08175	0.223051	0.026401	0.022581
-150.7382411330	59.6987054265	Alpine	0.037384	0.022305	0.05383	0.169927	0.318299	0.072193	0.210183	0.048826	0.034368	0.032685	0.318299	Mixed Conifer	0.037384	Mixed Conifer	0.017791	0.006514	0.054194	0.05516	0.053286	0.021406	0.036341	0.034387	0.016404	0.018159	0.047235	0.01946	0.045022	0.13449	0.326959	0.058716	0.210514	0.073985	0.043144	0.040475	0.326959	Mixed Conifer	0.047235	Mixed Conifer	0.027532	0.02515	0.062639	0.205364	0.30964	0.085671	0.209851	0.023666	0.025592
-150.7329815560	59.7522957572	Alpine	0.034005	0.022637	0.047771	0.182571	0.330791	0.078935	0.185256	0.050721	0.033513	0.033801	0.330791	Mixed Conifer	0.034005	Mixed Conifer	0.025876	0.011108	0.060406	0.040034	0.110664	0.028313	0.057131	0.042323	0.019561	0.015463	0.04952	0.019494	0.024418	0.157418	0.345686	0.064358	0.183293	0.077642	0.043691	0.034481	0.345686	Mixed Conifer	0.04952	Mixed Conifer	0.01849	0.025781	0.071124	0.207724	0.315895	0.093511	0.187219	0.0238	0.023335
-150.7321033120	59.7612273628	Alpine	0.035747	0.014942	0.041637	0.211782	0.324715	0.088764	0.147459	0.049609	0.042627	0.042718	0.324715	Mixed Conifer	0.035747	Mixed Conifer	0.036192	0.00881	0.047527	0.044625	0.108005	0.031371	0.025973	0.034563	0.039043	0.010165	0.052632	0.011707	0.023717	0.201844	0.31446	0.075307	0.145291	0.070468	0.06226	0.042316	0.31446	Mixed Conifer	0.052632	Mixed Conifer	0.018861	0.018177	0.059557	0.22172	0.334971	0.102222	0.149627	0.02875	0.022995
-150.7312245950	59.7701589356	Alpine	0.044347	0.011374	0.035943	0.214415	0.345853	0.084068	0.126646	0.039598	0.065664	0.032093	0.345853	Mixed Conifer	0.044347	Mixed Conifer	0.046071	0.00851	0.048441	0.046706	0.101729	0.039243	0.052512	0.017402	0.082663	0.015752	0.068665	0.008804	0.013628	0.21656	0.350849	0.065226	0.096542	0.0501	0.105304	0.024324	0.350849	Mixed Conifer	0.068665	Mixed Conifer	0.020029	0.013944	0.058257	0.21227	0.340856	0.10291	0.156751	0.029096	0.026024
-150.7303454070	59.7790904760	Alpine	0.030227	0.019296	0.070413	0.209176	0.307339	0.111995	0.133986	0.047883	0.019989	0.049694	0.307339	Mixed Conifer	0.030227	Mixed Conifer	0.021109	0.008549	0.074046	0.049367	0.088059	0.03115	0.039291	0.024462	0.015023	0.013863	0.043522	0.019254	0.022718	0.202014	0.333755	0.097938	0.138794	0.062363	0.026375	0.053267	0.333755	Mixed Conifer	0.043522	Mixed Conifer	0.016931	0.019339	0.118109	0.216339	0.280923	0.126052	0.129178	0.033403	0.013604
-150.7285856110	59.7969534601	Alpine	0.033972	0.02112	0.076674	0.211283	0.308738	0.103138	0.127003	0.04899	0.023615	0.045467	0.308738	Mixed Conifer	0.033972	Mixed Conifer	0.024541	0.01127	0.070374	0.045467	0.091015	0.035368	0.026764	0.019173	0.024922	0.011608	0.048725	0.022833	0.033139	0.204761	0.343691	0.08642	0.121283	0.061107	0.034997	0.043042	0.343691	Mixed Conifer	0.048725	Mixed Conifer	0.019219	0.019406	0.120209	0.217805	0.273784	0.119856	0.132723	0.036872	0.012233
-150.7277050030	59.8058849042	Alpine	0.045025	0.014224	0.055163	0.228991	0.318605	0.090347	0.112351	0.04537	0.048582	0.041342	0.318605	Mixed Conifer	0.045025	Mixed Conifer	0.055198	0.011243	0.052415	0.032707	0.095004	0.044324	0.023235	0.016842	0.071892	0.014245	0.071515	0.013	0.025421	0.231617	0.312079	0.071938	0.099974	0.055138	0.080615	0.038703	0.312079	Mixed Conifer	0.071515	Mixed Conifer	0.018535	0.015448	0.084904	0.226366	0.325131	0.108756	0.124727	0.035601	0.01655
-150.7268239220	59.8148163167	Alpine	0.059735	0.009716	0.041832	0.173134	0.344974	0.083238	0.128104	0.050107	0.076837	0.032325	0.344974	Mixed Conifer	0.059735	Mixed Conifer	0.072911	0.006565	0.046729	0.060038	0.121747	0.046154	0.020997	0.024814	0.119526	0.02095	0.097783	0.005433	0.015002	0.138514	0.328003	0.063133	0.127103	0.062895	0.132206	0.029928	0.328003	Mixed Conifer	0.097783	Mixed Conifer	0.021686	0.013999	0.068662	0.207754	0.361946	0.103344	0.129105	0.037318	0.021467
-150.7259423660	59.8237476977	Alpine	0.059735	0.009716	0.041832	0.173134	0.344974	0.083238	0.128104	0.050107	0.076837	0.032325	0.344974	Mixed Conifer	0.059735	Mixed Conifer	0.072911	0.006565	0.046729	0.060038	0.121747	0.046154	0.020997	0.024814	0.119526	0.02095	0.097783	0.005433	0.015002	0.138514	0.328003	0.063133	0.127103	0.062895	0.132206	0.029928	0.328003	Mixed Conifer	0.097783	Mixed Conifer	0.021686	0.013999	0.068662	0.207754	0.361946	0.103344	0.129105	0.037318	0.021467
-150.7250603350	59.8326790475	Alpine	0.041686	0.014733	0.048949	0.207661	0.319718	0.099536	0.131976	0.054815	0.03543	0.045496	0.319718	Mixed Conifer	0.041686	Mixed Conifer	0.039762	0.008629	0.049382	0.038588	0.059182	0.036389	0.022508	0.025066	0.036887	0.01906	0.063498	0.013672	0.032914	0.192449	0.326278	0.081992	0.119299	0.069216	0.051298	0.049384	0.326278	Mixed Conifer	0.063498	Mixed Conifer	0.019874	0.015793	0.064984	0.222873	0.313158	0.117081	0.144652	0.040414	0.019563
-150.7232948490	59.8505416540	Alpine	0.009794	0.04069	0.283173	0.185379	0.131573	0.097137	0.130942	0.045323	0.005504	0.070486	0.283173	Deciduous	0.009794	Deciduous	0.005403	0.010825	0.035075	0.049229	0.038451	0.017454	0.020586	0.00742	0.001448	0.018327	0.012872	0.044006	0.297064	0.155927	0.122648	0.104189	0.140266	0.042745	0.005083	0.075199	0.297064	Deciduous	0.012872	Deciduous	0.006716	0.037373	0.269281	0.214832	0.140497	0.090085	0.121619	0.0479	0.005926
-150.7215274600	59.8684041380	Alpine	0.014725	0.029964	0.209656	0.210915	0.171036	0.098417	0.139289	0.055554	0.008494	0.06195	0.210915	Herbaceous	0.014725	Herbaceous	0.012924	0.009895	0.057496	0.028185	0.037833	0.021895	0.030366	0.017538	0.002329	0.018165	0.021457	0.034683	0.214884	0.19872	0.154261	0.109502	0.13466	0.054777	0.009087	0.06797	0.214884	Deciduous	0.021457	Deciduous	0.007994	0.025245	0.204427	0.22311	0.187812	0.087333	0.143918	0.056331	0.007901
-150.7206430510	59.8773353345	Alpine	0.011158	0.030979	0.255076	0.204398	0.155178	0.091823	0.132187	0.047032	0.006894	0.065275	0.255076	Deciduous	0.011158	Deciduous	0.007828	0.006474	0.037573	0.042373	0.038222	0.015432	0.024393	0.007449	0.001743	0.020321	0.014341	0.033305	0.280538	0.188602	0.13738	0.093956	0.125486	0.044837	0.006018	0.075538	0.280538	Deciduous	0.014341	Deciduous	0.007975	0.028653	0.229614	0.220193	0.172976	0.089691	0.138889	0.049228	0.007769
-150.7179869600	59.9041287447	Alpine	0.007653	0.052937	0.251427	0.186868	0.149598	0.099934	0.125592	0.045543	0.005132	0.075316	0.251427	Deciduous	0.007653	Deciduous	0.006257	0.019172	0.041362	0.017766	0.025489	0.009521	0.016943	0.012327	0.001132	0.011803	0.010661	0.045656	0.267156	0.17819	0.142265	0.101989	0.126652	0.047191	0.004227	0.076012	0.267156	Deciduous	0.010661	Deciduous	0.004645	0.060218	0.235698	0.195546	0.156931	0.097879	0.124531	0.043895	0.006037
-150.7171006410	59.9130598223	Alpine	0.007564	0.060014	0.266663	0.181672	0.139084	0.106328	0.115202	0.042458	0.004667	0.076348	0.266663	Deciduous	0.007564	Deciduous	0.006467	0.016244	0.032121	0.018624	0.029059	0.020128	0.032819	0.009552	0.001392	0.012011	0.010034	0.057523	0.269622	0.189968	0.127747	0.118314	0.096596	0.045286	0.004337	0.080573	0.269622	Deciduous	0.010034	Deciduous	0.005094	0.062506	0.263704	0.173376	0.150421	0.094342	0.133808	0.039629	0.004998
-150.7162138440	59.9219908707	Alpine	0.007532	0.063617	0.272533	0.168708	0.137134	0.109742	0.113156	0.044555	0.004249	0.078774	0.272533	Deciduous	0.007532	Deciduous	0.005548	0.016249	0.034328	0.016425	0.028945	0.019853	0.023898	0.008434	0.001273	0.01244	0.009474	0.058415	0.271281	0.166303	0.133121	0.122291	0.102011	0.047796	0.004375	0.084934	0.271281	Deciduous	0.009474	Deciduous	0.005591	0.068819	0.273785	0.171114	0.141147	0.097193	0.1243	0.041314	0.004123
-150.7153265670	59.9309218901	Alpine	0.00748	0.060405	0.272165	0.167956	0.139245	0.107105	0.123971	0.043769	0.004424	0.073481	0.272165	Deciduous	0.00748	Deciduous	0.005004	0.016195	0.03198	0.01694	0.024052	0.01845	0.01597	0.011134	0.001066	0.010229	0.009435	0.058085	0.27678	0.165086	0.126321	0.119904	0.115707	0.046721	0.004321	0.07764	0.27678	Deciduous	0.009435	Deciduous	0.005525	0.062724	0.267549	0.170825	0.152169	0.094305	0.132236	0.040818	0.004527
-150.7144388120	59.9398528806	Alpine	0.007684	0.068901	0.275262	0.165032	0.122991	0.112159	0.118632	0.044128	0.004032	0.08118	0.275262	Deciduous	0.007684	Deciduous	0.00614	0.018554	0.018214	0.015939	0.025326	0.015798	0.018199	0.006507	0.001408	0.011886	0.009791	0.067241	0.278115	0.151441	0.123007	0.121293	0.109627	0.048047	0.004371	0.087068	0.278115	Deciduous	0.009791	Deciduous	0.005577	0.070561	0.272408	0.178622	0.122976	0.103026	0.127636	0.040208	0.003694
-150.7448914330	59.4481632905	Alpine	0.015493	0.028485	0.147661	0.211617	0.258306	0.078219	0.164242	0.033477	0.008295	0.054205	0.258306	Mixed Conifer	0.015493	Mixed Conifer	0.003001	0.005394	0.043853	0.039146	0.055984	0.011174	0.027787	0.007659	0.004076	0.012786	0.017211	0.027569	0.126175	0.201087	0.28321	0.072077	0.171039	0.031649	0.009018	0.060964	0.28321	Mixed Conifer	0.017211	Mixed Conifer	0.013776	0.029401	0.169147	0.222146	0.233401	0.084361	0.157446	0.035305	0.007572
-150.7431567420	59.4660286940	Alpine	0.018947	0.025312	0.111272	0.21416	0.285819	0.066174	0.19222	0.03	0.013044	0.043052	0.285819	Mixed Conifer	0.018947	Mixed Conifer	0.005367	0.009349	0.043546	0.056916	0.064218	0.019736	0.042276	0.00849	0.002583	0.025909	0.022349	0.026448	0.10195	0.199025	0.330267	0.052962	0.167251	0.032743	0.013243	0.053762	0.330267	Mixed Conifer	0.022349	Mixed Conifer	0.015544	0.024176	0.120594	0.229295	0.241372	0.079386	0.217189	0.027258	0.012845
-150.7361994630	59.5374887495	Alpine	0.035955	0.009542	0.040857	0.256497	0.315815	0.077393	0.172253	0.03783	0.030059	0.023799	0.315815	Mixed Conifer	0.035955	Mixed Conifer	0.019456	0.008477	0.043877	0.047689	0.07002	0.018586	0.01997	0.020527	0.022015	0.007618	0.048908	0.007628	0.018494	0.230881	0.340383	0.06722	0.16982	0.04873	0.045771	0.022164	0.340383	Mixed Conifer	0.048908	Mixed Conifer	0.023002	0.011456	0.063219	0.282112	0.291246	0.087565	0.174687	0.026931	0.014348
-150.7327096740	59.5732178645	Alpine	0.06021	0.006657	0.017152	0.191945	0.305628	0.057093	0.259987	0.047	0.043036	0.011293	0.305628	Mixed Conifer	0.06021	Mixed Conifer	0.044381	0.007356	0.018048	0.067773	0.080098	0.031005	0.103839	0.031009	0.049013	0.00695	0.089599	0.004482	0.015554	0.158525	0.353351	0.040162	0.189796	0.062147	0.077223	0.009161	0.353351	Mixed Conifer	0.089599	Mixed Conifer	0.03082	0.008832	0.018751	0.225365	0.257904	0.074024	0.330178	0.031853	0.008848
-150.7318360610	59.5821500503	Alpine	0.052625	0.009035	0.017521	0.193907	0.29983	0.064265	0.250453	0.047192	0.046946	0.018226	0.29983	Mixed Conifer	0.052625	Mixed Conifer	0.044303	0.007056	0.020799	0.054798	0.070519	0.02522	0.097664	0.031032	0.058892	0.010804	0.080286	0.006365	0.006897	0.156797	0.333683	0.046329	0.205699	0.062476	0.084596	0.016872	0.333683	Mixed Conifer	0.080286	Mixed Conifer	0.024964	0.011705	0.028146	0.231017	0.265977	0.082202	0.295206	0.031907	0.009297
-150.7274609860	59.6268104318	Alpine	0.056213	0.0092	0.021699	0.197805	0.249622	0.073399	0.280208	0.052328	0.041469	0.018057	0.280208	Mountain Hemlock	0.056213	Mountain Hemlock	0.031683	0.007184	0.020809	0.032443	0.031015	0.026137	0.063465	0.04252	0.035306	0.007022	0.074113	0.004447	0.026589	0.177882	0.240067	0.062859	0.253623	0.075539	0.064846	0.020034	0.253623	Mountain Hemlock	0.074113	Mountain Hemlock	0.038314	0.013953	0.016808	0.217728	0.259176	0.083938	0.306794	0.029118	0.018093
-150.7239524900	59.6625380918	Alpine	0.060631	0.007658	0.010271	0.168166	0.281383	0.073403	0.252839	0.058029	0.07123	0.016391	0.281383	Mixed Conifer	0.060631	Mixed Conifer	0.046517	0.004946	0.006664	0.050357	0.049007	0.022323	0.092067	0.061133	0.099337	0.006922	0.087276	0.006899	0.006118	0.141685	0.26532	0.059974	0.201552	0.088272	0.12529	0.017616	0.26532	Mixed Conifer	0.087276	Mixed Conifer	0.033986	0.008417	0.014424	0.194648	0.297447	0.086831	0.304126	0.027785	0.01717
-150.7213161810	59.6893334689	Alpine	0.037363	0.023945	0.053777	0.176319	0.309512	0.069078	0.212794	0.050006	0.03821	0.028995	0.309512	Mixed Conifer	0.037363	Mixed Conifer	0.015926	0.010586	0.055276	0.046711	0.051282	0.023602	0.052261	0.033646	0.024794	0.007229	0.04749	0.018055	0.042934	0.147928	0.326717	0.056406	0.202538	0.073611	0.053839	0.030481	0.326717	Mixed Conifer	0.04749	Mixed Conifer	0.027236	0.029835	0.06462	0.20471	0.292307	0.08175	0.223051	0.026401	0.022581
-150.7160308240	59.7429233006	Alpine	0.041528	0.01871	0.043187	0.167881	0.323272	0.07377	0.210991	0.055217	0.036453	0.028991	0.323272	Mixed Conifer	0.041528	Mixed Conifer	0.023193	0.010036	0.058315	0.042893	0.081852	0.019494	0.032981	0.050494	0.02217	0.015075	0.054426	0.016502	0.020529	0.144487	0.319796	0.059035	0.217614	0.087988	0.048081	0.031542	0.319796	Mixed Conifer	0.054426	Mixed Conifer	0.02863	0.020918	0.065846	0.191275	0.326748	0.088506	0.204367	0.022445	0.024826
-150.7151482760	59.7518548220	Alpine	0.042265	0.011023	0.03727	0.199182	0.345824	0.072053	0.163345	0.040092	0.062447	0.026497	0.345824	Mixed Conifer	0.042265	Mixed Conifer	0.036616	0.009266	0.04775	0.045463	0.080966	0.038943	0.058466	0.022932	0.064138	0.011102	0.060996	0.007003	0.016251	0.204409	0.345972	0.055574	0.133438	0.054174	0.099868	0.022314	0.345972	Mixed Conifer	0.060996	Mixed Conifer	0.023533	0.015043	0.058289	0.193956	0.345677	0.088533	0.193253	0.026011	0.025025
-150.7142652530	59.7607863104	Alpine	0.057373	0.012127	0.033424	0.189221	0.342436	0.069278	0.157857	0.038656	0.070026	0.029602	0.342436	Mixed Conifer	0.057373	Mixed Conifer	0.065003	0.009847	0.049319	0.027042	0.083989	0.041198	0.052078	0.019284	0.077177	0.013743	0.091028	0.008894	0.011676	0.184896	0.328355	0.054587	0.131282	0.051214	0.112841	0.025227	0.328355	Mixed Conifer	0.091028	Mixed Conifer	0.023719	0.015359	0.055172	0.193546	0.356516	0.083968	0.184432	0.026099	0.02721
-150.7133817560	59.7697177660	Alpine	0.036745	0.012841	0.039796	0.210007	0.333819	0.088929	0.147055	0.046285	0.041597	0.042926	0.333819	Mixed Conifer	0.036745	Mixed Conifer	0.03539	0.007892	0.047317	0.041265	0.100413	0.034588	0.016982	0.024585	0.036995	0.012658	0.054493	0.010091	0.019708	0.200675	0.333365	0.072337	0.145089	0.061591	0.059416	0.043236	0.333365	Mixed Conifer	0.054493	Mixed Conifer	0.018997	0.015592	0.059884	0.219339	0.334273	0.105521	0.149022	0.030978	0.023778
-150.7124977840	59.7786491892	Alpine	0.046488	0.011362	0.038139	0.209489	0.321716	0.091373	0.142309	0.048722	0.054558	0.035842	0.321716	Mixed Conifer	0.046488	Mixed Conifer	0.056974	0.008577	0.049216	0.034419	0.10754	0.037362	0.011239	0.023366	0.067922	0.014003	0.073904	0.008601	0.01777	0.192678	0.311386	0.076631	0.138919	0.064195	0.08531	0.030605	0.311386	Mixed Conifer	0.073904	Mixed Conifer	0.019072	0.014124	0.058508	0.2263	0.332046	0.106116	0.145699	0.03325	0.023806
-150.7107284140	59.7965119385	Alpine	0.040658	0.018101	0.07026	0.231559	0.316412	0.094291	0.113692	0.043568	0.028664	0.042793	0.316412	Mixed Conifer	0.040658	Mixed Conifer	0.047431	0.011894	0.07895	0.041962	0.096663	0.043255	0.020891	0.014001	0.02908	0.011168	0.063219	0.01791	0.017263	0.251737	0.333653	0.075979	0.104537	0.052692	0.040689	0.042322	0.333653	Mixed Conifer	0.063219	Mixed Conifer	0.018098	0.018293	0.123258	0.211382	0.299171	0.112602	0.122848	0.034445	0.016639
-150.7089571390	59.8143745602	Alpine	0.042285	0.016266	0.051066	0.226954	0.317573	0.099736	0.115845	0.051867	0.031295	0.047112	0.317573	Mixed Conifer	0.042285	Mixed Conifer	0.047627	0.010775	0.045492	0.033895	0.060454	0.038526	0.033203	0.02235	0.029463	0.012221	0.065002	0.015013	0.028892	0.228334	0.328542	0.081053	0.096596	0.063968	0.043378	0.049222	0.328542	Mixed Conifer	0.065002	Mixed Conifer	0.019569	0.017519	0.073241	0.225574	0.306603	0.118419	0.135094	0.039765	0.019212
-150.7080707870	59.8233058236	Alpine	0.054936	0.008902	0.041315	0.165112	0.343445	0.087764	0.140527	0.04908	0.071233	0.037687	0.343445	Mixed Conifer	0.054936	Mixed Conifer	0.062154	0.006984	0.045957	0.066873	0.111011	0.041137	0.017063	0.018414	0.112657	0.019234	0.085516	0.005208	0.020197	0.128965	0.324543	0.070673	0.148925	0.060877	0.120431	0.034667	0.324543	Mixed Conifer	0.085516	Mixed Conifer	0.024356	0.012596	0.062432	0.201258	0.362348	0.104856	0.132128	0.037283	0.022036
-150.7054088660	59.8500994266	Alpine	0.011019	0.038245	0.241458	0.198458	0.145012	0.089516	0.150115	0.05087	0.00579	0.069519	0.241458	Deciduous	0.011019	Deciduous	0.006541	0.017886	0.040658	0.03559	0.025838	0.015163	0.046623	0.00883	0.000905	0.014144	0.0141	0.045239	0.225966	0.176433	0.145968	0.090275	0.177829	0.047432	0.005537	0.071223	0.225966	Deciduous	0.0141	Deciduous	0.007937	0.031251	0.25695	0.220482	0.144057	0.088757	0.122401	0.054308	0.006042
-150.7045206030	59.8590305659	Alpine	0.017318	0.033305	0.163331	0.234912	0.181385	0.093718	0.141693	0.062675	0.010555	0.061108	0.234912	Herbaceous	0.017318	Herbaceous	0.011916	0.007226	0.068096	0.059808	0.02366	0.01498	0.037772	0.012817	0.00397	0.025819	0.024677	0.036256	0.134316	0.238147	0.179254	0.09276	0.139543	0.064613	0.012733	0.077701	0.238147	Herbaceous	0.024677	Herbaceous	0.009959	0.030353	0.192346	0.231677	0.183517	0.094676	0.143844	0.060737	0.008377
-150.7036318610	59.8679616746	Alpine	0.028832	0.025928	0.134737	0.233616	0.2215	0.093501	0.122672	0.071153	0.016891	0.05117	0.233616	Herbaceous	0.028832	Herbaceous	0.0206	0.011879	0.083022	0.039872	0.03966	0.026402	0.041524	0.019529	0.0143	0.016195	0.040449	0.034071	0.080399	0.236926	0.235119	0.08593	0.121406	0.085456	0.024683	0.055561	0.236926	Herbaceous	0.040449	Herbaceous	0.017215	0.017784	0.189075	0.230306	0.207882	0.101072	0.123939	0.05685	0.009098
-150.7027426410	59.8768927531	Alpine	0.01501	0.028999	0.200186	0.213696	0.178382	0.097782	0.142403	0.054817	0.010201	0.058525	0.213696	Herbaceous	0.01501	Herbaceous	0.007877	0.003238	0.062147	0.0316	0.036402	0.008311	0.046761	0.011136	0.00323	0.022781	0.019188	0.03078	0.198324	0.195044	0.163035	0.100809	0.151911	0.058376	0.01113	0.071403	0.198324	Deciduous	0.019188	Deciduous	0.010833	0.027218	0.202048	0.232348	0.193729	0.094755	0.132894	0.051258	0.009271
-150.7018529400	59.8858238015	Alpine	0.01501	0.028999	0.200186	0.213696	0.178382	0.097782	0.142403	0.054817	0.010201	0.058525	0.213696	Herbaceous	0.01501	Herbaceous	0.007877	0.003238	0.062147	0.0316	0.036402	0.008311	0.046761	0.011136	0.00323	0.022781	0.019188	0.03078	0.198324	0.195044	0.163035	0.100809	0.151911	0.058376	0.01113	0.071403	0.198324	Deciduous	0.019188	Deciduous	0.010833	0.027218	0.202048	0.232348	0.193729	0.094755	0.132894	0.051258	0.009271
-150.7009627600	59.8947548199	Alpine	0.008757	0.044211	0.259302	0.187841	0.149735	0.097493	0.128327	0.04327	0.005331	0.075732	0.259302	Deciduous	0.008757	Deciduous	0.006465	0.019438	0.045105	0.032711	0.033981	0.006737	0.020902	0.009004	0.001663	0.010535	0.011933	0.040817	0.282401	0.180487	0.135687	0.093533	0.129022	0.041399	0.004171	0.08055	0.282401	Deciduous	0.011933	Deciduous	0.005582	0.047605	0.236203	0.195195	0.163783	0.101454	0.127632	0.045142	0.006491
-150.7000720990	59.9036858086	Alpine	0.013862	0.036548	0.234742	0.203279	0.167448	0.101762	0.117462	0.050329	0.007914	0.066655	0.234742	Deciduous	0.013862	Deciduous	0.007843	0.00939	0.035655	0.036469	0.047848	0.007567	0.024167	0.009229	0.001232	0.022954	0.017745	0.038564	0.24364	0.17846	0.160032	0.098314	0.122696	0.056942	0.007882	0.075724	0.24364	Deciduous	0.017745	Deciduous	0.009978	0.034532	0.225844	0.228097	0.174863	0.10521	0.112227	0.043715	0.007947
-150.6991809580	59.9126167679	Alpine	0.014782	0.041047	0.237599	0.198912	0.161745	0.107323	0.112271	0.048341	0.007267	0.070712	0.237599	Deciduous	0.014782	Deciduous	0.008923	0.012195	0.031057	0.030154	0.039305	0.009045	0.021909	0.006451	0.00102	0.017207	0.01892	0.039811	0.247809	0.178618	0.152857	0.104526	0.120021	0.051558	0.007423	0.078456	0.247809	Deciduous	0.01892	Deciduous	0.010644	0.042283	0.22739	0.219205	0.170633	0.110121	0.104521	0.045124	0.00711
-150.6982893360	59.9215476979	Alpine	0.009933	0.052621	0.255415	0.187393	0.14739	0.099962	0.122276	0.044582	0.00588	0.074546	0.255415	Deciduous	0.009933	Deciduous	0.006916	0.017944	0.047589	0.038253	0.026456	0.01216	0.027942	0.005122	0.001704	0.015984	0.012267	0.04612	0.27648	0.171871	0.137031	0.100563	0.123812	0.046	0.004741	0.081115	0.27648	Deciduous	0.012267	Deciduous	0.0076	0.059123	0.23435	0.202916	0.157749	0.099361	0.12074	0.043164	0.007019
-150.6973972320	59.9304785987	Alpine	0.009933	0.052621	0.255415	0.187393	0.14739	0.099962	0.122276	0.044582	0.00588	0.074546	0.255415	Deciduous	0.009933	Deciduous	0.006916	0.017944	0.047589	0.038253	0.026456	0.01216	0.027942	0.005122	0.001704	0.015984	0.012267	0.04612	0.27648	0.171871	0.137031	0.100563	0.123812	0.046	0.004741	0.081115	0.27648	Deciduous	0.012267	Deciduous	0.0076	0.059123	0.23435	0.202916	0.157749	0.099361	0.12074	0.043164	0.007019
-150.7211071610	59.5102513351	Alpine	0.019392	0.025256	0.114475	0.231261	0.291247	0.072747	0.161508	0.029468	0.012832	0.041814	0.291247	Mixed Conifer	0.019392	Mixed Conifer	0.010929	0.006307	0.034111	0.038651	0.067008	0.006678	0.035143	0.004464	0.004217	0.00916	0.025454	0.021385	0.094353	0.215416	0.343039	0.068698	0.142015	0.029836	0.015459	0.044345	0.343039	Mixed Conifer	0.025454	Mixed Conifer	0.01333	0.029127	0.134597	0.247106	0.239455	0.076796	0.181002	0.029101	0.010204
-150.7149718940	59.5727768702	Alpine	0.017146	0.032222	0.145277	0.189698	0.270517	0.070804	0.188627	0.034235	0.01112	0.040354	0.270517	Mixed Conifer	0.017146	Mixed Conifer	0.005246	0.007087	0.059605	0.049969	0.0677	0.015611	0.045966	0.00474	0.005209	0.010949	0.019753	0.028058	0.132092	0.169226	0.311882	0.066561	0.177343	0.035513	0.013414	0.046158	0.311882	Mixed Conifer	0.019753	Mixed Conifer	0.014539	0.036386	0.158462	0.210169	0.229152	0.075047	0.199912	0.032956	0.008826
-150.7140935540	59.5817089398	Alpine	0.022968	0.026276	0.119274	0.19607	0.268606	0.068676	0.206069	0.037221	0.01732	0.037519	0.268606	Mixed Conifer	0.022968	Mixed Conifer	0.008485	0.00507	0.047628	0.058689	0.061624	0.01796	0.042031	0.008946	0.004638	0.019241	0.028785	0.02402	0.096711	0.16241	0.29706	0.063065	0.220371	0.041046	0.020678	0.045855	0.29706	Mixed Conifer	0.028785	Mixed Conifer	0.017152	0.028533	0.141838	0.229731	0.240152	0.074287	0.191767	0.033397	0.013962
-150.7088136420	59.6353005902	Alpine	0.039361	0.015261	0.030073	0.223529	0.311564	0.075737	0.203144	0.034469	0.041225	0.025637	0.311564	Mixed Conifer	0.039361	Mixed Conifer	0.022019	0.009299	0.039392	0.063634	0.058258	0.016247	0.036799	0.02056	0.028233	0.004735	0.053823	0.010604	0.013411	0.186914	0.323515	0.065575	0.215633	0.047186	0.058635	0.024705	0.323515	Mixed Conifer	0.053823	Mixed Conifer	0.024898	0.019919	0.046736	0.260145	0.299612	0.085899	0.190656	0.021751	0.023815
-150.7061673240	59.6620959315	Alpine	0.042201	0.019873	0.039168	0.193496	0.310345	0.077805	0.214714	0.045234	0.033594	0.02357	0.310345	Mixed Conifer	0.042201	Mixed Conifer	0.024026	0.008609	0.049128	0.042571	0.056667	0.03027	0.064209	0.03964	0.026617	0.007088	0.057145	0.016894	0.026315	0.170755	0.337849	0.065025	0.173611	0.074882	0.050078	0.027445	0.337849	Mixed Conifer	0.057145	Mixed Conifer	0.027256	0.022852	0.052021	0.216236	0.28284	0.090586	0.255816	0.015587	0.017111
-150.7052842730	59.6710276415	Alpine	0.04122	0.021769	0.043556	0.186252	0.315307	0.07599	0.208407	0.049044	0.033563	0.024892	0.315307	Mixed Conifer	0.04122	Mixed Conifer	0.020416	0.009187	0.056293	0.047111	0.062387	0.028006	0.060146	0.036216	0.019373	0.003473	0.055466	0.016913	0.028709	0.152813	0.360347	0.063998	0.174417	0.073989	0.04639	0.026957	0.360347	Mixed Conifer	0.055466	Mixed Conifer	0.026974	0.026625	0.058403	0.219691	0.270267	0.087982	0.242397	0.024099	0.020736
-150.7008619100	59.7156856732	Alpine	0.038935	0.025463	0.048442	0.17545	0.293901	0.075988	0.226679	0.055328	0.029555	0.030259	0.293901	Mixed Conifer	0.038935	Mixed Conifer	0.016234	0.009166	0.030716	0.051073	0.045753	0.010412	0.037255	0.040957	0.015409	0.014128	0.046077	0.020444	0.049727	0.146935	0.297892	0.067941	0.217607	0.080194	0.035664	0.037517	0.297892	Mixed Conifer	0.046077	Mixed Conifer	0.031793	0.030483	0.047157	0.203964	0.289909	0.084035	0.23575	0.030462	0.023445
-150.6982027940	59.7424800846	Alpine	0.059129	0.007072	0.009936	0.16246	0.390537	0.057914	0.173992	0.053019	0.066134	0.019806	0.390537	Mixed Conifer	0.059129	Mixed Conifer	0.041013	0.005678	0.010216	0.062803	0.055245	0.0344	0.060253	0.038737	0.050946	0.012742	0.080308	0.003482	0.011999	0.113341	0.40659	0.038474	0.152053	0.077073	0.098533	0.018148	0.40659	Mixed Conifer	0.080308	Mixed Conifer	0.03795	0.010662	0.007872	0.21158	0.374485	0.077354	0.195932	0.028966	0.033735
-150.6973154700	59.7514114883	Alpine	0.05538	0.01043	0.014746	0.17711	0.362865	0.063296	0.189939	0.046127	0.05956	0.020546	0.362865	Mixed Conifer	0.05538	Mixed Conifer	0.038356	0.006214	0.011285	0.048805	0.046776	0.035356	0.05459	0.031258	0.053316	0.011034	0.078852	0.008852	0.013856	0.15103	0.363275	0.04472	0.168594	0.06548	0.090249	0.015094	0.363275	Mixed Conifer	0.078852	Mixed Conifer	0.031909	0.012008	0.015637	0.20319	0.362455	0.081872	0.211284	0.026774	0.028872
-150.6955393920	59.7692741968	Alpine	0.056661	0.011364	0.038545	0.180438	0.348103	0.074714	0.141965	0.041026	0.071001	0.036182	0.348103	Mixed Conifer	0.056661	Mixed Conifer	0.06564	0.00853	0.045896	0.032424	0.117058	0.046472	0.032217	0.023459	0.085191	0.016965	0.089844	0.00876	0.01848	0.159118	0.335712	0.0582	0.125864	0.054877	0.115349	0.033796	0.335712	Mixed Conifer	0.089844	Mixed Conifer	0.023478	0.013969	0.05861	0.201758	0.360494	0.091229	0.158067	0.027175	0.026652
-150.6946506360	59.7782055020	Alpine	0.059616	0.009012	0.040585	0.184159	0.339576	0.085785	0.124978	0.047021	0.077983	0.031285	0.339576	Mixed Conifer	0.059616	Mixed Conifer	0.074017	0.005508	0.047662	0.060973	0.130248	0.0434	0.015946	0.02466	0.116732	0.020657	0.097015	0.005345	0.019207	0.147044	0.325265	0.068468	0.120978	0.060012	0.132913	0.023752	0.325265	Mixed Conifer	0.097015	Mixed Conifer	0.022217	0.012679	0.061963	0.221274	0.353887	0.103102	0.128979	0.03403	0.023052
-150.6937614030	59.7871367749	Alpine	0.044658	0.015658	0.062064	0.232393	0.321469	0.095271	0.11251	0.043195	0.03262	0.040162	0.321469	Mixed Conifer	0.044658	Mixed Conifer	0.053968	0.011592	0.067052	0.051861	0.09196	0.039973	0.024675	0.015334	0.03843	0.0114	0.070693	0.014487	0.022388	0.254748	0.318676	0.078653	0.104263	0.051759	0.049514	0.034818	0.318676	Mixed Conifer	0.070693	Mixed Conifer	0.018622	0.016829	0.101739	0.210037	0.324262	0.11189	0.120758	0.034631	0.015726
-150.6919815030	59.8049992240	Alpine	0.062154	0.009042	0.030295	0.197828	0.323835	0.07391	0.123046	0.042266	0.100432	0.037192	0.323835	Mixed Conifer	0.062154	Mixed Conifer	0.075482	0.005376	0.051333	0.045072	0.122294	0.048185	0.029347	0.035526	0.159347	0.018878	0.102133	0.005474	0.002998	0.172519	0.293928	0.050575	0.108036	0.053639	0.175642	0.035057	0.293928	Mixed Conifer	0.102133	Alpine	0.022175	0.012611	0.057592	0.223138	0.353743	0.097245	0.138056	0.030893	0.025222
-150.6910908340	59.8139304008	Alpine	0.064695	0.009783	0.037099	0.168137	0.334598	0.078983	0.137736	0.048258	0.082442	0.038269	0.334598	Mixed Conifer	0.064695	Mixed Conifer	0.080578	0.006604	0.047709	0.051465	0.137906	0.043558	0.013073	0.024026	0.126583	0.018782	0.106281	0.005404	0.015408	0.134647	0.300554	0.059885	0.141907	0.06073	0.139835	0.035349	0.300554	Mixed Conifer	0.106281	Alpine	0.023109	0.014162	0.058791	0.201627	0.368642	0.098082	0.133565	0.035786	0.025048
-150.6884159500	59.8407237422	Alpine	0.014683	0.036719	0.229497	0.207018	0.157561	0.094106	0.131181	0.050958	0.007472	0.070804	0.229497	Deciduous	0.014683	Deciduous	0.011125	0.012748	0.029289	0.044928	0.029985	0.01832	0.02222	0.00877	0.00204	0.009778	0.020914	0.042313	0.221385	0.18335	0.166343	0.099408	0.134025	0.046165	0.0089	0.077195	0.221385	Deciduous	0.020914	Deciduous	0.008452	0.031124	0.23761	0.230687	0.148778	0.088804	0.128338	0.055751	0.006043
-150.6866302930	59.8585858145	Alpine	0.036921	0.023304	0.119344	0.220268	0.243278	0.093643	0.126986	0.063723	0.020957	0.051574	0.243278	Mixed Conifer	0.036921	Mixed Conifer	0.03922	0.015005	0.077887	0.045669	0.048805	0.028244	0.034388	0.019264	0.026406	0.015887	0.060609	0.030327	0.054486	0.219116	0.265873	0.085467	0.117982	0.07502	0.032082	0.059038	0.265873	Mixed Conifer	0.060609	Mixed Conifer	0.013233	0.016282	0.184203	0.221421	0.220682	0.101819	0.13599	0.052426	0.009833
-150.6857367420	59.8675168046	Alpine	0.036921	0.023304	0.119344	0.220268	0.243278	0.093643	0.126986	0.063723	0.020957	0.051574	0.243278	Mixed Conifer	0.036921	Mixed Conifer	0.03922	0.015005	0.077887	0.045669	0.048805	0.028244	0.034388	0.019264	0.026406	0.015887	0.060609	0.030327	0.054486	0.219116	0.265873	0.085467	0.117982	0.07502	0.032082	0.059038	0.265873	Mixed Conifer	0.060609	Mixed Conifer	0.013233	0.016282	0.184203	0.221421	0.220682	0.101819	0.13599	0.052426	0.009833
-150.6848427100	59.8764477644	Alpine	0.035329	0.028438	0.131598	0.240902	0.220308	0.094718	0.113867	0.066684	0.017994	0.050163	0.240902	Herbaceous	0.035329	Herbaceous	0.034676	0.016882	0.081504	0.053073	0.044544	0.028364	0.03645	0.016134	0.018002	0.018384	0.053976	0.040451	0.079606	0.252316	0.222194	0.089367	0.106181	0.077824	0.0264	0.051685	0.252316	Herbaceous	0.053976	Herbaceous	0.016681	0.016424	0.183591	0.229488	0.218422	0.100068	0.121553	0.055544	0.009588
-150.6830531990	59.8943095936	Alpine	0.014475	0.029583	0.209219	0.211089	0.177376	0.094434	0.14404	0.053385	0.010063	0.056335	0.211089	Herbaceous	0.014475	Herbaceous	0.007615	0.00603	0.062776	0.032841	0.034075	0.010676	0.051674	0.007349	0.003146	0.013553	0.018032	0.032318	0.201839	0.188528	0.167827	0.094972	0.167199	0.0574	0.010333	0.061553	0.201839	Deciduous	0.018032	Deciduous	0.010918	0.026849	0.216599	0.233651	0.186926	0.093896	0.120881	0.04937	0.009794
-150.6821577190	59.9032404634	Alpine	0.016534	0.027244	0.204208	0.204333	0.20546	0.086197	0.134389	0.054	0.01104	0.056594	0.20546	Mixed Conifer	0.016534	Mixed Conifer	0.008338	0.009826	0.066788	0.027898	0.049866	0.01718	0.053388	0.017539	0.006147	0.019107	0.020887	0.030759	0.186965	0.186607	0.212331	0.079888	0.14521	0.059464	0.013816	0.064072	0.212331	Mixed Conifer	0.020887	Mixed Conifer	0.012181	0.02373	0.22145	0.222059	0.19859	0.092507	0.123568	0.048535	0.008264
-150.6812617560	59.9121713036	Alpine	0.016534	0.027244	0.204208	0.204333	0.20546	0.086197	0.134389	0.054	0.01104	0.056594	0.20546	Mixed Conifer	0.016534	Mixed Conifer	0.008338	0.009826	0.066788	0.027898	0.049866	0.01718	0.053388	0.017539	0.006147	0.019107	0.020887	0.030759	0.186965	0.186607	0.212331	0.079888	0.14521	0.059464	0.013816	0.064072	0.212331	Mixed Conifer	0.020887	Mixed Conifer	0.012181	0.02373	0.22145	0.222059	0.19859	0.092507	0.123568	0.048535	0.008264
-150.6803653100	59.9211021145	Alpine	0.013406	0.031428	0.227378	0.20822	0.174593	0.097113	0.128955	0.048094	0.009769	0.061045	0.227378	Deciduous	0.013406	Deciduous	0.006336	0.006586	0.027367	0.028402	0.046468	0.011182	0.037647	0.00677	0.002292	0.017672	0.015843	0.032547	0.233515	0.189243	0.157905	0.09359	0.14544	0.05188	0.010703	0.069333	0.233515	Deciduous	0.015843	Deciduous	0.010969	0.030309	0.22124	0.227196	0.191282	0.100635	0.112469	0.044307	0.008835
-150.6794683790	59.9300328963	Alpine	0.013599	0.038923	0.239442	0.197133	0.167972	0.104156	0.113488	0.047695	0.007965	0.069628	0.239442	Deciduous	0.013599	Deciduous	0.007954	0.011283	0.027331	0.024568	0.039879	0.00564	0.028528	0.006554	0.001737	0.019966	0.016544	0.040084	0.249708	0.185144	0.147547	0.10019	0.12212	0.051966	0.007909	0.078787	0.249708	Deciduous	0.016544	Deciduous	0.010654	0.037762	0.229176	0.209121	0.188396	0.108121	0.104855	0.043425	0.008021
-150.6731762800	59.9925475692	Alpine	0.005454	0.123217	0.23358	0.175807	0.090192	0.122602	0.127625	0.041517	0.001947	0.07806	0.23358	Deciduous	0.005454	Deciduous	0.003846	0.019133	0.045134	0.050148	0.018667	0.02128	0.030081	0.007128	0.001473	0.011196	0.007296	0.119152	0.255042	0.155344	0.08887	0.126231	0.126465	0.037411	0.00148	0.082709	0.255042	Deciduous	0.007296	Deciduous	0.003613	0.127281	0.212118	0.196269	0.091514	0.118972	0.128785	0.045623	0.002414
-150.6722754640	60.0014781251	Alpine	0.005547	0.118012	0.248705	0.15941	0.092771	0.122932	0.1216	0.043264	0.00246	0.085298	0.248705	Deciduous	0.005547	Deciduous	0.005131	0.025256	0.043867	0.043202	0.018671	0.015272	0.023117	0.009064	0.001173	0.012504	0.008471	0.113193	0.271717	0.14309	0.092927	0.122316	0.116225	0.041653	0.00248	0.087928	0.271717	Deciduous	0.008471	Deciduous	0.002624	0.122831	0.225693	0.17573	0.092615	0.123549	0.126976	0.044874	0.002439
-150.7060393780	59.4830118897	Alpine	0.015996	0.036232	0.144352	0.209913	0.245816	0.073047	0.193725	0.030998	0.010185	0.039736	0.245816	Mixed Conifer	0.015996	Mixed Conifer	0.005104	0.00613	0.041524	0.030031	0.047292	0.008296	0.029395	0.006347	0.003935	0.007454	0.019396	0.03635	0.126902	0.189592	0.272659	0.073547	0.191637	0.033786	0.012249	0.043884	0.272659	Mixed Conifer	0.019396	Mixed Conifer	0.012596	0.036114	0.161802	0.230234	0.218974	0.072546	0.195812	0.028211	0.008121
-150.7042821740	59.5008765163	Alpine	0.017227	0.03149	0.128944	0.22414	0.267798	0.072142	0.178707	0.030629	0.011297	0.037626	0.267798	Mixed Conifer	0.017227	Mixed Conifer	0.007291	0.006654	0.050655	0.035913	0.065541	0.005191	0.033385	0.005997	0.005518	0.007085	0.021952	0.030703	0.101345	0.207821	0.316568	0.072488	0.163664	0.034325	0.01403	0.037103	0.316568	Mixed Conifer	0.021952	Mixed Conifer	0.012502	0.032277	0.156542	0.240459	0.219028	0.071796	0.193749	0.026933	0.008565
-150.7034028690	59.5098087714	Alpine	0.02441	0.022894	0.089908	0.24441	0.292129	0.066296	0.177048	0.033837	0.017962	0.031105	0.292129	Mixed Conifer	0.02441	Mixed Conifer	0.01373	0.003563	0.037001	0.049727	0.080203	0.018222	0.05223	0.014686	0.006315	0.004513	0.032854	0.023057	0.065928	0.234182	0.340378	0.058085	0.149102	0.040784	0.022271	0.03336	0.340378	Mixed Conifer	0.032854	Mixed Conifer	0.015967	0.022731	0.113887	0.254639	0.243881	0.074507	0.204994	0.02689	0.013653
-150.7016428520	59.5276731664	Alpine	0.024809	0.022402	0.084234	0.224027	0.28957	0.071202	0.194391	0.034411	0.018917	0.036037	0.28957	Mixed Conifer	0.024809	Mixed Conifer	0.014686	0.003646	0.039384	0.047448	0.060724	0.018648	0.030893	0.016758	0.008462	0.007359	0.032486	0.021665	0.06115	0.206342	0.322149	0.063162	0.186177	0.043404	0.024034	0.039431	0.322149	Mixed Conifer	0.032486	Mixed Conifer	0.017131	0.02314	0.107319	0.241711	0.256992	0.079241	0.202606	0.025418	0.0138
-150.6963515160	59.5812654429	Alpine	0.017291	0.035924	0.146503	0.179676	0.263056	0.069005	0.207456	0.033218	0.010729	0.037143	0.263056	Mixed Conifer	0.017291	Mixed Conifer	0.00716	0.005921	0.058511	0.044936	0.071309	0.014435	0.032485	0.006197	0.004525	0.012024	0.020641	0.033452	0.131124	0.157837	0.297532	0.063811	0.205657	0.033269	0.013212	0.043465	0.297532	Mixed Conifer	0.020641	Mixed Conifer	0.013941	0.038395	0.161881	0.201515	0.22858	0.0742	0.209255	0.033166	0.008246
-150.6910431900	59.6348563903	Alpine	0.040209	0.016681	0.035611	0.224725	0.301246	0.07045	0.20469	0.036965	0.041651	0.027773	0.301246	Mixed Conifer	0.040209	Mixed Conifer	0.020753	0.008781	0.043597	0.053322	0.060687	0.022127	0.04946	0.022116	0.032795	0.006543	0.05387	0.013664	0.01772	0.187267	0.306144	0.057523	0.220177	0.052217	0.060461	0.030956	0.306144	Mixed Conifer	0.05387	Mixed Conifer	0.026547	0.019698	0.053501	0.262183	0.296348	0.083377	0.189203	0.021713	0.022841
-150.6901568120	59.6437880887	Alpine	0.035773	0.021834	0.040528	0.207151	0.291296	0.071556	0.234264	0.03754	0.035842	0.024216	0.291296	Mixed Conifer	0.035773	Mixed Conifer	0.018287	0.012174	0.055264	0.045638	0.061384	0.0217	0.038903	0.029624	0.025433	0.006419	0.047576	0.021804	0.023027	0.177169	0.289095	0.058262	0.249845	0.055837	0.051893	0.025492	0.289095	Mixed Conifer	0.047576	Mixed Conifer	0.023971	0.021865	0.058028	0.237132	0.293497	0.084849	0.218683	0.019243	0.019791
-150.6892699590	59.6527197516	Alpine	0.040763	0.019602	0.035821	0.184303	0.310954	0.077745	0.237471	0.038401	0.035143	0.019798	0.310954	Mixed Conifer	0.040763	Mixed Conifer	0.029465	0.010511	0.048369	0.040617	0.055517	0.016378	0.059003	0.028497	0.030502	0.004334	0.061097	0.017091	0.022262	0.160956	0.338566	0.07282	0.196917	0.056771	0.055059	0.01846	0.338566	Mixed Conifer	0.061097	Mixed Conifer	0.02043	0.022113	0.049379	0.207649	0.283342	0.08267	0.278024	0.020031	0.015226
-150.6883826300	59.6616513791	Alpine	0.033296	0.026851	0.045027	0.194609	0.277742	0.075813	0.234745	0.048144	0.033933	0.02984	0.277742	Mixed Conifer	0.033296	Mixed Conifer	0.013239	0.013854	0.055635	0.045975	0.055947	0.017971	0.039829	0.03891	0.019219	0.009096	0.04022	0.023296	0.029701	0.157228	0.292273	0.067757	0.242242	0.069084	0.045948	0.032251	0.292273	Mixed Conifer	0.04022	Mixed Conifer	0.026372	0.030406	0.060354	0.231989	0.263212	0.083868	0.227248	0.027204	0.021918
-150.6857177920	59.6884460519	Alpine	0.050932	0.012399	0.0236	0.173644	0.310588	0.067254	0.238485	0.065169	0.033276	0.024655	0.310588	Mixed Conifer	0.050932	Mixed Conifer	0.022663	0.008923	0.023523	0.057843	0.049932	0.030821	0.067168	0.054845	0.017171	0.009456	0.062577	0.013756	0.035033	0.150704	0.317796	0.048126	0.198315	0.103388	0.044275	0.02603	0.317796	Mixed Conifer	0.062577	Mixed Conifer	0.039287	0.011042	0.012167	0.196585	0.303379	0.086382	0.278654	0.026949	0.022276
-150.6839388520	59.7063089941	Alpine	0.054243	0.010145	0.016266	0.186803	0.33095	0.069624	0.201902	0.06724	0.043412	0.019415	0.33095	Mixed Conifer	0.054243	Mixed Conifer	0.027249	0.009961	0.017385	0.060829	0.044052	0.025407	0.04687	0.048414	0.019676	0.014341	0.070032	0.010135	0.025077	0.147837	0.333319	0.051999	0.189661	0.096483	0.056183	0.019274	0.333319	Mixed Conifer	0.070032	Mixed Conifer	0.038454	0.010156	0.007454	0.225769	0.32858	0.08725	0.214143	0.037998	0.030641
-150.6830486660	59.7152404140	Alpine	0.044325	0.018693	0.031923	0.175392	0.310458	0.077421	0.220431	0.058827	0.038639	0.02389	0.310458	Mixed Conifer	0.044325	Mixed Conifer	0.012333	0.008875	0.028101	0.064054	0.039267	0.026714	0.026646	0.038877	0.015827	0.010116	0.051256	0.019706	0.044011	0.129048	0.307734	0.065213	0.225084	0.087927	0.048553	0.021468	0.307734	Mixed Conifer	0.051256	Mixed Conifer	0.037394	0.01768	0.019836	0.221735	0.313181	0.08963	0.215779	0.029727	0.028726
-150.6803752400	59.7420344709	Alpine	0.059129	0.007072	0.009936	0.16246	0.390537	0.057914	0.173992	0.053019	0.066134	0.019806	0.390537	Mixed Conifer	0.059129	Mixed Conifer	0.041013	0.005678	0.010216	0.062803	0.055245	0.0344	0.060253	0.038737	0.050946	0.012742	0.080308	0.003482	0.011999	0.113341	0.40659	0.038474	0.152053	0.077073	0.098533	0.018148	0.40659	Mixed Conifer	0.080308	Mixed Conifer	0.03795	0.010662	0.007872	0.21158	0.374485	0.077354	0.195932	0.028966	0.033735
-150.6794831410	59.7509657563	Alpine	0.070699	0.005685	0.01065	0.16884	0.379596	0.058966	0.154906	0.050477	0.084181	0.016001	0.379596	Mixed Conifer	0.070699	Mixed Conifer	0.052893	0.004692	0.008623	0.041125	0.050968	0.03665	0.054797	0.032476	0.076882	0.014226	0.099431	0.003514	0.008064	0.145305	0.369356	0.038814	0.125824	0.068869	0.131681	0.009142	0.369356	Mixed Conifer	0.099431	Mixed Conifer	0.041966	0.007857	0.013235	0.192375	0.389836	0.079118	0.183987	0.032085	0.036682
-150.6776975050	59.7688282280	Alpine	0.064683	0.007357	0.010125	0.173314	0.344557	0.06077	0.106929	0.056173	0.150244	0.025848	0.344557	Mixed Conifer	0.064683	Mixed Conifer	0.06296	0.008998	0.014009	0.051754	0.162222	0.038361	0.081935	0.039499	0.214724	0.015031	0.098541	0.003379	0.003703	0.14442	0.288049	0.037206	0.057351	0.082464	0.264774	0.020114	0.288049	Mixed Conifer	0.098541	Mixed Conifer	0.030825	0.011336	0.016546	0.202208	0.401065	0.084335	0.156507	0.029882	0.035713
-150.6768039670	59.7777594147	Alpine	0.05399	0.009702	0.036986	0.188672	0.341959	0.080331	0.120764	0.045475	0.084381	0.037742	0.341959	Mixed Conifer	0.05399	Mixed Conifer	0.063086	0.006497	0.047103	0.030678	0.141274	0.041429	0.035327	0.02482	0.117654	0.017761	0.086063	0.005367	0.019507	0.178487	0.311914	0.062279	0.099751	0.060092	0.142228	0.034312	0.311914	Mixed Conifer	0.086063	Mixed Conifer	0.021916	0.014036	0.054465	0.198857	0.372005	0.098383	0.141777	0.030857	0.026533
-150.6750154500	59.7956216909	Alpine	0.06613	0.009018	0.035363	0.188071	0.317757	0.061675	0.12245	0.045248	0.122713	0.031574	0.317757	Mixed Conifer	0.06613	Mixed Conifer	0.073436	0.009614	0.059869	0.026532	0.151251	0.038485	0.028944	0.037165	0.173371	0.015047	0.108766	0.004125	0.005246	0.175694	0.255079	0.037686	0.116005	0.060851	0.210836	0.025713	0.255079	Mixed Conifer	0.108766	Alpine	0.023494	0.013911	0.065481	0.200447	0.380434	0.085665	0.128895	0.029645	0.034591
-150.6741204690	59.8045527807	Alpine	0.041236	0.014613	0.055745	0.226636	0.31748	0.099194	0.116979	0.048295	0.031235	0.048587	0.31748	Mixed Conifer	0.041236	Mixed Conifer	0.043725	0.008889	0.043693	0.040031	0.080939	0.035664	0.014111	0.020094	0.02992	0.013098	0.062417	0.013355	0.041845	0.218568	0.314939	0.081869	0.113005	0.058799	0.044386	0.050816	0.314939	Mixed Conifer	0.062417	Mixed Conifer	0.020055	0.015871	0.069645	0.234703	0.32002	0.11652	0.120954	0.037792	0.018083
-150.6732250080	59.8134838386	Alpine	0.041236	0.014613	0.055745	0.226636	0.31748	0.099194	0.116979	0.048295	0.031235	0.048587	0.31748	Mixed Conifer	0.041236	Mixed Conifer	0.043725	0.008889	0.043693	0.040031	0.080939	0.035664	0.014111	0.020094	0.02992	0.013098	0.062417	0.013355	0.041845	0.218568	0.314939	0.081869	0.113005	0.058799	0.044386	0.050816	0.314939	Mixed Conifer	0.062417	Mixed Conifer	0.020055	0.015871	0.069645	0.234703	0.32002	0.11652	0.120954	0.037792	0.018083
-150.6696383380	59.8492077556	Alpine	0.039297	0.018503	0.07891	0.221408	0.26844	0.094532	0.138274	0.059693	0.021971	0.058974	0.26844	Mixed Conifer	0.039297	Mixed Conifer	0.030178	0.011255	0.06826	0.081362	0.072454	0.035576	0.043502	0.024062	0.023633	0.019558	0.058142	0.020013	0.039073	0.211097	0.272953	0.070872	0.148364	0.076554	0.031536	0.071397	0.272953	Mixed Conifer	0.058142	Mixed Conifer	0.020452	0.016992	0.118746	0.231719	0.263926	0.118192	0.128184	0.042832	0.012406
-150.6687404630	59.8581386571	Alpine	0.039297	0.018503	0.07891	0.221408	0.26844	0.094532	0.138274	0.059693	0.021971	0.058974	0.26844	Mixed Conifer	0.039297	Mixed Conifer	0.030178	0.011255	0.06826	0.081362	0.072454	0.035576	0.043502	0.024062	0.023633	0.019558	0.058142	0.020013	0.039073	0.211097	0.272953	0.070872	0.148364	0.076554	0.031536	0.071397	0.272953	Mixed Conifer	0.058142	Mixed Conifer	0.020452	0.016992	0.118746	0.231719	0.263926	0.118192	0.128184	0.042832	0.012406
-150.6678421040	59.8670695280	Alpine	0.059118	0.013452	0.078232	0.213364	0.264736	0.0793	0.113865	0.061365	0.070341	0.046225	0.264736	Mixed Conifer	0.059118	Mixed Conifer	0.07287	0.008434	0.088522	0.093227	0.09286	0.048133	0.027442	0.023551	0.135688	0.019127	0.096712	0.017829	0.024805	0.164251	0.282056	0.060069	0.100992	0.078584	0.129633	0.04507	0.282056	Mixed Conifer	0.096712	Mixed Conifer	0.021525	0.009075	0.131659	0.262478	0.247416	0.098531	0.126738	0.044147	0.011049
-150.6669432610	59.8760003685	Alpine	0.051117	0.017769	0.083505	0.217478	0.264468	0.083514	0.132934	0.063239	0.041886	0.04409	0.264468	Mixed Conifer	0.051117	Mixed Conifer	0.058509	0.012042	0.074789	0.07472	0.073271	0.046641	0.032521	0.021147	0.072275	0.015357	0.08253	0.0219	0.037908	0.180214	0.288056	0.063503	0.134536	0.077544	0.073088	0.040721	0.288056	Mixed Conifer	0.08253	Mixed Conifer	0.019704	0.013637	0.129102	0.254742	0.240881	0.103525	0.131331	0.048933	0.010684
-150.6660439330	59.8849311786	Alpine	0.028786	0.028752	0.142919	0.228477	0.227146	0.091594	0.118093	0.064271	0.016348	0.053613	0.228477	Herbaceous	0.028786	Herbaceous	0.020882	0.012582	0.084853	0.048422	0.048629	0.024612	0.045271	0.015294	0.013891	0.016244	0.040531	0.037144	0.086583	0.235064	0.242725	0.086338	0.112504	0.07514	0.023706	0.060265	0.242725	Mixed Conifer	0.040531	Mixed Conifer	0.017041	0.02036	0.199255	0.221891	0.211566	0.096851	0.123682	0.053402	0.008991
-150.6651441200	59.8938619587	Alpine	0.028786	0.028752	0.142919	0.228477	0.227146	0.091594	0.118093	0.064271	0.016348	0.053613	0.228477	Herbaceous	0.028786	Herbaceous	0.020882	0.012582	0.084853	0.048422	0.048629	0.024612	0.045271	0.015294	0.013891	0.016244	0.040531	0.037144	0.086583	0.235064	0.242725	0.086338	0.112504	0.07514	0.023706	0.060265	0.242725	Mixed Conifer	0.040531	Mixed Conifer	0.017041	0.02036	0.199255	0.221891	0.211566	0.096851	0.123682	0.053402	0.008991
-150.6642438220	59.9027927090	Alpine	0.030159	0.024938	0.142535	0.233685	0.225003	0.091479	0.117375	0.063325	0.019631	0.051872	0.233685	Herbaceous	0.030159	Herbaceous	0.024593	0.009628	0.081364	0.048891	0.047081	0.025007	0.047213	0.012813	0.021943	0.011876	0.044016	0.032325	0.088323	0.245915	0.235818	0.085811	0.107459	0.072918	0.030812	0.056603	0.245915	Herbaceous	0.044016	Herbaceous	0.016301	0.017551	0.196747	0.221455	0.214188	0.097146	0.12729	0.053733	0.00845
-150.6633430380	59.9117234296	Alpine	0.022491	0.02758	0.206617	0.208701	0.198032	0.084458	0.132288	0.052458	0.013073	0.054301	0.208701	Herbaceous	0.022491	Herbaceous	0.015277	0.008942	0.06146	0.026744	0.049187	0.01852	0.061822	0.012744	0.011672	0.017515	0.031365	0.030676	0.188708	0.194262	0.199401	0.07989	0.138278	0.056593	0.018409	0.062417	0.199401	Mixed Conifer	0.031365	Mixed Conifer	0.013618	0.024483	0.224527	0.223141	0.196662	0.089027	0.126299	0.048323	0.007736
-150.6624417680	59.9206541208	Alpine	0.02714	0.02565	0.159493	0.224306	0.214779	0.090909	0.128565	0.059225	0.016422	0.05351	0.224306	Herbaceous	0.02714	Herbaceous	0.018423	0.010796	0.072461	0.054436	0.041376	0.026161	0.059086	0.012564	0.01562	0.014404	0.038369	0.032685	0.111352	0.224405	0.224081	0.086282	0.134371	0.065371	0.024412	0.058671	0.224405	Herbaceous	0.038369	Herbaceous	0.015911	0.018614	0.207635	0.224207	0.205477	0.095537	0.122758	0.05308	0.008433
-150.6615400110	59.9295847828	Alpine	0.017287	0.03007	0.20252	0.214959	0.187471	0.087091	0.138272	0.052719	0.011258	0.058352	0.214959	Herbaceous	0.017287	Herbaceous	0.010336	0.011658	0.060849	0.030218	0.046153	0.020895	0.060181	0.007665	0.005807	0.012666	0.022068	0.03613	0.192094	0.196189	0.183205	0.079536	0.162222	0.054351	0.013095	0.06111	0.196189	Herbaceous	0.022068	Herbaceous	0.012505	0.02401	0.212946	0.233729	0.191738	0.094647	0.114323	0.051088	0.00942
-150.6579281090	59.9653071423	Alpine	0.00684	0.070259	0.275044	0.163399	0.122124	0.120261	0.114147	0.041305	0.003826	0.082795	0.275044	Deciduous	0.00684	Deciduous	0.006036	0.018631	0.030276	0.016743	0.027577	0.023128	0.016927	0.003911	0.001225	0.012323	0.009569	0.064535	0.278443	0.152503	0.1207	0.136679	0.106977	0.040008	0.004392	0.086195	0.278443	Deciduous	0.009569	Deciduous	0.00411	0.075984	0.271646	0.174294	0.123548	0.103844	0.121318	0.042603	0.003259
-150.6570239130	59.9742376612	Alpine	0.00596	0.097122	0.26643	0.151205	0.102916	0.116814	0.124095	0.045298	0.002404	0.087757	0.26643	Deciduous	0.00596	Deciduous	0.007047	0.025001	0.024941	0.020276	0.021741	0.021431	0.020305	0.011103	0.001107	0.022384	0.009302	0.097122	0.278719	0.13414	0.097953	0.126371	0.115166	0.042948	0.001986	0.096294	0.278719	Deciduous	0.009302	Deciduous	0.002619	0.097122	0.254142	0.168269	0.107879	0.107257	0.133023	0.047649	0.002822
-150.6552140540	59.9920986151	Alpine	0.007143	0.084454	0.263393	0.153974	0.111258	0.122767	0.122194	0.043399	0.003124	0.088293	0.263393	Deciduous	0.007143	Deciduous	0.007388	0.026926	0.03196	0.024061	0.038982	0.028537	0.014723	0.008622	0.001635	0.018799	0.01005	0.076928	0.276852	0.135924	0.106068	0.136616	0.113844	0.042723	0.002952	0.098043	0.276852	Deciduous	0.01005	Deciduous	0.004236	0.091981	0.249934	0.172024	0.116448	0.108918	0.130545	0.044075	0.003297
-150.6543083900	60.0010290506	Alpine	0.006815	0.08805	0.259964	0.153135	0.114559	0.12182	0.119992	0.044828	0.003632	0.087206	0.259964	Deciduous	0.006815	Deciduous	0.00658	0.031595	0.027201	0.022478	0.036304	0.02647	0.017805	0.008957	0.002005	0.017826	0.009415	0.082506	0.267302	0.137779	0.114589	0.134757	0.106721	0.043838	0.003983	0.09911	0.267302	Deciduous	0.009415	Deciduous	0.004215	0.093593	0.252627	0.16849	0.114528	0.108884	0.133264	0.045818	0.003281
-150.6534022350	60.0099594586	Alpine	0.006726	0.094173	0.266399	0.15176	0.100915	0.118691	0.126573	0.047736	0.002657	0.08437	0.266399	Deciduous	0.006726	Deciduous	0.00623	0.030171	0.022727	0.018397	0.022069	0.018856	0.005518	0.008932	0.001034	0.013303	0.009151	0.091437	0.276886	0.13675	0.095395	0.125687	0.127519	0.047391	0.00246	0.087325	0.276886	Deciduous	0.009151	Deciduous	0.0043	0.096908	0.255912	0.166771	0.106435	0.111695	0.125627	0.04808	0.002855
-150.6524955910	60.0188898396	Alpine	0.005963	0.13233	0.235938	0.178012	0.079906	0.119452	0.128661	0.039679	0.001708	0.078352	0.235938	Deciduous	0.005963	Deciduous	0.004146	0.01274	0.039382	0.047769	0.018861	0.018721	0.028448	0.006327	0.001095	0.008846	0.008282	0.130398	0.247527	0.159942	0.072814	0.126754	0.138411	0.036128	0.001483	0.078259	0.247527	Deciduous	0.008282	Deciduous	0.003643	0.134261	0.224348	0.196083	0.086999	0.112149	0.118912	0.043229	0.001932
-150.7032901980	59.3307134699	Alpine	0.013248	0.026273	0.148977	0.259679	0.216641	0.072379	0.166524	0.041071	0.006923	0.048286	0.259679	Herbaceous	0.013248	Herbaceous	0.00343	0.007018	0.05583	0.021549	0.02578	0.011546	0.021883	0.009915	0.00203	0.010501	0.014656	0.025174	0.12659	0.260122	0.22414	0.068643	0.1749	0.047151	0.00686	0.051764	0.260122	Herbaceous	0.014656	Herbaceous	0.01184	0.027372	0.171364	0.259236	0.209141	0.076114	0.158148	0.034991	0.006985
-150.6883496670	59.4825672954	Alpine	0.01719	0.028173	0.120989	0.227968	0.272588	0.072616	0.181973	0.029772	0.011675	0.037057	0.272588	Mixed Conifer	0.01719	Mixed Conifer	0.007643	0.005287	0.047308	0.032529	0.065334	0.006488	0.032176	0.003754	0.004891	0.00819	0.020806	0.026498	0.092621	0.213913	0.3188	0.071625	0.172985	0.031393	0.014246	0.037113	0.3188	Mixed Conifer	0.020806	Mixed Conifer	0.013574	0.029847	0.149356	0.242022	0.226377	0.073606	0.19096	0.028151	0.009105
-150.6830441810	59.5361600104	Alpine	0.025219	0.023485	0.079614	0.235645	0.2988	0.072276	0.181395	0.031501	0.019993	0.032071	0.2988	Mixed Conifer	0.025219	Mixed Conifer	0.014648	0.006435	0.046991	0.049754	0.074556	0.020288	0.042215	0.01365	0.010182	0.01094	0.033413	0.021389	0.050974	0.224551	0.341421	0.065703	0.162512	0.036477	0.026701	0.036858	0.341421	Mixed Conifer	0.033413	Mixed Conifer	0.017025	0.02558	0.108255	0.24674	0.256178	0.078849	0.200278	0.026525	0.013285
-150.6723820900	59.6433413808	Alpine	0.025669	0.033562	0.119734	0.184382	0.260501	0.07022	0.219459	0.035264	0.018188	0.033021	0.260501	Mixed Conifer	0.025669	Mixed Conifer	0.014102	0.007224	0.078447	0.035769	0.074708	0.015938	0.027353	0.009397	0.007195	0.011665	0.032297	0.031633	0.093995	0.159614	0.289487	0.059447	0.235658	0.037764	0.021166	0.038939	0.289487	Mixed Conifer	0.032297	Mixed Conifer	0.019042	0.035492	0.145473	0.20915	0.231514	0.080992	0.20326	0.032763	0.01521
-150.6714904900	59.6522729255	Alpine	0.033087	0.026606	0.050571	0.193176	0.287096	0.075075	0.234807	0.044566	0.02733	0.027686	0.287096	Mixed Conifer	0.033087	Mixed Conifer	0.013004	0.010864	0.057646	0.057105	0.059287	0.018566	0.040406	0.031114	0.009041	0.003502	0.039706	0.022999	0.036026	0.161713	0.309581	0.06379	0.24374	0.060574	0.033004	0.028867	0.309581	Mixed Conifer	0.039706	Mixed Conifer	0.026468	0.030214	0.065116	0.224639	0.264611	0.086361	0.225873	0.028558	0.021655
-150.6705984120	59.6612044349	Alpine	0.03635	0.025165	0.044768	0.193032	0.291789	0.075788	0.224265	0.044421	0.033113	0.03131	0.291789	Mixed Conifer	0.03635	Mixed Conifer	0.016138	0.010481	0.060203	0.048588	0.054939	0.021703	0.045146	0.032579	0.016577	0.01832	0.046447	0.02358	0.026734	0.151955	0.314431	0.063821	0.22642	0.064634	0.044254	0.037725	0.314431	Mixed Conifer	0.046447	Mixed Conifer	0.026254	0.02675	0.062802	0.234109	0.269146	0.087755	0.22211	0.024208	0.021973
-150.6697058570	59.6701359090	Alpine	0.04281	0.015033	0.015789	0.182649	0.337407	0.076213	0.210447	0.05107	0.041511	0.027072	0.337407	Mixed Conifer	0.04281	Mixed Conifer	0.025223	0.006983	0.018591	0.074542	0.071584	0.029433	0.040832	0.044959	0.033092	0.012133	0.059036	0.011682	0.021623	0.14414	0.335022	0.06497	0.191145	0.080104	0.061332	0.030946	0.335022	Mixed Conifer	0.059036	Mixed Conifer	0.026584	0.018383	0.009954	0.221159	0.339792	0.087455	0.229748	0.022035	0.021691
-150.6688128240	59.6790673482	Alpine	0.043601	0.018606	0.023662	0.180676	0.328125	0.072502	0.223406	0.047116	0.035352	0.026954	0.328125	Mixed Conifer	0.043601	Mixed Conifer	0.01887	0.008849	0.025843	0.058713	0.064919	0.029834	0.051614	0.035396	0.022807	0.010638	0.053245	0.014815	0.032587	0.157763	0.33661	0.05829	0.192644	0.072678	0.049213	0.032154	0.33661	Mixed Conifer	0.053245	Mixed Conifer	0.033958	0.022397	0.014737	0.203588	0.31964	0.086715	0.254168	0.021554	0.02149
-150.6652358990	59.7147927590	Alpine	0.054305	0.013334	0.025814	0.1667	0.304201	0.071364	0.23788	0.063857	0.036242	0.026304	0.304201	Mixed Conifer	0.054305	Mixed Conifer	0.025023	0.012424	0.025737	0.0599	0.03746	0.024403	0.051138	0.042074	0.016626	0.009205	0.068644	0.014037	0.038524	0.127744	0.30953	0.054261	0.217382	0.094018	0.047567	0.028292	0.30953	Mixed Conifer	0.068644	Mixed Conifer	0.039966	0.012631	0.013103	0.205656	0.298872	0.088466	0.258378	0.033695	0.024916
-150.6634445570	59.7326552597	Alpine	0.058237	0.009116	0.01132	0.192604	0.322809	0.066687	0.205538	0.063859	0.048733	0.021098	0.322809	Mixed Conifer	0.058237	Mixed Conifer	0.032747	0.010578	0.00623	0.048134	0.060314	0.027625	0.050936	0.046769	0.023764	0.014884	0.075246	0.00809	0.01494	0.17433	0.289417	0.047494	0.214522	0.090227	0.064461	0.021273	0.289417	Mixed Conifer	0.075246	Mixed Conifer	0.041227	0.010142	0.0077	0.210879	0.3562	0.08588	0.196553	0.037491	0.033005
-150.6625481640	59.7415864596	Alpine	0.070259	0.00479	0.013786	0.190869	0.345718	0.061493	0.151836	0.064893	0.080356	0.016001	0.345718	Mixed Conifer	0.070259	Mixed Conifer	0.050796	0.005288	0.008435	0.048716	0.037467	0.031026	0.073619	0.04214	0.066316	0.013303	0.098265	0.00359	0.008666	0.167326	0.344316	0.047264	0.104669	0.089374	0.126436	0.010094	0.344316	Mixed Conifer	0.098265	Mixed Conifer	0.042252	0.005989	0.018907	0.214412	0.34712	0.075721	0.199004	0.040411	0.034276
-150.6598560970	59.7683798597	Alpine	0.05826	0.007831	0.012039	0.178494	0.38705	0.068629	0.121214	0.048994	0.096563	0.020926	0.38705	Mixed Conifer	0.05826	Mixed Conifer	0.062534	0.008377	0.012802	0.039184	0.092804	0.036017	0.087039	0.030317	0.115463	0.013238	0.088531	0.003414	0.007893	0.158035	0.380385	0.054697	0.062239	0.070386	0.160294	0.014125	0.380385	Mixed Conifer	0.088531	Mixed Conifer	0.027989	0.012247	0.016185	0.198953	0.393716	0.082561	0.180189	0.027603	0.032831
-150.6571596880	59.7951729649	Alpine	0.061169	0.010016	0.034894	0.170818	0.330286	0.076031	0.120107	0.047143	0.116945	0.032592	0.330286	Mixed Conifer	0.061169	Mixed Conifer	0.073526	0.005291	0.051179	0.072408	0.16765	0.052036	0.036749	0.034377	0.202011	0.020826	0.09854	0.007287	0.007754	0.137538	0.283111	0.048163	0.121835	0.057278	0.210892	0.027603	0.283111	Mixed Conifer	0.09854	Mixed Conifer	0.023798	0.012745	0.062034	0.204098	0.377461	0.103899	0.118378	0.037008	0.022999
-150.6562599180	59.8041039353	Alpine	0.054159	0.01224	0.049824	0.184423	0.34273	0.09229	0.122269	0.052872	0.04919	0.040003	0.34273	Mixed Conifer	0.054159	Mixed Conifer	0.074197	0.009336	0.047094	0.048351	0.085676	0.042459	0.024754	0.025116	0.05937	0.015633	0.088597	0.010194	0.03336	0.16581	0.336883	0.078989	0.103142	0.068782	0.075774	0.038469	0.336883	Mixed Conifer	0.088597	Mixed Conifer	0.019721	0.014285	0.066288	0.203035	0.348578	0.105591	0.141395	0.036961	0.022607
-150.6517537980	59.8487583123	Alpine	0.030788	0.019618	0.084317	0.216752	0.273746	0.094412	0.143638	0.057685	0.021941	0.057103	0.273746	Mixed Conifer	0.030788	Mixed Conifer	0.023112	0.01371	0.074816	0.049749	0.08575	0.035006	0.040756	0.036454	0.015529	0.01774	0.046517	0.014269	0.044909	0.212482	0.265145	0.074846	0.163376	0.084246	0.026759	0.067451	0.265145	Mixed Conifer	0.046517	Mixed Conifer	0.015059	0.024966	0.123724	0.221023	0.282347	0.113978	0.1239	0.031123	0.017123
-150.6508511180	59.8576890940	Alpine	0.051538	0.011372	0.039892	0.169188	0.351677	0.08852	0.127762	0.043241	0.084226	0.032584	0.351677	Mixed Conifer	0.051538	Mixed Conifer	0.050517	0.005852	0.047011	0.047835	0.153568	0.053038	0.063311	0.016876	0.13309	0.021516	0.078297	0.008603	0.019004	0.153452	0.323916	0.062628	0.129014	0.051018	0.145875	0.028193	0.323916	Mixed Conifer	0.078297	Mixed Conifer	0.024779	0.01414	0.06078	0.184925	0.379438	0.114413	0.12651	0.035463	0.022576
-150.6499479510	59.8666198450	Alpine	0.069419	0.009499	0.039492	0.200823	0.327082	0.077356	0.09819	0.045707	0.106202	0.026232	0.327082	Mixed Conifer	0.069419	Mixed Conifer	0.081342	0.007274	0.073482	0.057081	0.141986	0.04922	0.043331	0.015466	0.181662	0.022635	0.113445	0.003752	0.003492	0.202547	0.315416	0.048406	0.059732	0.048409	0.1893	0.015502	0.315416	Mixed Conifer	0.113445	Alpine	0.025393	0.015246	0.075491	0.199099	0.338748	0.106306	0.136648	0.043004	0.023104
-150.6472355270	59.8934119155	Alpine	0.024725	0.02748	0.150928	0.227735	0.213521	0.088225	0.128952	0.064355	0.013362	0.060716	0.227735	Herbaceous	0.024725	Herbaceous	0.017249	0.010178	0.075069	0.061865	0.054433	0.029509	0.057083	0.018748	0.008213	0.027639	0.035026	0.033177	0.098541	0.23026	0.220349	0.07989	0.134057	0.076413	0.017347	0.074939	0.23026	Herbaceous	0.035026	Herbaceous	0.014424	0.021784	0.203315	0.22521	0.206693	0.096559	0.123846	0.052297	0.009378
-150.6463304110	59.9023425456	Alpine	0.037492	0.020914	0.138631	0.216517	0.232417	0.095033	0.118728	0.06524	0.026408	0.048619	0.232417	Mixed Conifer	0.037492	Mixed Conifer	0.040961	0.012001	0.081072	0.064129	0.042096	0.028322	0.034814	0.018187	0.03778	0.008083	0.059296	0.02814	0.092846	0.20098	0.250334	0.081287	0.121395	0.074398	0.04314	0.048185	0.250334	Mixed Conifer	0.059296	Mixed Conifer	0.015688	0.013687	0.184415	0.232054	0.214501	0.10878	0.116061	0.056083	0.009677
-150.6454248060	59.9112731459	Alpine	0.038713	0.022071	0.140176	0.232231	0.215331	0.09169	0.118627	0.064219	0.028806	0.048135	0.232231	Herbaceous	0.038713	Herbaceous	0.042266	0.011026	0.083327	0.05661	0.04506	0.027277	0.0378	0.014824	0.042025	0.008611	0.06037	0.02825	0.089912	0.226895	0.217641	0.086482	0.124785	0.074448	0.048018	0.043198	0.226895	Herbaceous	0.06037	Herbaceous	0.017056	0.015892	0.19044	0.237567	0.213021	0.096898	0.112469	0.05399	0.009595
-150.6445187120	59.9202037168	Alpine	0.038713	0.022071	0.140176	0.232231	0.215331	0.09169	0.118627	0.064219	0.028806	0.048135	0.232231	Herbaceous	0.038713	Herbaceous	0.042266	0.011026	0.083327	0.05661	0.04506	0.027277	0.0378	0.014824	0.042025	0.008611	0.06037	0.02825	0.089912	0.226895	0.217641	0.086482	0.124785	0.074448	0.048018	0.043198	0.226895	Herbaceous	0.06037	Herbaceous	0.017056	0.015892	0.19044	0.237567	0.213021	0.096898	0.112469	0.05399	0.009595
-150.6436121290	59.9291342583	Alpine	0.015388	0.030843	0.212972	0.203023	0.17554	0.092522	0.14551	0.04911	0.01033	0.064761	0.212972	Deciduous	0.015388	Deciduous	0.012851	0.006104	0.07064	0.02788	0.040405	0.016744	0.051324	0.007977	0.006531	0.025885	0.022717	0.030885	0.205423	0.188669	0.166644	0.087059	0.159212	0.050054	0.011847	0.077491	0.205423	Deciduous	0.022717	Deciduous	0.00806	0.030802	0.22052	0.217377	0.184436	0.097986	0.131809	0.048167	0.008814
-150.6390718620	59.9737865334	Alpine	0.008458	0.064001	0.26661	0.163305	0.130429	0.115108	0.120325	0.041835	0.004558	0.085371	0.26661	Deciduous	0.008458	Deciduous	0.006086	0.022277	0.028151	0.016441	0.031489	0.022746	0.01516	0.007833	0.00171	0.018692	0.01126	0.063215	0.266273	0.154346	0.123536	0.128981	0.111477	0.042063	0.004944	0.093906	0.266273	Deciduous	0.01126	Deciduous	0.005657	0.064787	0.266947	0.172263	0.137322	0.101236	0.129173	0.041607	0.004173
-150.6381623350	59.9827169034	Alpine	0.011741	0.047655	0.245862	0.186374	0.156835	0.106246	0.115258	0.045878	0.006963	0.077188	0.245862	Deciduous	0.011741	Deciduous	0.006495	0.015201	0.033564	0.038763	0.032163	0.009073	0.029585	0.00859	0.001502	0.023917	0.014795	0.042406	0.264506	0.166056	0.145005	0.099761	0.123159	0.049252	0.006337	0.088722	0.264506	Deciduous	0.014795	Deciduous	0.008687	0.052904	0.227217	0.206691	0.168664	0.112731	0.107358	0.042505	0.007589
-150.6372523170	59.9916472455	Alpine	0.00929	0.059862	0.261499	0.181796	0.139954	0.111305	0.10681	0.041449	0.005277	0.082759	0.261499	Deciduous	0.00929	Deciduous	0.007438	0.017473	0.041916	0.019804	0.030701	0.015393	0.016417	0.007622	0.001835	0.018207	0.012275	0.055234	0.276791	0.171407	0.124011	0.118902	0.101948	0.04312	0.004899	0.091413	0.276791	Deciduous	0.012275	Deciduous	0.006305	0.06449	0.246206	0.192185	0.155897	0.103708	0.111673	0.039778	0.005654
-150.6363418060	60.0005775600	Alpine	0.006815	0.08805	0.259964	0.153135	0.114559	0.12182	0.119992	0.044828	0.003632	0.087206	0.259964	Deciduous	0.006815	Deciduous	0.00658	0.031595	0.027201	0.022478	0.036304	0.02647	0.017805	0.008957	0.002005	0.017826	0.009415	0.082506	0.267302	0.137779	0.114589	0.134757	0.106721	0.043838	0.003983	0.09911	0.267302	Deciduous	0.009415	Deciduous	0.004215	0.093593	0.252627	0.16849	0.114528	0.108884	0.133264	0.045818	0.003281
-150.6354308020	60.0095078469	Alpine	0.007254	0.073858	0.265831	0.159308	0.124066	0.11535	0.127865	0.042729	0.004527	0.079212	0.265831	Deciduous	0.007254	Deciduous	0.004891	0.026057	0.025665	0.019353	0.033068	0.016912	0.015389	0.007035	0.001116	0.01653	0.008942	0.070526	0.274165	0.146352	0.120158	0.124108	0.11931	0.044463	0.004888	0.087088	0.274165	Deciduous	0.008942	Deciduous	0.005565	0.077191	0.257496	0.172265	0.127973	0.106593	0.136419	0.040994	0.004166
-150.6345193050	60.0184381067	Alpine	0.005297	0.115785	0.250061	0.162852	0.089411	0.123811	0.125329	0.040761	0.002197	0.084494	0.250061	Deciduous	0.005297	Deciduous	0.004675	0.024014	0.042235	0.0439	0.014683	0.022968	0.023224	0.00741	0.001163	0.019112	0.008006	0.10844	0.272292	0.145613	0.092344	0.12695	0.112962	0.037874	0.001994	0.093525	0.272292	Deciduous	0.008006	Deciduous	0.002589	0.123131	0.227831	0.18009	0.086479	0.120673	0.137695	0.043649	0.002399
-150.6336073150	60.0273683394	Alpine	0.005837	0.113172	0.251829	0.166113	0.093764	0.121256	0.119665	0.043913	0.002211	0.08224	0.251829	Deciduous	0.005837	Deciduous	0.005148	0.026376	0.046457	0.041602	0.016632	0.018629	0.013235	0.010332	0.001217	0.012459	0.008458	0.109535	0.281249	0.142314	0.090204	0.125561	0.113193	0.042475	0.001987	0.085023	0.281249	Deciduous	0.008458	Deciduous	0.003215	0.116809	0.222409	0.189911	0.097324	0.11695	0.126138	0.045352	0.002434
-150.6134178340	60.2238270367	Alpine	0.006504	0.069154	0.258082	0.184493	0.134821	0.106662	0.114754	0.039387	0.004269	0.081875	0.258082	Deciduous	0.006504	Deciduous	0.005779	0.017062	0.029448	0.014804	0.026385	0.013869	0.022646	0.006931	0.001361	0.011835	0.008972	0.071775	0.255051	0.17963	0.134832	0.114655	0.102158	0.038639	0.004884	0.089404	0.255051	Deciduous	0.008972	Deciduous	0.004037	0.066532	0.261112	0.189356	0.134811	0.098668	0.127349	0.040136	0.003654
-150.6115704220	60.2416863508	Alpine	0.007542	0.07257	0.255796	0.18047	0.132718	0.109851	0.114169	0.041739	0.004316	0.080829	0.255796	Deciduous	0.007542	Deciduous	0.005821	0.020201	0.023311	0.013475	0.024296	0.013129	0.024939	0.007399	0.001388	0.008559	0.010032	0.074612	0.251656	0.179046	0.129647	0.119395	0.102974	0.043316	0.004926	0.084395	0.251656	Deciduous	0.010032	Deciduous	0.005053	0.070528	0.259936	0.181894	0.13579	0.100307	0.125363	0.040162	0.003705
-150.6803947820	59.3838646045	Alpine	0.011812	0.028074	0.149772	0.249728	0.221841	0.077358	0.167696	0.035971	0.007508	0.05024	0.249728	Herbaceous	0.011812	Herbaceous	0.003277	0.007492	0.048592	0.017255	0.032627	0.007737	0.022269	0.005097	0.001668	0.00998	0.013239	0.027509	0.130523	0.24426	0.231525	0.077567	0.173799	0.03834	0.007223	0.056015	0.24426	Herbaceous	0.013239	Herbaceous	0.010385	0.02864	0.16902	0.255197	0.212157	0.07715	0.161593	0.033601	0.007794
-150.6750921950	59.4374592366	Alpine	0.016128	0.027948	0.141447	0.231693	0.244867	0.075582	0.17757	0.029441	0.011436	0.043887	0.244867	Mixed Conifer	0.016128	Mixed Conifer	0.004307	0.004388	0.042347	0.043228	0.05157	0.005315	0.026337	0.00779	0.003959	0.004864	0.017118	0.027334	0.121587	0.216555	0.273709	0.078161	0.174985	0.030825	0.013273	0.046453	0.273709	Mixed Conifer	0.017118	Mixed Conifer	0.015138	0.028563	0.161307	0.246831	0.216025	0.073004	0.180155	0.028057	0.0096
-150.6742067840	59.4463915333	Alpine	0.018388	0.024633	0.113351	0.229713	0.27515	0.068666	0.19016	0.029633	0.01435	0.035957	0.27515	Mixed Conifer	0.018388	Mixed Conifer	0.004722	0.005867	0.029103	0.038247	0.048496	0.006257	0.032409	0.007242	0.005026	0.006259	0.020815	0.023448	0.096029	0.209714	0.306729	0.064185	0.190414	0.032052	0.017785	0.03883	0.306729	Mixed Conifer	0.020815	Mixed Conifer	0.01596	0.025818	0.130672	0.249712	0.243571	0.073148	0.189907	0.027214	0.010914
-150.6733209030	59.4553237900	Alpine	0.018319	0.025256	0.125165	0.232277	0.271897	0.070057	0.178216	0.026571	0.013399	0.038843	0.271897	Mixed Conifer	0.018319	Mixed Conifer	0.004683	0.005969	0.03306	0.038126	0.048291	0.007126	0.025682	0.005989	0.004317	0.008755	0.020673	0.02474	0.116801	0.213038	0.30023	0.067956	0.170127	0.025955	0.015873	0.044606	0.30023	Mixed Conifer	0.020673	Mixed Conifer	0.015965	0.025773	0.133529	0.251515	0.243565	0.072159	0.186305	0.027186	0.010925
-150.6688844110	59.4999844798	Alpine	0.016773	0.026983	0.114536	0.229598	0.278042	0.071858	0.180362	0.031246	0.011195	0.039406	0.278042	Mixed Conifer	0.016773	Mixed Conifer	0.007565	0.005652	0.041083	0.03665	0.06441	0.007826	0.02781	0.005026	0.003304	0.009206	0.020782	0.025238	0.092733	0.210907	0.327196	0.068521	0.168533	0.034015	0.012285	0.039791	0.327196	Mixed Conifer	0.020782	Mixed Conifer	0.012765	0.028728	0.13634	0.248288	0.228889	0.075194	0.192192	0.028478	0.010106
-150.6679956930	59.5089165004	Alpine	0.018695	0.024972	0.111709	0.227753	0.285953	0.070985	0.179391	0.030317	0.012127	0.038098	0.285953	Mixed Conifer	0.018695	Mixed Conifer	0.007929	0.006594	0.035126	0.038756	0.064276	0.008725	0.032016	0.007277	0.00324	0.008311	0.023683	0.020882	0.089306	0.211958	0.339342	0.064516	0.166081	0.032082	0.0142	0.037951	0.339342	Mixed Conifer	0.023683	Mixed Conifer	0.013707	0.029063	0.134112	0.243548	0.232564	0.077453	0.192701	0.028552	0.010054
-150.6581884370	59.6071662196	Alpine	0.032564	0.026275	0.065701	0.202072	0.290244	0.06839	0.218994	0.038459	0.023256	0.034043	0.290244	Mixed Conifer	0.032564	Mixed Conifer	0.015957	0.010187	0.060577	0.055922	0.062808	0.011383	0.032718	0.016861	0.008128	0.01964	0.04402	0.025872	0.032985	0.165868	0.323732	0.06235	0.23031	0.047039	0.028971	0.038853	0.323732	Mixed Conifer	0.04402	Mixed Conifer	0.021108	0.026678	0.098417	0.238277	0.256756	0.07443	0.207679	0.029879	0.017541
-150.6572940070	59.6160977895	Alpine	0.040798	0.009886	0.024006	0.197921	0.288908	0.071742	0.276195	0.035628	0.033918	0.020998	0.288908	Mixed Conifer	0.040798	Mixed Conifer	0.022153	0.006849	0.02323	0.046684	0.058413	0.024536	0.043736	0.019814	0.034283	0.008674	0.055036	0.006193	0.019905	0.179131	0.292746	0.062518	0.262514	0.04686	0.054526	0.020572	0.292746	Mixed Conifer	0.055036	Mixed Conifer	0.02656	0.013578	0.028108	0.216711	0.28507	0.080965	0.289876	0.024397	0.013311
-150.6563990990	59.6250293231	Alpine	0.040798	0.009886	0.024006	0.197921	0.288908	0.071742	0.276195	0.035628	0.033918	0.020998	0.288908	Mixed Conifer	0.040798	Mixed Conifer	0.022153	0.006849	0.02323	0.046684	0.058413	0.024536	0.043736	0.019814	0.034283	0.008674	0.055036	0.006193	0.019905	0.179131	0.292746	0.062518	0.262514	0.04686	0.054526	0.020572	0.292746	Mixed Conifer	0.055036	Mixed Conifer	0.02656	0.013578	0.028108	0.216711	0.28507	0.080965	0.289876	0.024397	0.013311
-150.6555037110	59.6339608206	Alpine	0.033638	0.022398	0.054629	0.200462	0.282787	0.072153	0.233721	0.039845	0.027746	0.032622	0.282787	Mixed Conifer	0.033638	Mixed Conifer	0.018306	0.012183	0.059463	0.052012	0.058064	0.017955	0.058906	0.018444	0.015437	0.012547	0.047369	0.018654	0.023258	0.17595	0.311068	0.06245	0.233761	0.05082	0.038219	0.03845	0.311068	Mixed Conifer	0.047369	Mixed Conifer	0.019908	0.026141	0.086	0.224975	0.254506	0.081855	0.233681	0.028869	0.017272
-150.6546078450	59.6428922823	Alpine	0.031787	0.025706	0.04856	0.200616	0.287874	0.076138	0.236537	0.04015	0.026086	0.026545	0.287874	Mixed Conifer	0.031787	Mixed Conifer	0.013055	0.010834	0.051443	0.04866	0.05774	0.017082	0.03494	0.025103	0.008387	0.007032	0.03768	0.022611	0.03814	0.171464	0.302306	0.064487	0.253938	0.052102	0.032198	0.025073	0.302306	Mixed Conifer	0.03768	Mixed Conifer	0.025894	0.028801	0.058979	0.229768	0.273443	0.08779	0.219135	0.028198	0.019975
-150.6528146720	59.6607550988	Alpine	0.032382	0.022333	0.040302	0.194425	0.2774	0.079958	0.25349	0.041891	0.033087	0.024731	0.2774	Mixed Conifer	0.032382	Mixed Conifer	0.015114	0.011932	0.055707	0.048224	0.054459	0.010737	0.048784	0.03596	0.025553	0.006539	0.041504	0.020457	0.021904	0.167404	0.281613	0.072539	0.251942	0.065925	0.049214	0.027497	0.281613	Mixed Conifer	0.041504	Mixed Conifer	0.023259	0.024209	0.0587	0.221447	0.273186	0.087377	0.255037	0.017858	0.01696
-150.6483233270	59.7054115266	Alpine	0.068428	0.005957	0.008705	0.205833	0.348521	0.05051	0.176716	0.052239	0.071556	0.011537	0.348521	Mixed Conifer	0.068428	Mixed Conifer	0.023787	0.005351	0.011338	0.055221	0.026654	0.032249	0.096746	0.023166	0.071692	0.009982	0.080409	0.004444	0.008598	0.200033	0.355959	0.034536	0.132066	0.066988	0.109425	0.007543	0.355959	Mixed Conifer	0.080409	Mixed Conifer	0.056448	0.007469	0.008811	0.211633	0.341082	0.066484	0.221366	0.03749	0.033686
-150.6465234150	59.7232738564	Alpine	0.052571	0.009122	0.015283	0.198068	0.321021	0.062206	0.212492	0.06611	0.042616	0.020511	0.321021	Mixed Conifer	0.052571	Mixed Conifer	0.023849	0.010673	0.013131	0.059258	0.051865	0.024956	0.055267	0.04658	0.02033	0.012325	0.065841	0.008273	0.022965	0.192921	0.299842	0.044012	0.20115	0.092052	0.05365	0.019295	0.299842	Mixed Conifer	0.065841	Mixed Conifer	0.039301	0.00997	0.007601	0.203216	0.3422	0.0804	0.223834	0.040168	0.031583
-150.6456227340	59.7322049704	Alpine	0.070613	0.005484	0.007882	0.212148	0.334046	0.061486	0.168914	0.06445	0.060481	0.014497	0.334046	Mixed Conifer	0.070613	Mixed Conifer	0.04907	0.00614	0.004218	0.053695	0.042976	0.03059	0.0386	0.047313	0.044123	0.013741	0.098609	0.003491	0.005852	0.18791	0.318627	0.043985	0.152674	0.089994	0.092434	0.006424	0.318627	Mixed Conifer	0.098609	Mixed Conifer	0.042616	0.007477	0.009912	0.236385	0.349466	0.078987	0.185153	0.038906	0.028528
-150.6447215700	59.7411360508	Alpine	0.068416	0.007722	0.008026	0.184858	0.352627	0.059336	0.170333	0.060793	0.069774	0.018115	0.352627	Mixed Conifer	0.068416	Mixed Conifer	0.056532	0.008551	0.004251	0.037464	0.06232	0.02876	0.055036	0.042355	0.053037	0.013828	0.096299	0.005264	0.006194	0.162433	0.333459	0.042825	0.147181	0.085193	0.107452	0.013699	0.333459	Mixed Conifer	0.096299	Mixed Conifer	0.040534	0.01018	0.009858	0.207283	0.371795	0.075847	0.193485	0.036393	0.032095
-150.6438199220	59.7500670978	Alpine	0.084404	0.005096	0.007014	0.181774	0.360952	0.05728	0.146663	0.05606	0.086723	0.014034	0.360952	Mixed Conifer	0.084404	Mixed Conifer	0.073288	0.004452	0.008324	0.055675	0.05727	0.039186	0.054753	0.039494	0.077302	0.014473	0.122226	0.003535	0.003202	0.15443	0.340842	0.031475	0.129196	0.073182	0.136233	0.005679	0.340842	Mixed Conifer	0.122226	Alpine	0.046582	0.006658	0.010825	0.209119	0.381062	0.083085	0.16413	0.038939	0.037213
-150.6420151730	59.7679290921	Alpine	0.050869	0.010238	0.03304	0.1655	0.364081	0.071643	0.158726	0.044676	0.070757	0.03047	0.364081	Mixed Conifer	0.050869	Mixed Conifer	0.049325	0.007853	0.049143	0.040016	0.131331	0.044276	0.047224	0.029445	0.082687	0.015423	0.075159	0.005287	0.009441	0.153318	0.346303	0.050846	0.158891	0.061701	0.113455	0.025598	0.346303	Mixed Conifer	0.075159	Mixed Conifer	0.026578	0.01519	0.05664	0.177682	0.381859	0.09244	0.158561	0.027651	0.028059
-150.6411120710	59.7768600398	Alpine	0.033008	0.02551	0.066592	0.169475	0.28195	0.097668	0.178701	0.070286	0.03054	0.046268	0.28195	Mixed Conifer	0.033008	Mixed Conifer	0.023362	0.004748	0.061735	0.088873	0.100926	0.025318	0.060655	0.059529	0.017169	0.018459	0.048237	0.025892	0.055165	0.126909	0.253617	0.080026	0.208705	0.113704	0.03666	0.051085	0.253617	Mixed Conifer	0.048237	Mixed Conifer	0.01778	0.025129	0.078019	0.212042	0.310283	0.11531	0.148697	0.026869	0.024421
-150.6402084830	59.7857909550	Alpine	0.05639	0.013234	0.039469	0.183157	0.344836	0.091365	0.132352	0.050963	0.04246	0.045777	0.344836	Mixed Conifer	0.05639	Mixed Conifer	0.071886	0.010708	0.047167	0.048128	0.09715	0.044315	0.022902	0.027574	0.047245	0.012347	0.090476	0.012346	0.013009	0.174634	0.328538	0.069861	0.128732	0.067961	0.064656	0.049788	0.328538	Mixed Conifer	0.090476	Mixed Conifer	0.022304	0.014121	0.065928	0.19168	0.361133	0.112869	0.135971	0.033964	0.020264
-150.6393044100	59.7947218376	Alpine	0.034707	0.026323	0.071539	0.17052	0.272253	0.096973	0.180817	0.075368	0.022565	0.048935	0.272253	Mixed Conifer	0.034707	Mixed Conifer	0.026143	0.008648	0.062959	0.066386	0.108469	0.024303	0.046412	0.058035	0.013126	0.024514	0.050504	0.027751	0.064194	0.137346	0.235834	0.080162	0.207136	0.113971	0.025924	0.057178	0.235834	Mixed Conifer	0.050504	Mixed Conifer	0.01891	0.024896	0.078884	0.203694	0.308672	0.113784	0.154499	0.036764	0.019206
-150.6347767410	59.8393757715	Alpine	0.062285	0.008742	0.01673	0.178549	0.375132	0.06697	0.145349	0.06387	0.060262	0.022112	0.375132	Mixed Conifer	0.062285	Mixed Conifer	0.055674	0.008647	0.007571	0.049874	0.092413	0.029626	0.057319	0.052226	0.046689	0.014768	0.092222	0.003411	0.015361	0.169767	0.350704	0.054724	0.119887	0.094328	0.085759	0.013836	0.350704	Mixed Conifer	0.092222	Mixed Conifer	0.032348	0.014072	0.018098	0.187331	0.39956	0.079215	0.170811	0.033412	0.034764
-150.6338697440	59.8483064638	Alpine	0.065406	0.010858	0.030952	0.170852	0.3389	0.079401	0.142376	0.050342	0.075506	0.035407	0.3389	Mixed Conifer	0.065406	Mixed Conifer	0.077068	0.006466	0.020998	0.056732	0.133427	0.045532	0.038981	0.025979	0.100103	0.015246	0.105867	0.007434	0.022648	0.145674	0.305523	0.060583	0.137407	0.061514	0.122537	0.030814	0.305523	Mixed Conifer	0.105867	Alpine	0.024945	0.014281	0.039257	0.196029	0.372278	0.09822	0.147345	0.03917	0.028476
-150.6329622590	59.8572371251	Alpine	0.051538	0.011372	0.039892	0.169188	0.351677	0.08852	0.127762	0.043241	0.084226	0.032584	0.351677	Mixed Conifer	0.051538	Mixed Conifer	0.050517	0.005852	0.047011	0.047835	0.153568	0.053038	0.063311	0.016876	0.13309	0.021516	0.078297	0.008603	0.019004	0.153452	0.323916	0.062628	0.129014	0.051018	0.145875	0.028193	0.323916	Mixed Conifer	0.078297	Mixed Conifer	0.024779	0.01414	0.06078	0.184925	0.379438	0.114413	0.12651	0.035463	0.022576
-150.6320542840	59.8661677555	Alpine	0.066144	0.007823	0.04149	0.165603	0.33528	0.074081	0.112839	0.052029	0.116095	0.028615	0.33528	Mixed Conifer	0.066144	Mixed Conifer	0.070513	0.007336	0.072738	0.073733	0.154317	0.046126	0.043638	0.025052	0.181917	0.022146	0.107484	0.001634	0.003581	0.141241	0.313007	0.0479	0.09704	0.061171	0.206554	0.02039	0.313007	Mixed Conifer	0.107484	Alpine	0.024804	0.014012	0.079398	0.189966	0.357553	0.100263	0.128639	0.042888	0.025635
-150.6311458200	59.8750983554	Alpine	0.06784	0.010078	0.040914	0.200107	0.329913	0.081937	0.102033	0.048797	0.091242	0.027139	0.329913	Mixed Conifer	0.06784	Mixed Conifer	0.091048	0.004665	0.07309	0.081148	0.116898	0.052985	0.041681	0.013317	0.16971	0.020118	0.112716	0.0112	0.002824	0.183628	0.328606	0.053173	0.073177	0.055735	0.164006	0.014935	0.328606	Mixed Conifer	0.112716	Alpine	0.022964	0.008956	0.079004	0.216587	0.331219	0.110701	0.130889	0.04186	0.018478
-150.6302368660	59.8840289248	Alpine	0.071615	0.00976	0.037075	0.192924	0.335298	0.076717	0.100676	0.055606	0.093449	0.02688	0.335298	Mixed Conifer	0.071615	Mixed Conifer	0.082472	0.008293	0.074137	0.0599	0.156678	0.04328	0.039813	0.028474	0.143262	0.019111	0.11667	0.003775	0	0.18184	0.329138	0.046429	0.069324	0.071078	0.161948	0.019798	0.329138	Mixed Conifer	0.11667	Alpine	0.02656	0.015745	0.07415	0.204009	0.341458	0.107005	0.132028	0.040134	0.02495
-150.6293274230	59.8929594640	Alpine	0.043062	0.017849	0.080495	0.212198	0.25807	0.093389	0.143225	0.06851	0.034685	0.048516	0.25807	Mixed Conifer	0.043062	Mixed Conifer	0.042773	0.010032	0.084996	0.083972	0.092756	0.032334	0.079758	0.015117	0.048543	0.016262	0.066338	0.022087	0.024898	0.182758	0.28007	0.079434	0.153993	0.079232	0.057385	0.053804	0.28007	Mixed Conifer	0.066338	Mixed Conifer	0.019786	0.013611	0.136092	0.241638	0.23607	0.107345	0.132456	0.057788	0.011986
-150.6284174880	59.9018899733	Alpine	0.043062	0.017849	0.080495	0.212198	0.25807	0.093389	0.143225	0.06851	0.034685	0.048516	0.25807	Mixed Conifer	0.043062	Mixed Conifer	0.042773	0.010032	0.084996	0.083972	0.092756	0.032334	0.079758	0.015117	0.048543	0.016262	0.066338	0.022087	0.024898	0.182758	0.28007	0.079434	0.153993	0.079232	0.057385	0.053804	0.28007	Mixed Conifer	0.066338	Mixed Conifer	0.019786	0.013611	0.136092	0.241638	0.23607	0.107345	0.132456	0.057788	0.011986
-150.6275070620	59.9108204527	Alpine	0.043026	0.024286	0.077367	0.218824	0.248428	0.08765	0.145452	0.075324	0.034512	0.045131	0.248428	Mixed Conifer	0.043026	Mixed Conifer	0.042729	0.016934	0.081654	0.072353	0.088859	0.034942	0.059765	0.017638	0.049055	0.01357	0.066785	0.033216	0.019494	0.19185	0.272478	0.070569	0.154231	0.089769	0.05751	0.044099	0.272478	Mixed Conifer	0.066785	Mixed Conifer	0.019266	0.015356	0.13524	0.245798	0.224378	0.104731	0.136674	0.06088	0.011514
-150.6265961460	59.9197509025	Alpine	0.023351	0.028788	0.169037	0.20302	0.184121	0.090059	0.157537	0.068753	0.012395	0.06294	0.20302	Herbaceous	0.023351	Herbaceous	0.015936	0.016302	0.07889	0.054605	0.03483	0.027194	0.074385	0.02038	0.006073	0.023931	0.033571	0.034115	0.123053	0.182001	0.179155	0.0834	0.190963	0.081389	0.0144	0.077952	0.190963	Mountain Hemlock	0.033571	Mountain Hemlock	0.013132	0.02346	0.21502	0.224038	0.189088	0.096717	0.124112	0.056117	0.010389
-150.6256847370	59.9286813230	Alpine	0.022801	0.025709	0.167855	0.215935	0.189225	0.087096	0.150509	0.066499	0.014165	0.060204	0.215935	Herbaceous	0.022801	Herbaceous	0.01523	0.013799	0.075318	0.053084	0.037563	0.023317	0.077733	0.019701	0.006944	0.022395	0.032532	0.027828	0.123282	0.201097	0.186606	0.079515	0.17924	0.079202	0.017002	0.073696	0.201097	Herbaceous	0.032532	Herbaceous	0.01307	0.023589	0.212429	0.230772	0.191845	0.094678	0.121779	0.053797	0.011328
-150.6238604420	59.9465420766	Alpine	0.012918	0.034492	0.23945	0.1986	0.15591	0.091345	0.140695	0.052051	0.009273	0.065266	0.23945	Deciduous	0.012918	Deciduous	0.009771	0.005078	0.058801	0.037831	0.030892	0.017085	0.033727	0.013088	0.00644	0.013672	0.019398	0.03794	0.225514	0.177082	0.158944	0.095766	0.154827	0.045555	0.012095	0.07288	0.225514	Deciduous	0.019398	Deciduous	0.006439	0.031043	0.253386	0.220117	0.152877	0.086924	0.126562	0.058548	0.00645
-150.6229475560	59.9554724101	Alpine	0.014306	0.035786	0.198612	0.210176	0.169465	0.099878	0.140691	0.055933	0.009069	0.066084	0.210176	Herbaceous	0.014306	Herbaceous	0.010168	0.006001	0.060175	0.028586	0.046922	0.016898	0.053289	0.005077	0.004067	0.014376	0.020545	0.037431	0.191452	0.201871	0.152551	0.105694	0.151263	0.055706	0.009174	0.074311	0.201871	Herbaceous	0.020545	Herbaceous	0.008067	0.03414	0.205773	0.218481	0.186378	0.094062	0.130118	0.05616	0.008965
-150.6220341760	59.9644027151	Alpine	0.009387	0.052012	0.262164	0.178259	0.139986	0.105432	0.119513	0.046245	0.005484	0.081517	0.262164	Deciduous	0.009387	Deciduous	0.007381	0.020906	0.037332	0.034422	0.031579	0.010073	0.028939	0.008168	0.001191	0.012629	0.013111	0.047221	0.278749	0.167678	0.129439	0.108875	0.111279	0.04726	0.005365	0.091022	0.278749	Deciduous	0.013111	Deciduous	0.005663	0.056803	0.245579	0.188841	0.150534	0.101989	0.127746	0.045229	0.005603
-150.6211203020	59.9733329917	Alpine	0.010393	0.044834	0.245732	0.187574	0.159512	0.104799	0.118194	0.044345	0.006655	0.077961	0.245732	Deciduous	0.010393	Deciduous	0.007597	0.013771	0.031843	0.039434	0.038285	0.009147	0.031463	0.005848	0.002038	0.022174	0.01413	0.042148	0.260732	0.176108	0.143079	0.099189	0.120441	0.044867	0.005813	0.093493	0.260732	Deciduous	0.01413	Deciduous	0.006657	0.047521	0.230733	0.199039	0.175945	0.110409	0.115948	0.043823	0.007497
-150.6202059350	59.9822632401	Alpine	0.011741	0.047655	0.245862	0.186374	0.156835	0.106246	0.115258	0.045878	0.006963	0.077188	0.245862	Deciduous	0.011741	Deciduous	0.006495	0.015201	0.033564	0.038763	0.032163	0.009073	0.029585	0.00859	0.001502	0.023917	0.014795	0.042406	0.264506	0.166056	0.145005	0.099761	0.123159	0.049252	0.006337	0.088722	0.264506	Deciduous	0.014795	Deciduous	0.008687	0.052904	0.227217	0.206691	0.168664	0.112731	0.107358	0.042505	0.007589
-150.6183757150	60.0001236534	Alpine	0.009814	0.063233	0.263467	0.16412	0.13836	0.114025	0.118926	0.043824	0.005035	0.079196	0.263467	Deciduous	0.009814	Deciduous	0.007514	0.017239	0.025534	0.019991	0.028094	0.008364	0.01245	0.010926	0.001292	0.022849	0.012402	0.060162	0.272138	0.154748	0.124821	0.119493	0.113624	0.048557	0.004934	0.08912	0.272138	Deciduous	0.012402	Deciduous	0.007226	0.066304	0.254796	0.173492	0.1519	0.108557	0.124228	0.039091	0.005136
-150.6174598620	60.0090538186	Alpine	0.011408	0.056073	0.258567	0.181309	0.145474	0.111642	0.108439	0.044399	0.005755	0.076933	0.258567	Deciduous	0.011408	Deciduous	0.007913	0.0148	0.045098	0.026206	0.034068	0.012092	0.019202	0.007451	0.001294	0.020137	0.014105	0.052915	0.277296	0.162262	0.129492	0.115626	0.105689	0.046828	0.004933	0.090853	0.277296	Deciduous	0.014105	Deciduous	0.008711	0.059231	0.239837	0.200356	0.161456	0.107658	0.111189	0.041971	0.006576
-150.6165435130	60.0179839565	Alpine	0.00927	0.062348	0.262308	0.172145	0.139422	0.115017	0.109124	0.042424	0.005298	0.082644	0.262308	Deciduous	0.00927	Deciduous	0.006734	0.019099	0.035602	0.018452	0.031317	0.010486	0.019327	0.009064	0.001793	0.022449	0.011812	0.060637	0.26984	0.168846	0.123213	0.121972	0.099489	0.044366	0.004971	0.094854	0.26984	Deciduous	0.011812	Deciduous	0.006728	0.064059	0.254776	0.175443	0.15563	0.108063	0.11876	0.040481	0.005626
-150.6156266690	60.0269140673	Alpine	0.005837	0.113172	0.251829	0.166113	0.093764	0.121256	0.119665	0.043913	0.002211	0.08224	0.251829	Deciduous	0.005837	Deciduous	0.005148	0.026376	0.046457	0.041602	0.016632	0.018629	0.013235	0.010332	0.001217	0.012459	0.008458	0.109535	0.281249	0.142314	0.090204	0.125561	0.113193	0.042475	0.001987	0.085023	0.281249	Deciduous	0.008458	Deciduous	0.003215	0.116809	0.222409	0.189911	0.097324	0.11695	0.126138	0.045352	0.002434
-150.5925431010	60.2501586302	Alpine	0.008126	0.072066	0.250552	0.181092	0.134263	0.112652	0.113555	0.040835	0.004084	0.082775	0.250552	Deciduous	0.008126	Deciduous	0.006059	0.019921	0.022457	0.014757	0.019616	0.011137	0.025571	0.00747	0.001473	0.014139	0.010648	0.071871	0.243537	0.182597	0.133308	0.119636	0.101344	0.042734	0.004453	0.089871	0.243537	Deciduous	0.010648	Deciduous	0.005604	0.072261	0.257567	0.179587	0.135218	0.105667	0.125766	0.038936	0.003715
-150.5916132120	60.2590881089	Alpine	0.008128	0.07212	0.25075	0.181212	0.133163	0.11321	0.113646	0.040857	0.004086	0.082827	0.25075	Deciduous	0.008128	Deciduous	0.006057	0.019942	0.022816	0.014669	0.02158	0.011439	0.02564	0.007437	0.001471	0.014108	0.010648	0.071871	0.243537	0.182597	0.133308	0.119636	0.101344	0.042734	0.004453	0.089871	0.243537	Deciduous	0.010648	Deciduous	0.005608	0.07237	0.257964	0.179826	0.133017	0.106784	0.125947	0.038981	0.003719
-150.6636443510	59.3744840801	Alpine	0.014892	0.028851	0.135705	0.265237	0.222839	0.075399	0.175325	0.030574	0.01016	0.041017	0.265237	Herbaceous	0.014892	Herbaceous	0.00188	0.005051	0.049753	0.019579	0.054269	0.007144	0.018778	0.006883	0.002133	0.009895	0.01588	0.029159	0.11221	0.262884	0.244489	0.074612	0.172632	0.0322	0.010819	0.045114	0.262884	Herbaceous	0.01588	Herbaceous	0.013903	0.028542	0.1592	0.26759	0.20119	0.076187	0.178019	0.028948	0.0095
-150.6574268930	59.4370104729	Alpine	0.016995	0.024935	0.12582	0.230528	0.265315	0.071597	0.188748	0.027855	0.012566	0.035641	0.265315	Mixed Conifer	0.016995	Mixed Conifer	0.005273	0.004551	0.031889	0.041221	0.058156	0.008115	0.027162	0.007984	0.00319	0.005252	0.019611	0.025774	0.112437	0.206035	0.29799	0.071054	0.184558	0.029511	0.014346	0.038684	0.29799	Mixed Conifer	0.019611	Mixed Conifer	0.014379	0.024096	0.139202	0.255022	0.23264	0.072141	0.192938	0.026199	0.010786
-150.6511862380	59.4995348908	Alpine	0.017302	0.025683	0.119396	0.235456	0.263958	0.067156	0.196488	0.028646	0.011083	0.03483	0.263958	Mixed Conifer	0.017302	Mixed Conifer	0.006814	0.00796	0.043332	0.03066	0.072244	0.006885	0.02961	0.005561	0.003234	0.008288	0.021664	0.020459	0.088341	0.224222	0.321258	0.06147	0.184492	0.030694	0.012605	0.034794	0.321258	Mixed Conifer	0.021664	Mixed Conifer	0.01294	0.030907	0.150451	0.246691	0.206658	0.072842	0.208485	0.026599	0.00956
-150.6404336300	59.6067152074	Alpine	0.03587	0.014643	0.030043	0.193635	0.284373	0.070353	0.287225	0.033884	0.028516	0.021459	0.287225	Mountain Hemlock	0.03587	Mountain Hemlock	0.020649	0.009828	0.037331	0.059718	0.044911	0.017214	0.047058	0.024188	0.028257	0.010015	0.050898	0.008581	0.019471	0.157289	0.290223	0.066746	0.28899	0.048251	0.045076	0.024474	0.290223	Mixed Conifer	0.050898	Mixed Conifer	0.020841	0.020705	0.040615	0.229981	0.278523	0.073961	0.285459	0.019516	0.011956
-150.6395344640	59.6156466582	Alpine	0.051081	0.00991	0.023624	0.20971	0.283282	0.072289	0.24649	0.045822	0.040657	0.017136	0.283282	Mixed Conifer	0.051081	Mixed Conifer	0.032999	0.006829	0.023306	0.040836	0.042106	0.023808	0.090847	0.037259	0.04748	0.008134	0.073991	0.006405	0.015922	0.206467	0.280812	0.058022	0.208883	0.066485	0.069689	0.013325	0.280812	Mixed Conifer	0.073991	Mixed Conifer	0.028171	0.013414	0.031326	0.212952	0.285752	0.086556	0.284096	0.02516	0.011625
-150.6377346890	59.6335094510	Alpine	0.046356	0.011249	0.021757	0.218329	0.253404	0.070676	0.283532	0.043467	0.034284	0.016946	0.283532	Mountain Hemlock	0.046356	Mountain Hemlock	0.020353	0.00877	0.021678	0.024611	0.023565	0.020802	0.061422	0.025959	0.035707	0.006514	0.060225	0.007743	0.012642	0.197297	0.257187	0.059476	0.27297	0.05911	0.056849	0.016502	0.27297	Mountain Hemlock	0.060225	Mountain Hemlock	0.032487	0.014754	0.030872	0.239362	0.249621	0.081876	0.294095	0.027824	0.011719
-150.6368340790	59.6424407934	Alpine	0.040934	0.012669	0.030735	0.198619	0.272365	0.07208	0.286434	0.038081	0.027762	0.020322	0.286434	Mountain Hemlock	0.040934	Mountain Hemlock	0.016525	0.008274	0.029773	0.042188	0.05724	0.024557	0.042778	0.02144	0.023314	0.007256	0.049721	0.007973	0.028882	0.179554	0.281124	0.063716	0.273972	0.050785	0.043464	0.02081	0.281124	Mixed Conifer	0.049721	Mixed Conifer	0.032147	0.017364	0.032588	0.217683	0.263607	0.080443	0.298895	0.025378	0.01206
-150.6314202800	59.6960281040	Alpine	0.084925	0.006005	0.012766	0.197956	0.319513	0.041873	0.19064	0.056083	0.083809	0.00643	0.319513	Mixed Conifer	0.084925	Mixed Conifer	0.037977	0.008815	0.015002	0.034889	0.038533	0.033774	0.090172	0.027285	0.084698	0.007676	0.10335	0.001726	0.010308	0.20192	0.300349	0.025873	0.142988	0.07536	0.136556	0.001571	0.300349	Mixed Conifer	0.10335	Alpine	0.066499	0.010284	0.015225	0.193992	0.338677	0.057874	0.238292	0.036806	0.031061
-150.6305162870	59.7049592004	Alpine	0.061203	0.005391	0.01568	0.176751	0.317272	0.050332	0.241227	0.061545	0.056991	0.013608	0.317272	Mixed Conifer	0.061203	Mixed Conifer	0.026247	0.007259	0.017501	0.043089	0.0237	0.032227	0.053803	0.032431	0.046843	0.009587	0.068726	0.00189	0.019096	0.153651	0.317779	0.039366	0.218595	0.084898	0.082679	0.01332	0.317779	Mixed Conifer	0.068726	Mixed Conifer	0.05368	0.008892	0.012264	0.199852	0.316765	0.061298	0.263859	0.038191	0.031302
-150.6296118080	59.7138902625	Alpine	0.067398	0.006039	0.014384	0.179258	0.320143	0.051887	0.2341	0.049942	0.063309	0.013541	0.320143	Mixed Conifer	0.067398	Mixed Conifer	0.033578	0.00666	0.018425	0.056656	0.037863	0.030903	0.040014	0.026186	0.050968	0.00944	0.079442	0.003304	0.020019	0.14494	0.303189	0.042633	0.227919	0.070655	0.094819	0.013081	0.303189	Mixed Conifer	0.079442	Mixed Conifer	0.055353	0.008774	0.008749	0.213577	0.337097	0.061142	0.24028	0.029228	0.031799
-150.6287068450	59.7228212904	Alpine	0.062832	0.00527	0.008418	0.185557	0.322847	0.052299	0.224614	0.06726	0.052403	0.0185	0.322847	Mixed Conifer	0.062832	Mixed Conifer	0.028951	0.006971	0.010637	0.056699	0.040965	0.030032	0.047544	0.042152	0.03569	0.008324	0.078256	0.001856	0.011228	0.171118	0.319635	0.042294	0.185543	0.096252	0.075057	0.018761	0.319635	Mixed Conifer	0.078256	Mixed Conifer	0.047409	0.008685	0.005609	0.199995	0.32606	0.062303	0.263684	0.038268	0.029748
-150.6278013950	59.7317522844	Alpine	0.070613	0.005484	0.007882	0.212148	0.334046	0.061486	0.168914	0.06445	0.060481	0.014497	0.334046	Mixed Conifer	0.070613	Mixed Conifer	0.04907	0.00614	0.004218	0.053695	0.042976	0.03059	0.0386	0.047313	0.044123	0.013741	0.098609	0.003491	0.005852	0.18791	0.318627	0.043985	0.152674	0.089994	0.092434	0.006424	0.318627	Mixed Conifer	0.098609	Mixed Conifer	0.042616	0.007477	0.009912	0.236385	0.349466	0.078987	0.185153	0.038906	0.028528
-150.6250821300	59.7585450648	Alpine	0.045867	0.014616	0.039036	0.152967	0.392914	0.063458	0.169094	0.054898	0.047995	0.019155	0.392914	Mixed Conifer	0.045867	Mixed Conifer	0.035902	0.012205	0.05462	0.04105	0.072576	0.036306	0.056208	0.051168	0.038769	0.012313	0.064287	0.009147	0.014101	0.138614	0.418178	0.04338	0.142906	0.086439	0.070893	0.012055	0.418178	Mixed Conifer	0.064287	Mixed Conifer	0.027448	0.020085	0.063971	0.16732	0.36765	0.083535	0.195282	0.023356	0.025097
-150.6232668500	59.7764067525	Alpine	0.033008	0.02551	0.066592	0.169475	0.28195	0.097668	0.178701	0.070286	0.03054	0.046268	0.28195	Mixed Conifer	0.033008	Mixed Conifer	0.023362	0.004748	0.061735	0.088873	0.100926	0.025318	0.060655	0.059529	0.017169	0.018459	0.048237	0.025892	0.055165	0.126909	0.253617	0.080026	0.208705	0.113704	0.03666	0.051085	0.253617	Mixed Conifer	0.048237	Mixed Conifer	0.01778	0.025129	0.078019	0.212042	0.310283	0.11531	0.148697	0.026869	0.024421
-150.6178092860	59.8299910365	Alpine	0.064342	0.00713	0.017432	0.176288	0.346154	0.057121	0.191674	0.068568	0.056314	0.014976	0.346154	Mixed Conifer	0.064342	Mixed Conifer	0.039827	0.009451	0.015502	0.068355	0.057979	0.027877	0.017704	0.043938	0.027327	0.014878	0.082778	0.003145	0.018202	0.138388	0.340356	0.040071	0.196069	0.098131	0.074377	0.008482	0.340356	Mixed Conifer	0.082778	Mixed Conifer	0.045906	0.011116	0.016662	0.214188	0.351952	0.074171	0.187279	0.039005	0.038251
-150.6168979780	59.8389216391	Alpine	0.086938	0.005694	0.019451	0.191097	0.33217	0.060073	0.131468	0.058867	0.095435	0.018807	0.33217	Mixed Conifer	0.086938	Mixed Conifer	0.083347	0.007707	0.012897	0.054641	0.08976	0.037519	0.063204	0.045261	0.080716	0.013659	0.129467	0.001807	0.017023	0.188263	0.287254	0.035647	0.089048	0.087071	0.151759	0.012661	0.287254	Mixed Conifer	0.129467	Alpine	0.04441	0.00958	0.021879	0.193931	0.377086	0.0845	0.173888	0.030662	0.039111
-150.6159861790	59.8478522104	Alpine	0.086938	0.005694	0.019451	0.191097	0.33217	0.060073	0.131468	0.058867	0.095435	0.018807	0.33217	Mixed Conifer	0.086938	Mixed Conifer	0.083347	0.007707	0.012897	0.054641	0.08976	0.037519	0.063204	0.045261	0.080716	0.013659	0.129467	0.001807	0.017023	0.188263	0.287254	0.035647	0.089048	0.087071	0.151759	0.012661	0.287254	Mixed Conifer	0.129467	Alpine	0.04441	0.00958	0.021879	0.193931	0.377086	0.0845	0.173888	0.030662	0.039111
-150.6150738890	59.8567827506	Alpine	0.080493	0.009454	0.020274	0.179731	0.3423	0.076142	0.118886	0.048582	0.089962	0.034179	0.3423	Mixed Conifer	0.080493	Mixed Conifer	0.093924	0.005534	0.007345	0.064079	0.110078	0.048264	0.040223	0.02945	0.113219	0.018307	0.132033	0.007559	0.022444	0.157906	0.305209	0.050077	0.085575	0.055193	0.151408	0.032596	0.305209	Mixed Conifer	0.132033	Alpine	0.028954	0.011348	0.018103	0.201555	0.379391	0.102206	0.152196	0.041971	0.028515
-150.6141611070	59.8657132598	Alpine	0.074377	0.009839	0.017391	0.19377	0.317781	0.066193	0.111514	0.05293	0.120189	0.036017	0.317781	Mixed Conifer	0.074377	Mixed Conifer	0.079397	0.005795	0.01442	0.054925	0.173354	0.04586	0.042657	0.025089	0.170337	0.024174	0.120387	0.00604	0.015495	0.185138	0.248645	0.036263	0.079592	0.065564	0.211357	0.031519	0.248645	Mixed Conifer	0.120387	Alpine	0.028367	0.013638	0.019286	0.202401	0.386917	0.096123	0.143436	0.040295	0.029021
-150.6132478330	59.8746437384	Alpine	0.103695	0.008504	0.011019	0.175007	0.30848	0.063784	0.088621	0.059852	0.156258	0.02478	0.30848	Mixed Conifer	0.103695	Alpine	0.098719	0.009426	0.012425	0.076612	0.163265	0.03972	0.067181	0.029314	0.202048	0.024582	0.167338	0.005525	0.008111	0.14492	0.256483	0.034683	0.034543	0.070949	0.26846	0.008987	0.26846	Snow or Ice	0.167338	Alpine	0.040051	0.011482	0.013927	0.205094	0.360476	0.092886	0.142699	0.048754	0.044056
-150.6123340670	59.8835741865	Alpine	0.071615	0.00976	0.037075	0.192924	0.335298	0.076717	0.100676	0.055606	0.093449	0.02688	0.335298	Mixed Conifer	0.071615	Mixed Conifer	0.082472	0.008293	0.074137	0.0599	0.156678	0.04328	0.039813	0.028474	0.143262	0.019111	0.11667	0.003775	0	0.18184	0.329138	0.046429	0.069324	0.071078	0.161948	0.019798	0.329138	Mixed Conifer	0.11667	Alpine	0.02656	0.015745	0.07415	0.204009	0.341458	0.107005	0.132028	0.040134	0.02495
-150.6095898100	59.9103653500	Alpine	0.054298	0.019165	0.068676	0.214547	0.26208	0.088836	0.125488	0.077527	0.034803	0.05458	0.26208	Mixed Conifer	0.054298	Mixed Conifer	0.069088	0.007386	0.074933	0.077319	0.062202	0.037627	0.028375	0.019106	0.042372	0.027632	0.090586	0.022813	0.019803	0.196908	0.277269	0.065724	0.115439	0.092297	0.055364	0.063797	0.277269	Mixed Conifer	0.090586	Mixed Conifer	0.018009	0.015517	0.117549	0.232186	0.246892	0.111949	0.135537	0.062757	0.014242
-150.6086740710	59.9192956782	Alpine	0.060572	0.014246	0.045672	0.221825	0.28265	0.086308	0.113683	0.071979	0.055784	0.047282	0.28265	Mixed Conifer	0.060572	Mixed Conifer	0.077456	0.007481	0.065001	0.095596	0.069604	0.042147	0.038517	0.018489	0.08741	0.019835	0.099411	0.017729	0.009748	0.178873	0.308344	0.062538	0.090357	0.085923	0.096713	0.050364	0.308344	Mixed Conifer	0.099411	Mixed Conifer	0.021733	0.010763	0.081595	0.264778	0.256956	0.110078	0.137008	0.058035	0.014854
-150.6077578370	59.9282259769	Alpine	0.027006	0.037068	0.161018	0.194514	0.1996	0.093208	0.14402	0.06843	0.015214	0.059922	0.1996	Mixed Conifer	0.027006	Mixed Conifer	0.023698	0.026253	0.079847	0.067366	0.041955	0.026318	0.060497	0.01706	0.011076	0.022148	0.038266	0.055197	0.107535	0.181376	0.204418	0.084208	0.156876	0.081526	0.019936	0.070661	0.204418	Mixed Conifer	0.038266	Mixed Conifer	0.015747	0.018938	0.2145	0.207652	0.194782	0.102207	0.131164	0.055335	0.010493
-150.6059238840	59.9460864869	Alpine	0.014211	0.033429	0.221844	0.209263	0.150521	0.100368	0.138341	0.053113	0.009165	0.069744	0.221844	Deciduous	0.014211	Deciduous	0.009999	0.009265	0.052015	0.041291	0.024501	0.024162	0.051621	0.010637	0.006514	0.007747	0.021424	0.034294	0.201681	0.193683	0.148826	0.112457	0.153461	0.047571	0.011797	0.074806	0.201681	Deciduous	0.021424	Deciduous	0.006999	0.032564	0.242007	0.224844	0.152216	0.088279	0.123221	0.058655	0.006533
-150.6050061650	59.9550166984	Alpine	0.021015	0.027558	0.172495	0.220688	0.188394	0.088298	0.141123	0.059543	0.011369	0.069518	0.220688	Herbaceous	0.021015	Herbaceous	0.012328	0.010208	0.051289	0.045468	0.043467	0.025364	0.084685	0.007422	0.008161	0.018967	0.028489	0.031561	0.146873	0.206127	0.180697	0.083429	0.165963	0.061006	0.014211	0.081645	0.206127	Herbaceous	0.028489	Herbaceous	0.013541	0.023554	0.198117	0.235248	0.196091	0.093167	0.116284	0.058079	0.008527
-150.6031692370	59.9728770359	Alpine	0.013197	0.040423	0.22052	0.19276	0.164471	0.106624	0.125517	0.050671	0.008079	0.07774	0.22052	Deciduous	0.013197	Deciduous	0.007925	0.01307	0.034893	0.029247	0.043064	0.0094	0.046123	0.006435	0.002853	0.019359	0.017807	0.041961	0.220168	0.174304	0.14714	0.105515	0.140087	0.054316	0.007159	0.091544	0.220168	Deciduous	0.017807	Deciduous	0.008586	0.038884	0.220873	0.211216	0.181801	0.107734	0.110946	0.047025	0.008999
-150.6022500280	59.9818071622	Alpine	0.008166	0.060896	0.267463	0.167638	0.138264	0.112107	0.115875	0.04051	0.005	0.08408	0.267463	Deciduous	0.008166	Deciduous	0.007252	0.019543	0.041646	0.017965	0.02546	0.014331	0.024326	0.007908	0.001278	0.016682	0.011115	0.05767	0.281085	0.163927	0.122967	0.122872	0.099978	0.040202	0.004914	0.095271	0.281085	Deciduous	0.011115	Deciduous	0.005216	0.064123	0.253841	0.17135	0.153562	0.101342	0.131773	0.040818	0.005087
-150.6013303230	59.9907372605	Alpine	0.012529	0.047852	0.227804	0.188041	0.160235	0.105888	0.121886	0.046507	0.007101	0.082157	0.227804	Deciduous	0.012529	Deciduous	0.005502	0.010321	0.032618	0.024895	0.038285	0.008269	0.042797	0.005595	0.003237	0.020094	0.015501	0.045102	0.218232	0.172098	0.157154	0.106633	0.133731	0.048049	0.007135	0.096365	0.218232	Deciduous	0.015501	Deciduous	0.009558	0.050601	0.237376	0.203984	0.163316	0.105143	0.11004	0.044966	0.007067
-150.6004101190	59.9996673309	Alpine	0.010629	0.050295	0.252146	0.176815	0.152086	0.113163	0.115243	0.043329	0.00553	0.080764	0.252146	Deciduous	0.010629	Deciduous	0.004024	0.017163	0.034321	0.014297	0.034763	0.010633	0.017168	0.00784	0.001247	0.021204	0.010566	0.048481	0.247779	0.167456	0.142823	0.121411	0.117153	0.046796	0.00589	0.091645	0.247779	Deciduous	0.010566	Deciduous	0.010692	0.052109	0.256512	0.186175	0.161348	0.104916	0.113332	0.039863	0.00517
-150.5994894180	60.0085973737	Alpine	0.011408	0.056073	0.258567	0.181309	0.145474	0.111642	0.108439	0.044399	0.005755	0.076933	0.258567	Deciduous	0.011408	Deciduous	0.007913	0.0148	0.045098	0.026206	0.034068	0.012092	0.019202	0.007451	0.001294	0.020137	0.014105	0.052915	0.277296	0.162262	0.129492	0.115626	0.105689	0.046828	0.004933	0.090853	0.277296	Deciduous	0.014105	Deciduous	0.008711	0.059231	0.239837	0.200356	0.161456	0.107658	0.111189	0.041971	0.006576
-150.5985682180	60.0175273892	Alpine	0.01143	0.066755	0.264303	0.165704	0.137363	0.119812	0.108137	0.042562	0.005308	0.078627	0.264303	Deciduous	0.01143	Deciduous	0.00657	0.014643	0.027798	0.021652	0.022927	0.014189	0.016847	0.01272	0.000719	0.024512	0.013222	0.066518	0.262072	0.148653	0.12995	0.129116	0.106315	0.047331	0.00502	0.091803	0.262072	Deciduous	0.013222	Deciduous	0.009637	0.066991	0.266535	0.182755	0.144775	0.110508	0.109959	0.037792	0.005597
-150.5967243210	60.0353873386	Alpine	0.004514	0.099576	0.259074	0.160707	0.10497	0.122398	0.113506	0.04308	0.002672	0.089503	0.259074	Deciduous	0.004514	Deciduous	0.005039	0.013948	0.043187	0.039512	0.025827	0.012168	0.01433	0.008647	0.001045	0.014233	0.007498	0.095728	0.282431	0.140786	0.098881	0.125441	0.108103	0.042543	0.002466	0.096124	0.282431	Deciduous	0.007498	Deciduous	0.001531	0.103424	0.235717	0.180628	0.111058	0.119355	0.118909	0.043617	0.002878
-150.5930305290	60.0711069178	Alpine	0.004908	0.13369	0.251608	0.187848	0.077219	0.121306	0.112594	0.03903	0.001443	0.070353	0.251608	Deciduous	0.004908	Deciduous	0.004211	0.011004	0.035875	0.028357	0.016364	0.009331	0.019286	0.00343	0.001283	0.004966	0.007297	0.130943	0.269511	0.179705	0.070984	0.126068	0.103826	0.038958	0.000977	0.071731	0.269511	Deciduous	0.007297	Deciduous	0.00252	0.136436	0.233704	0.195991	0.083455	0.116544	0.121363	0.039102	0.001909
-150.5800389300	60.1961222620	Alpine	0.00738	0.057752	0.263624	0.189404	0.13798	0.099687	0.119128	0.042713	0.005157	0.077175	0.263624	Deciduous	0.00738	Deciduous	0.00783	0.018281	0.026025	0.026099	0.028728	0.006539	0.022476	0.006256	0.001496	0.01103	0.011287	0.053369	0.268769	0.188683	0.133529	0.099746	0.114975	0.043639	0.005268	0.080735	0.268769	Deciduous	0.011287	Deciduous	0.003473	0.062134	0.258479	0.190126	0.142431	0.099628	0.123282	0.041786	0.005047
-150.5772421260	60.2229106575	Alpine	0.007332	0.065672	0.260283	0.184032	0.135179	0.102738	0.114052	0.04079	0.004522	0.0854	0.260283	Deciduous	0.007332	Deciduous	0.006418	0.015978	0.027582	0.013534	0.024694	0.00933	0.023508	0.007597	0.001173	0.013308	0.010072	0.06491	0.266589	0.177342	0.13317	0.10705	0.099783	0.041843	0.004896	0.094346	0.266589	Deciduous	0.010072	Deciduous	0.004593	0.066433	0.253976	0.190722	0.137188	0.098427	0.128322	0.039738	0.004148
-150.5744407480	60.2496988513	Alpine	0.008211	0.074091	0.238276	0.180698	0.135802	0.113521	0.117914	0.041624	0.004125	0.085738	0.238276	Deciduous	0.008211	Deciduous	0.005881	0.018657	0.023763	0.021612	0.024479	0.01131	0.030912	0.007517	0.001481	0.016313	0.010789	0.074843	0.223534	0.186885	0.138428	0.116562	0.106708	0.043247	0.004506	0.094498	0.223534	Deciduous	0.010789	Deciduous	0.005633	0.07334	0.253019	0.174511	0.133176	0.110481	0.129119	0.040001	0.003743
-150.5725706160	60.2675575380	Alpine	0.007193	0.091688	0.236013	0.171329	0.123582	0.113066	0.124764	0.040895	0.003916	0.087555	0.236013	Deciduous	0.007193	Deciduous	0.005818	0.021973	0.03321	0.018776	0.014819	0.009892	0.021084	0.008824	0.001307	0.015139	0.010243	0.09678	0.232287	0.167957	0.127012	0.115852	0.10758	0.040183	0.00455	0.097555	0.232287	Deciduous	0.010243	Deciduous	0.004142	0.086595	0.239738	0.174701	0.120152	0.110279	0.141948	0.041606	0.003282
-150.6460122690	59.3740337665	Alpine	0.015915	0.02803	0.13062	0.26325	0.222504	0.075072	0.183091	0.029672	0.010899	0.040947	0.26325	Herbaceous	0.015915	Herbaceous	0.004259	0.003911	0.056875	0.024937	0.06628	0.005677	0.021571	0.00594	0.003961	0.011159	0.017524	0.029001	0.102534	0.255924	0.251019	0.074957	0.18049	0.031125	0.012336	0.045091	0.255924	Herbaceous	0.017524	Herbaceous	0.014306	0.027059	0.158706	0.270576	0.19399	0.075186	0.185691	0.028219	0.009462
[truncated: 22,746 more rows]
[truncated: 5 more columns]
