# Supplementary material for: Using climate envelope models to identify potential ecological trajectories on the Kenai Peninsula, Alaska
Source: PLoS One. 2018 Dec 26;13(12):e0208883. doi: 10.1371/journal.pone.0208883 (PMC6306222; doi:10.1371/journal.pone.0208883)
Supplement: S4 Table — Table of cell locations on the Kenai Peninsula, Alaska with forecast vegetation community based on 2080 climate conditions using 3 GCMs and 2 RCPs. (CSV) [file pone.0208883.s004.csv]

Long_NAD83	Lat_NAD83	Landsat	Baseline	Ensm_rpc45_2080	Ensm_rpc85_2080	GFDL_rcp45_2080	GFDL_rcp85_2080	INM_rcp45_2080	INM_rcp85_2080	Model Agreement
-150.4180116150	61.0156251915	Mixed Forest	Mixed Forest	Deciduous	Black Spruce	Black Spruce	Deciduous	Deciduous	Herbaceous	3
-150.3994787130	61.0151419451	Mixed Forest	Deciduous	Black Spruce	Black Spruce	Black Spruce	Deciduous	Deciduous	Herbaceous	3
-148.7526331270	60.9621700753	Herbaceous	Herbaceous	Mixed Conifer	Mountain Hemlock	Mixed Conifer	Mountain Hemlock	Mountain Hemlock	Mixed Conifer	3
-148.6972225960	60.9600418088	Alpine	Alpine	Mixed Conifer	Mountain Hemlock	Mixed Conifer	Mountain Hemlock	Snow or Ice	Mixed Conifer	3
-150.4560690890	61.0076561824	Mixed Forest	Mixed Forest	Black Spruce	Black Spruce	Black Spruce	Deciduous	Deciduous	Herbaceous	3
-150.4375402290	61.0071780527	Mixed Forest	Mixed Forest	Black Spruce	Black Spruce	Black Spruce	Deciduous	Deciduous	Herbaceous	3
-150.4190119240	61.0066974321	Mixed Forest	Mixed Forest	Black Spruce	Black Spruce	Black Spruce	Deciduous	Deciduous	Herbaceous	3
-150.4004841770	61.0062143208	Mixed Forest	Mixed Forest	Black Spruce	Black Spruce	Black Spruce	Deciduous	Deciduous	Herbaceous	3
-148.6987000320	60.9511295490	Snow or Ice	Shrub	Mixed Conifer	Mountain Hemlock	Mixed Conifer	Mountain Hemlock	Snow or Ice	Mixed Conifer	3
-148.6248512460	60.9482579616	Snow or Ice	Snow or Ice	Mixed Conifer	Mountain Hemlock	Mountain Hemlock	Mixed Conifer	Snow or Ice	Mixed Conifer	3
-150.5126329530	61.0001471981	Mixed Forest	Mixed Forest	Deciduous	Black Spruce	Black Spruce	Deciduous	Deciduous	Herbaceous	3
-150.4755827920	60.9992036576	Mixed Forest	Black Spruce	Black Spruce	Black Spruce	Black Spruce	Deciduous	Deciduous	Herbaceous	3
-150.4385348260	60.9982501556	Mixed Forest	Mixed Forest	Black Spruce	Black Spruce	Black Spruce	Deciduous	Deciduous	Herbaceous	3
-150.4200116740	60.9977696692	Mixed Forest	Herbaceous	Black Spruce	Black Spruce	Black Spruce	Deciduous	Deciduous	Herbaceous	3
-150.5321271360	60.9916866712	Mixed Forest	Mixed Forest	Black Spruce	Black Spruce	Deciduous	Deciduous	Deciduous	Herbaceous	3
-150.5136063910	60.9912187675	Mixed Forest	Mixed Forest	Black Spruce	Black Spruce	Deciduous	Deciduous	Deciduous	Herbaceous	3
-150.4950861900	60.9907483739	Mixed Forest	Mixed Forest	Black Spruce	Black Spruce	Deciduous	Deciduous	Deciduous	Herbaceous	3
-150.4765665330	60.9902754905	Mixed Forest	Mixed Forest	Deciduous	Black Spruce	Black Spruce	Deciduous	Deciduous	Herbaceous	3
-150.4024934220	60.9883590610	Mixed Forest	Mixed Forest	Black Spruce	Black Spruce	Black Spruce	Deciduous	Deciduous	Herbaceous	3
-150.5701276880	60.9836861844	Mixed Forest	Mixed Forest	Herbaceous	Black Spruce	Black Spruce	Deciduous	Deciduous	Herbaceous	2
-150.5516110170	60.9832233901	Mixed Forest	Mixed Forest	Black Spruce	Black Spruce	Black Spruce	Deciduous	Deciduous	Herbaceous	3
-150.5330948820	60.9827581064	Mixed Forest	Mixed Forest	Black Spruce	Black Spruce	Black Spruce	Deciduous	Deciduous	Herbaceous	3
-150.4775497270	60.9813473197	Mixed Forest	Mixed Forest	Deciduous	Black Spruce	Black Spruce	Deciduous	Deciduous	Herbaceous	3
-150.4405223580	60.9803943499	Mixed Forest	Mixed Forest	Black Spruce	Black Spruce	Herbaceous	Deciduous	Deciduous	Herbaceous	2
-150.4220095030	60.9799141318	Mixed Forest	Mixed Forest	Black Spruce	Black Spruce	Herbaceous	Deciduous	Deciduous	Black Spruce	3
-150.4034972050	60.9794314251	Mixed Forest	Mixed Forest	Black Spruce	Black Spruce	Herbaceous	Deciduous	Deciduous	Herbaceous	2
-150.3849854660	60.9789462297	Mixed Forest	Mixed Forest	Black Spruce	Black Spruce	Black Spruce	Deciduous	Deciduous	Herbaceous	3
-150.5895966570	60.9752175332	Shrub	Mixed Forest	Herbaceous	Black Spruce	Black Spruce	Deciduous	Deciduous	Herbaceous	2
-150.5710846000	60.9747573569	Shrub	Mixed Forest	Herbaceous	Black Spruce	Black Spruce	Deciduous	Deciduous	Herbaceous	2
-150.5525730760	60.9742946918	Mixed Forest	Mixed Forest	Black Spruce	Black Spruce	Black Spruce	Deciduous	Deciduous	Herbaceous	3
-150.4970417340	60.9728917643	Mixed Forest	Mixed Forest	Black Spruce	Black Spruce	Deciduous	Deciduous	Deciduous	Herbaceous	3
-150.4600235570	60.9719440370	Mixed Forest	Mixed Forest	Black Spruce	Black Spruce	Deciduous	Deciduous	Deciduous	Black Spruce	3
-150.4415152940	60.9714664410	Mixed Forest	Black Spruce	Deciduous	Black Spruce	Herbaceous	Deciduous	Deciduous	Black Spruce	3
-150.4045004280	60.9705037848		Mixed Forest	Black Spruce	Black Spruce	Herbaceous	Deciduous	Deciduous	Herbaceous	2
-150.3859938330	60.9700187248	Mixed Forest	Mixed Forest	Deciduous	Black Spruce	Herbaceous	Deciduous	Deciduous	Herbaceous	3
-150.5720409790	60.9658285256	Mixed Forest	Mixed Forest	Black Spruce	Deciduous	Black Spruce	Deciduous	Deciduous	Herbaceous	3
-150.5535346000	60.9653659896	Mixed Forest	Mixed Forest	Black Spruce	Herbaceous	Black Spruce	Deciduous	Deciduous	Herbaceous	2
-150.5350287570	60.9649009655	Mixed Forest	Mixed Forest	Black Spruce	Black Spruce	Black Spruce	Deciduous	Deciduous	Herbaceous	3
-150.5165234520	60.9644334534	Mixed Forest	Mixed Forest	Black Spruce	Black Spruce	Black Spruce	Deciduous	Deciduous	Herbaceous	3
-150.4240051060	60.9620585775	Mixed Forest	Mixed Forest	Deciduous	Deciduous	Black Spruce	Deciduous	Deciduous	Black Spruce	4
-149.7398246620	60.9425528412	Shrub	Shrub	Black Spruce	Herbaceous	Deciduous	Herbaceous	Mountain Hemlock	Deciduous	2
-149.7028664110	60.9414015913	Shrub	Shrub	Black Spruce	Herbaceous	Deciduous	Deciduous	Mountain Hemlock	Herbaceous	2
-150.6655109410	60.9591744112	Mixed Forest	Black Spruce	Deciduous	Black Spruce	Black Spruce	Herbaceous	Deciduous	Herbaceous	2
-150.6285037200	60.9582719862	Mixed Forest	Mixed Forest	Black Spruce	Black Spruce	Black Spruce	Deciduous	Deciduous	Herbaceous	3
-150.5544955880	60.9564372833	Mixed Forest	Herbaceous	Herbaceous	Herbaceous	Black Spruce	Deciduous	Deciduous	Herbaceous	3
-150.5359948860	60.9559723889	Mixed Forest	Mixed Forest	Black Spruce	Black Spruce	Black Spruce	Deciduous	Deciduous	Herbaceous	3
-150.3325233060	60.9506944146	Mixed Forest	Mixed Forest	Black Spruce	Black Spruce	Black Spruce	Deciduous	Deciduous	Herbaceous	3
-149.7225370750	60.9330562676	Alpine	Alpine	Black Spruce	Herbaceous	Black Spruce	Deciduous	Mountain Hemlock	Herbaceous	2
-149.6855903910	60.9319003745	Alpine	Alpine	Black Spruce	Herbaceous	Deciduous	Deciduous	Mountain Hemlock	Herbaceous	2
-150.6479418230	60.9497950944	Mixed Forest	Mixed Forest	Black Spruce	Black Spruce	Black Spruce	Herbaceous	Deciduous	Herbaceous	3
-150.4075067460	60.9437208358	Mixed Forest	Mixed Forest	Black Spruce	Deciduous	Black Spruce	Deciduous	Deciduous	Herbaceous	3
-150.5933984140	60.9395016701	Mixed Forest	Mixed Forest	Black Spruce	Deciduous	Black Spruce	Deciduous	Deciduous	Herbaceous	3
-150.5749069200	60.9390420069	Mixed Forest	Black Spruce	Black Spruce	Deciduous	Black Spruce	Deciduous	Deciduous	Herbaceous	3
-150.6128344180	60.9310297431	Mixed Forest	Mixed Forest	Black Spruce	Herbaceous	Black Spruce	Deciduous	Deciduous	Herbaceous	2
-149.3017399950	60.8924093470	White or Lutz or Sitka Spruce	White or Lutz or Sitka Spruce	Mixed Conifer	Herbaceous	Mountain Hemlock	Herbaceous	Deciduous	Mixed Conifer	2
-150.7061944780	60.9243479699		Deciduous	Black Spruce	Herbaceous	Black Spruce	Deciduous	Deciduous	Herbaceous	2
-150.6137778750	60.9221006343	Shrub	Mixed Forest	Black Spruce	Herbaceous	Black Spruce	Deciduous	Deciduous	Herbaceous	2
-150.6516756350	60.9140776580	Mixed Forest	Herbaceous	Black Spruce	Herbaceous	Black Spruce	Deciduous	Deciduous	Herbaceous	2
-149.4149604780	60.8783178447	Mixed Conifer	Mixed Conifer	Mountain Hemlock	Herbaceous	Herbaceous	Herbaceous	Deciduous	Herbaceous	4
-148.7943204710	60.8202640759	Shrub	Shrub	Mixed Conifer	Mountain Hemlock	Mountain Hemlock	Herbaceous	Herbaceous	Mixed Conifer	2
-150.4533874910	60.8643311285	Mixed Forest	Mixed Forest	Deciduous	Deciduous	Deciduous	Deciduous	Black Spruce	Black Spruce	4
-148.8325378370	60.8127456857	Alpine	Alpine	Mixed Conifer	Mountain Hemlock	Mountain Hemlock	Herbaceous	Herbaceous	Mixed Conifer	2
-150.4553585010	60.8464751547	Mixed Forest	Mixed Forest	Deciduous	Deciduous	Deciduous	Deciduous	Black Spruce	Black Spruce	4
-150.4369225120	60.8459969372	Mixed Forest	Mixed Forest	Deciduous	Deciduous	Deciduous	Deciduous	Black Spruce	Black Spruce	4
-150.1788776730	60.8390417151	Mixed Forest	Mixed Forest	Black Spruce	Herbaceous	Deciduous	Deciduous	Deciduous	Black Spruce	3
-150.1799388350	60.8301157790	Mixed Forest	Mixed Forest	Black Spruce	Herbaceous	Deciduous	Deciduous	Deciduous	Black Spruce	3
-150.1809994090	60.8211898339	Mixed Forest	Mixed Forest	Black Spruce	Deciduous	Black Spruce	Deciduous	Deciduous	Black Spruce	3
-150.9374321310	60.8312449062	Mixed Forest	Mixed Forest	Deciduous	Deciduous	Deciduous	Deciduous	Black Spruce	Black Spruce	4
-150.5688464190	60.8225060457	Mixed Forest	Mixed Forest	Deciduous	Deciduous	Deciduous	Deciduous	Black Spruce	Black Spruce	4
-150.1452356410	60.8112314996	Mixed Forest	Mixed Forest	Deciduous	Herbaceous	Black Spruce	Deciduous	Deciduous	Black Spruce	3
-148.8396960450	60.7681770882	Shrub	Shrub	Mixed Conifer	Mountain Hemlock	Mountain Hemlock	Herbaceous	Herbaceous	Mixed Conifer	2
-149.7599100250	60.7908715975	Shrub	Shrub	Mountain Hemlock	Herbaceous	Mixed Conifer	Herbaceous	Deciduous	Mixed Conifer	2
-150.9207088370	60.8129692800	Mixed Forest	Mixed Forest	Deciduous	Deciduous	Deciduous	Deciduous	Black Spruce	Black Spruce	4
-150.5339239090	60.8037205522	Mixed Forest	Mixed Forest	Deciduous	Deciduous	Deciduous	Deciduous	Black Spruce	Black Spruce	4
-150.9768208340	60.8052698875	Mixed Forest	Mixed Forest	Deciduous	Deciduous	Deciduous	Deciduous	Black Spruce	Black Spruce	4
-150.6453420800	60.7975451620	Mixed Forest	Mixed Forest	Deciduous	Herbaceous	Deciduous	Deciduous	Black Spruce	Black Spruce	3
-151.0144900800	60.7971469596	Mixed Forest	Herbaceous	Deciduous	Deciduous	Deciduous	Deciduous	Black Spruce	Black Spruce	4
-150.9408311660	60.7955199651	Mixed Forest	Mixed Forest	Deciduous	Deciduous	Deciduous	Deciduous	Black Spruce	Herbaceous	4
-150.4254397080	60.7830219436	Mixed Forest	Mixed Forest	Deciduous	Deciduous	Deciduous	Deciduous	Black Spruce	Black Spruce	4
-150.8864557710	60.7853428099	Mixed Forest	Deciduous	Black Spruce	Deciduous	Deciduous	Deciduous	Black Spruce	Herbaceous	3
-150.5368071140	60.7769348430	Mixed Forest	Mixed Forest	Deciduous	Deciduous	Deciduous	Deciduous	Black Spruce	Black Spruce	4
-150.5184097060	60.7764675774	Mixed Forest	Mixed Forest	Deciduous	Deciduous	Deciduous	Deciduous	Black Spruce	Black Spruce	4
-150.5000128320	60.7759978386	Mixed Forest	Mixed Forest	Deciduous	Deciduous	Deciduous	Deciduous	Black Spruce	Black Spruce	4
-150.4632207000	60.7750509411	Mixed Forest	Mixed Forest	Deciduous	Deciduous	Deciduous	Deciduous	Black Spruce	Black Spruce	4
-150.4448254470	60.7745737828	Mixed Forest	Mixed Forest	Deciduous	Deciduous	Deciduous	Deciduous	Black Spruce	Black Spruce	4
-150.4264307410	60.7740941516	Mixed Forest	Mixed Forest	Deciduous	Deciduous	Deciduous	Deciduous	Black Spruce	Black Spruce	4
-150.0954225850	60.7650380478	Mixed Forest	Mixed Forest	Deciduous	Herbaceous	Herbaceous	Deciduous	Deciduous	Herbaceous	3
-150.7217191690	60.7725415972	Mixed Forest	Mixed Forest	Deciduous	Herbaceous	Deciduous	Deciduous	Black Spruce	Black Spruce	3
-150.4642010250	60.7661228750	Mixed Forest	Mixed Forest	Deciduous	Deciduous	Deciduous	Deciduous	Black Spruce	Black Spruce	4
-150.4458108520	60.7656458487	Mixed Forest	Mixed Forest	Deciduous	Deciduous	Deciduous	Deciduous	Black Spruce	Black Spruce	4
-150.4274212250	60.7651663502	Mixed Forest	Mixed Forest	Deciduous	Deciduous	Deciduous	Deciduous	Black Spruce	Black Spruce	4
-150.9985731680	60.7699491309	Mixed Forest	Deciduous	Deciduous	Deciduous	Deciduous	Deciduous	Black Spruce	Black Spruce	4
-150.6122808700	60.7609209651	Mixed Forest	Mixed Forest	Deciduous	Deciduous	Deciduous	Deciduous	Black Spruce	Black Spruce	4
-150.5571143700	60.7595421940	Mixed Forest	Mixed Forest	Deciduous	Deciduous	Deciduous	Deciduous	Black Spruce	Black Spruce	4
-150.4467957120	60.7567179050	Mixed Forest	Mixed Forest	Deciduous	Deciduous	Deciduous	Deciduous	Black Spruce	Black Spruce	4
-149.5099402260	60.7291215787	Alpine	Alpine	Mountain Hemlock	Herbaceous	Mixed Conifer	Herbaceous	Mountain Hemlock	Mixed Conifer	2
-151.1833759820	60.7649320522	Mixed Forest	Deciduous	Black Spruce	Deciduous	Deciduous	Deciduous	Deciduous	Black Spruce	4
-150.5396855310	60.7501490532	Mixed Forest	Mixed Forest	Deciduous	Deciduous	Deciduous	Deciduous	Black Spruce	Black Spruce	4
-150.5213033570	60.7496821753	Mixed Forest	Mixed Forest	Deciduous	Deciduous	Deciduous	Deciduous	Black Spruce	Black Spruce	4
-150.4845406130	60.7487410056	Mixed Forest	Mixed Forest	Deciduous	Deciduous	Deciduous	Deciduous	Black Spruce	Black Spruce	4
-150.4477800260	60.7477899515	Mixed Forest	Mixed Forest	Deciduous	Deciduous	Deciduous	Deciduous	Black Spruce	Black Spruce	4
-151.0186265160	60.7524883737	Mixed Forest	Mixed Forest	Deciduous	Deciduous	Deciduous	Deciduous	Black Spruce	Black Spruce	4
-150.9818470170	60.7516809479	Mixed Forest	Mixed Forest	Deciduous	Deciduous	Deciduous	Deciduous	Black Spruce	Herbaceous	4
-150.8163625230	60.7479251222	Mixed Forest	Deciduous	Black Spruce	Deciduous	Deciduous	Deciduous	Black Spruce	Herbaceous	3
-150.4120155270	60.7379013158	Mixed Forest	Black Spruce	Deciduous	Deciduous	Deciduous	Deciduous	Black Spruce	Black Spruce	4
-151.1849367550	60.7470666380	Mixed Forest	Deciduous	Black Spruce	Deciduous	Deciduous	Deciduous	Deciduous	Black Spruce	4
-150.9826830910	60.7427494314	Mixed Forest	Mixed Forest	Deciduous	Deciduous	Deciduous	Deciduous	Black Spruce	Herbaceous	4
-150.9642991150	60.7423421215	Mixed Forest	Mixed Forest	Deciduous	Deciduous	Deciduous	Deciduous	Black Spruce	Black Spruce	4
-150.7253508100	60.7368221402	Mixed Forest	Mixed Forest	Deciduous	Deciduous	Deciduous	Deciduous	Black Spruce	Black Spruce	4
-150.6885969080	60.7359358403	Mixed Forest	Herbaceous	Deciduous	Deciduous	Deciduous	Deciduous	Black Spruce	Herbaceous	4
-150.5783474690	60.7332176418	Mixed Forest	Mixed Forest	Deciduous	Deciduous	Deciduous	Deciduous	Black Spruce	Black Spruce	4
-151.2960284460	60.7403620047	Mixed Forest	Mixed Forest	Black Spruce	Deciduous	Deciduous	Deciduous	Deciduous	Black Spruce	4
-151.2224854480	60.7388865069	Mixed Forest	Mixed Forest	Black Spruce	Deciduous	Deciduous	Deciduous	Deciduous	Black Spruce	4
-151.0386581630	60.7350246678	Mixed Forest	Mixed Forest	Deciduous	Deciduous	Deciduous	Deciduous	Black Spruce	Herbaceous	4
-150.7813768590	60.7292028077	Mixed Forest	Black Spruce	Deciduous	Herbaceous	Deciduous	Deciduous	Black Spruce	Black Spruce	3
-150.7630032310	60.7287684269	Mixed Forest	Black Spruce	Deciduous	Herbaceous	Deciduous	Deciduous	Black Spruce	Herbaceous	3
-150.7262574650	60.7278922535	Mixed Forest	Mixed Forest	Deciduous	Deciduous	Deciduous	Deciduous	Black Spruce	Black Spruce	4
-150.5976632270	60.7247478333	Mixed Forest	Black Spruce	Deciduous	Deciduous	Deciduous	Deciduous	Black Spruce	Black Spruce	4
-151.0394780870	60.7260928013	Mixed Forest	Black Spruce	Deciduous	Deciduous	Deciduous	Deciduous	Black Spruce	Herbaceous	4
-150.9843538510	60.7248863736	Mixed Forest	Mixed Forest	Deciduous	Deciduous	Deciduous	Deciduous	Black Spruce	Black Spruce	4
-150.9476066670	60.7240697328	Mixed Forest	Mixed Forest	Deciduous	Deciduous	Deciduous	Deciduous	Black Spruce	Herbaceous	4
-150.7455311820	60.7194015578	Mixed Forest	Mixed Forest	Deciduous	Deciduous	Deciduous	Deciduous	Black Spruce	Black Spruce	4
-151.0402975570	60.7171609264	Mixed Forest	Mixed Forest	Deciduous	Deciduous	Deciduous	Deciduous	Black Spruce	Herbaceous	4
-151.0035577530	60.7163593340	Mixed Forest	Mixed Forest	Deciduous	Deciduous	Deciduous	Deciduous	Black Spruce	Herbaceous	4
-150.9117163230	60.7143121204	Mixed Forest	Mixed Forest	Deciduous	Deciduous	Deciduous	Deciduous	Black Spruce	Black Spruce	4
-150.8749830400	60.7134759439	Mixed Forest	Mixed Forest	Deciduous	Deciduous	Deciduous	Deciduous	Black Spruce	Black Spruce	4
-150.8015222390	60.7117739534	Mixed Forest	Mixed Forest	Deciduous	Herbaceous	Deciduous	Deciduous	Black Spruce	Black Spruce	3
-150.7280692690	60.7100324513	Mixed Forest	Black Spruce	Deciduous	Deciduous	Deciduous	Deciduous	Black Spruce	Black Spruce	4
-150.7097072720	60.7095909028	Mixed Forest	Deciduous	Deciduous	Deciduous	Deciduous	Deciduous	Black Spruce	Herbaceous	4
-151.3350172200	60.7142842677	Mixed Forest	Deciduous	Black Spruce	Deciduous	Deciduous	Deciduous	Deciduous	Black Spruce	4
-150.9125708200	60.7053810233	Mixed Forest	Mixed Forest	Deciduous	Deciduous	Deciduous	Deciduous	Black Spruce	Herbaceous	4
-150.9684979090	60.6976849738	Mixed Forest	Mixed Forest	Deciduous	Deciduous	Deciduous	Deciduous	Black Spruce	Herbaceous	4
-150.8216458840	60.6943421158	Mixed Forest	Mixed Forest	Deciduous	Deciduous	Deciduous	Deciduous	Black Spruce	Herbaceous	4
-150.8032915390	60.6939131506	Mixed Forest	Mixed Forest	Deciduous	Deciduous	Deciduous	Deciduous	Black Spruce	Herbaceous	4
-150.7849376820	60.6934817172	Mixed Forest	Mixed Forest	Deciduous	Herbaceous	Deciduous	Deciduous	Black Spruce	Herbaceous	3
-150.1612171830	60.6773451899	Mixed Forest	Black Spruce	Deciduous	Herbaceous	Herbaceous	Deciduous	Mountain Hemlock	Herbaceous	3
-151.3732165700	60.6971291629	Mixed Forest	Mixed Forest	Black Spruce	Deciduous	Deciduous	Deciduous	Deciduous	Black Spruce	4
-151.3548539310	60.6967743822	Mixed Forest	Mixed Forest	Black Spruce	Deciduous	Deciduous	Deciduous	Deciduous	Black Spruce	4
-151.3364916960	60.6964171315	Mixed Forest	Mixed Forest	Black Spruce	Deciduous	Deciduous	Deciduous	Deciduous	Black Spruce	4
-151.3181298680	60.6960574106	Mixed Forest	Mixed Forest	Black Spruce	Deciduous	Deciduous	Deciduous	Deciduous	Black Spruce	4
-150.9876898300	60.6891601527	Mixed Forest	Mixed Forest	Deciduous	Deciduous	Deciduous	Deciduous	Black Spruce	Herbaceous	4
-150.7491305390	60.6836813892	Mixed Forest	Black Spruce	Deciduous	Deciduous	Deciduous	Deciduous	Black Spruce	Black Spruce	4
-150.6757442820	60.6819117230	Mixed Forest	Black Spruce	Deciduous	Deciduous	Deciduous	Deciduous	Black Spruce	Black Spruce	4
-151.3739430610	60.6881953861	Mixed Forest	Mixed Forest	Black Spruce	Deciduous	Deciduous	Deciduous	Deciduous	Black Spruce	4
-151.3555854900	60.6878407033	Mixed Forest	Mixed Forest	Black Spruce	Deciduous	Deciduous	Deciduous	Deciduous	Black Spruce	4
-151.3372283220	60.6874835511	Mixed Forest	Mixed Forest	Black Spruce	Deciduous	Deciduous	Deciduous	Deciduous	Black Spruce	4
-151.0435709080	60.6814333380	Mixed Forest	Deciduous	Deciduous	Deciduous	Deciduous	Deciduous	Black Spruce	Herbaceous	4
-150.9701741780	60.6798220508	Mixed Forest	Deciduous	Deciduous	Deciduous	Deciduous	Deciduous	Black Spruce	Herbaceous	4
-150.9334785790	60.6790016010	Mixed Forest	Herbaceous	Deciduous	Deciduous	Deciduous	Deciduous	Black Spruce	Herbaceous	4
-150.9151314810	60.6785876750	Mixed Forest	Deciduous	Deciduous	Herbaceous	Deciduous	Deciduous	Black Spruce	Herbaceous	3
-150.8600930240	60.6773310931	Mixed Forest	Mixed Forest	Deciduous	Herbaceous	Deciduous	Deciduous	Black Spruce	Herbaceous	3
-150.8417478280	60.6769072982	Mixed Forest	Mixed Forest	Deciduous	Herbaceous	Deciduous	Deciduous	Black Spruce	Black Spruce	3
-150.7316868740	60.6743127262	Mixed Forest	Mixed Forest	Deciduous	Deciduous	Deciduous	Deciduous	Black Spruce	Herbaceous	4
-150.6766630960	60.6729821430	Mixed Forest	Mixed Forest	Deciduous	Deciduous	Deciduous	Deciduous	Black Spruce	Black Spruce	4
-150.6033051760	60.6711735075	Mixed Forest	Mixed Forest	Deciduous	Deciduous	Deciduous	Deciduous	Black Spruce	Black Spruce	4
-151.2645602260	60.6770970615	Mixed Forest	Mixed Forest	Black Spruce	Deciduous	Black Spruce	Deciduous	Deciduous	Herbaceous	3
-150.8059418250	60.6671218706	Mixed Forest	Deciduous	Deciduous	Herbaceous	Deciduous	Deciduous	Black Spruce	Herbaceous	3
-150.7325900270	60.6653827686	Mixed Forest	Black Spruce	Deciduous	Deciduous	Deciduous	Deciduous	Black Spruce	Black Spruce	4
-150.9726851110	60.6530275921	Mixed Forest	Deciduous	Deciduous	Deciduous	Deciduous	Deciduous	Black Spruce	Black Spruce	4
-150.9360198370	60.6522078204	Mixed Forest	Deciduous	Deciduous	Deciduous	Deciduous	Deciduous	Black Spruce	Herbaceous	4
-150.8443648790	60.6501152482	Mixed Forest	Deciduous	Deciduous	Herbaceous	Deciduous	Deciduous	Black Spruce	Black Spruce	3
-150.8260353190	60.6496893386	Mixed Forest	Black Spruce	Deciduous	Herbaceous	Deciduous	Deciduous	Black Spruce	Herbaceous	3
-150.6427667980	60.6452946929	Mixed Forest	Mixed Forest	Deciduous	Deciduous	Deciduous	Deciduous	Black Spruce	Black Spruce	4
-150.9551933450	60.6436875446	Mixed Forest	Mixed Forest	Deciduous	Deciduous	Deciduous	Deciduous	Black Spruce	Herbaceous	4
-150.9368659880	60.6432765392	Mixed Forest	Mixed Forest	Deciduous	Deciduous	Deciduous	Deciduous	Black Spruce	Herbaceous	4
-151.2859121830	60.6417307419	Mixed Forest	Mixed Forest	Black Spruce	Deciduous	Deciduous	Deciduous	Deciduous	Black Spruce	4
-151.0476524360	60.6367736366	Mixed Forest	Mixed Forest	Deciduous	Deciduous	Deciduous	Deciduous	Black Spruce	Black Spruce	4
-150.9743567570	60.6351645676	Mixed Forest	Deciduous	Deciduous	Deciduous	Deciduous	Deciduous	Black Spruce	Herbaceous	4
-150.8827475510	60.6330977865	Mixed Forest	Deciduous	Deciduous	Herbaceous	Deciduous	Deciduous	Black Spruce	Black Spruce	3
-150.9568741580	60.6258247234	Mixed Forest	Mixed Forest	Deciduous	Herbaceous	Deciduous	Deciduous	Black Spruce	Herbaceous	3
-150.7004758350	60.6198496816	Mixed Forest	Mixed Forest	Deciduous	Deciduous	Deciduous	Deciduous	Black Spruce	Black Spruce	4
-151.0309673810	60.6185113319	Mixed Forest	Herbaceous	Deciduous	Deciduous	Deciduous	Deciduous	Black Spruce	Black Spruce	4
-151.0126533190	60.6181105175	Mixed Forest	Deciduous	Deciduous	Deciduous	Deciduous	Deciduous	Black Spruce	Black Spruce	4
-150.9577138690	60.6168932961	Mixed Forest	Mixed Forest	Deciduous	Herbaceous	Deciduous	Deciduous	Black Spruce	Herbaceous	3
-150.9027785870	60.6156539094	Mixed Forest	Mixed Forest	Deciduous	Deciduous	Deciduous	Deciduous	Black Spruce	Black Spruce	4
-150.7563054380	60.6122405345	Mixed Forest	Mixed Forest	Black Spruce	Deciduous	Deciduous	Deciduous	Black Spruce	Black Spruce	3
-150.7379984860	60.6118027837	Mixed Forest	Mixed Forest	Deciduous	Deciduous	Deciduous	Deciduous	Black Spruce	Black Spruce	4
-148.9650004970	60.5576579660	Snow or Ice	Snow or Ice	Mixed Conifer	Mountain Hemlock	Herbaceous	Herbaceous	Mixed Conifer	Mountain Hemlock	2
-150.9951688830	60.6087755775	Mixed Forest	Mixed Forest	Deciduous	Deciduous	Deciduous	Deciduous	Black Spruce	Black Spruce	4
-150.9036329460	60.6067228115	Mixed Forest	Mixed Forest	Deciduous	Deciduous	Deciduous	Deciduous	Black Spruce	Black Spruce	4
-150.7388981570	60.6028727444	Mixed Forest	Mixed Forest	Black Spruce	Deciduous	Deciduous	Deciduous	Deciduous	Black Spruce	4
-150.9776945220	60.5994383860	Mixed Forest	Mixed Forest	Deciduous	Herbaceous	Deciduous	Deciduous	Black Spruce	Black Spruce	3
-150.7397973320	60.5939426926	Mixed Forest	Mixed Forest	Black Spruce	Deciduous	Deciduous	Deciduous	Black Spruce	Herbaceous	3
-150.9968258580	60.5909122177	Mixed Forest	Mixed Forest	Deciduous	Herbaceous	Deciduous	Deciduous	Black Spruce	Black Spruce	3
-150.9785278130	60.5905068117	Mixed Forest	Mixed Forest	Deciduous	Herbaceous	Deciduous	Deciduous	Black Spruce	Black Spruce	3
-150.7406960120	60.5850126280	Mixed Forest	Mixed Forest	Black Spruce	Deciduous	Deciduous	Deciduous	Deciduous	Herbaceous	4
-151.0891255170	60.5839700871	Mixed Forest	Herbaceous	Black Spruce	Deciduous	Deciduous	Deciduous	Deciduous	Herbaceous	4
-150.9976536600	60.5819805200	Mixed Forest	Mixed Forest	Deciduous	Herbaceous	Deciduous	Deciduous	Black Spruce	Black Spruce	3
-151.0732506210	60.5567806136	Mixed Forest	Mixed Forest	Black Spruce	Deciduous	Deciduous	Deciduous	Deciduous	Herbaceous	4
-150.9453018840	60.5539630955	Mixed Forest	Black Spruce	Black Spruce	Herbaceous	Deciduous	Deciduous	Deciduous	Herbaceous	3
-150.9270253230	60.5535507602	Mixed Forest	Mixed Forest	Black Spruce	Herbaceous	Deciduous	Deciduous	Deciduous	Herbaceous	3
-150.8356495610	60.5514522168	Mixed Forest	Mixed Forest	Deciduous	Herbaceous	Black Spruce	Deciduous	Deciduous	Herbaceous	3
-150.8547898860	60.5429460004	Mixed Forest	Mixed Forest	Deciduous	Herbaceous	Black Spruce	Deciduous	Deciduous	Herbaceous	3
-150.7999837600	60.5416651077	White or Lutz or Sitka Spruce	Mixed Forest	Black Spruce	Herbaceous	Black Spruce	Deciduous	Deciduous	Herbaceous	2
-150.1974205370	60.5261166911	Mixed Forest	Mixed Forest	Deciduous	Herbaceous	Deciduous	Herbaceous	Deciduous	Herbaceous	3
-150.8921853070	60.5348565601		Deciduous	Black Spruce	Herbaceous	Black Spruce	Deciduous	Deciduous	Herbaceous	2
-148.8136660860	60.4712416445	Alpine	Alpine	Mixed Conifer	Mountain Hemlock	Herbaceous	Herbaceous	Mixed Conifer	Mountain Hemlock	2
-148.7954724710	60.4705428950	Alpine	Alpine	Mixed Conifer	Mountain Hemlock	Herbaceous	Herbaceous	Mixed Conifer	Mountain Hemlock	2
-148.4863029630	60.4582906720	Snow or Ice	Snow or Ice	Mountain Hemlock	Mixed Conifer	Herbaceous	Herbaceous	Mixed Conifer	Mountain Hemlock	2
-148.4878153600	60.4493804966	Snow or Ice	Snow or Ice	Mountain Hemlock	Mixed Conifer	Herbaceous	Herbaceous	Mixed Conifer	Mountain Hemlock	2
-148.5256678820	60.4419475296	Snow or Ice	Snow or Ice	Herbaceous	Mixed Conifer	Mountain Hemlock	Herbaceous	Mixed Conifer	Mountain Hemlock	2
-148.7633998630	60.4423985963	Alpine	Mixed Conifer	Mixed Conifer	Mountain Hemlock	Herbaceous	Herbaceous	Mixed Conifer	Mountain Hemlock	2
-151.1153732780	60.4950364204	Mixed Forest	Mixed Forest	Black Spruce	Deciduous	Deciduous	Deciduous	Deciduous	Black Spruce	4
-149.3843824570	60.4470942040	Mixed Forest	Mixed Forest	Mountain Hemlock	Herbaceous	Deciduous	Herbaceous	Mountain Hemlock	Herbaceous	3
-149.0388614820	60.4348561647	Alpine	Alpine	Mixed Conifer	Mountain Hemlock	Herbaceous	Herbaceous	Mixed Conifer	Mountain Hemlock	2
-150.6238333370	60.4747304609	Mixed Forest	Mixed Forest	Black Spruce	Herbaceous	Deciduous	Deciduous	Deciduous	Herbaceous	3
-149.0220485510	60.4252717624		Mixed Conifer	Mixed Conifer	Mountain Hemlock	Herbaceous	Herbaceous	Mixed Conifer	Mountain Hemlock	2
-149.0038762170	60.4246009825	Alpine	Alpine	Mixed Conifer	Mountain Hemlock	Herbaceous	Herbaceous	Mixed Conifer	Mountain Hemlock	2
-149.0052455090	60.4156852604	Alpine	Alpine	Mixed Conifer	Mountain Hemlock	Herbaceous	Herbaceous	Mixed Conifer	Mountain Hemlock	2
-149.3700016880	60.4197143261	Mixed Forest	Mixed Forest	Mountain Hemlock	Herbaceous	Deciduous	Herbaceous	Mountain Hemlock	Herbaceous	3
-148.8627488880	60.3924041385	Alpine	Alpine	Mixed Conifer	Mountain Hemlock	Mixed Conifer	Herbaceous	Herbaceous	Mountain Hemlock	2
-148.8445982010	60.3917119725	Alpine	Alpine	Mixed Conifer	Mountain Hemlock	Herbaceous	Herbaceous	Mixed Conifer	Mountain Hemlock	2
-148.6631342110	60.3846563403	Snow or Ice	Snow or Ice	Mixed Conifer	Mountain Hemlock	Herbaceous	Herbaceous	Mixed Conifer	Mountain Hemlock	2
-149.0456547940	60.3902756057	Shrub	Shrub	Mixed Conifer	Mountain Hemlock	Mixed Conifer	Herbaceous	Herbaceous	Mountain Hemlock	2
-149.7746840720	60.3971341319	Mountain Hemlock	Mountain Hemlock	Herbaceous	Herbaceous	Mixed Conifer	Herbaceous	Mixed Conifer	Mixed Conifer	3
-149.0302234640	60.3717759557	Mixed Forest	Mixed Forest	Mixed Conifer	Mountain Hemlock	Herbaceous	Herbaceous	Mixed Conifer	Mountain Hemlock	2
-151.2878053550	60.4001627140	Mixed Forest	Mixed Forest	Black Spruce	Deciduous	Deciduous	Deciduous	Deciduous	Black Spruce	4
-151.2514168480	60.3994277275	Mixed Forest	Herbaceous	Black Spruce	Deciduous	Deciduous	Deciduous	Deciduous	Black Spruce	4
-150.7248773660	60.3787404938	White or Lutz or Sitka Spruce	Black Spruce	Black Spruce	Herbaceous	Black Spruce	Deciduous	Deciduous	Herbaceous	2
-148.8238907610	60.2922675730	Snow or Ice	Snow or Ice	Mixed Conifer	Mixed Conifer	Mountain Hemlock	Herbaceous	Snow or Ice	Mountain Hemlock	2
-152.0004221460	60.3678524507	Shrub	Herbaceous	Deciduous	Deciduous	Black Spruce	Black Spruce	Mountain Hemlock	Herbaceous	2
-150.7103060770	60.3425780953	Mixed Forest	Mixed Forest	Deciduous	Herbaceous	Deciduous	Deciduous	Mountain Hemlock	Herbaceous	3
-152.0191484050	60.3591832929	White or Lutz or Sitka Spruce	White or Lutz or Sitka Spruce	Deciduous	Deciduous	Black Spruce	Black Spruce	Mountain Hemlock	Herbaceous	2
-150.5669567830	60.3210998669	Mixed Forest	Mixed Forest	Deciduous	Herbaceous	Deciduous	Deciduous	Mountain Hemlock	Herbaceous	3
-150.5316230110	60.3112420406	Mixed Forest	Mixed Forest	Deciduous	Herbaceous	Deciduous	Deciduous	Mountain Hemlock	Herbaceous	3
-150.5134877080	60.3107740738	Mixed Forest	Mixed Forest	Deciduous	Herbaceous	Herbaceous	Deciduous	Mountain Hemlock	Herbaceous	3
-150.8590032200	60.3103172357	Mixed Forest	Mixed Forest	Deciduous	Herbaceous	Deciduous	Herbaceous	Deciduous	Herbaceous	3
-150.5144403940	60.3018452248	Mixed Forest	Mixed Forest	Deciduous	Herbaceous	Herbaceous	Deciduous	Mountain Hemlock	Herbaceous	3
-148.7406055260	60.2441905079	Snow or Ice	Snow or Ice	Mixed Conifer	Mountain Hemlock	Mixed Conifer	Mountain Hemlock	Snow or Ice	Mixed Conifer	3
-150.8598615570	60.3013860665	Mixed Forest	Mixed Forest	Deciduous	Herbaceous	Deciduous	Herbaceous	Deciduous	Herbaceous	3
-150.8978271260	60.2843635580	Mixed Forest	Mixed Forest	Deciduous	Herbaceous	Deciduous	Herbaceous	Deciduous	Herbaceous	3
-148.7658069270	60.2003291039	Snow or Ice	Snow or Ice	Mixed Conifer	Mountain Hemlock	Mixed Conifer	Mountain Hemlock	Snow or Ice	Mixed Conifer	3
-148.7852697950	60.1921180829	Snow or Ice	Snow or Ice	Mixed Conifer	Mountain Hemlock	Mountain Hemlock	Mixed Conifer	Snow or Ice	Mixed Conifer	3
-148.8047229240	60.1839042306	Snow or Ice	Snow or Ice	Mixed Conifer	Mountain Hemlock	Mountain Hemlock	Mixed Conifer	Snow or Ice	Mixed Conifer	3
-148.7866887590	60.1832042576	Snow or Ice	Snow or Ice	Mixed Conifer	Mountain Hemlock	Mountain Hemlock	Mixed Conifer	Snow or Ice	Mixed Conifer	3
-148.7700784220	60.1735881964	Snow or Ice	Snow or Ice	Mixed Conifer	Mixed Conifer	Mountain Hemlock	Mountain Hemlock	Snow or Ice	Mixed Conifer	3
-148.8796541970	60.1688502932	Alpine	Alpine	Mixed Conifer	Mixed Conifer	Mountain Hemlock	Mountain Hemlock	Snow or Ice	Mixed Conifer	3
-148.7895243760	60.1653765116	Snow or Ice	Snow or Ice	Mixed Conifer	Mountain Hemlock	Mixed Conifer	Mountain Hemlock	Snow or Ice	Mixed Conifer	3
-148.7715007090	60.1646744966	Snow or Ice	Snow or Ice	Mixed Conifer	Mixed Conifer	Mountain Hemlock	Mountain Hemlock	Snow or Ice	Mixed Conifer	3
-148.7729222230	60.1557607644	Snow or Ice	Snow or Ice	Mixed Conifer	Mixed Conifer	Mountain Hemlock	Mountain Hemlock	Snow or Ice	Mixed Conifer	3
-148.8644203700	60.1503310021	Alpine	Alpine	Mixed Conifer	Mountain Hemlock	Mountain Hemlock	Mixed Conifer	Snow or Ice	Mixed Conifer	3
-148.7743429670	60.1468469998	Snow or Ice	Snow or Ice	Mixed Conifer	Mountain Hemlock	Mixed Conifer	Mountain Hemlock	Snow or Ice	Mixed Conifer	3
-148.9018426290	60.1427925673	Alpine	Alpine	Mixed Conifer	Mixed Conifer	Mountain Hemlock	Mountain Hemlock	Snow or Ice	Mixed Conifer	3
-148.8838289690	60.1421056261	Alpine	Alpine	Mixed Conifer	Mixed Conifer	Mountain Hemlock	Mountain Hemlock	Snow or Ice	Mixed Conifer	3
-148.8117818970	60.1393336810	Snow or Ice	Snow or Ice	Mixed Conifer	Mountain Hemlock	Mountain Hemlock	Mixed Conifer	Snow or Ice	Mixed Conifer	3
-148.8131913960	60.1304194738	Snow or Ice	Snow or Ice	Mixed Conifer	Mountain Hemlock	Mountain Hemlock	Mixed Conifer	Snow or Ice	Mixed Conifer	3
-150.6722299580	60.1804996198	Mixed Forest	Mixed Forest	Deciduous	Herbaceous	Deciduous	Herbaceous	Deciduous	Herbaceous	3
-148.9046123280	60.1249622588	Alpine	Alpine	Mixed Conifer	Mixed Conifer	Mountain Hemlock	Mountain Hemlock	Snow or Ice	Mixed Conifer	3
-148.8866083770	60.1242756873	Alpine	Alpine	Mixed Conifer	Mixed Conifer	Mountain Hemlock	Mountain Hemlock	Snow or Ice	Mixed Conifer	3
-149.9522429700	60.1427935469	Snow or Ice	Snow or Ice	Herbaceous	Mixed Conifer	Mountain Hemlock	Mixed Conifer	Snow or Ice	Mountain Hemlock	2
-149.2133938340	60.1184275258	Snow or Ice	Snow or Ice	Herbaceous	Mixed Conifer	Mixed Conifer	Mountain Hemlock	Snow or Ice	Mountain Hemlock	2
-149.9172867450	60.1327748392	Snow or Ice	Snow or Ice	Herbaceous	Mixed Conifer	Mixed Conifer	Mountain Hemlock	Snow or Ice	Mountain Hemlock	2
-149.2146935950	60.1095092200	Alpine	Alpine	Herbaceous	Mixed Conifer	Mixed Conifer	Mountain Hemlock	Snow or Ice	Mountain Hemlock	2
-149.1966918150	60.1088642793	Alpine	Alpine	Herbaceous	Mixed Conifer	Mixed Conifer	Mountain Hemlock	Snow or Ice	Mountain Hemlock	2
-149.9183961150	60.1238502408	Snow or Ice	Snow or Ice	Herbaceous	Mixed Conifer	Mixed Conifer	Mountain Hemlock	Snow or Ice	Mountain Hemlock	2
-149.1979957240	60.0999461157	Snow or Ice	Snow or Ice	Herbaceous	Mixed Conifer	Mixed Conifer	Mountain Hemlock	Snow or Ice	Mountain Hemlock	2
-148.6045089790	60.0773138327	Snow or Ice	Snow or Ice	Mixed Conifer	Mountain Hemlock	Mixed Conifer	Mountain Hemlock	Snow or Ice	Mixed Conifer	3
-149.9195048840	60.1149256150	Snow or Ice	Snow or Ice	Herbaceous	Mixed Conifer	Mountain Hemlock	Mixed Conifer	Snow or Ice	Mountain Hemlock	2
-149.9566402650	60.1070939200	Snow or Ice	Snow or Ice	Herbaceous	Mixed Conifer	Mountain Hemlock	Mountain Hemlock	Snow or Ice	Mixed Conifer	2
-149.8845882410	60.1048983201	Snow or Ice	Snow or Ice	Herbaceous	Mixed Conifer	Mixed Conifer	Mountain Hemlock	Snow or Ice	Mountain Hemlock	2
-149.8485658570	60.1037859966	Snow or Ice	Snow or Ice	Herbaceous	Mixed Conifer	Mixed Conifer	Mountain Hemlock	Snow or Ice	Mountain Hemlock	2
-149.9937579600	60.0992519276	Snow or Ice	Snow or Ice	Herbaceous	Mixed Conifer	Mixed Conifer	Mountain Hemlock	Snow or Ice	Mountain Hemlock	2
-149.9757477330	60.0987116463	Snow or Ice	Snow or Ice	Snow or Ice	Mixed Conifer	Mixed Conifer	Mountain Hemlock	Snow or Ice	Mountain Hemlock	2
-149.9217206170	60.0970762802	Snow or Ice	Snow or Ice	Snow or Ice	Mixed Conifer	Mountain Hemlock	Mountain Hemlock	Snow or Ice	Mixed Conifer	2
-149.9037127760	60.0965263178	Snow or Ice	Snow or Ice	Herbaceous	Mixed Conifer	Mixed Conifer	Mountain Hemlock	Snow or Ice	Mountain Hemlock	2
-149.8496928830	60.0948619112	Snow or Ice	Snow or Ice	Herbaceous	Mixed Conifer	Mixed Conifer	Mountain Hemlock	Snow or Ice	Mountain Hemlock	2
-149.8316874700	60.0943022696	Snow or Ice	Snow or Ice	Herbaceous	Mixed Conifer	Mixed Conifer	Mountain Hemlock	Snow or Ice	Mountain Hemlock	2
-149.2019032170	60.0731914349	Alpine	Alpine	Herbaceous	Mixed Conifer	Mixed Conifer	Mountain Hemlock	Snow or Ice	Mountain Hemlock	2
-148.7885081240	60.0577075198	Alpine	Alpine	Mixed Conifer	Mountain Hemlock	Mixed Conifer	Mountain Hemlock	Snow or Ice	Mixed Conifer	3
-150.1749310830	60.0955948763	Snow or Ice	Snow or Ice	Snow or Ice	Mixed Conifer	Mixed Conifer	Mountain Hemlock	Snow or Ice	Mountain Hemlock	2
-150.1028899310	60.0935166257	Snow or Ice	Snow or Ice	Snow or Ice	Mixed Conifer	Mixed Conifer	Mountain Hemlock	Alpine	Mountain Hemlock	2
-150.0668727870	60.0924629761	Snow or Ice	Snow or Ice	Snow or Ice	Mixed Conifer	Mixed Conifer	Mountain Hemlock	Snow or Ice	Mountain Hemlock	2
-150.0488650820	60.0919325206	Snow or Ice	Snow or Ice	Snow or Ice	Mixed Conifer	Mixed Conifer	Mountain Hemlock	Snow or Ice	Mountain Hemlock	2
-150.0308579590	60.0913996449	Snow or Ice	Snow or Ice	Snow or Ice	Mixed Conifer	Mixed Conifer	Mountain Hemlock	Snow or Ice	Mountain Hemlock	2
-149.9948454690	60.0903266329	Snow or Ice	Snow or Ice	Snow or Ice	Mixed Conifer	Mixed Conifer	Mountain Hemlock	Snow or Ice	Mountain Hemlock	2
-149.9768401060	60.0897864970	Snow or Ice	Snow or Ice	Snow or Ice	Mixed Conifer	Mixed Conifer	Mountain Hemlock	Snow or Ice	Mountain Hemlock	2
-149.9588353360	60.0892439413	Snow or Ice	Snow or Ice	Snow or Ice	Mixed Conifer	Mixed Conifer	Mountain Hemlock	Snow or Ice	Mountain Hemlock	2
-149.9048246050	60.0876017563	Snow or Ice	Snow or Ice	Snow or Ice	Mixed Conifer	Mountain Hemlock	Mountain Hemlock	Snow or Ice	Mixed Conifer	2
-149.2032043040	60.0642731440	Alpine	Alpine	Herbaceous	Mixed Conifer	Mixed Conifer	Mountain Hemlock	Snow or Ice	Mountain Hemlock	2
-150.2119835830	60.0876924605	Snow or Ice	Snow or Ice	Snow or Ice	Mixed Conifer	Mixed Conifer	Mountain Hemlock	Snow or Ice	Mountain Hemlock	2
-150.0859436700	60.0840649721	Alpine	Alpine	Snow or Ice	Mixed Conifer	Mixed Conifer	Mountain Hemlock	Snow or Ice	Mixed Conifer	3
-150.0679402510	60.0835370790	Snow or Ice	Snow or Ice	Snow or Ice	Mixed Conifer	Mixed Conifer	Mountain Hemlock	Snow or Ice	Mountain Hemlock	2
-150.0499374110	60.0830067662	Snow or Ice	Snow or Ice	Snow or Ice	Mixed Conifer	Mixed Conifer	Mountain Hemlock	Snow or Ice	Mountain Hemlock	2
-150.0319351520	60.0824740338	Snow or Ice	Snow or Ice	Snow or Ice	Mixed Conifer	Mixed Conifer	Mountain Hemlock	Snow or Ice	Mountain Hemlock	2
-150.0139334760	60.0819388818	Snow or Ice	Snow or Ice	Snow or Ice	Mixed Conifer	Mixed Conifer	Mountain Hemlock	Snow or Ice	Mountain Hemlock	2
-149.9959323870	60.0814013104	Snow or Ice	Snow or Ice	Snow or Ice	Mixed Conifer	Mixed Conifer	Mountain Hemlock	Snow or Ice	Mountain Hemlock	2
-149.9779318880	60.0808613197	Snow or Ice	Snow or Ice	Snow or Ice	Mixed Conifer	Mixed Conifer	Mountain Hemlock	Snow or Ice	Mountain Hemlock	2
-149.9059358310	60.0786771664	Snow or Ice	Snow or Ice	Snow or Ice	Mixed Conifer	Mountain Hemlock	Mountain Hemlock	Snow or Ice	Mixed Conifer	2
-149.8879383160	60.0781250811	Snow or Ice	Snow or Ice	Snow or Ice	Mixed Conifer	Mountain Hemlock	Mountain Hemlock	Snow or Ice	Mixed Conifer	2
-149.8699414060	60.0775705771	Snow or Ice	Snow or Ice	Snow or Ice	Mixed Conifer	Mountain Hemlock	Mountain Hemlock	Snow or Ice	Mixed Conifer	2
-149.8519451020	60.0770136547	Snow or Ice	Snow or Ice	Snow or Ice	Mixed Conifer	Mountain Hemlock	Mountain Hemlock	Snow or Ice	Mixed Conifer	2
-148.9709245250	60.0467645107	Alpine	Alpine	Mixed Conifer	Mountain Hemlock	Herbaceous	Herbaceous	Mixed Conifer	Mountain Hemlock	2
-148.9529619080	60.0460868314	Snow or Ice	Alpine	Mixed Conifer	Mountain Hemlock	Herbaceous	Herbaceous	Mixed Conifer	Mountain Hemlock	2
-150.2130115580	60.0787654183	Snow or Ice	Snow or Ice	Snow or Ice	Mixed Conifer	Mixed Conifer	Mountain Hemlock	Snow or Ice	Mountain Hemlock	2
-150.0510091580	60.0740809840	Snow or Ice	Snow or Ice	Snow or Ice	Mixed Conifer	Mixed Conifer	Mountain Hemlock	Snow or Ice	Mountain Hemlock	2
-150.0330117600	60.0735483947	Snow or Ice	Snow or Ice	Snow or Ice	Mixed Conifer	Mixed Conifer	Mountain Hemlock	Snow or Ice	Mountain Hemlock	2
-149.9610280280	60.0713938501	Snow or Ice	Snow or Ice	Snow or Ice	Mixed Conifer	Mixed Conifer	Mountain Hemlock	Snow or Ice	Mountain Hemlock	2
-149.9070464550	60.0697525479	Snow or Ice	Snow or Ice	Snow or Ice	Mixed Conifer	Mountain Hemlock	Mountain Hemlock	Snow or Ice	Mixed Conifer	2
-149.8890537980	60.0692006109	Snow or Ice	Snow or Ice	Snow or Ice	Mixed Conifer	Mountain Hemlock	Mountain Hemlock	Snow or Ice	Mixed Conifer	2
-149.8710617440	60.0686462560	Snow or Ice	Snow or Ice	Snow or Ice	Mixed Conifer	Mountain Hemlock	Mountain Hemlock	Snow or Ice	Mixed Conifer	2
-149.8530702970	60.0680894833	Snow or Ice	Snow or Ice	Snow or Ice	Mixed Conifer	Mountain Hemlock	Mountain Hemlock	Snow or Ice	Mixed Conifer	2
-149.8721814750	60.0597219059	Snow or Ice	Snow or Ice	Snow or Ice	Mixed Conifer	Mountain Hemlock	Mountain Hemlock	Snow or Ice	Mixed Conifer	2
-149.8362088980	60.0586062425	Snow or Ice	Snow or Ice	Snow or Ice	Mixed Conifer	Mountain Hemlock	Mountain Hemlock	Snow or Ice	Mixed Conifer	2
-150.0711391750	60.0567592205	Snow or Ice	Snow or Ice	Snow or Ice	Mountain Hemlock	Mixed Conifer	Mountain Hemlock	Snow or Ice	Mixed Conifer	2
-148.9929587210	60.0206909779	Snow or Ice	Snow or Ice	Mixed Conifer	Mountain Hemlock	Herbaceous	Herbaceous	Mixed Conifer	Mountain Hemlock	2
-150.1261580050	60.0494079368	Alpine	Alpine	Snow or Ice	Mixed Conifer	Mixed Conifer	Mountain Hemlock	Snow or Ice	Mixed Conifer	3
-150.0901883130	60.0483605370	Snow or Ice	Snow or Ice	Snow or Ice	Mountain Hemlock	Mixed Conifer	Mountain Hemlock	Snow or Ice	Mixed Conifer	2
-150.0542209180	60.0473034681	Snow or Ice	Snow or Ice	Snow or Ice	Mountain Hemlock	Mixed Conifer	Mountain Hemlock	Snow or Ice	Mixed Conifer	2
-150.0912480380	60.0394343576	Snow or Ice	Snow or Ice	Snow or Ice	Mountain Hemlock	Mixed Conifer	Mountain Hemlock	Snow or Ice	Mixed Conifer	2
-150.0373123670	60.0378455551	Snow or Ice	Snow or Ice	Snow or Ice	Mountain Hemlock	Mixed Conifer	Mountain Hemlock	Snow or Ice	Mixed Conifer	2
-150.0193349690	60.0373111215	Snow or Ice	Snow or Ice	Snow or Ice	Mountain Hemlock	Mixed Conifer	Mountain Hemlock	Snow or Ice	Mixed Conifer	2
-149.8036525000	60.0307094894	Snow or Ice	Snow or Ice	Snow or Ice	Mixed Conifer	Mountain Hemlock	Mountain Hemlock	Snow or Ice	Mixed Conifer	2
-148.9239164440	60.0001463682	Mixed Forest	Mixed Conifer	Mixed Conifer	Mountain Hemlock	Herbaceous	Herbaceous	Mixed Conifer	Mountain Hemlock	2
-150.0383860630	60.0289197733	Snow or Ice	Snow or Ice	Snow or Ice	Mountain Hemlock	Mixed Conifer	Mountain Hemlock	Snow or Ice	Mixed Conifer	2
-150.0204135130	60.0283854831	Snow or Ice	Snow or Ice	Snow or Ice	Mountain Hemlock	Mixed Conifer	Mountain Hemlock	Snow or Ice	Mixed Conifer	2
-150.0574274640	60.0205256941	Snow or Ice	Snow or Ice	Snow or Ice	Mountain Hemlock	Mixed Conifer	Mountain Hemlock	Snow or Ice	Mixed Conifer	2
-150.0394591790	60.0199939623	Snow or Ice	Snow or Ice	Snow or Ice	Mountain Hemlock	Mixed Conifer	Mountain Hemlock	Snow or Ice	Mixed Conifer	2
-150.0214914740	60.0194598154	Snow or Ice	Snow or Ice	Snow or Ice	Mountain Hemlock	Mixed Conifer	Mountain Hemlock	Snow or Ice	Mixed Conifer	2
-150.0764591760	60.0121288859	Snow or Ice	Snow or Ice	Snow or Ice	Mountain Hemlock	Mixed Conifer	Mountain Hemlock	Snow or Ice	Mixed Conifer	2
-150.0405317140	60.0110681219	Snow or Ice	Snow or Ice	Snow or Ice	Mountain Hemlock	Mixed Conifer	Mountain Hemlock	Snow or Ice	Mixed Conifer	2
-150.0225688520	60.0105341183	Snow or Ice	Snow or Ice	Snow or Ice	Mountain Hemlock	Mixed Conifer	Mountain Hemlock	Snow or Ice	Mixed Conifer	2
-150.0416036690	60.0021422520	Snow or Ice	Snow or Ice	Snow or Ice	Mountain Hemlock	Mixed Conifer	Mountain Hemlock	Snow or Ice	Mixed Conifer	2
-150.1704367300	59.9790309468	Alpine	Alpine	Snow or Ice	Mixed Conifer	Mixed Conifer	Mountain Hemlock	Snow or Ice	Mixed Conifer	3
-149.4900678080	59.9487859138	Deciduous	Deciduous	Mixed Conifer	Herbaceous	Mixed Conifer	Herbaceous	Mixed Conifer	Herbaceous	3
-150.1028672480	59.9412444440	Snow or Ice	Snow or Ice	Snow or Ice	Mountain Hemlock	Mixed Conifer	Mountain Hemlock	Snow or Ice	Mixed Conifer	2
-150.0670159450	59.9401907686	Snow or Ice	Snow or Ice	Snow or Ice	Mountain Hemlock	Mixed Conifer	Mountain Hemlock	Snow or Ice	Mixed Conifer	2
-150.1039201190	59.9323179066	Snow or Ice	Snow or Ice	Snow or Ice	Mixed Conifer	Mixed Conifer	Mountain Hemlock	Snow or Ice	Mountain Hemlock	2
-149.8889049560	59.9258530389	Snow or Ice	Snow or Ice	Snow or Ice	Mixed Conifer	Herbaceous	Mountain Hemlock	Snow or Ice	Mixed Conifer	2
-149.8900150450	59.9169281974	Snow or Ice	Snow or Ice	Snow or Ice	Mixed Conifer	Herbaceous	Mountain Hemlock	Snow or Ice	Mixed Conifer	2
-150.5539888480	59.9268122476		Alpine	Mountain Hemlock	Herbaceous	Herbaceous	Mixed Conifer	Mountain Hemlock	Mixed Conifer	2
-150.5728401180	59.9183447706	Shrub	Shrub	Herbaceous	Herbaceous	Herbaceous	Mixed Conifer	Mountain Hemlock	Mixed Conifer	3
-150.2324377400	59.9091462034	Snow or Ice	Snow or Ice	Snow or Ice	Mountain Hemlock	Mixed Conifer	Mountain Hemlock	Snow or Ice	Mixed Conifer	2
-150.2145271570	59.9086379836	Snow or Ice	Snow or Ice	Snow or Ice	Mountain Hemlock	Mixed Conifer	Mountain Hemlock	Snow or Ice	Mixed Conifer	2
-149.8922334260	59.8990784170	Alpine	Alpine	Snow or Ice	Mixed Conifer	Mixed Conifer	Mountain Hemlock	Snow or Ice	Mixed Conifer	3
-150.4483659150	59.9061277947	Alpine	Alpine	Mixed Conifer	Mixed Conifer	Snow or Ice	Mountain Hemlock	Snow or Ice	Snow or Ice	3
-150.3588102500	59.9037077583	Snow or Ice	Snow or Ice	Snow or Ice	Mixed Conifer	Mixed Conifer	Mountain Hemlock	Snow or Ice	Herbaceous	2
-150.2334546570	59.9002185770	Alpine	Alpine	Snow or Ice	Mixed Conifer	Mixed Conifer	Mountain Hemlock	Snow or Ice	Mixed Conifer	3
-150.3806286380	59.8684815171	Alpine	Alpine	Snow or Ice	Mixed Conifer	Mixed Conifer	Mountain Hemlock	Snow or Ice	Snow or Ice	3
-150.2931787560	59.8481595474	Alpine	Snow or Ice	Snow or Ice	Mixed Conifer	Snow or Ice	Mountain Hemlock	Snow or Ice	Mixed Conifer	3
-150.1154643100	59.8341238948	Snow or Ice	Snow or Ice	Snow or Ice	Mixed Conifer	Mixed Conifer	Mountain Hemlock	Snow or Ice	Mountain Hemlock	2
-150.0975960500	59.8335999421	Snow or Ice	Snow or Ice	Snow or Ice	Mixed Conifer	Mixed Conifer	Mountain Hemlock	Snow or Ice	Mountain Hemlock	2
-150.5632733420	59.8375115875	Alpine	Shrub	Mixed Conifer	Mixed Conifer	Herbaceous	Mountain Hemlock	Snow or Ice	Herbaceous	2
-150.5641990430	59.8285813514	Shrub	Shrub	Mixed Conifer	Mixed Conifer	Herbaceous	Mountain Hemlock	Snow or Ice	Herbaceous	2
-150.1543103550	59.8083828890	Alpine	Alpine	Snow or Ice	Mixed Conifer	Snow or Ice	Mountain Hemlock	Snow or Ice	Mixed Conifer	3
-150.1731959800	59.7999717834	Alpine	Alpine	Snow or Ice	Mixed Conifer	Snow or Ice	Mountain Hemlock	Snow or Ice	Mixed Conifer	3
-150.4964886610	59.7909931599	Alpine	Alpine	Snow or Ice	Mixed Conifer	Mixed Conifer	Mountain Hemlock	Snow or Ice	Mixed Conifer	3
-150.1752544180	59.7821168020	Alpine	Alpine	Snow or Ice	Mixed Conifer	Mixed Conifer	Mountain Hemlock	Snow or Ice	Mixed Conifer	3
-150.1773106450	59.7642616834	Alpine	Alpine	Snow or Ice	Mixed Conifer	Mixed Conifer	Mountain Hemlock	Snow or Ice	Mixed Conifer	3
-151.5881967740	59.7884780389	Mixed Forest	Mixed Forest	Deciduous	Herbaceous	Deciduous	Herbaceous	Deciduous	Herbaceous	3
-151.4453059590	59.7858036790	Mixed Forest	Mixed Forest	Deciduous	Deciduous	Herbaceous	Herbaceous	Deciduous	Herbaceous	3
-150.1783379300	59.7553340720	Snow or Ice	Snow or Ice	Snow or Ice	Mixed Conifer	Herbaceous	Mountain Hemlock	Snow or Ice	Mixed Conifer	2
-150.1615425180	59.7458910509	Snow or Ice	Snow or Ice	Snow or Ice	Mixed Conifer	Herbaceous	Mountain Hemlock	Snow or Ice	Mixed Conifer	2
-150.2893001560	59.7226627861	Alpine	Alpine	Mountain Hemlock	Mixed Conifer	Snow or Ice	Mixed Conifer	Snow or Ice	Mountain Hemlock	2
-151.6990948260	59.7367606679	Mixed Forest	Mixed Forest	Deciduous	Herbaceous	Deciduous	Herbaceous	Deciduous	Herbaceous	3
-150.7951062560	59.6642495653	Snow or Ice	Snow or Ice	Herbaceous	Mixed Conifer	Mountain Hemlock	Mountain Hemlock	Snow or Ice	Mixed Conifer	2
-150.5461310780	59.6579756300	Alpine	Alpine	Snow or Ice	Mixed Conifer	Mixed Conifer	Mountain Hemlock	Snow or Ice	Mixed Conifer	3
-150.9034980840	59.6489288340	Alpine	Snow or Ice	Snow or Ice	Mixed Conifer	Mixed Conifer	Mountain Hemlock	Herbaceous	Herbaceous	2
-150.8857178510	59.6485108210	Snow or Ice	Snow or Ice	Snow or Ice	Mixed Conifer	Mixed Conifer	Mountain Hemlock	Herbaceous	Herbaceous	2
-150.9043275000	59.6399957679	Alpine	Alpine	Snow or Ice	Mixed Conifer	Mixed Conifer	Mountain Hemlock	Snow or Ice	Herbaceous	2
-150.8865520160	59.6395778654	Snow or Ice	Snow or Ice	Snow or Ice	Mixed Conifer	Mixed Conifer	Mountain Hemlock	Snow or Ice	Herbaceous	2
-150.8873857340	59.6306448749	Snow or Ice	Snow or Ice	Snow or Ice	Mixed Conifer	Mixed Conifer	Mountain Hemlock	Snow or Ice	Herbaceous	2
-150.8882190070	59.6217118493	Snow or Ice	Snow or Ice	Snow or Ice	Mixed Conifer	Mixed Conifer	Mountain Hemlock	Snow or Ice	Herbaceous	2
-150.8898842140	59.6038456917	Snow or Ice	Snow or Ice	Snow or Ice	Mixed Conifer	Mixed Conifer	Mountain Hemlock	Snow or Ice	Herbaceous	2
-151.4289560290	59.5349034250	Mixed Forest	Mixed Forest	Deciduous	Deciduous	Herbaceous	Herbaceous	Deciduous	Herbaceous	3
-151.2162725020	59.5305780264	Mixed Forest	Mixed Forest	Deciduous	Deciduous	Herbaceous	Herbaceous	Deciduous	Herbaceous	3
-151.1823352670	59.5119534233	Mixed Forest	Mixed Forest	Deciduous	Deciduous	Herbaceous	Herbaceous	Deciduous	Herbaceous	3
-150.8047260900	59.3779679496	Mountain Hemlock	Mountain Hemlock	Mixed Conifer	Mixed Conifer	Herbaceous	Herbaceous	Mixed Conifer	Mixed Conifer	4
-151.9028307170	59.3374989286	Mixed Forest	Mixed Forest	Deciduous	Deciduous	Herbaceous	Herbaceous	Mixed Conifer	Deciduous	3
-151.8403545670	59.2111982170	Mixed Forest	Mixed Forest	Deciduous	Deciduous	Deciduous	Herbaceous	Mixed Conifer	Herbaceous	3
-148.7467764750	60.9978213558	Alpine	Alpine	Mixed Conifer	Mountain Hemlock	Mixed Conifer	Herbaceous	Mountain Hemlock	Mountain Hemlock	3
-148.6913046240	60.9956907163	Snow or Ice	Snow or Ice	Mountain Hemlock	Mixed Conifer	Mountain Hemlock	Mountain Hemlock	Snow or Ice	Mountain Hemlock	4
-148.6728156520	60.9949755404	Snow or Ice	Snow or Ice	Mountain Hemlock	Mixed Conifer	Mountain Hemlock	Mountain Hemlock	Snow or Ice	Mountain Hemlock	4
-148.8037057100	60.9910162710	Alpine	Alpine	Mixed Conifer	Mountain Hemlock	Mixed Conifer	Herbaceous	Mountain Hemlock	Mountain Hemlock	3
-150.3789234410	61.0325111744	Mixed Forest	Mixed Forest	Black Spruce	Black Spruce	Black Spruce	Deciduous	Deciduous	Black Spruce	4
-148.8051549400	60.9821028699	Alpine	Alpine	Mixed Conifer	Mountain Hemlock	Mixed Conifer	Herbaceous	Mountain Hemlock	Mountain Hemlock	3
-148.6757865080	60.9771515111	Snow or Ice	Snow or Ice	Mountain Hemlock	Mixed Conifer	Mountain Hemlock	Mountain Hemlock	Snow or Ice	Mixed Conifer	3
-148.6573085850	60.9764342541	Snow or Ice	Snow or Ice	Mountain Hemlock	Mixed Conifer	Mountain Hemlock	Mountain Hemlock	Snow or Ice	Mixed Conifer	3
-150.3799351890	61.0235836925	Mixed Forest	Mixed Forest	Black Spruce	Black Spruce	Black Spruce	Deciduous	Deciduous	Black Spruce	4
-150.3613982550	61.0230953272	Mixed Forest	Mixed Forest	Black Spruce	Black Spruce	Black Spruce	Deciduous	Deciduous	Black Spruce	4
-148.6587978800	60.9675224197	Snow or Ice	Snow or Ice	Mountain Hemlock	Mixed Conifer	Mountain Hemlock	Mountain Hemlock	Snow or Ice	Mixed Conifer	3
-148.7711049350	60.9628745397	Herbaceous	Herbaceous	Mixed Conifer	Mountain Hemlock	Mixed Conifer	Mountain Hemlock	Mountain Hemlock	Mountain Hemlock	4
-148.7341621330	60.9614631319	Alpine	Herbaceous	Mixed Conifer	Mountain Hemlock	Mixed Conifer	Mountain Hemlock	Mountain Hemlock	Mixed Conifer	3
-150.4745985010	61.0081318212	Mixed Forest	Mixed Forest	Black Spruce	Black Spruce	Black Spruce	Deciduous	Deciduous	Herbaceous	3
-150.3634303680	61.0052406264	Mixed Forest	Mixed Forest	Black Spruce	Black Spruce	Black Spruce	Deciduous	Deciduous	Black Spruce	4
-148.6063911240	60.9475338715	Alpine	Alpine	Alpine	Mixed Conifer	Mountain Hemlock	Mountain Hemlock	Alpine	Mountain Hemlock	3
-150.4941075990	60.9996766731	Mixed Forest	Mixed Forest	Deciduous	Black Spruce	Deciduous	Deciduous	Deciduous	Herbaceous	4
-150.4014890800	60.9972866928	Mixed Forest	Mixed Forest	Black Spruce	Black Spruce	Black Spruce	Deciduous	Deciduous	Black Spruce	4
-150.3829670450	60.9968012265	Mixed Forest	Mixed Forest	Black Spruce	Black Spruce	Black Spruce	Deciduous	Deciduous	Black Spruce	4
-150.3644455740	60.9963132704	Mixed Forest	Mixed Forest	Black Spruce	Black Spruce	Black Spruce	Deciduous	Deciduous	Black Spruce	4
-150.3459246700	60.9958228245	Mixed Forest	Mixed Forest	Black Spruce	Deciduous	Deciduous	Deciduous	Deciduous	Black Spruce	4
-150.3839765370	60.9878737302	Mixed Forest	Mixed Forest	Black Spruce	Black Spruce	Black Spruce	Deciduous	Deciduous	Black Spruce	4
-148.7201065020	60.9340162953	Snow or Ice	Snow or Ice	Mixed Conifer	Mountain Hemlock	Mixed Conifer	Mountain Hemlock	Mixed Conifer	Mountain Hemlock	3
-150.4590357670	60.9808720793	Mixed Forest	Black Spruce	Black Spruce	Black Spruce	Herbaceous	Deciduous	Deciduous	Herbaceous	2
-150.3664742900	60.9784585460	Mixed Forest	Deciduous	Black Spruce	Black Spruce	Black Spruce	Deciduous	Deciduous	Black Spruce	4
-150.3479636780	60.9779683738	Mixed Forest	Mixed Forest	Black Spruce	Black Spruce	Black Spruce	Deciduous	Deciduous	Black Spruce	4
-148.5740077450	60.9193456107	Snow or Ice	Snow or Ice	Mixed Conifer	Mountain Hemlock	Mixed Conifer	Mountain Hemlock	Alpine	Mountain Hemlock	3
-150.4785323720	60.9724191448	Mixed Forest	Mixed Forest	Black Spruce	Black Spruce	Black Spruce	Deciduous	Deciduous	Herbaceous	3
-150.3119730980	60.9680536085	Mixed Forest	Herbaceous	Black Spruce	Deciduous	Deciduous	Deciduous	Deciduous	Black Spruce	4
-149.7940949430	60.9531839124	Mixed Forest	Mixed Forest	Black Spruce	Deciduous	Deciduous	Deciduous	Deciduous	Black Spruce	4
-148.5755175190	60.9104346974	Snow or Ice	Snow or Ice	Mixed Conifer	Mountain Hemlock	Mixed Conifer	Mountain Hemlock	Alpine	Mountain Hemlock	3
-150.5905478910	60.9662885735	Mixed Forest	Mixed Forest	Black Spruce	Black Spruce	Black Spruce	Deciduous	Deciduous	Herbaceous	3
-150.4610107970	60.9630159905	Mixed Forest	Mixed Forest	Black Spruce	Deciduous	Deciduous	Deciduous	Deciduous	Black Spruce	4
-150.4055030930	60.9615761400	Mixed Forest	Mixed Forest	Black Spruce	Herbaceous	Herbaceous	Deciduous	Deciduous	Herbaceous	3
-150.3870016380	60.9610912153	Mixed Forest	Mixed Forest	Black Spruce	Deciduous	Deciduous	Deciduous	Deciduous	Black Spruce	4
-150.3130014600	60.9591266470	Mixed Forest	Mixed Forest	Black Spruce	Deciduous	Deciduous	Deciduous	Deciduous	Black Spruce	4
-149.7583047790	60.9431247420	Mixed Forest	Mixed Forest	Deciduous	Herbaceous	Deciduous	Deciduous	Deciduous	Mountain Hemlock	4
-148.6691997900	60.9051391904		Snow or Ice	Mixed Conifer	Mountain Hemlock	Mixed Conifer	Mountain Hemlock	Mixed Conifer	Mountain Hemlock	3
-148.6507634650	60.9044210536		Snow or Ice	Mixed Conifer	Mountain Hemlock	Mixed Conifer	Mountain Hemlock	Mixed Conifer	Mountain Hemlock	3
-148.6138932960	60.9029773583	Snow or Ice	Snow or Ice	Mixed Conifer	Mountain Hemlock	Mixed Conifer	Mountain Hemlock	Alpine	Mountain Hemlock	3
-150.5914985950	60.9573596099	Mixed Forest	Mixed Forest	Herbaceous	Black Spruce	Black Spruce	Deciduous	Deciduous	Deciduous	3
-150.4434995050	60.9536106098	Mixed Forest	Mixed Forest	Black Spruce	Deciduous	Deciduous	Deciduous	Deciduous	Black Spruce	4
-150.3695131250	60.9516764250	Mixed Forest	Mixed Forest	Black Spruce	Black Spruce	Deciduous	Deciduous	Deciduous	Herbaceous	3
-148.6153912320	60.8940660106	Snow or Ice	Snow or Ice	Mixed Conifer	Mountain Hemlock	Mixed Conifer	Mountain Hemlock	Snow or Ice	Mountain Hemlock	3
-150.4999709660	60.9461068185	Mixed Forest	Mixed Forest	Black Spruce	Black Spruce	Deciduous	Deciduous	Deciduous	Black Spruce	3
-150.4814770240	60.9456345943	Mixed Forest	Mixed Forest	Black Spruce	Black Spruce	Deciduous	Deciduous	Deciduous	Black Spruce	3
-150.3705249420	60.9427490413	Mixed Forest	Mixed Forest	Black Spruce	Deciduous	Black Spruce	Deciduous	Deciduous	Black Spruce	3
-150.3150564670	60.9412727080	Mixed Forest	Mixed Forest	Black Spruce	Deciduous	Deciduous	Deciduous	Deciduous	Black Spruce	4
-149.6867918300	60.9229784978	Mixed Forest	Mixed Forest	Black Spruce	Herbaceous	Black Spruce	Herbaceous	Mountain Hemlock	Herbaceous	3
-149.6129269650	60.9206375841	Mixed Forest	Mixed Forest	Deciduous	Deciduous	Deciduous	Deciduous	Deciduous	Mountain Hemlock	5
-150.6118904360	60.9399588471	Mixed Forest	Mixed Forest	Black Spruce	Black Spruce	Black Spruce	Deciduous	Deciduous	Deciduous	3
-150.5009462890	60.9371784940	Mixed Forest	Mixed Forest	Herbaceous	Black Spruce	Deciduous	Deciduous	Deciduous	Herbaceous	3
-150.4085077370	60.9347931760	Mixed Forest	Black Spruce	Black Spruce	Deciduous	Deciduous	Deciduous	Deciduous	Herbaceous	4
-149.6510690440	60.9128914408	Mixed Forest	Mixed Forest	Deciduous	Herbaceous	Deciduous	Herbaceous	Deciduous	Mountain Hemlock	3
-149.6326082740	60.9123051351	Mixed Forest	Mixed Forest	Deciduous	Herbaceous	Deciduous	Herbaceous	Deciduous	Mountain Hemlock	3
-148.9316255320	60.8881892074	Deciduous	Deciduous	Mixed Conifer	Herbaceous	Mixed Conifer	Herbaceous	Herbaceous	Mixed Conifer	3
-150.3725468870	60.9248942575	Mixed Forest	Mixed Forest	Black Spruce	Deciduous	Deciduous	Deciduous	Deciduous	Herbaceous	4
-149.8553354130	60.9102537730	Mixed Forest	Mixed Forest	Deciduous	Herbaceous	Deciduous	Deciduous	Deciduous	Herbaceous	4
-149.8368725080	60.9096949105	Mountain Hemlock	Mountain Hemlock	Black Spruce	Deciduous	Deciduous	Deciduous	Deciduous	Black Spruce	4
-149.6522793650	60.9039698698	Mixed Forest	Mixed Forest	Deciduous	Herbaceous	Deciduous	Herbaceous	Deciduous	Herbaceous	3
-150.5768148890	60.9211843047	Mixed Forest	Mixed Forest	Black Spruce	Deciduous	Black Spruce	Deciduous	Deciduous	Black Spruce	3
-150.3550823410	60.9154776402	Mixed Forest	Mixed Forest	Black Spruce	Deciduous	Deciduous	Deciduous	Deciduous	Herbaceous	4
-149.8749473020	60.9018866725	Mountain Hemlock	Mountain Hemlock	Deciduous	Herbaceous	Deciduous	Deciduous	Deciduous	Herbaceous	4
-150.7071117610	60.9154182305	Mixed Forest	Mixed Forest	Black Spruce	Herbaceous	Black Spruce	Deciduous	Deciduous	Deciduous	3
-150.6331979600	60.9136258315	Mixed Forest	Mixed Forest	Black Spruce	Herbaceous	Black Spruce	Deciduous	Deciduous	Deciduous	3
-150.3560970310	60.9065503697	Mixed Forest	Deciduous	Black Spruce	Deciduous	Deciduous	Deciduous	Deciduous	Herbaceous	4
-149.4518355400	60.8795464526	Mixed Conifer	Mixed Conifer	Deciduous	Herbaceous	Herbaceous	Herbaceous	Deciduous	Herbaceous	4
-150.7449782510	60.9073695323	Mixed Forest	Mixed Forest	Black Spruce	Herbaceous	Black Spruce	Deciduous	Deciduous	Deciduous	3
-150.3940405800	60.8985984999	Mixed Forest	Mixed Forest	Black Spruce	Deciduous	Deciduous	Deciduous	Deciduous	Herbaceous	4
-150.1171258740	60.8910409897	Mixed Forest	Mixed Forest	Deciduous	Deciduous	Deciduous	Deciduous	Deciduous	Herbaceous	5
-149.9694926680	60.8867820856	Mixed Forest	Mixed Forest	Black Spruce	Deciduous	Deciduous	Deciduous	Deciduous	Herbaceous	4
-149.9510412910	60.8862385635	Mixed Forest	Mixed Forest	Black Spruce	Deciduous	Deciduous	Deciduous	Deciduous	Herbaceous	4
-149.9325905410	60.8856925619	Mixed Forest	Mixed Forest	Deciduous	Deciduous	Deciduous	Deciduous	Deciduous	Herbaceous	5
-149.9141404180	60.8851440811	Mixed Forest	Mixed Forest	Deciduous	Herbaceous	Deciduous	Deciduous	Deciduous	Mountain Hemlock	4
-149.3978036560	60.8687805656	Mixed Conifer	Mixed Conifer	Herbaceous	Herbaceous	Herbaceous	Herbaceous	Deciduous	Herbaceous	5
-150.7274142760	60.8980003793	Mixed Forest	Mixed Forest	Black Spruce	Herbaceous	Black Spruce	Deciduous	Deciduous	Deciduous	3
-150.4135043400	60.8901547908	Mixed Forest	Black Spruce	Black Spruce	Deciduous	Deciduous	Deciduous	Deciduous	Herbaceous	4
-150.3765840320	60.8891846179	Mixed Forest	Mixed Forest	Black Spruce	Deciduous	Deciduous	Deciduous	Deciduous	Herbaceous	4
-150.3581247170	60.8886958093	Mixed Forest	Mixed Forest	Black Spruce	Deciduous	Deciduous	Deciduous	Deciduous	Herbaceous	4
-150.2658366490	60.8862145480	Mixed Forest	Deciduous	Black Spruce	Deciduous	Deciduous	Deciduous	Deciduous	Black Spruce	4
-150.2289254430	60.8852046772	Mixed Forest	Herbaceous	Black Spruce	Deciduous	Deciduous	Deciduous	Deciduous	Black Spruce	4
-150.1735630150	60.8836712673	Mixed Forest	Black Spruce	Black Spruce	Deciduous	Black Spruce	Deciduous	Deciduous	Black Spruce	3
-149.9706135720	60.8778578151	Mixed Forest	Mixed Forest	Deciduous	Deciduous	Deciduous	Deciduous	Deciduous	Black Spruce	5
-149.9337216560	60.8767685941	Mixed Forest	Mixed Forest	Deciduous	Herbaceous	Deciduous	Deciduous	Deciduous	Mountain Hemlock	4
-149.1596064210	60.8516063706	Deciduous	Deciduous	Herbaceous	Herbaceous	Herbaceous	Herbaceous	Mixed Conifer	Herbaceous	5
-149.1043603640	60.8496420301	Deciduous	Deciduous	Mixed Conifer	Herbaceous	Herbaceous	Mixed Conifer	Mixed Conifer	Herbaceous	3
-150.7467897700	60.8895095386	Mixed Forest	Mixed Forest	Black Spruce	Herbaceous	Black Spruce	Deciduous	Deciduous	Deciduous	3
-150.3037785010	60.8782876170	Mixed Forest	Herbaceous	Black Spruce	Deciduous	Deciduous	Deciduous	Deciduous	Herbaceous	4
-150.2484244280	60.8767843921	Mixed Forest	Mixed Forest	Black Spruce	Deciduous	Deciduous	Deciduous	Deciduous	Black Spruce	4
-150.2115246070	60.8757698422	Mixed Forest	Mixed Forest	Black Spruce	Deciduous	Black Spruce	Deciduous	Deciduous	Black Spruce	3
-149.9532926860	60.8683903156	Mountain Hemlock	Mountain Hemlock	Deciduous	Herbaceous	Herbaceous	Deciduous	Deciduous	Herbaceous	3
-149.9164122290	60.8672964411	Mixed Forest	Mixed Forest	Deciduous	Herbaceous	Herbaceous	Deciduous	Deciduous	Herbaceous	3
-149.0873111250	60.8400660365	Deciduous	Deciduous	Mixed Conifer	Herbaceous	Herbaceous	Mixed Conifer	Mixed Conifer	Herbaceous	3
-148.7928755290	60.8291773433	Alpine	Herbaceous	Mixed Conifer	Mountain Hemlock	Herbaceous	Herbaceous	Mixed Conifer	Mixed Conifer	3
-150.6369439590	60.8779088171	Mixed Forest	Black Spruce	Black Spruce	Deciduous	Deciduous	Deciduous	Black Spruce	Black Spruce	3
-150.3232536610	60.8698567077	Mixed Forest	Mixed Forest	Black Spruce	Deciduous	Deciduous	Deciduous	Deciduous	Herbaceous	4
-150.2310224270	60.8673520292	Mixed Forest	Mixed Forest	Black Spruce	Deciduous	Deciduous	Deciduous	Deciduous	Black Spruce	4
-150.2125779150	60.8668436556	Mixed Forest	Mixed Forest	Black Spruce	Deciduous	Black Spruce	Deciduous	Deciduous	Black Spruce	3
-150.1941339890	60.8663328029	Mixed Forest	Mixed Forest	Black Spruce	Deciduous	Deciduous	Deciduous	Deciduous	Black Spruce	4
-149.9728535130	60.8600092476	Mixed Forest	Black Spruce	Deciduous	Deciduous	Deciduous	Deciduous	Deciduous	Black Spruce	5
-149.1254831270	60.8324660019	Deciduous	Deciduous	Herbaceous	Herbaceous	Mixed Conifer	Herbaceous	Mixed Conifer	Herbaceous	4
-149.1070786760	60.8318091134	Mountain Hemlock	Mountain Hemlock	Mixed Conifer	Herbaceous	Mixed Conifer	Herbaceous	Mixed Conifer	Herbaceous	3
-150.8039661570	60.8729510115	Mixed Forest	Mixed Forest	Black Spruce	Deciduous	Deciduous	Deciduous	Black Spruce	Black Spruce	3
-150.7855100320	60.8725196639	Mixed Forest	Mixed Forest	Black Spruce	Deciduous	Deciduous	Deciduous	Black Spruce	Black Spruce	3
-150.3980505440	60.8628882402	Mixed Forest	Mixed Forest	Deciduous	Deciduous	Deciduous	Deciduous	Black Spruce	Black Spruce	4
-150.3427186040	60.8614230363	Mixed Forest	Mixed Forest	Black Spruce	Deciduous	Deciduous	Deciduous	Deciduous	Herbaceous	4
-150.2689506020	60.8594347230	Mixed Forest	Mixed Forest	Black Spruce	Deciduous	Deciduous	Deciduous	Deciduous	Black Spruce	4
-150.2505100350	60.8589314475	Mixed Forest	Black Spruce	Black Spruce	Deciduous	Deciduous	Deciduous	Deciduous	Black Spruce	4
-150.2320700460	60.8584256935	Mixed Forest	Mixed Forest	Black Spruce	Deciduous	Deciduous	Deciduous	Deciduous	Black Spruce	4
-150.2136306390	60.8579174610	Mixed Forest	Mixed Forest	Black Spruce	Deciduous	Deciduous	Deciduous	Deciduous	Black Spruce	4
-150.1951918160	60.8574067501	Mixed Forest	Mixed Forest	Black Spruce	Deciduous	Black Spruce	Deciduous	Deciduous	Black Spruce	3
-150.1583159350	60.8563778937	Mixed Forest	Black Spruce	Deciduous	Deciduous	Deciduous	Deciduous	Deciduous	Black Spruce	5
-150.1030065670	60.8548160243	Mixed Forest	Black Spruce	Deciduous	Deciduous	Deciduous	Deciduous	Deciduous	Black Spruce	5
-149.9739725520	60.8510849501	Mixed Forest	Mixed Forest	Deciduous	Deciduous	Deciduous	Deciduous	Deciduous	Black Spruce	5
-150.8048548100	60.8640206339	Mixed Forest	Mixed Forest	Black Spruce	Deciduous	Deciduous	Deciduous	Black Spruce	Black Spruce	3
-150.7864038000	60.8635894062	Mixed Forest	Mixed Forest	Black Spruce	Deciduous	Deciduous	Deciduous	Black Spruce	Black Spruce	3
-150.7310537630	60.8622808371	Mixed Forest	Black Spruce	Black Spruce	Deciduous	Deciduous	Deciduous	Black Spruce	Black Spruce	3
-150.4728149100	60.8558790163	Mixed Forest	Mixed Forest	Deciduous	Deciduous	Deciduous	Deciduous	Black Spruce	Black Spruce	4
-150.4543732700	60.8554031452	Mixed Forest	Mixed Forest	Deciduous	Deciduous	Deciduous	Deciduous	Black Spruce	Black Spruce	4
-150.3806122100	60.8534748705	Mixed Forest	Mixed Forest	Deciduous	Deciduous	Deciduous	Deciduous	Black Spruce	Black Spruce	4
-150.3621733340	60.8529866048	Mixed Forest	Mixed Forest	Deciduous	Deciduous	Deciduous	Deciduous	Black Spruce	Black Spruce	4
-150.2515519690	60.8500049633	Mixed Forest	Mixed Forest	Black Spruce	Deciduous	Deciduous	Deciduous	Deciduous	Black Spruce	4
-150.1962490560	60.8484806891	Mixed Forest	Mixed Forest	Black Spruce	Deciduous	Black Spruce	Deciduous	Deciduous	Black Spruce	3
-150.1778159210	60.8479676424	Mixed Forest	Mixed Forest	Black Spruce	Deciduous	Deciduous	Deciduous	Deciduous	Black Spruce	4
-150.1593833760	60.8474521182	Mixed Forest	Mixed Forest	Black Spruce	Deciduous	Deciduous	Deciduous	Deciduous	Black Spruce	4
-150.1409514230	60.8469341167	Mixed Forest	Mixed Forest	Black Spruce	Herbaceous	Deciduous	Herbaceous	Deciduous	Deciduous	3
-150.1225200660	60.8464136380	Mixed Forest	Mixed Forest	Black Spruce	Deciduous	Black Spruce	Deciduous	Deciduous	Black Spruce	3
-149.9750909690	60.8421606432	Mountain Hemlock	Mountain Hemlock	Deciduous	Herbaceous	Deciduous	Deciduous	Deciduous	Herbaceous	4
-149.1465833480	60.8152867194	Mountain Hemlock	Mountain Hemlock	Herbaceous	Herbaceous	Herbaceous	Mixed Conifer	Mixed Conifer	Herbaceous	4
-150.8610836070	60.8563686911	Mixed Forest	Mixed Forest	Black Spruce	Deciduous	Deciduous	Deciduous	Black Spruce	Black Spruce	3
-150.8241893590	60.8555188780	Mixed Forest	Mixed Forest	Black Spruce	Deciduous	Deciduous	Deciduous	Black Spruce	Black Spruce	3
-150.8057429690	60.8550902506	Mixed Forest	Mixed Forest	Black Spruce	Deciduous	Deciduous	Deciduous	Black Spruce	Black Spruce	3
-150.7872970720	60.8546591427	Mixed Forest	Mixed Forest	Black Spruce	Deciduous	Deciduous	Deciduous	Black Spruce	Black Spruce	3
-150.6766322100	60.8520204107	Mixed Forest	Mixed Forest	Black Spruce	Deciduous	Deciduous	Deciduous	Black Spruce	Black Spruce	3
-150.3447508720	60.8435686767	Mixed Forest	Mixed Forest	Deciduous	Deciduous	Deciduous	Deciduous	Black Spruce	Herbaceous	4
-150.2894546310	60.8420819857	Mixed Forest	Mixed Forest	Deciduous	Deciduous	Deciduous	Deciduous	Deciduous	Black Spruce	5
-150.1973057100	60.8395546195	Mixed Forest	Mixed Forest	Black Spruce	Deciduous	Deciduous	Deciduous	Deciduous	Black Spruce	4
-150.1604502250	60.8385263340	Mixed Forest	Mixed Forest	Black Spruce	Deciduous	Deciduous	Deciduous	Deciduous	Herbaceous	4
-150.1420233690	60.8380084762	Mixed Forest	Mixed Forest	Black Spruce	Herbaceous	Deciduous	Herbaceous	Deciduous	Deciduous	3
-150.1051714450	60.8369653311	Mixed Forest	Mixed Forest	Deciduous	Deciduous	Deciduous	Deciduous	Deciduous	Black Spruce	5
-150.0683219210	60.8359122809	Mixed Forest	Mixed Forest	Deciduous	Deciduous	Deciduous	Deciduous	Deciduous	Black Spruce	5
-150.8803986810	60.8478590153	Mixed Forest	Black Spruce	Black Spruce	Deciduous	Deciduous	Deciduous	Black Spruce	Black Spruce	3
-150.5300721670	60.8394347164	Mixed Forest	Black Spruce	Deciduous	Deciduous	Deciduous	Deciduous	Black Spruce	Black Spruce	4
-150.3641942720	60.8351319571	Mixed Forest	Mixed Forest	Deciduous	Deciduous	Deciduous	Deciduous	Black Spruce	Black Spruce	4
-150.3273386110	60.8341485358	Mixed Forest	Mixed Forest	Deciduous	Deciduous	Deciduous	Deciduous	Black Spruce	Herbaceous	4
-150.2904852140	60.8331552064	Mixed Forest	Mixed Forest	Deciduous	Deciduous	Deciduous	Deciduous	Deciduous	Black Spruce	5
-150.2352094140	60.8316466367	Mixed Forest	Mixed Forest	Black Spruce	Deciduous	Deciduous	Deciduous	Deciduous	Black Spruce	4
-150.2167853040	60.8311388271	Mixed Forest	Mixed Forest	Black Spruce	Deciduous	Black Spruce	Deciduous	Deciduous	Black Spruce	3
-150.1983617770	60.8306285412	Mixed Forest	Mixed Forest	Black Spruce	Deciduous	Black Spruce	Deciduous	Deciduous	Black Spruce	3
-150.1615164820	60.8296005408	Mixed Forest	Mixed Forest	Black Spruce	Deciduous	Deciduous	Deciduous	Deciduous	Herbaceous	4
-150.1062529830	60.8280399708	Mixed Forest	Mixed Forest	Deciduous	Herbaceous	Deciduous	Deciduous	Deciduous	Herbaceous	4
-150.0878330130	60.8275148294	Mixed Forest	Black Spruce	Deciduous	Deciduous	Deciduous	Deciduous	Deciduous	Black Spruce	5
-149.9957422550	60.8248519926	Mixed Forest	Mixed Forest	Deciduous	Deciduous	Deciduous	Deciduous	Deciduous	Black Spruce	5
-149.4803288000	60.8087971688	Mountain Hemlock	Mountain Hemlock	Mixed Conifer	Herbaceous	Herbaceous	Mixed Conifer	Mixed Conifer	Mixed Conifer	4
-150.5310359040	60.8305061870	Mixed Forest	Mixed Forest	Deciduous	Deciduous	Deciduous	Deciduous	Black Spruce	Black Spruce	4
-150.5126079500	60.8300381440	Mixed Forest	Mixed Forest	Deciduous	Deciduous	Deciduous	Deciduous	Black Spruce	Black Spruce	4
-150.4389015350	60.8281411986	Mixed Forest	Mixed Forest	Deciduous	Deciduous	Deciduous	Deciduous	Black Spruce	Black Spruce	4
-150.4020516090	60.8271778635	Mixed Forest	Mixed Forest	Deciduous	Deciduous	Deciduous	Deciduous	Black Spruce	Black Spruce	4
-150.3836274760	60.8266924806	Mixed Forest	Mixed Forest	Deciduous	Deciduous	Deciduous	Deciduous	Black Spruce	Black Spruce	4
-150.3467808850	60.8257142851	Mixed Forest	Mixed Forest	Deciduous	Deciduous	Deciduous	Deciduous	Black Spruce	Herbaceous	4
-150.3283584320	60.8252214725	Mixed Forest	Mixed Forest	Deciduous	Deciduous	Deciduous	Deciduous	Black Spruce	Herbaceous	4
-150.3099365450	60.8247261837	Mixed Forest	Mixed Forest	Deciduous	Deciduous	Deciduous	Deciduous	Black Spruce	Black Spruce	4
-150.2730944790	60.8237281774	Mixed Forest	Mixed Forest	Deciduous	Deciduous	Deciduous	Deciduous	Deciduous	Black Spruce	5
-150.2546743060	60.8232254602	Mixed Forest	Deciduous	Black Spruce	Deciduous	Deciduous	Deciduous	Deciduous	Black Spruce	4
-150.2178356920	60.8222125984	Mixed Forest	Mixed Forest	Black Spruce	Deciduous	Deciduous	Deciduous	Deciduous	Black Spruce	4
-150.1994172580	60.8217024539	Mixed Forest	Mixed Forest	Black Spruce	Deciduous	Deciduous	Deciduous	Deciduous	Black Spruce	4
-150.1625821480	60.8206747385	Mixed Forest	Deciduous	Deciduous	Deciduous	Deciduous	Deciduous	Deciduous	Black Spruce	5
-150.1073339220	60.8191146011	Mixed Forest	Mixed Forest	Deciduous	Herbaceous	Deciduous	Deciduous	Deciduous	Black Spruce	4
-150.0336780230	60.8169997694	Mixed Forest	Black Spruce	Deciduous	Herbaceous	Deciduous	Deciduous	Deciduous	Black Spruce	4
-149.4631896610	60.7992680612	White or Lutz or Sitka Spruce	White or Lutz or Sitka Spruce	Mixed Conifer	Herbaceous	Herbaceous	Mixed Conifer	Mountain Hemlock	Mixed Conifer	3
-150.8452671110	60.8291531268	Mixed Forest	Mixed Forest	Black Spruce	Deciduous	Deciduous	Deciduous	Black Spruce	Black Spruce	3
-150.7899739140	60.8278683150	Mixed Forest	Mixed Forest	Black Spruce	Deciduous	Deciduous	Deciduous	Black Spruce	Black Spruce	3
-150.7715438340	60.8274350876	Mixed Forest	Mixed Forest	Black Spruce	Deciduous	Deciduous	Deciduous	Black Spruce	Black Spruce	3
-150.5135762500	60.8211097368	Mixed Forest	Mixed Forest	Deciduous	Deciduous	Deciduous	Deciduous	Black Spruce	Black Spruce	4
-150.3846314500	60.8177650010	Mixed Forest	Deciduous	Deciduous	Deciduous	Deciduous	Deciduous	Black Spruce	Black Spruce	4
-150.3477950470	60.8167870766	Mixed Forest	Mixed Forest	Deciduous	Deciduous	Deciduous	Deciduous	Black Spruce	Black Spruce	4
-150.3109608940	60.8157992491	Mixed Forest	Deciduous	Deciduous	Deciduous	Deciduous	Deciduous	Deciduous	Black Spruce	5
-150.2557139300	60.8142989417	Mixed Forest	Mixed Forest	Deciduous	Deciduous	Deciduous	Deciduous	Deciduous	Black Spruce	5
-150.2372994250	60.8137938886	Mixed Forest	Mixed Forest	Deciduous	Deciduous	Deciduous	Deciduous	Deciduous	Black Spruce	5
-150.2004721540	60.8127763574	Mixed Forest	Mixed Forest	Black Spruce	Deciduous	Deciduous	Deciduous	Deciduous	Black Spruce	4
-150.1820593950	60.8122638795	Mixed Forest	Mixed Forest	Black Spruce	Deciduous	Deciduous	Deciduous	Deciduous	Black Spruce	4
-150.1636472230	60.8117489268	Mixed Forest	Mixed Forest	Black Spruce	Herbaceous	Deciduous	Deciduous	Deciduous	Black Spruce	3
-150.1084142610	60.8101892217	Mixed Forest	Black Spruce	Deciduous	Herbaceous	Deciduous	Deciduous	Deciduous	Herbaceous	4
-149.9979645800	60.8070030100	Mixed Forest	Mixed Forest	Deciduous	Herbaceous	Herbaceous	Deciduous	Mountain Hemlock	Herbaceous	3
-150.9014253610	60.8214846355	Mixed Forest	Mixed Forest	Black Spruce	Deciduous	Deciduous	Deciduous	Black Spruce	Herbaceous	3
-150.8829974580	60.8210663956	Mixed Forest	Mixed Forest	Black Spruce	Deciduous	Deciduous	Deciduous	Black Spruce	Herbaceous	3
-150.8092906770	60.8193686556	Mixed Forest	Deciduous	Black Spruce	Deciduous	Deciduous	Deciduous	Herbaceous	Herbaceous	3
-150.7171682840	60.8171907321	Mixed Forest	Black Spruce	Black Spruce	Deciduous	Deciduous	Deciduous	Black Spruce	Herbaceous	3
-150.5882182500	60.8140375980	Mixed Forest	Black Spruce	Deciduous	Deciduous	Deciduous	Deciduous	Black Spruce	Black Spruce	4
-150.5697988960	60.8135772434	Mixed Forest	Deciduous	Deciduous	Deciduous	Deciduous	Deciduous	Black Spruce	Black Spruce	4
-150.4040488130	60.8093226267	Mixed Forest	Mixed Forest	Deciduous	Deciduous	Deciduous	Deciduous	Black Spruce	Black Spruce	4
-150.3119846740	60.8068723057	Mixed Forest	Deciduous	Deciduous	Deciduous	Deciduous	Deciduous	Deciduous	Herbaceous	5
-150.2935735380	60.8063748165	Mixed Forest	Deciduous	Deciduous	Deciduous	Deciduous	Deciduous	Deciduous	Black Spruce	5
-150.1647117070	60.8028231055	Mixed Forest	Mixed Forest	Deciduous	Herbaceous	Deciduous	Deciduous	Deciduous	Black Spruce	4
-150.1463052110	60.8023058216	Mixed Forest	Black Spruce	Deciduous	Herbaceous	Deciduous	Deciduous	Deciduous	Black Spruce	4
-150.1094940010	60.8012638324	Mixed Forest	Mixed Forest	Black Spruce	Herbaceous	Deciduous	Deciduous	Deciduous	Mountain Hemlock	3
-150.0910892920	60.8007391274	Mixed Forest	Black Spruce	Black Spruce	Herbaceous	Deciduous	Deciduous	Deciduous	Herbaceous	3
-150.0358787820	60.7991501722	Mixed Forest	Black Spruce	Deciduous	Herbaceous	Deciduous	Deciduous	Deciduous	Mountain Hemlock	4
-150.0174764940	60.7986155742	Mixed Forest	Mixed Forest	Deciduous	Herbaceous	Deciduous	Deciduous	Deciduous	Herbaceous	4
-149.1165690880	60.7693934442	Mountain Hemlock	Mountain Hemlock	Mixed Conifer	Herbaceous	Mixed Conifer	Herbaceous	Mixed Conifer	Mixed Conifer	4
-148.9696441890	60.7640597321	Mountain Hemlock	Mountain Hemlock	Mixed Conifer	Herbaceous	Mixed Conifer	Herbaceous	Mixed Conifer	Mixed Conifer	4
-150.7917560000	60.8100077300	Mixed Forest	Mixed Forest	Black Spruce	Deciduous	Deciduous	Deciduous	Black Spruce	Herbaceous	3
-150.5707508440	60.8046484333	Mixed Forest	Mixed Forest	Deciduous	Deciduous	Deciduous	Deciduous	Black Spruce	Black Spruce	4
-150.4050465850	60.8003949954	Mixed Forest	Mixed Forest	Deciduous	Deciduous	Deciduous	Deciduous	Black Spruce	Black Spruce	4
-150.3866377280	60.7999100160	Mixed Forest	Mixed Forest	Deciduous	Deciduous	Deciduous	Deciduous	Black Spruce	Black Spruce	4
-150.3314145040	60.7984402305	Mixed Forest	Mixed Forest	Deciduous	Deciduous	Deciduous	Deciduous	Black Spruce	Black Spruce	4
-150.2946018370	60.7974480018	Mixed Forest	Mixed Forest	Deciduous	Deciduous	Deciduous	Deciduous	Deciduous	Black Spruce	5
-150.2209833650	60.7954338566	Mixed Forest	Black Spruce	Deciduous	Deciduous	Deciduous	Deciduous	Deciduous	Black Spruce	5
-150.0737744880	60.7912868408	Mixed Forest	Black Spruce	Black Spruce	Herbaceous	Deciduous	Deciduous	Deciduous	Herbaceous	3
-151.0136614160	60.8060786558	Mixed Forest	Mixed Forest	Deciduous	Deciduous	Deciduous	Deciduous	Black Spruce	Black Spruce	4
-150.8663103490	60.8027841319	Mixed Forest	Herbaceous	Black Spruce	Deciduous	Deciduous	Deciduous	Black Spruce	Herbaceous	3
-150.8478936070	60.8023611704	Mixed Forest	Deciduous	Black Spruce	Deciduous	Deciduous	Deciduous	Herbaceous	Herbaceous	3
-150.6269313450	60.7970924882	Mixed Forest	Mixed Forest	Deciduous	Deciduous	Deciduous	Deciduous	Black Spruce	Black Spruce	4
-150.5164779310	60.7943244667	Mixed Forest	Mixed Forest	Deciduous	Deciduous	Deciduous	Deciduous	Black Spruce	Black Spruce	4
-150.4428529990	60.7924296232	Mixed Forest	Deciduous	Deciduous	Deciduous	Deciduous	Deciduous	Black Spruce	Black Spruce	4
-150.3508341610	60.7900053983	Mixed Forest	Black Spruce	Deciduous	Deciduous	Deciduous	Deciduous	Black Spruce	Black Spruce	4
-150.2772291710	60.7880214906	Mixed Forest	Mixed Forest	Deciduous	Deciduous	Deciduous	Deciduous	Deciduous	Black Spruce	5
-150.1668389070	60.7849714333	Mixed Forest	Deciduous	Deciduous	Deciduous	Deciduous	Deciduous	Deciduous	Black Spruce	5
-150.1484425740	60.7844544358	Mixed Forest	Mixed Forest	Deciduous	Deciduous	Deciduous	Deciduous	Deciduous	Herbaceous	5
-150.8487681340	60.7934305043	Mixed Forest	Mixed Forest	Black Spruce	Deciduous	Deciduous	Deciduous	Black Spruce	Herbaceous	3
-150.8303569710	60.7930051841	Mountain Hemlock	Mountain Hemlock	Black Spruce	Deciduous	Deciduous	Deciduous	Herbaceous	Herbaceous	3
-150.8119462950	60.7925773881	Mixed Forest	Mixed Forest	Black Spruce	Deciduous	Deciduous	Deciduous	Black Spruce	Herbaceous	3
-150.7751264180	60.7917143691	Mixed Forest	Black Spruce	Black Spruce	Deciduous	Deciduous	Deciduous	Black Spruce	Herbaceous	3
-150.4622398310	60.7839789980	Mixed Forest	Mixed Forest	Deciduous	Deciduous	Deciduous	Deciduous	Black Spruce	Black Spruce	4
-150.4070404690	60.7825397061	Mixed Forest	Mixed Forest	Deciduous	Deciduous	Deciduous	Deciduous	Deciduous	Herbaceous	5
-150.3886417820	60.7820549952	Mixed Forest	Deciduous	Deciduous	Deciduous	Deciduous	Deciduous	Black Spruce	Herbaceous	4
-150.3702436510	60.7815678111	Mixed Forest	Mixed Forest	Deciduous	Deciduous	Deciduous	Deciduous	Black Spruce	Black Spruce	4
-150.3150526120	60.7800914201	Mixed Forest	Mixed Forest	Deciduous	Deciduous	Deciduous	Deciduous	Deciduous	Black Spruce	5
-150.2966567280	60.7795943440	Mixed Forest	Mixed Forest	Deciduous	Deciduous	Deciduous	Deciduous	Deciduous	Black Spruce	5
-150.0759512880	60.7734365929	Mixed Forest	Mixed Forest	Black Spruce	Herbaceous	Deciduous	Deciduous	Deciduous	Herbaceous	3
-150.8680487330	60.7849225580	Mixed Forest	Deciduous	Black Spruce	Deciduous	Deciduous	Deciduous	Black Spruce	Herbaceous	3
-150.8496421770	60.7844998308	Mixed Forest	Mixed Forest	Black Spruce	Deciduous	Deciduous	Deciduous	Black Spruce	Herbaceous	3
-150.8128305200	60.7836469509	Mixed Forest	Mixed Forest	Black Spruce	Deciduous	Deciduous	Deciduous	Black Spruce	Herbaceous	3
-150.7944254250	60.7832167983	Mixed Forest	Mixed Forest	Black Spruce	Deciduous	Deciduous	Deciduous	Black Spruce	Herbaceous	3
-150.7392131080	60.7819114916	Mixed Forest	Mixed Forest	Deciduous	Deciduous	Deciduous	Deciduous	Black Spruce	Black Spruce	4
-150.4080365830	60.7736120476	Mixed Forest	Mixed Forest	Deciduous	Deciduous	Deciduous	Deciduous	Black Spruce	Black Spruce	4
-150.2609034160	60.7696662073	Mixed Forest	Mixed Forest	Deciduous	Deciduous	Deciduous	Deciduous	Deciduous	Black Spruce	5
-149.2504329410	60.7382595183	Mountain Hemlock	Mountain Hemlock	Mixed Conifer	Herbaceous	Mixed Conifer	Herbaceous	Mixed Conifer	Mixed Conifer	4
-151.0897715420	60.7808700343	Mixed Forest	Mixed Forest	Deciduous	Deciduous	Deciduous	Deciduous	Deciduous	Black Spruce	5
-151.0713644860	60.7804771258	Mixed Forest	Mixed Forest	Deciduous	Deciduous	Deciduous	Deciduous	Deciduous	Black Spruce	5
-151.0345517270	60.7796838820	Mixed Forest	Mixed Forest	Deciduous	Deciduous	Deciduous	Deciduous	Black Spruce	Black Spruce	4
-150.8689172030	60.7759917599	Mixed Forest	Mixed Forest	Black Spruce	Deciduous	Deciduous	Deciduous	Black Spruce	Herbaceous	3
-150.8321147510	60.7751440650	Mixed Forest	Deciduous	Black Spruce	Deciduous	Deciduous	Deciduous	Black Spruce	Herbaceous	3
-150.8137142540	60.7747165059	Mixed Forest	Mixed Forest	Black Spruce	Deciduous	Deciduous	Deciduous	Black Spruce	Herbaceous	3
-150.4825917410	60.7665974290	Mixed Forest	Black Spruce	Deciduous	Deciduous	Deciduous	Deciduous	Black Spruce	Black Spruce	4
-150.3722556430	60.7637130222	Mixed Forest	Herbaceous	Deciduous	Deciduous	Deciduous	Deciduous	Black Spruce	Herbaceous	4
-150.0965044090	60.7561127507	Mixed Forest	Mixed Forest	Deciduous	Herbaceous	Herbaceous	Deciduous	Mountain Hemlock	Herbaceous	3
-151.0905784690	60.7719378781	Mixed Forest	Mixed Forest	Deciduous	Deciduous	Deciduous	Deciduous	Deciduous	Black Spruce	5
-151.0721765030	60.7715450784	Mixed Forest	Mixed Forest	Deciduous	Deciduous	Deciduous	Deciduous	Deciduous	Black Spruce	5
-150.8513888100	60.7666384608	Mixed Forest	Mixed Forest	Black Spruce	Deciduous	Deciduous	Deciduous	Black Spruce	Herbaceous	3
-150.8329929110	60.7662134937	Mixed Forest	Deciduous	Black Spruce	Deciduous	Deciduous	Deciduous	Black Spruce	Herbaceous	3
-150.2813547090	60.7523146484	Mixed Forest	Black Spruce	Deciduous	Deciduous	Deciduous	Deciduous	Deciduous	Black Spruce	5
-150.0975856340	60.7471874424	Mixed Forest	Mixed Forest	Deciduous	Herbaceous	Herbaceous	Deciduous	Mountain Hemlock	Herbaceous	3
-149.9689827040	60.7434514632	Mountain Hemlock	Mountain Hemlock	Herbaceous	Deciduous	Herbaceous	Herbaceous	Deciduous	Herbaceous	4
-149.1063365300	60.7152366920	Mountain Hemlock	Mountain Hemlock	Mixed Conifer	Herbaceous	Mixed Conifer	Herbaceous	Mixed Conifer	Mixed Conifer	4
-151.0913849490	60.7630057149	Mixed Forest	Mixed Forest	Deciduous	Deciduous	Deciduous	Deciduous	Deciduous	Black Spruce	5
-150.6132195040	60.7519918495	Mixed Forest	Mixed Forest	Deciduous	Deciduous	Deciduous	Deciduous	Black Spruce	Black Spruce	4
-150.4110216170	60.7468290138	Mixed Forest	Mixed Forest	Deciduous	Deciduous	Deciduous	Deciduous	Black Spruce	Black Spruce	4
-150.2640102160	60.7428864455	Mixed Forest	Black Spruce	Deciduous	Deciduous	Deciduous	Deciduous	Deciduous	Black Spruce	5
-150.2088903110	60.7413672282	Mixed Forest	Deciduous	Deciduous	Deciduous	Deciduous	Deciduous	Deciduous	Black Spruce	5
-150.1721466080	60.7403420694	Mixed Forest	Black Spruce	Deciduous	Herbaceous	Deciduous	Deciduous	Deciduous	Mountain Hemlock	4
-149.5478807290	60.7214040336	Shrub	Alpine	Mountain Hemlock	Herbaceous	Herbaceous	Herbaceous	Mountain Hemlock	Mixed Conifer	3
-149.4928346420	60.7195961558	Mountain Hemlock	Mountain Hemlock	Mixed Conifer	Herbaceous	Herbaceous	Herbaceous	Mixed Conifer	Mixed Conifer	3
-150.6141576190	60.7430627246	Mixed Forest	Mixed Forest	Deciduous	Deciduous	Deciduous	Deciduous	Black Spruce	Black Spruce	4
-150.5957784140	60.7426058594	Mixed Forest	Mixed Forest	Deciduous	Deciduous	Deciduous	Deciduous	Deciduous	Black Spruce	5
-150.5406439410	60.7412204377	Mixed Forest	Mixed Forest	Black Spruce	Deciduous	Deciduous	Deciduous	Black Spruce	Black Spruce	3
-150.3201545270	60.7354564127	Mixed Forest	Black Spruce	Deciduous	Deciduous	Deciduous	Deciduous	Black Spruce	Black Spruce	4
-150.1364751560	60.7303814138	Mixed Forest	Mixed Forest	Black Spruce	Herbaceous	Deciduous	Deciduous	Deciduous	Herbaceous	3
-148.9624461200	60.6920620317	Mountain Hemlock	Mountain Hemlock	Mixed Conifer	Herbaceous	Herbaceous	Herbaceous	Mixed Conifer	Herbaceous	4
-150.5599743810	60.7327559622	Mixed Forest	Mixed Forest	Black Spruce	Deciduous	Deciduous	Deciduous	Black Spruce	Black Spruce	3
-150.4130088880	60.7289736074	Mixed Forest	Deciduous	Deciduous	Deciduous	Deciduous	Deciduous	Deciduous	Black Spruce	5
-150.3762729520	60.7280033234	Mixed Forest	Mixed Forest	Deciduous	Deciduous	Deciduous	Deciduous	Black Spruce	Black Spruce	4
-150.3395392360	60.7270231631	Mixed Forest	Mixed Forest	Deciduous	Deciduous	Deciduous	Deciduous	Black Spruce	Black Spruce	4
-150.2293516290	60.7240234329	Mixed Forest	Mixed Forest	Deciduous	Deciduous	Deciduous	Deciduous	Deciduous	Black Spruce	5
-149.2569981200	60.6936698498	Deciduous	Deciduous	Herbaceous	Herbaceous	Mixed Conifer	Herbaceous	Mixed Conifer	Herbaceous	4
-151.0938017090	60.7362091803	Mixed Forest	Herbaceous	Deciduous	Deciduous	Deciduous	Deciduous	Deciduous	Black Spruce	5
-150.7078853320	60.7274504611	Mixed Forest	Deciduous	Deciduous	Deciduous	Deciduous	Deciduous	Black Spruce	Black Spruce	4
-150.5609266640	60.7238271986	Mixed Forest	Deciduous	Black Spruce	Deciduous	Deciduous	Deciduous	Black Spruce	Black Spruce	3
-150.5058257760	60.7224277255	Mixed Forest	Mixed Forest	Deciduous	Deciduous	Black Spruce	Deciduous	Black Spruce	Deciduous	4
-150.4874598790	60.7219562960	Mixed Forest	Mixed Forest	Deciduous	Deciduous	Black Spruce	Deciduous	Black Spruce	Deciduous	4
-150.3772758900	60.7190758722	Mixed Forest	Mixed Forest	Deciduous	Deciduous	Deciduous	Deciduous	Deciduous	Black Spruce	5
-150.3405523000	60.7180959825	Mixed Forest	Mixed Forest	Deciduous	Deciduous	Deciduous	Deciduous	Black Spruce	Black Spruce	4
-150.2303950590	60.7150970804	Mixed Forest	Black Spruce	Deciduous	Deciduous	Deciduous	Deciduous	Deciduous	Black Spruce	5
-151.1681170470	60.7288212965	Mixed Forest	Deciduous	Black Spruce	Deciduous	Deciduous	Deciduous	Deciduous	Black Spruce	4
-151.1497387290	60.7284389268	Mixed Forest	Mixed Forest	Black Spruce	Deciduous	Deciduous	Deciduous	Deciduous	Black Spruce	4
-150.6720639410	60.7176299372	Mixed Forest	Black Spruce	Deciduous	Deciduous	Deciduous	Deciduous	Black Spruce	Black Spruce	4
-150.6536983980	60.7171808581	Mixed Forest	Mixed Forest	Deciduous	Deciduous	Deciduous	Deciduous	Black Spruce	Black Spruce	4
-150.5986048520	60.7158188053	Mixed Forest	Mixed Forest	Deciduous	Deciduous	Deciduous	Deciduous	Black Spruce	Black Spruce	4
-150.5067927250	60.7134993381	Mixed Forest	Mixed Forest	Black Spruce	Deciduous	Black Spruce	Deciduous	Black Spruce	Deciduous	3
-150.3599212610	60.7096598342	Mixed Forest	Black Spruce	Deciduous	Deciduous	Deciduous	Deciduous	Deciduous	Black Spruce	5
-150.3048535730	60.7081793014	Mixed Forest	Black Spruce	Deciduous	Deciduous	Deciduous	Deciduous	Deciduous	Black Spruce	5
-150.2130854320	60.7056624025	Mixed Forest	Black Spruce	Deciduous	Deciduous	Deciduous	Deciduous	Deciduous	Black Spruce	5
-150.0662866580	60.7015071017	Mixed Conifer	Mixed Conifer	Deciduous	Deciduous	Herbaceous	Herbaceous	Mountain Hemlock	Herbaceous	3
-148.9849267810	60.6659925281	Mountain Hemlock	Mountain Hemlock	Mixed Conifer	Herbaceous	Herbaceous	Herbaceous	Mixed Conifer	Herbaceous	4
-151.3342793700	60.7232178240	Mixed Forest	Deciduous	Black Spruce	Deciduous	Deciduous	Deciduous	Deciduous	Black Spruce	4
-151.2240233200	60.7210206316	Mixed Forest	Black Spruce	Black Spruce	Deciduous	Deciduous	Deciduous	Deciduous	Herbaceous	4
-151.1505277550	60.7195064037	Mixed Forest	Mixed Forest	Black Spruce	Deciduous	Deciduous	Deciduous	Deciduous	Black Spruce	4
-151.1137825800	60.7187344620	Mixed Forest	Mixed Forest	Deciduous	Deciduous	Deciduous	Deciduous	Deciduous	Black Spruce	5
-151.0954106540	60.7183447845	Mixed Forest	Black Spruce	Deciduous	Deciduous	Deciduous	Deciduous	Deciduous	Black Spruce	5
-151.0770391730	60.7179526360	Mixed Forest	Herbaceous	Deciduous	Deciduous	Deciduous	Deciduous	Black Spruce	Black Spruce	4
-150.9484514960	60.7151384166	Mixed Forest	Mixed Forest	Deciduous	Deciduous	Deciduous	Deciduous	Black Spruce	Herbaceous	4
-150.8566171160	60.7130541508	Mixed Forest	Mixed Forest	Deciduous	Deciduous	Deciduous	Deciduous	Black Spruce	Black Spruce	4
-150.6362643440	60.7078000202	Mixed Forest	Deciduous	Deciduous	Deciduous	Deciduous	Deciduous	Deciduous	Black Spruce	5
-150.6179048910	60.7073461279	Mixed Forest	Mixed Forest	Deciduous	Deciduous	Deciduous	Deciduous	Black Spruce	Black Spruce	4
-150.5995459560	60.7068897671	Mixed Forest	Mixed Forest	Deciduous	Deciduous	Deciduous	Deciduous	Black Spruce	Black Spruce	4
-150.3242259090	60.6997482127	Mixed Forest	Mixed Forest	Deciduous	Deciduous	Deciduous	Deciduous	Black Spruce	Black Spruce	4
-149.0229173980	60.6584209870	Deciduous	Deciduous	Mixed Conifer	Herbaceous	Mixed Conifer	Herbaceous	Mixed Conifer	Herbaceous	3
-151.2064221560	60.7117129359	Mixed Forest	Mixed Forest	Black Spruce	Deciduous	Deciduous	Deciduous	Deciduous	Herbaceous	4
-151.1696845160	60.7109560310	Mixed Forest	Mixed Forest	Black Spruce	Deciduous	Deciduous	Deciduous	Deciduous	Black Spruce	4
-151.1329486100	60.7101892434	Mixed Forest	Mixed Forest	Black Spruce	Deciduous	Deciduous	Deciduous	Deciduous	Black Spruce	4
-151.0778480490	60.7090205338	Mixed Forest	Herbaceous	Deciduous	Deciduous	Deciduous	Deciduous	Black Spruce	Black Spruce	4
-150.9676590790	60.7066164212	Mixed Forest	Mixed Forest	Deciduous	Deciduous	Deciduous	Deciduous	Black Spruce	Herbaceous	4
-150.6555497120	60.6993220196	Mixed Forest	Mixed Forest	Deciduous	Deciduous	Deciduous	Deciduous	Deciduous	Black Spruce	5
-150.6188404150	60.6984169533	Mixed Forest	Mixed Forest	Deciduous	Deciduous	Deciduous	Deciduous	Black Spruce	Black Spruce	4
-150.4353253920	60.6937435719	Mixed Forest	Black Spruce	Black Spruce	Deciduous	Black Spruce	Deciduous	Deciduous	Herbaceous	3
-150.1784965000	60.6867864556	Mixed Forest	Black Spruce	Deciduous	Herbaceous	Deciduous	Deciduous	Deciduous	Herbaceous	4
-151.1888311350	60.7024029688	Mixed Forest	Mixed Forest	Black Spruce	Deciduous	Black Spruce	Deciduous	Deciduous	Herbaceous	3
-151.1704676000	60.7020233858	Mixed Forest	Mixed Forest	Black Spruce	Deciduous	Black Spruce	Deciduous	Deciduous	Herbaceous	3
-151.1521044990	60.7016413328	Mixed Forest	Mixed Forest	Black Spruce	Deciduous	Deciduous	Deciduous	Deciduous	Black Spruce	4
-151.1337418330	60.7012568099	Mixed Forest	Mixed Forest	Black Spruce	Deciduous	Deciduous	Deciduous	Deciduous	Black Spruce	4
-151.1153796060	60.7008698173	Mixed Forest	Mixed Forest	Deciduous	Deciduous	Deciduous	Deciduous	Deciduous	Black Spruce	5
-151.0970178200	60.7004803549	Mixed Forest	Mixed Forest	Deciduous	Deciduous	Deciduous	Deciduous	Deciduous	Black Spruce	5
-151.0786564780	60.7000884229	Mixed Forest	Herbaceous	Deciduous	Deciduous	Deciduous	Deciduous	Black Spruce	Herbaceous	4
-150.9501397540	60.6972757570	Mixed Forest	Herbaceous	Deciduous	Deciduous	Deciduous	Deciduous	Black Spruce	Herbaceous	4
-149.5748028060	60.6595555038	Shrub	Shrub	Mixed Conifer	Herbaceous	Herbaceous	Herbaceous	Mountain Hemlock	Mixed Conifer	3
-151.1896087190	60.6934702103	Mixed Forest	Mixed Forest	Black Spruce	Deciduous	Black Spruce	Deciduous	Deciduous	Black Spruce	3
-151.1161774560	60.6919374818	Mixed Forest	Herbaceous	Deciduous	Deciduous	Deciduous	Deciduous	Deciduous	Black Spruce	5
-151.0060438460	60.6895643199	Mixed Forest	Deciduous	Deciduous	Deciduous	Deciduous	Deciduous	Black Spruce	Herbaceous	4
-150.9509831830	60.6883444132	Mixed Forest	Mixed Forest	Deciduous	Deciduous	Deciduous	Deciduous	Black Spruce	Herbaceous	4
-150.8225247420	60.6854115812	Mixed Forest	Mixed Forest	Deciduous	Deciduous	Deciduous	Deciduous	Black Spruce	Black Spruce	4
-150.6940900910	60.6823578399	Mixed Forest	Mixed Forest	Deciduous	Deciduous	Deciduous	Deciduous	Black Spruce	Black Spruce	4
-150.2722698570	60.6714732518	Mixed Forest	Black Spruce	Deciduous	Deciduous	Deciduous	Deciduous	Deciduous	Black Spruce	5
-150.2539364280	60.6709704268	Mixed Forest	Black Spruce	Deciduous	Deciduous	Deciduous	Deciduous	Deciduous	Black Spruce	5
-149.3929577560	60.6445600861	Mountain Hemlock	Mountain Hemlock	Mixed Conifer	Herbaceous	Mixed Conifer	Herbaceous	Mixed Conifer	Herbaceous	3
-151.3005152120	60.6867618387	Mixed Forest	Mixed Forest	Black Spruce	Deciduous	Deciduous	Deciduous	Deciduous	Black Spruce	4
-151.1903858730	60.6845374430	Mixed Forest	Mixed Forest	Black Spruce	Deciduous	Black Spruce	Deciduous	Deciduous	Herbaceous	3
-151.1536795000	60.6837762272	Mixed Forest	Mixed Forest	Black Spruce	Deciduous	Deciduous	Deciduous	Deciduous	Black Spruce	4
-151.1353269640	60.6833919165	Mixed Forest	Mixed Forest	Deciduous	Deciduous	Deciduous	Deciduous	Deciduous	Black Spruce	5
-151.0986232090	60.6826158898	Mixed Forest	Mixed Forest	Deciduous	Deciduous	Deciduous	Deciduous	Deciduous	Black Spruce	5
-151.0802719950	60.6822241740	Mixed Forest	Mixed Forest	Deciduous	Deciduous	Deciduous	Deciduous	Deciduous	Herbaceous	5
-150.8967848540	60.6781712816	Mixed Forest	Mixed Forest	Deciduous	Herbaceous	Deciduous	Deciduous	Black Spruce	Herbaceous	3
-150.7133451120	60.6738716647	Mixed Forest	Deciduous	Deciduous	Deciduous	Deciduous	Deciduous	Black Spruce	Herbaceous	4
-150.6216438850	60.6716293651	Mixed Forest	Mixed Forest	Deciduous	Deciduous	Deciduous	Deciduous	Deciduous	Black Spruce	5
-150.4566143970	60.6674378921	Mixed Forest	Black Spruce	Deciduous	Black Spruce	Black Spruce	Deciduous	Deciduous	Herbaceous	3
-150.2549713620	60.6620438614	Mixed Forest	Black Spruce	Deciduous	Deciduous	Deciduous	Deciduous	Deciduous	Black Spruce	5
-150.2366435480	60.6615387113	Mixed Forest	Mixed Forest	Deciduous	Deciduous	Deciduous	Deciduous	Deciduous	Black Spruce	5
-150.2183163090	60.6610310978	Mixed Forest	Black Spruce	Deciduous	Herbaceous	Deciduous	Deciduous	Deciduous	Mountain Hemlock	4
-151.2829106850	60.6774639894	Mixed Forest	Mixed Forest	Black Spruce	Deciduous	Deciduous	Deciduous	Deciduous	Black Spruce	4
-151.2462101850	60.6767276651	Mixed Forest	Mixed Forest	Black Spruce	Deciduous	Black Spruce	Deciduous	Deciduous	Deciduous	4
-151.2278605650	60.6763558005	Mixed Forest	Mixed Forest	Black Spruce	Deciduous	Black Spruce	Deciduous	Deciduous	Herbaceous	3
-151.1911625980	60.6756046667	Mixed Forest	Mixed Forest	Black Spruce	Deciduous	Deciduous	Deciduous	Deciduous	Black Spruce	4
-151.1728142570	60.6752253978	Mixed Forest	Mixed Forest	Black Spruce	Deciduous	Deciduous	Deciduous	Deciduous	Black Spruce	4
-151.1361188730	60.6744594561	Mixed Forest	Mixed Forest	Black Spruce	Deciduous	Deciduous	Deciduous	Deciduous	Black Spruce	4
-150.8609608020	60.6684003036	Mixed Forest	Deciduous	Deciduous	Deciduous	Deciduous	Deciduous	Black Spruce	Black Spruce	4
-150.6959171080	60.6644984230	Mixed Forest	Mixed Forest	Deciduous	Deciduous	Deciduous	Deciduous	Black Spruce	Black Spruce	4
-150.5125832090	60.6599287822	Mixed Forest	Black Spruce	Deciduous	Deciduous	Black Spruce	Deciduous	Deciduous	Herbaceous	4
-150.2010391280	60.6515948618	Mixed Forest	Mixed Forest	Deciduous	Herbaceous	Deciduous	Deciduous	Deciduous	Herbaceous	4
-151.2469713030	60.6677945701	Mixed Forest	Mixed Forest	Black Spruce	Deciduous	Black Spruce	Deciduous	Deciduous	Herbaceous	3
-151.1919388940	60.6666718813	Mixed Forest	Mixed Forest	Black Spruce	Deciduous	Deciduous	Deciduous	Deciduous	Black Spruce	4
-151.1735956110	60.6662927169	Mixed Forest	Mixed Forest	Black Spruce	Deciduous	Deciduous	Deciduous	Deciduous	Black Spruce	4
-151.1369103440	60.6655269863	Mixed Forest	Mixed Forest	Black Spruce	Deciduous	Deciduous	Deciduous	Deciduous	Black Spruce	4
-151.0452048720	60.6635694876	Mixed Forest	Mixed Forest	Deciduous	Deciduous	Deciduous	Deciduous	Black Spruce	Herbaceous	4
-150.8618281000	60.6594695036	Mixed Forest	Deciduous	Deciduous	Deciduous	Deciduous	Deciduous	Black Spruce	Herbaceous	4
-151.3394357600	60.6606827586	Mixed Forest	Mixed Forest	Black Spruce	Deciduous	Deciduous	Deciduous	Deciduous	Black Spruce	4
-151.3210941850	60.6603234344	Mixed Forest	Deciduous	Black Spruce	Deciduous	Black Spruce	Deciduous	Deciduous	Black Spruce	3
-151.2110534160	60.6581156797	Mixed Forest	Mixed Forest	Black Spruce	Deciduous	Black Spruce	Deciduous	Deciduous	Black Spruce	3
-151.1927147610	60.6577390864	Mixed Forest	Mixed Forest	Black Spruce	Deciduous	Deciduous	Deciduous	Deciduous	Black Spruce	4
-151.1377013780	60.6565945069	Mixed Forest	Mixed Forest	Black Spruce	Deciduous	Deciduous	Deciduous	Deciduous	Black Spruce	4
-150.2397600400	60.6347593536	Mixed Forest	Deciduous	Deciduous	Deciduous	Deciduous	Deciduous	Deciduous	Black Spruce	5
-148.8863942020	60.5905870763	Snow or Ice	Snow or Ice	Mixed Conifer	Mountain Hemlock	Mixed Conifer	Herbaceous	Mixed Conifer	Mountain Hemlock	3
-151.3401707600	60.6517491431	Mixed Forest	Mixed Forest	Black Spruce	Deciduous	Deciduous	Deciduous	Deciduous	Black Spruce	4
-150.7719411250	60.6394665892	Mixed Forest	Mixed Forest	Deciduous	Deciduous	Deciduous	Deciduous	Black Spruce	Black Spruce	4
-150.6253746280	60.6359124221	Mixed Forest	Black Spruce	Deciduous	Deciduous	Deciduous	Deciduous	Black Spruce	Black Spruce	4
-150.3140318030	60.6278364855	Mixed Forest	Black Spruce	Deciduous	Deciduous	Deciduous	Deciduous	Black Spruce	Black Spruce	4
-148.8512892520	60.5802926850	Snow or Ice	Snow or Ice	Mixed Conifer	Mountain Hemlock	Mixed Conifer	Herbaceous	Mixed Conifer	Mountain Hemlock	3
-151.2492521330	60.6409952288	Mixed Forest	Mixed Forest	Black Spruce	Deciduous	Black Spruce	Deciduous	Deciduous	Black Spruce	3
-151.2309227360	60.6406237738	Mixed Forest	Mixed Forest	Black Spruce	Deciduous	Deciduous	Deciduous	Deciduous	Black Spruce	4
-151.1576093950	60.6391133000	Mixed Forest	Mixed Forest	Black Spruce	Deciduous	Deciduous	Deciduous	Deciduous	Black Spruce	4
-151.1209553130	60.6383432718	Mixed Forest	Mixed Forest	Deciduous	Deciduous	Deciduous	Deciduous	Deciduous	Black Spruce	5
-150.7728322030	60.6305363458	Mixed Forest	Mixed Forest	Deciduous	Deciduous	Deciduous	Deciduous	Black Spruce	Black Spruce	4
-150.6629345460	60.6278862302	Mixed Forest	Black Spruce	Deciduous	Deciduous	Deciduous	Deciduous	Black Spruce	Herbaceous	4
-150.4065788330	60.6213579039	Mixed Forest	Black Spruce	Deciduous	Deciduous	Deciduous	Deciduous	Deciduous	Black Spruce	5
-150.2784406850	60.6179128313	Mixed Forest	Black Spruce	Deciduous	Deciduous	Deciduous	Deciduous	Deciduous	Black Spruce	5
-149.1082963150	60.5808304722	Mountain Hemlock	Mountain Hemlock	Mixed Conifer	Herbaceous	Mixed Conifer	Herbaceous	Mixed Conifer	Mixed Conifer	4
-151.2500115710	60.6320620956	Mixed Forest	Mixed Forest	Black Spruce	Deciduous	Deciduous	Deciduous	Deciduous	Black Spruce	4
-151.1217500850	60.6294108686	Mixed Forest	Mixed Forest	Deciduous	Deciduous	Deciduous	Deciduous	Deciduous	Black Spruce	5
-151.1034287470	60.6290222640	Mixed Forest	Mixed Forest	Deciduous	Deciduous	Deciduous	Deciduous	Black Spruce	Black Spruce	4
-150.7737227890	60.6216060906	Mixed Forest	Mixed Forest	Black Spruce	Deciduous	Deciduous	Deciduous	Black Spruce	Black Spruce	3
-150.7370983190	60.6207328107	Mixed Forest	Mixed Forest	Black Spruce	Deciduous	Deciduous	Deciduous	Black Spruce	Black Spruce	3
-150.6821653450	60.6194044238	Mixed Forest	Mixed Forest	Deciduous	Deciduous	Deciduous	Deciduous	Black Spruce	Black Spruce	4
-150.5356998290	60.6157537373	Mixed Forest	Herbaceous	Deciduous	Deciduous	Deciduous	Deciduous	Deciduous	Black Spruce	5
-150.2977659190	60.6094854448	Mixed Forest	Black Spruce	Deciduous	Deciduous	Deciduous	Deciduous	Deciduous	Black Spruce	5
-150.2794671730	60.6089860469	Mixed Forest	Mixed Forest	Deciduous	Deciduous	Deciduous	Deciduous	Deciduous	Black Spruce	5
-148.9088656480	60.5645299249	Snow or Ice	Snow or Ice	Mixed Conifer	Mixed Conifer	Mountain Hemlock	Herbaceous	Mixed Conifer	Mountain Hemlock	3
-150.7746128840	60.6126758235	Mixed Forest	Mixed Forest	Black Spruce	Deciduous	Deciduous	Deciduous	Black Spruce	Black Spruce	3
-150.4634552820	60.6049411820	Mixed Forest	Black Spruce	Deciduous	Deciduous	Deciduous	Deciduous	Deciduous	Herbaceous	5
-150.4451565990	60.6044640572	Mixed Forest	Mixed Forest	Deciduous	Deciduous	Deciduous	Deciduous	Deciduous	Black Spruce	5
-150.3902638030	60.6030179235	Mixed Forest	Mixed Forest	Deciduous	Deciduous	Deciduous	Deciduous	Deciduous	Black Spruce	5
-150.3719672980	60.6025309594	Mixed Forest	Mixed Forest	Deciduous	Deciduous	Deciduous	Deciduous	Deciduous	Black Spruce	5
-150.2621999380	60.5995575288	Mixed Forest	Mixed Forest	Deciduous	Deciduous	Deciduous	Deciduous	Deciduous	Black Spruce	5
-151.0867162460	60.6107667856	Mixed Forest	Mixed Forest	Deciduous	Deciduous	Deciduous	Deciduous	Black Spruce	Black Spruce	4
-151.0684058760	60.6103734691	Mixed Forest	Mixed Forest	Deciduous	Deciduous	Deciduous	Deciduous	Black Spruce	Black Spruce	4
-151.0500959520	60.6099776900	Mixed Forest	Deciduous	Deciduous	Deciduous	Deciduous	Deciduous	Black Spruce	Black Spruce	4
-151.0317864770	60.6095794483	Mixed Forest	Deciduous	Deciduous	Deciduous	Deciduous	Deciduous	Black Spruce	Black Spruce	4
-150.7938053910	60.6041782524	Mixed Forest	Mixed Forest	Black Spruce	Deciduous	Deciduous	Deciduous	Black Spruce	Black Spruce	3
-150.7755024890	60.6037455442	Mixed Forest	Mixed Forest	Black Spruce	Deciduous	Deciduous	Deciduous	Black Spruce	Black Spruce	3
-150.4278436240	60.5950565815	Mixed Forest	Black Spruce	Deciduous	Deciduous	Deciduous	Deciduous	Deciduous	Black Spruce	5
-150.3729675400	60.5936034677	Mixed Forest	Mixed Forest	Deciduous	Deciduous	Deciduous	Deciduous	Black Spruce	Black Spruce	4
-150.3546766100	60.5931141785	Mixed Forest	Mixed Forest	Deciduous	Deciduous	Deciduous	Deciduous	Black Spruce	Black Spruce	4
-150.2632303170	60.5906308537	Mixed Forest	Mixed Forest	Deciduous	Deciduous	Deciduous	Deciduous	Deciduous	Black Spruce	5
-149.2948389730	60.5605323498	Mountain Hemlock	Mountain Hemlock	Mixed Conifer	Mixed Conifer	Mixed Conifer	Herbaceous	Mixed Conifer	Mixed Conifer	5
-148.9846271410	60.5494185781	Alpine	Alpine	Mixed Conifer	Mixed Conifer	Herbaceous	Herbaceous	Mixed Conifer	Mountain Hemlock	3
-151.0692144470	60.6014413559	Mixed Forest	Mixed Forest	Deciduous	Deciduous	Deciduous	Deciduous	Black Spruce	Black Spruce	4
-151.0509095590	60.6010456855	Mixed Forest	Mixed Forest	Deciduous	Deciduous	Deciduous	Deciduous	Black Spruce	Black Spruce	4
-151.0143011330	60.6002469592	Mixed Forest	Mixed Forest	Deciduous	Deciduous	Deciduous	Deciduous	Black Spruce	Black Spruce	4
-150.7946894740	60.5952478418	Mixed Forest	Mixed Forest	Black Spruce	Deciduous	Deciduous	Deciduous	Deciduous	Herbaceous	4
-150.6117331320	60.5908112385	Mixed Forest	Black Spruce	Deciduous	Deciduous	Deciduous	Deciduous	Deciduous	Herbaceous	5
-150.5934402820	60.5903540487	Mixed Forest	Mixed Forest	Deciduous	Deciduous	Deciduous	Deciduous	Black Spruce	Herbaceous	4
-150.5385648490	60.5889677229	Mixed Forest	Mixed Forest	Deciduous	Deciduous	Deciduous	Deciduous	Black Spruce	Herbaceous	4
-150.5019838510	60.5880312096	Mixed Forest	Black Spruce	Deciduous	Deciduous	Deciduous	Deciduous	Deciduous	Herbaceous	5
-150.4288282490	60.5861286765	Mixed Forest	Mixed Forest	Deciduous	Deciduous	Deciduous	Deciduous	Deciduous	Black Spruce	5
-150.3556813220	60.5841868070	Mixed Forest	Mixed Forest	Deciduous	Deciduous	Deciduous	Deciduous	Black Spruce	Black Spruce	4
-150.3373959660	60.5836951941	Mixed Forest	Mixed Forest	Deciduous	Deciduous	Deciduous	Deciduous	Black Spruce	Black Spruce	4
-150.2825432450	60.5822056080	Mixed Forest	Black Spruce	Deciduous	Deciduous	Deciduous	Deciduous	Deciduous	Black Spruce	5
-150.2642601290	60.5817041639	Mixed Forest	Mixed Forest	Deciduous	Deciduous	Deciduous	Deciduous	Deciduous	Black Spruce	5
-149.1684090120	60.5471246421	Mountain Hemlock	Mountain Hemlock	Mixed Conifer	Herbaceous	Mixed Conifer	Herbaceous	Mixed Conifer	Mixed Conifer	4
-151.2896547480	60.5970639615	Mixed Forest	Herbaceous	Black Spruce	Deciduous	Deciduous	Deciduous	Deciduous	Black Spruce	4
-151.2164371940	60.5955851086	Mixed Forest	Herbaceous	Black Spruce	Deciduous	Deciduous	Deciduous	Deciduous	Black Spruce	4
-151.0883228700	60.5929023314	Mixed Forest	Mixed Forest	Deciduous	Deciduous	Deciduous	Deciduous	Deciduous	Black Spruce	5
-151.0334233130	60.5917156467	Mixed Forest	Mixed Forest	Deciduous	Deciduous	Deciduous	Deciduous	Black Spruce	Black Spruce	4
-151.0151243580	60.5913151627	Mixed Forest	Black Spruce	Deciduous	Deciduous	Deciduous	Deciduous	Black Spruce	Black Spruce	4
-150.8504545090	60.5876000702	Mixed Forest	Mixed Forest	Black Spruce	Deciduous	Deciduous	Deciduous	Deciduous	Black Spruce	4
-150.7772802270	60.5858849483	Mixed Forest	Mixed Forest	Black Spruce	Deciduous	Deciduous	Deciduous	Deciduous	Herbaceous	4
-150.7589878740	60.5854500180	Mixed Forest	Mixed Forest	Black Spruce	Deciduous	Deciduous	Deciduous	Deciduous	Herbaceous	4
-150.5578050700	60.5805034648	Mixed Forest	Black Spruce	Deciduous	Deciduous	Deciduous	Deciduous	Black Spruce	Herbaceous	4
-150.4480954060	60.5776799472	Mixed Forest	Mixed Forest	Deciduous	Deciduous	Deciduous	Deciduous	Deciduous	Black Spruce	5
-150.3566854810	60.5752594209	Mixed Forest	Mixed Forest	Deciduous	Deciduous	Deciduous	Deciduous	Black Spruce	Black Spruce	4
-150.2652893730	60.5727774592	Mixed Forest	Mixed Forest	Deciduous	Herbaceous	Deciduous	Deciduous	Deciduous	Mountain Hemlock	4
-151.3087024140	60.5884940313	Mixed Forest	Mixed Forest	Black Spruce	Deciduous	Deciduous	Deciduous	Deciduous	Herbaceous	4
-151.0525354290	60.5831816419	Mixed Forest	Mixed Forest	Deciduous	Deciduous	Deciduous	Deciduous	Black Spruce	Black Spruce	4
-151.0342410550	60.5827837283	Mixed Forest	Mixed Forest	Deciduous	Deciduous	Deciduous	Deciduous	Black Spruce	Black Spruce	4
-150.8513225400	60.5786692822	Mixed Forest	Deciduous	Black Spruce	Deciduous	Deciduous	Deciduous	Deciduous	Herbaceous	4
-150.7781683630	60.5769546312	Mixed Forest	Mixed Forest	Deciduous	Herbaceous	Deciduous	Deciduous	Deciduous	Herbaceous	4
-150.7415941970	60.5760825504	Mixed Forest	Mixed Forest	Black Spruce	Herbaceous	Deciduous	Deciduous	Deciduous	Herbaceous	3
-150.6136003390	60.5729528156	Mixed Forest	Black Spruce	Deciduous	Deciduous	Deciduous	Deciduous	Deciduous	Herbaceous	5
-150.5221915120	60.5706435414	Mixed Forest	Black Spruce	Deciduous	Deciduous	Deciduous	Deciduous	Black Spruce	Herbaceous	4
-150.5039113190	60.5701743129	Mixed Forest	Black Spruce	Deciduous	Deciduous	Deciduous	Deciduous	Deciduous	Herbaceous	5
-150.4856316550	60.5697026269	Mixed Forest	Mixed Forest	Deciduous	Deciduous	Deciduous	Deciduous	Deciduous	Herbaceous	5
-150.4490739300	60.5687518823	Mixed Forest	Herbaceous	Deciduous	Deciduous	Deciduous	Deciduous	Deciduous	Herbaceous	5
-150.3759649630	60.5668209065	Mixed Forest	Mixed Forest	Deciduous	Deciduous	Deciduous	Deciduous	Deciduous	Black Spruce	5
-150.3576890880	60.5663320202	Mixed Forest	Mixed Forest	Deciduous	Deciduous	Deciduous	Deciduous	Deciduous	Black Spruce	5
-150.3394137650	60.5658406770	Mixed Forest	Mixed Forest	Deciduous	Deciduous	Deciduous	Deciduous	Deciduous	Black Spruce	5
-149.2804834800	60.5331433536	Mountain Hemlock	Mountain Hemlock	Mixed Conifer	Herbaceous	Mixed Conifer	Herbaceous	Mixed Conifer	Mixed Conifer	4
-151.0899277230	60.5750378309	Mixed Forest	Mixed Forest	Deciduous	Deciduous	Deciduous	Deciduous	Deciduous	Herbaceous	5
-151.0716374850	60.5746449466	Mixed Forest	Mixed Forest	Deciduous	Deciduous	Deciduous	Deciduous	Deciduous	Black Spruce	5
-151.0533476920	60.5742496022	Mixed Forest	Mixed Forest	Deciduous	Deciduous	Deciduous	Deciduous	Deciduous	Black Spruce	5
-151.0350583460	60.5738517980	Mixed Forest	Mixed Forest	Black Spruce	Deciduous	Deciduous	Deciduous	Deciduous	Black Spruce	4
-151.0167694500	60.5734515339	Mixed Forest	Mixed Forest	Deciduous	Deciduous	Deciduous	Deciduous	Black Spruce	Black Spruce	4
-150.9070456790	60.5709982988	Mixed Forest	Black Spruce	Black Spruce	Deciduous	Deciduous	Deciduous	Deciduous	Herbaceous	4
-150.7790560090	60.5680243011	Mixed Forest	Mixed Forest	Deciduous	Herbaceous	Deciduous	Deciduous	Deciduous	Herbaceous	4
-150.7607737030	60.5675896095	Mixed Forest	Mixed Forest	Deciduous	Herbaceous	Deciduous	Deciduous	Deciduous	Herbaceous	4
-150.6693695960	60.5653792780	Mixed Forest	Herbaceous	Black Spruce	Deciduous	Deciduous	Deciduous	Deciduous	Herbaceous	4
-150.5414251390	60.5621815857	Mixed Forest	Mixed Forest	Black Spruce	Deciduous	Deciduous	Deciduous	Deciduous	Herbaceous	4
-150.5231494340	60.5617149431	Mixed Forest	Mixed Forest	Deciduous	Deciduous	Deciduous	Deciduous	Deciduous	Herbaceous	5
-150.4135063730	60.5588634927	Mixed Forest	Deciduous	Deciduous	Deciduous	Deciduous	Deciduous	Deciduous	Black Spruce	5
-150.3769630040	60.5578933568	Mixed Forest	Mixed Forest	Deciduous	Deciduous	Deciduous	Deciduous	Black Spruce	Black Spruce	4
-150.3586921430	60.5574046045	Mixed Forest	Mixed Forest	Deciduous	Deciduous	Deciduous	Deciduous	Deciduous	Black Spruce	5
-150.3221520770	60.5564197318	Mixed Forest	Mixed Forest	Deciduous	Deciduous	Deciduous	Deciduous	Deciduous	Black Spruce	5
-150.2856142400	60.5554250357	Mixed Forest	Mixed Forest	Deciduous	Deciduous	Deciduous	Deciduous	Deciduous	Black Spruce	5
-150.2308117110	60.5539145746	Mixed Forest	Black Spruce	Herbaceous	Herbaceous	Deciduous	Deciduous	Deciduous	Herbaceous	3
-149.6283392650	60.5358417684	Deciduous	Deciduous	Herbaceous	Herbaceous	Herbaceous	Herbaceous	Mixed Conifer	Mixed Conifer	4
-149.0812590320	60.5170954710	Mountain Hemlock	Mountain Hemlock	Mixed Conifer	Herbaceous	Mixed Conifer	Herbaceous	Mixed Conifer	Mixed Conifer	4
-151.0175913160	60.5645197012	Mixed Forest	Mixed Forest	Deciduous	Deciduous	Deciduous	Deciduous	Deciduous	Herbaceous	5
-150.9261788030	60.5624820464	Mixed Forest	Mixed Forest	Black Spruce	Deciduous	Deciduous	Deciduous	Deciduous	Herbaceous	4
-150.8530571670	60.5608076676	Mixed Forest	Mixed Forest	Deciduous	Herbaceous	Deciduous	Deciduous	Deciduous	Herbaceous	4
-150.7616658800	60.5586593854	Mixed Forest	Black Spruce	Deciduous	Herbaceous	Deciduous	Deciduous	Deciduous	Herbaceous	4
-150.7433890840	60.5582223554	Mixed Forest	Mixed Forest	Deciduous	Deciduous	Deciduous	Deciduous	Deciduous	Herbaceous	5
-150.5971927220	60.5546376498	Mixed Forest	Mixed Forest	Black Spruce	Deciduous	Deciduous	Deciduous	Deciduous	Herbaceous	4
-150.3779604970	60.5489657920	Mixed Forest	Mixed Forest	Deciduous	Deciduous	Deciduous	Deciduous	Deciduous	Black Spruce	5
-150.3049004090	60.5469965868	Mixed Forest	Mixed Forest	Deciduous	Deciduous	Deciduous	Deciduous	Deciduous	Black Spruce	5
-149.5383433950	60.5239497758	Mountain Hemlock	Mountain Hemlock	Mixed Conifer	Herbaceous	Herbaceous	Herbaceous	Mixed Conifer	Mixed Conifer	3
-151.0915308100	60.5571732823	Mixed Forest	Mixed Forest	Black Spruce	Deciduous	Deciduous	Deciduous	Deciduous	Herbaceous	4
-151.0549708770	60.5563854862	Mixed Forest	Mixed Forest	Deciduous	Deciduous	Deciduous	Deciduous	Deciduous	Herbaceous	5
-151.0366915790	60.5559879003	Mixed Forest	Mixed Forest	Black Spruce	Deciduous	Deciduous	Deciduous	Deciduous	Black Spruce	4
-150.9818563920	60.5547803921	Mixed Forest	Mixed Forest	Deciduous	Deciduous	Deciduous	Deciduous	Deciduous	Herbaceous	5
-150.8539237650	60.5518768407	Mixed Forest	Mixed Forest	Deciduous	Herbaceous	Deciduous	Deciduous	Deciduous	Herbaceous	4
-150.7991025930	60.5505955967	Mixed Forest	Mixed Forest	Black Spruce	Herbaceous	Black Spruce	Deciduous	Deciduous	Herbaceous	2
-150.6529343450	60.5470708347	Mixed Forest	Mixed Forest	Black Spruce	Deciduous	Deciduous	Deciduous	Deciduous	Black Spruce	4
-150.6346655670	60.5466191844	Mixed Forest	Mixed Forest	Black Spruce	Deciduous	Deciduous	Deciduous	Deciduous	Black Spruce	4
-150.6163972980	60.5461650778	Mixed Forest	Mixed Forest	Black Spruce	Deciduous	Deciduous	Deciduous	Deciduous	Black Spruce	4
-150.5981295420	60.5457085149	Mixed Forest	Mixed Forest	Black Spruce	Deciduous	Deciduous	Deciduous	Deciduous	Herbaceous	4
-150.5798623010	60.5452494959	Mixed Forest	Black Spruce	Black Spruce	Deciduous	Deciduous	Deciduous	Deciduous	Herbaceous	4
-150.3972188330	60.5405242415	Mixed Forest	Herbaceous	Deciduous	Deciduous	Deciduous	Deciduous	Deciduous	Black Spruce	5
-150.3789574410	60.5400382120	Mixed Forest	Mixed Forest	Deciduous	Deciduous	Deciduous	Deciduous	Black Spruce	Black Spruce	4
-150.1051038600	60.5324532497	Mountain Hemlock	Mountain Hemlock	Herbaceous	Deciduous	Herbaceous	Herbaceous	Deciduous	Herbaceous	4
-149.7401735250	60.5214814420	Mountain Hemlock	Mountain Hemlock	Mixed Conifer	Herbaceous	Herbaceous	Herbaceous	Mixed Conifer	Herbaceous	4
-151.1471598270	60.5494039238	Mixed Forest	Black Spruce	Black Spruce	Deciduous	Deciduous	Deciduous	Deciduous	Herbaceous	4
-151.0923316910	60.5482409894	Mixed Forest	Mixed Forest	Deciduous	Deciduous	Deciduous	Deciduous	Deciduous	Herbaceous	5
-151.0557817990	60.5474534094	Mixed Forest	Mixed Forest	Deciduous	Deciduous	Deciduous	Deciduous	Deciduous	Herbaceous	5
-151.0192336920	60.5466559979	Mixed Forest	Mixed Forest	Deciduous	Herbaceous	Deciduous	Deciduous	Deciduous	Herbaceous	4
-150.8730595510	60.5433680511	Mixed Forest	Mixed Forest	Deciduous	Herbaceous	Black Spruce	Deciduous	Deciduous	Herbaceous	3
-150.8365206970	60.5425214929	Mixed Forest	Mixed Forest	Deciduous	Herbaceous	Deciduous	Deciduous	Deciduous	Herbaceous	4
-150.7634487620	60.5407988962	Mixed Forest	Black Spruce	Deciduous	Herbaceous	Deciduous	Deciduous	Deciduous	Herbaceous	4
-150.7269157240	60.5399228593	Mixed Forest	Mixed Forest	Deciduous	Black Spruce	Deciduous	Deciduous	Deciduous	Herbaceous	4
-150.7086499470	60.5394811565	Mixed Forest	Mixed Forest	Black Spruce	Herbaceous	Deciduous	Deciduous	Deciduous	Black Spruce	3
-150.6173285920	60.5372358034	Mixed Forest	Mixed Forest	Black Spruce	Deciduous	Deciduous	Deciduous	Deciduous	Herbaceous	4
-150.5990658460	60.5367793656	Mixed Forest	Mixed Forest	Black Spruce	Deciduous	Deciduous	Deciduous	Deciduous	Herbaceous	4
-150.5260200390	60.5349290610	Mixed Forest	Black Spruce	Black Spruce	Deciduous	Deciduous	Deciduous	Deciduous	Herbaceous	4
-150.4895002790	60.5339891780	Mixed Forest	Black Spruce	Black Spruce	Deciduous	Deciduous	Deciduous	Deciduous	Herbaceous	4
-150.4347246300	60.5325609426	Mixed Forest	Black Spruce	Black Spruce	Deciduous	Deciduous	Deciduous	Deciduous	Herbaceous	4
-150.3434427080	60.5301314613	Mixed Forest	Black Spruce	Deciduous	Deciduous	Deciduous	Deciduous	Deciduous	Black Spruce	5
-150.2886801700	60.5286443241	Mixed Forest	Mixed Forest	Deciduous	Herbaceous	Deciduous	Deciduous	Deciduous	Herbaceous	4
-150.1061752780	60.5235277316	Mountain Hemlock	Mountain Hemlock	Herbaceous	Deciduous	Herbaceous	Herbaceous	Deciduous	Herbaceous	4
-151.2027621790	60.5416117960	Mixed Forest	Herbaceous	Black Spruce	Deciduous	Deciduous	Deciduous	Deciduous	Herbaceous	4
-151.1844894290	60.5412340882	Mixed Forest	Herbaceous	Black Spruce	Deciduous	Deciduous	Deciduous	Deciduous	Herbaceous	4
-151.0748619820	60.5389162305	Mixed Forest	Mixed Forest	Black Spruce	Deciduous	Deciduous	Deciduous	Deciduous	Herbaceous	4
-150.9104509030	60.5352735824	Mixed Forest	Mixed Forest	Black Spruce	Herbaceous	Deciduous	Deciduous	Deciduous	Mountain Hemlock	3
-150.8191276580	60.5331639081	Mixed Forest	Herbaceous	Deciduous	Herbaceous	Deciduous	Deciduous	Deciduous	Herbaceous	4
-150.6000016360	60.5278502016	Mixed Forest	Mixed Forest	Black Spruce	Deciduous	Deciduous	Deciduous	Deciduous	Herbaceous	4
-150.4722120260	60.5245872844	Mixed Forest	Black Spruce	Black Spruce	Deciduous	Deciduous	Deciduous	Deciduous	Herbaceous	4
-150.2897010240	60.5197173883	Mixed Forest	Black Spruce	Black Spruce	Deciduous	Deciduous	Deciduous	Deciduous	Black Spruce	4
-149.7242854680	60.5030623767	Deciduous	Deciduous	Herbaceous	Herbaceous	Herbaceous	Herbaceous	Mixed Conifer	Mixed Conifer	4
-148.7045161900	60.4670125221	Mountain Hemlock	Mountain Hemlock	Mixed Conifer	Herbaceous	Herbaceous	Herbaceous	Herbaceous	Mixed Conifer	4
-151.1304637180	60.5311536868	Mixed Forest	Deciduous	Black Spruce	Deciduous	Deciduous	Deciduous	Deciduous	Herbaceous	4
-151.0391380600	60.5291919582	Mixed Forest	Mixed Forest	Deciduous	Black Spruce	Deciduous	Deciduous	Deciduous	Herbaceous	4
-150.9295620900	60.5267568220	Mixed Forest	Mixed Forest	Black Spruce	Herbaceous	Black Spruce	Deciduous	Deciduous	Black Spruce	3
-150.8565206990	60.5250842787	Mixed Forest	Mixed Forest	Deciduous	Herbaceous	Deciduous	Deciduous	Deciduous	Herbaceous	4
-150.8017446410	60.5238040880	Mixed Forest	Deciduous	Deciduous	Herbaceous	Black Spruce	Deciduous	Deciduous	Herbaceous	3
-150.6374428890	60.5198309439	Mixed Forest	Mixed Forest	Black Spruce	Deciduous	Deciduous	Deciduous	Deciduous	Black Spruce	4
-150.5826846920	60.5184623809	Mixed Forest	Black Spruce	Black Spruce	Deciduous	Deciduous	Deciduous	Deciduous	Herbaceous	4
-150.5461818070	60.5175377352	Mixed Forest	Mixed Forest	Black Spruce	Deciduous	Deciduous	Deciduous	Deciduous	Herbaceous	4
-150.5279311460	60.5170717316	Mixed Forest	Mixed Forest	Black Spruce	Deciduous	Deciduous	Deciduous	Deciduous	Herbaceous	4
-150.4914314020	60.5161323634	Mixed Forest	Mixed Forest	Black Spruce	Deciduous	Deciduous	Deciduous	Deciduous	Herbaceous	4
-150.4366857710	60.5147049101	Mixed Forest	Mixed Forest	Black Spruce	Deciduous	Deciduous	Deciduous	Deciduous	Herbaceous	4
-150.4001913710	60.5137410085	Mixed Forest	Mixed Forest	Deciduous	Deciduous	Deciduous	Deciduous	Deciduous	Herbaceous	5
-150.3636991480	60.5127672950	Mixed Forest	Mixed Forest	Deciduous	Deciduous	Deciduous	Deciduous	Deciduous	Herbaceous	5
-149.3428888370	60.4815235176	Mixed Forest	Mixed Forest	Mountain Hemlock	Herbaceous	Mountain Hemlock	Herbaceous	Mountain Hemlock	Herbaceous	3
-149.3064691870	60.4802656783	Mountain Hemlock	Mountain Hemlock	Mixed Conifer	Herbaceous	Herbaceous	Herbaceous	Mixed Conifer	Mixed Conifer	3
-151.2590922420	60.5248636461	Mixed Forest	Herbaceous	Black Spruce	Deciduous	Deciduous	Deciduous	Deciduous	Herbaceous	4
-151.1860388420	60.5233683829	Mixed Forest	Deciduous	Black Spruce	Deciduous	Deciduous	Deciduous	Deciduous	Herbaceous	4
-151.1312532530	60.5222211422	Mixed Forest	Mixed Forest	Black Spruce	Deciduous	Deciduous	Deciduous	Deciduous	Herbaceous	4
-150.5288859120	60.5081430438	Mixed Forest	Mixed Forest	Black Spruce	Deciduous	Deciduous	Deciduous	Deciduous	Herbaceous	4
-150.5106407760	60.5076747148	Mixed Forest	Deciduous	Black Spruce	Deciduous	Deciduous	Deciduous	Deciduous	Herbaceous	4
-150.3099796780	60.5023612247	Mixed Forest	Mixed Forest	Black Spruce	Deciduous	Deciduous	Deciduous	Deciduous	Black Spruce	4
-150.2917410490	60.5018634675	Mixed Forest	Mixed Forest	Deciduous	Deciduous	Deciduous	Deciduous	Deciduous	Black Spruce	5
-150.2552654730	60.5008605983	Mixed Forest	Mixed Forest	Deciduous	Herbaceous	Deciduous	Deciduous	Deciduous	Herbaceous	4
-149.3441676070	60.4726045486	Black Spruce	Black Spruce	Deciduous	Herbaceous	Deciduous	Deciduous	Deciduous	Herbaceous	4
-148.7983283060	60.4527158383	Mountain Hemlock	Mountain Hemlock	Mixed Conifer	Herbaceous	Herbaceous	Herbaceous	Mixed Conifer	Herbaceous	4
-151.1320423540	60.5132885844	Mixed Forest	Mixed Forest	Black Spruce	Deciduous	Deciduous	Deciduous	Deciduous	Herbaceous	4
-151.0772757020	60.5121195580	Mixed Forest	Mixed Forest	Black Spruce	Deciduous	Deciduous	Deciduous	Deciduous	Black Spruce	4
-151.0590210310	60.5117249719	Mixed Forest	Mixed Forest	Black Spruce	Deciduous	Deciduous	Deciduous	Deciduous	Black Spruce	4
-151.0407668060	60.5113279305	Mixed Forest	Mixed Forest	Black Spruce	Herbaceous	Deciduous	Deciduous	Deciduous	Black Spruce	3
-151.0042596990	60.5105264825	Mixed Forest	Mixed Forest	Black Spruce	Herbaceous	Deciduous	Deciduous	Deciduous	Black Spruce	3
-150.9677544050	60.5097152149	Mixed Forest	Black Spruce	Black Spruce	Deciduous	Deciduous	Deciduous	Deciduous	Black Spruce	4
-150.9129999080	60.5084799030	Mixed Forest	Mixed Forest	Deciduous	Herbaceous	Black Spruce	Deciduous	Deciduous	Deciduous	4
-150.7305156630	60.5042026708	Mixed Forest	Mixed Forest	Deciduous	Black Spruce	Deciduous	Deciduous	Deciduous	Herbaceous	4
-150.7122699100	60.5037614517	Mixed Forest	Mixed Forest	Deciduous	Black Spruce	Deciduous	Deciduous	Deciduous	Herbaceous	4
-150.5298401540	60.4992143404	Mixed Forest	Black Spruce	Black Spruce	Herbaceous	Deciduous	Deciduous	Deciduous	Herbaceous	3
-150.4933604040	60.4982754863	Mixed Forest	Mixed Forest	Black Spruce	Deciduous	Deciduous	Deciduous	Deciduous	Herbaceous	4
-150.4751213210	60.4978023809	Mixed Forest	Mixed Forest	Black Spruce	Deciduous	Deciduous	Deciduous	Deciduous	Herbaceous	4
-150.4568827710	60.4973268235	Mixed Forest	Mixed Forest	Black Spruce	Deciduous	Deciduous	Deciduous	Deciduous	Herbaceous	4
-150.3839339480	60.4954000754	Mixed Forest	Mixed Forest	Deciduous	Deciduous	Deciduous	Deciduous	Deciduous	Black Spruce	5
-150.3656981000	60.4949122593	Mixed Forest	Black Spruce	Black Spruce	Deciduous	Deciduous	Deciduous	Deciduous	Herbaceous	4
-150.3474628010	60.4944219918	Mixed Forest	Mixed Forest	Deciduous	Deciduous	Deciduous	Deciduous	Deciduous	Black Spruce	5
-150.3292280530	60.4939292730	Mixed Forest	Mixed Forest	Black Spruce	Deciduous	Deciduous	Deciduous	Deciduous	Black Spruce	4
-150.2745271440	60.4924364100	Mixed Forest	Mixed Forest	Deciduous	Herbaceous	Deciduous	Deciduous	Deciduous	Mountain Hemlock	4
-150.2562946280	60.4919338871	Mixed Forest	Mixed Forest	Deciduous	Herbaceous	Deciduous	Deciduous	Deciduous	Herbaceous	4
-150.2380626770	60.4914289135	Mixed Forest	Mixed Forest	Deciduous	Herbaceous	Deciduous	Herbaceous	Deciduous	Herbaceous	3
-149.9282085850	60.4824695118	Mixed Conifer	Mixed Conifer	Deciduous	Herbaceous	Herbaceous	Herbaceous	Mountain Hemlock	Herbaceous	4
-149.9099872680	60.4819204449	Mixed Forest	Mixed Forest	Deciduous	Herbaceous	Deciduous	Herbaceous	Deciduous	Herbaceous	3
-149.6731672380	60.4745598089	Mountain Hemlock	Mountain Hemlock	Mixed Conifer	Herbaceous	Herbaceous	Herbaceous	Mixed Conifer	Herbaceous	4
-148.8542936820	60.4458894860	Snow or Ice	Snow or Ice	Mixed Conifer	Mixed Conifer	Herbaceous	Herbaceous	Mixed Conifer	Mountain Hemlock	3
-151.2788542340	60.5073645423	Mixed Forest	Mixed Forest	Black Spruce	Deciduous	Deciduous	Deciduous	Deciduous	Herbaceous	4
-151.1328310200	60.5043560133	Mixed Forest	Mixed Forest	Black Spruce	Deciduous	Deciduous	Deciduous	Deciduous	Black Spruce	4
-151.0598297270	60.5027928288	Mixed Forest	Mixed Forest	Black Spruce	Deciduous	Deciduous	Deciduous	Deciduous	Black Spruce	4
-151.0233317350	60.5019965090	Mixed Forest	Black Spruce	Black Spruce	Herbaceous	Deciduous	Deciduous	Deciduous	Black Spruce	3
-150.9503411710	60.5003744180	Mixed Forest	Mixed Forest	Deciduous	Deciduous	Deciduous	Deciduous	Deciduous	Black Spruce	5
-150.4943241100	60.4893470238	Mixed Forest	Mixed Forest	Black Spruce	Deciduous	Deciduous	Deciduous	Deciduous	Herbaceous	4
-150.4578564650	60.4883986205	Mixed Forest	Mixed Forest	Black Spruce	Deciduous	Deciduous	Deciduous	Deciduous	Herbaceous	4
-150.4031590120	60.4869576312	Mixed Forest	Deciduous	Black Spruce	Deciduous	Deciduous	Deciduous	Deciduous	Herbaceous	4
-150.3849276100	60.4864723993	Mixed Forest	Mixed Forest	Deciduous	Deciduous	Deciduous	Deciduous	Deciduous	Black Spruce	5
-150.3120074820	60.4845069646	Mixed Forest	Mixed Forest	Deciduous	Deciduous	Deciduous	Deciduous	Deciduous	Black Spruce	5
-150.0204177190	60.4762532330	Mountain Hemlock	Mountain Hemlock	Herbaceous	Deciduous	Herbaceous	Herbaceous	Deciduous	Herbaceous	4
-149.9475438350	60.4740918391	Mixed Conifer	Mountain Hemlock	Herbaceous	Herbaceous	Deciduous	Herbaceous	Deciduous	Herbaceous	4
-149.9293268830	60.4735453702	Mixed Conifer	Mixed Conifer	Deciduous	Herbaceous	Herbaceous	Herbaceous	Deciduous	Herbaceous	4
-148.8557048110	60.4369753255	Snow or Ice	Snow or Ice	Mixed Conifer	Mixed Conifer	Herbaceous	Herbaceous	Mixed Conifer	Mountain Hemlock	3
-151.1883597670	60.4965697269	Mixed Forest	Mixed Forest	Black Spruce	Deciduous	Deciduous	Deciduous	Deciduous	Herbaceous	4
-151.0971277390	60.4946469582	Mixed Forest	Mixed Forest	Black Spruce	Deciduous	Deciduous	Deciduous	Deciduous	Black Spruce	4
-151.0423937620	60.4934638478	Mixed Forest	Mixed Forest	Black Spruce	Deciduous	Deciduous	Deciduous	Deciduous	Black Spruce	4
-151.0241499920	60.4930645700	Mixed Forest	Mixed Forest	Deciduous	Deciduous	Deciduous	Deciduous	Deciduous	Black Spruce	5
-151.0059066720	60.4926628385	Mixed Forest	Mixed Forest	Deciduous	Herbaceous	Deciduous	Deciduous	Deciduous	Black Spruce	4
-150.9694213920	60.4918520149	Mixed Forest	Deciduous	Deciduous	Deciduous	Deciduous	Deciduous	Deciduous	Black Spruce	5
-150.6593726250	60.4845638646	Mixed Forest	Mixed Forest	Deciduous	Herbaceous	Deciduous	Deciduous	Deciduous	Black Spruce	4
-150.5682089360	60.4822854222	Mixed Forest	Black Spruce	Black Spruce	Herbaceous	Deciduous	Deciduous	Deciduous	Herbaceous	3
-150.3312447670	60.4760747082	Mixed Forest	Mixed Forest	Deciduous	Deciduous	Deciduous	Deciduous	Deciduous	Black Spruce	5
-150.2765737850	60.4745826613	Mixed Forest	Mixed Forest	Deciduous	Deciduous	Deciduous	Deciduous	Deciduous	Black Spruce	5
-150.2583512440	60.4740804131	Mixed Forest	Mixed Forest	Deciduous	Herbaceous	Deciduous	Deciduous	Deciduous	Herbaceous	4
-150.1125914430	60.4699742587	Mixed Forest	Mixed Forest	Black Spruce	Deciduous	Deciduous	Deciduous	Deciduous	Herbaceous	4
-149.9850823190	60.4662528263	Mixed Forest	Mixed Forest	Deciduous	Herbaceous	Deciduous	Deciduous	Deciduous	Herbaceous	4
-151.2256183560	60.4883885356	Mixed Forest	Mixed Forest	Black Spruce	Deciduous	Deciduous	Deciduous	Deciduous	Herbaceous	4
-151.2073752470	60.4880139020	Mixed Forest	Mixed Forest	Black Spruce	Deciduous	Deciduous	Deciduous	Deciduous	Herbaceous	4
-151.0249678000	60.4841326167	Mixed Forest	Mixed Forest	Deciduous	Deciduous	Deciduous	Deciduous	Deciduous	Black Spruce	5
-150.9702541990	60.4829203933	Mixed Forest	Mixed Forest	Deciduous	Deciduous	Deciduous	Deciduous	Deciduous	Herbaceous	5
-150.7514416850	60.4778507783	Mixed Forest	Black Spruce	Deciduous	Herbaceous	Deciduous	Deciduous	Deciduous	Herbaceous	4
-150.6785196280	60.4760824472	Mixed Forest	Mixed Forest	Deciduous	Herbaceous	Deciduous	Deciduous	Deciduous	Black Spruce	4
-150.5691516270	60.4733564166	Mixed Forest	Black Spruce	Black Spruce	Herbaceous	Deciduous	Deciduous	Deciduous	Herbaceous	3
-150.5144745730	60.4719603170	Mixed Forest	Mixed Forest	Black Spruce	Deciduous	Deciduous	Deciduous	Deciduous	Herbaceous	4
-150.4962499350	60.4714900498	Mixed Forest	Mixed Forest	Black Spruce	Deciduous	Deciduous	Deciduous	Deciduous	Herbaceous	4
-150.4598022480	60.4705421649	Mixed Forest	Mixed Forest	Black Spruce	Deciduous	Deciduous	Deciduous	Deciduous	Herbaceous	4
-150.3504720800	60.4676397150	Mixed Forest	Mixed Forest	Deciduous	Deciduous	Deciduous	Deciduous	Deciduous	Black Spruce	5
-150.3322522940	60.4671474001	Mixed Forest	Mixed Forest	Deciduous	Deciduous	Deciduous	Deciduous	Deciduous	Black Spruce	5
-150.3140330610	60.4666526360	Mixed Forest	Mixed Forest	Deciduous	Deciduous	Deciduous	Deciduous	Deciduous	Black Spruce	5
-150.2958143840	60.4661554229	Mixed Forest	Mixed Forest	Deciduous	Deciduous	Deciduous	Deciduous	Deciduous	Black Spruce	5
-150.2593787050	60.4651536499	Mixed Forest	Mixed Forest	Deciduous	Herbaceous	Deciduous	Deciduous	Mountain Hemlock	Herbaceous	3
-150.1500852820	60.4620895645	Mixed Forest	Mixed Forest	Deciduous	Herbaceous	Deciduous	Herbaceous	Deciduous	Herbaceous	3
-149.9861844680	60.4573282009	Mixed Forest	Mixed Forest	Deciduous	Herbaceous	Deciduous	Deciduous	Deciduous	Herbaceous	4
-149.3492756830	60.4369284516	Mixed Forest	Mixed Forest	Mixed Conifer	Herbaceous	Mountain Hemlock	Herbaceous	Mountain Hemlock	Herbaceous	3
-151.9379663810	60.4921477604	Mixed Forest	Mixed Forest	Deciduous	Deciduous	Deciduous	Deciduous	Deciduous	Herbaceous	5
-151.9197139780	60.4918689653	Mixed Forest	Mixed Forest	Deciduous	Deciduous	Black Spruce	Deciduous	Deciduous	Herbaceous	4
-151.0987229100	60.4767821715	Mixed Forest	Mixed Forest	Deciduous	Deciduous	Deciduous	Deciduous	Deciduous	Black Spruce	5
-151.0075518370	60.4747991372	Mixed Forest	Mixed Forest	Deciduous	Deciduous	Deciduous	Deciduous	Deciduous	Black Spruce	5
-150.9893189660	60.4743951732	Mixed Forest	Mixed Forest	Deciduous	Deciduous	Deciduous	Deciduous	Deciduous	Black Spruce	5
-150.8981614770	60.4723385725	Mixed Forest	Mixed Forest	Deciduous	Herbaceous	Deciduous	Deciduous	Deciduous	Herbaceous	4
-150.8617017370	60.4714987697	Mixed Forest	Black Spruce	Deciduous	Herbaceous	Deciduous	Deciduous	Deciduous	Herbaceous	4
-150.8434725750	60.4710751910	Mixed Forest	Mixed Forest	Deciduous	Herbaceous	Deciduous	Deciduous	Deciduous	Herbaceous	4
-150.6247605460	60.4658010635	Mixed Forest	Mixed Forest	Black Spruce	Deciduous	Deciduous	Deciduous	Deciduous	Herbaceous	4
-150.5154317070	60.4630316766	Mixed Forest	Mixed Forest	Black Spruce	Deciduous	Deciduous	Deciduous	Deciduous	Herbaceous	4
-150.4243387550	60.4606564889	Mixed Forest	Mixed Forest	Black Spruce	Deciduous	Deciduous	Deciduous	Deciduous	Herbaceous	4
-150.3332592690	60.4582200745	Mixed Forest	Mixed Forest	Deciduous	Deciduous	Deciduous	Deciduous	Deciduous	Black Spruce	5
-150.2786181820	60.4567288426	Mixed Forest	Deciduous	Deciduous	Herbaceous	Deciduous	Deciduous	Deciduous	Herbaceous	4
-150.2604056030	60.4562268688	Mixed Forest	Mixed Forest	Deciduous	Herbaceous	Deciduous	Deciduous	Deciduous	Herbaceous	4
-150.1875609470	60.4541944939	Mixed Forest	Mixed Forest	Herbaceous	Herbaceous	Deciduous	Herbaceous	Deciduous	Herbaceous	4
-149.0415810370	60.4170240157	Alpine	Alpine	Mixed Conifer	Mountain Hemlock	Herbaceous	Herbaceous	Herbaceous	Mountain Hemlock	3
-151.9385331410	60.4832111422	Mixed Forest	Mixed Forest	Deciduous	Deciduous	Deciduous	Deciduous	Deciduous	Herbaceous	5
-151.1359813580	60.4686255900	Mixed Forest	Mixed Forest	Black Spruce	Deciduous	Deciduous	Deciduous	Deciduous	Black Spruce	4
-151.0448308460	60.4666676167	Mixed Forest	Mixed Forest	Deciduous	Deciduous	Deciduous	Deciduous	Deciduous	Herbaceous	5
-150.9901458650	60.4654634109	Mixed Forest	Mixed Forest	Deciduous	Deciduous	Deciduous	Deciduous	Deciduous	Herbaceous	5
-150.8807882270	60.4629888112	Mixed Forest	Mixed Forest	Deciduous	Deciduous	Deciduous	Deciduous	Deciduous	Herbaceous	5
-150.8443394140	60.4621443361	Mixed Forest	Mixed Forest	Deciduous	Herbaceous	Deciduous	Deciduous	Deciduous	Black Spruce	4
-150.8078925030	60.4612900580	Mixed Forest	Black Spruce	Deciduous	Herbaceous	Deciduous	Deciduous	Deciduous	Herbaceous	4
-150.7167836910	60.4591114798	Mixed Forest	Mixed Forest	Deciduous	Herbaceous	Deciduous	Deciduous	Deciduous	Herbaceous	4
-150.6621243190	60.4577749312	Mixed Forest	Herbaceous	Deciduous	Deciduous	Deciduous	Deciduous	Deciduous	Black Spruce	5
-150.6439055300	60.4573245153	Mixed Forest	Mixed Forest	Deciduous	Deciduous	Deciduous	Deciduous	Deciduous	Black Spruce	5
-150.6256872470	60.4568716498	Mixed Forest	Mixed Forest	Black Spruce	Deciduous	Deciduous	Deciduous	Deciduous	Herbaceous	4
-150.3160564180	60.4487982374	Mixed Forest	Mixed Forest	Deciduous	Deciduous	Deciduous	Deciduous	Deciduous	Black Spruce	5
-150.2978477000	60.4483012958	Mixed Forest	Mixed Forest	Deciduous	Deciduous	Deciduous	Deciduous	Deciduous	Black Spruce	5
-150.2796395390	60.4478019065	Mixed Forest	Mixed Forest	Deciduous	Herbaceous	Deciduous	Deciduous	Deciduous	Herbaceous	4
-150.2432249000	60.4467957855	Mixed Forest	Mixed Forest	Deciduous	Herbaceous	Deciduous	Deciduous	Deciduous	Herbaceous	4
-150.2250184270	60.4462890541	Mixed Forest	Mixed Forest	Deciduous	Herbaceous	Deciduous	Herbaceous	Deciduous	Herbaceous	3
-150.2068125210	60.4457798754	Black Spruce	Black Spruce	Deciduous	Herbaceous	Deciduous	Herbaceous	Deciduous	Herbaceous	3
-150.1886071870	60.4452682496	Mixed Forest	Mixed Forest	Deciduous	Herbaceous	Deciduous	Deciduous	Deciduous	Herbaceous	4
-149.7154776870	60.4311074438	Mixed Conifer	Mixed Conifer	Deciduous	Herbaceous	Deciduous	Herbaceous	Mountain Hemlock	Herbaceous	3
-148.8794980020	60.4020083451	Snow or Ice	Snow or Ice	Mixed Conifer	Mixed Conifer	Herbaceous	Herbaceous	Herbaceous	Mountain Hemlock	3
-151.1367678610	60.4596929484	Mixed Forest	Herbaceous	Deciduous	Deciduous	Deciduous	Deciduous	Deciduous	Black Spruce	5
-151.0820912180	60.4585258395	Mixed Forest	Mixed Forest	Deciduous	Deciduous	Deciduous	Deciduous	Deciduous	Black Spruce	5
-150.9727498780	60.4561254395	Mixed Forest	Mixed Forest	Deciduous	Deciduous	Deciduous	Deciduous	Deciduous	Herbaceous	5
-150.8998647380	60.4544761568	Mixed Forest	Mixed Forest	Deciduous	Deciduous	Deciduous	Deciduous	Deciduous	Herbaceous	5
-150.8816446130	60.4540577100	Mixed Forest	Mixed Forest	Deciduous	Deciduous	Deciduous	Deciduous	Deciduous	Herbaceous	5
-150.8452057770	60.4532134656	Mixed Forest	Mixed Forest	Deciduous	Deciduous	Deciduous	Deciduous	Deciduous	Herbaceous	5
-150.3170672650	60.4398710112	Mixed Forest	Mixed Forest	Deciduous	Deciduous	Deciduous	Deciduous	Deciduous	Black Spruce	5
-150.2988635230	60.4393742052	Mixed Forest	Deciduous	Deciduous	Herbaceous	Deciduous	Deciduous	Deciduous	Herbaceous	4
-150.2806603370	60.4388749523	Mixed Forest	Mixed Forest	Deciduous	Herbaceous	Deciduous	Deciduous	Deciduous	Herbaceous	4
-149.7166524770	60.4221850430	Mixed Conifer	Mixed Conifer	Herbaceous	Herbaceous	Deciduous	Herbaceous	Mountain Hemlock	Herbaceous	4
-149.3530994030	60.4101711412	Mixed Forest	Mixed Forest	Mountain Hemlock	Herbaceous	Deciduous	Herbaceous	Deciduous	Herbaceous	3
-151.0100161990	60.4480034738	Mixed Forest	Mixed Forest	Deciduous	Deciduous	Deciduous	Deciduous	Deciduous	Herbaceous	5
-150.9917983020	60.4475998409	Mixed Forest	Mixed Forest	Deciduous	Deciduous	Deciduous	Deciduous	Deciduous	Herbaceous	5
-150.9553638700	60.4467852246	Mixed Forest	Deciduous	Deciduous	Deciduous	Deciduous	Deciduous	Deciduous	Herbaceous	5
-150.9189312720	60.4459608085	Mixed Forest	Mixed Forest	Deciduous	Deciduous	Deciduous	Deciduous	Deciduous	Herbaceous	5
-150.8096446990	60.4434287678	Mixed Forest	Herbaceous	Deciduous	Herbaceous	Deciduous	Deciduous	Deciduous	Black Spruce	4
-150.7367965530	60.4416917549	Mixed Forest	Mixed Forest	Deciduous	Herbaceous	Deciduous	Deciduous	Deciduous	Herbaceous	4
-150.7185857380	60.4412513793	Mixed Forest	Mixed Forest	Deciduous	Herbaceous	Deciduous	Deciduous	Deciduous	Herbaceous	4
-150.3180775580	60.4309437669	Mixed Forest	Mixed Forest	Deciduous	Deciduous	Deciduous	Deciduous	Deciduous	Black Spruce	5
-150.2452858280	60.4289424077	Mixed Forest	Deciduous	Deciduous	Herbaceous	Deciduous	Deciduous	Deciduous	Herbaceous	4
-149.5905873690	60.4091699789	Mountain Hemlock	Mountain Hemlock	Mixed Conifer	Herbaceous	Mixed Conifer	Herbaceous	Mixed Conifer	Mixed Conifer	4
-148.9911970640	60.3882654560	Snow or Ice	Snow or Ice	Mixed Conifer	Mountain Hemlock	Herbaceous	Herbaceous	Herbaceous	Mountain Hemlock	3
-150.9015661300	60.4366136786	Mixed Forest	Mixed Forest	Deciduous	Deciduous	Deciduous	Deciduous	Deciduous	Herbaceous	5
-150.8833559760	60.4361954603	Mixed Forest	Mixed Forest	Deciduous	Deciduous	Deciduous	Deciduous	Deciduous	Herbaceous	5
-150.8469370780	60.4353516769	Mixed Forest	Mixed Forest	Deciduous	Deciduous	Deciduous	Deciduous	Deciduous	Herbaceous	5
-150.8287283390	60.4349261120	Mixed Forest	Mixed Forest	Deciduous	Deciduous	Deciduous	Deciduous	Deciduous	Herbaceous	5
-150.7376918560	60.4327615597	Mixed Forest	Mixed Forest	Deciduous	Herbaceous	Deciduous	Deciduous	Deciduous	Herbaceous	4
-150.7194860200	60.4323213043	Mixed Forest	Mixed Forest	Deciduous	Herbaceous	Deciduous	Deciduous	Deciduous	Herbaceous	4
-150.3008934980	60.4215199692	Mixed Forest	Mixed Forest	Deciduous	Deciduous	Deciduous	Deciduous	Deciduous	Herbaceous	5
-151.9407970710	60.4474645476	Mixed Forest	Deciduous	Deciduous	Deciduous	Deciduous	Deciduous	Mountain Hemlock	Herbaceous	4
-151.9225696920	60.4471861336	Black Spruce	Black Spruce	Deciduous	Deciduous	Deciduous	Deciduous	Mountain Hemlock	Herbaceous	4
-151.2119731320	60.4344155112	Mixed Forest	Mixed Forest	Deciduous	Deciduous	Deciduous	Deciduous	Deciduous	Black Spruce	5
-151.1755481080	60.4336601223	Mixed Forest	Mixed Forest	Deciduous	Deciduous	Deciduous	Deciduous	Deciduous	Black Spruce	5
-151.1027031820	60.4321199487	Mixed Forest	Deciduous	Deciduous	Deciduous	Deciduous	Deciduous	Deciduous	Black Spruce	5
-151.0116568540	60.4301396215	Mixed Forest	Mixed Forest	Deciduous	Deciduous	Deciduous	Deciduous	Deciduous	Black Spruce	5
-150.9570344310	60.4289220374	Mixed Forest	Mixed Forest	Deciduous	Deciduous	Deciduous	Deciduous	Deciduous	Herbaceous	5
-150.9206217660	60.4280980713	Mixed Forest	Mixed Forest	Deciduous	Deciduous	Deciduous	Deciduous	Deciduous	Herbaceous	5
-150.8660062490	60.4268437588	Mixed Forest	Mixed Forest	Deciduous	Deciduous	Deciduous	Deciduous	Deciduous	Herbaceous	5
-150.8478020160	60.4264207582	Mixed Forest	Mixed Forest	Deciduous	Deciduous	Deciduous	Deciduous	Deciduous	Herbaceous	5
-150.6839855760	60.4225035999	Mixed Forest	Black Spruce	Deciduous	Herbaceous	Deciduous	Deciduous	Deciduous	Black Spruce	4
-150.6111911120	60.4206990089	Mixed Forest	Mixed Forest	Black Spruce	Deciduous	Deciduous	Deciduous	Deciduous	Black Spruce	4
-150.5566006020	60.4193198738	Mixed Forest	Mixed Forest	Black Spruce	Deciduous	Deciduous	Deciduous	Deciduous	Herbaceous	4
-150.5384047970	60.4188552690	Mixed Forest	Mixed Forest	Black Spruce	Deciduous	Deciduous	Deciduous	Deciduous	Herbaceous	4
-150.5020147500	60.4179187203	Mixed Forest	Mixed Forest	Black Spruce	Deciduous	Deciduous	Deciduous	Deciduous	Herbaceous	4
-150.4838205130	60.4174467766	Mixed Forest	Mixed Forest	Deciduous	Deciduous	Deciduous	Deciduous	Deciduous	Herbaceous	5
-150.4292409840	60.4160162695	Mixed Forest	Mixed Forest	Black Spruce	Deciduous	Deciduous	Deciduous	Deciduous	Herbaceous	4
-150.2655316570	60.4115926891	Mixed Forest	Mixed Forest	Deciduous	Herbaceous	Deciduous	Deciduous	Deciduous	Herbaceous	4
-150.1018677510	60.4069710829	Mixed Forest	Mixed Forest	Mountain Hemlock	Deciduous	Herbaceous	Herbaceous	Mountain Hemlock	Herbaceous	3
-149.4840259650	60.3877260591	Mountain Hemlock	Mountain Hemlock	Mixed Conifer	Herbaceous	Herbaceous	Herbaceous	Mixed Conifer	Mixed Conifer	3
-151.2127379760	60.4254823945	Mixed Forest	Mixed Forest	Black Spruce	Deciduous	Deciduous	Deciduous	Deciduous	Herbaceous	4
-151.1763229200	60.4247272118	Mixed Forest	Mixed Forest	Deciduous	Deciduous	Deciduous	Deciduous	Deciduous	Black Spruce	5
-151.1581160280	60.4243459468	Mixed Forest	Herbaceous	Black Spruce	Deciduous	Deciduous	Deciduous	Deciduous	Black Spruce	4
-151.0852927610	60.4227963982	Mixed Forest	Mixed Forest	Deciduous	Deciduous	Deciduous	Deciduous	Deciduous	Black Spruce	5
-150.9396674410	60.4195797731	Mixed Forest	Mixed Forest	Deciduous	Deciduous	Deciduous	Deciduous	Deciduous	Herbaceous	5
-150.8850654630	60.4183331460	Mixed Forest	Mixed Forest	Deciduous	Deciduous	Deciduous	Deciduous	Deciduous	Herbaceous	5
-150.8668657360	60.4179127082	Mixed Forest	Mixed Forest	Deciduous	Deciduous	Deciduous	Deciduous	Deciduous	Herbaceous	5
-150.8486664810	60.4174898230	Mixed Forest	Black Spruce	Deciduous	Deciduous	Deciduous	Deciduous	Deciduous	Herbaceous	5
-150.7940715660	60.4162064831	Mixed Forest	Mixed Forest	Deciduous	Deciduous	Deciduous	Deciduous	Deciduous	Herbaceous	5
-150.7758742220	60.4157738087	Mixed Forest	Mixed Forest	Deciduous	Deciduous	Deciduous	Deciduous	Deciduous	Herbaceous	5
-150.6667004230	60.4131263780	Mixed Forest	Mixed Forest	Black Spruce	Deciduous	Deciduous	Deciduous	Deciduous	Black Spruce	4
-150.5575446520	60.4103908752	Mixed Forest	Mixed Forest	Black Spruce	Deciduous	Deciduous	Deciduous	Deciduous	Herbaceous	4
-150.5393538170	60.4099263971	Mixed Forest	Mixed Forest	Black Spruce	Deciduous	Deciduous	Deciduous	Deciduous	Black Spruce	4
-150.5029737100	60.4089901037	Mixed Forest	Mixed Forest	Black Spruce	Deciduous	Deciduous	Deciduous	Deciduous	Black Spruce	4
-150.4665957040	60.4080440282	Mixed Forest	Mixed Forest	Black Spruce	Deciduous	Deciduous	Deciduous	Deciduous	Herbaceous	4
-149.7758414440	60.3882111776	Mountain Hemlock	Mountain Hemlock	Herbaceous	Herbaceous	Mixed Conifer	Herbaceous	Mixed Conifer	Mixed Conifer	3
-149.4126443420	60.3763567145	Mountain Hemlock	Mountain Hemlock	Mixed Conifer	Herbaceous	Herbaceous	Herbaceous	Mixed Conifer	Herbaceous	4
-148.7233441070	60.3511472681	Snow or Ice	Snow or Ice	Mixed Conifer	Mountain Hemlock	Mixed Conifer	Herbaceous	Mixed Conifer	Mountain Hemlock	3
-151.2135024000	60.4165492624	Mixed Forest	Mixed Forest	Black Spruce	Deciduous	Deciduous	Deciduous	Deciduous	Herbaceous	4
-151.1588953970	60.4154131248	Mixed Forest	Mixed Forest	Deciduous	Deciduous	Deciduous	Deciduous	Deciduous	Black Spruce	5
-151.1042922370	60.4142549525	Mixed Forest	Black Spruce	Deciduous	Deciduous	Deciduous	Deciduous	Deciduous	Black Spruce	5
-151.0860920500	60.4138639989	Mixed Forest	Mixed Forest	Deciduous	Deciduous	Deciduous	Deciduous	Deciduous	Black Spruce	5
-150.6858035660	60.4046438490	Mixed Forest	Mixed Forest	Deciduous	Herbaceous	Deciduous	Deciduous	Deciduous	Black Spruce	4
-150.6676141400	60.4041966158	Mixed Forest	Mixed Forest	Black Spruce	Herbaceous	Deciduous	Deciduous	Deciduous	Black Spruce	3
-150.4493808280	60.3986390755	Mixed Forest	Mixed Forest	Black Spruce	Deciduous	Deciduous	Deciduous	Deciduous	Herbaceous	4
-150.1403494240	60.3901633606	Mixed Forest	Deciduous	Deciduous	Deciduous	Deciduous	Deciduous	Deciduous	Herbaceous	5
-148.7247868760	60.3422343646	Snow or Ice	Snow or Ice	Mixed Conifer	Mountain Hemlock	Mixed Conifer	Herbaceous	Mixed Conifer	Mountain Hemlock	3
-151.9607044660	60.4209302030	Mixed Forest	Mixed Forest	Deciduous	Deciduous	Deciduous	Deciduous	Mountain Hemlock	Herbaceous	4
-151.1960686280	60.4072399533	Mixed Forest	Mixed Forest	Deciduous	Deciduous	Deciduous	Deciduous	Deciduous	Black Spruce	5
-151.1778712710	60.4068613440	Mixed Forest	Mixed Forest	Deciduous	Deciduous	Deciduous	Deciduous	Deciduous	Black Spruce	5
-151.1050861110	60.4053224306	Mixed Forest	Mixed Forest	Deciduous	Deciduous	Deciduous	Deciduous	Deciduous	Black Spruce	5
-151.0868909020	60.4049315836	Mixed Forest	Black Spruce	Deciduous	Deciduous	Deciduous	Deciduous	Deciduous	Black Spruce	5
-151.0141144670	60.4033437237	Mixed Forest	Mixed Forest	Deciduous	Deciduous	Deciduous	Deciduous	Deciduous	Black Spruce	5
-150.9777289300	60.4025351117	Mixed Forest	Mixed Forest	Deciduous	Deciduous	Deciduous	Deciduous	Deciduous	Black Spruce	5
-150.9413452080	60.4017167128	Mixed Forest	Mixed Forest	Deciduous	Deciduous	Deciduous	Deciduous	Deciduous	Herbaceous	5
-150.9231540340	60.4013038435	Mixed Forest	Mixed Forest	Deciduous	Deciduous	Deciduous	Deciduous	Deciduous	Herbaceous	5
-150.7958289110	60.3983452620	Mixed Forest	Mixed Forest	Black Spruce	Deciduous	Deciduous	Deciduous	Deciduous	Black Spruce	4
-150.6503433980	60.3948172794	Mixed Forest	Black Spruce	Black Spruce	Herbaceous	Black Spruce	Deciduous	Deciduous	Black Spruce	3
-150.6139769920	60.3939108316	Mixed Forest	Mixed Forest	Black Spruce	Herbaceous	Deciduous	Deciduous	Deciduous	Black Spruce	3
-150.5776126190	60.3929946045	Mixed Forest	Mixed Forest	Black Spruce	Herbaceous	Deciduous	Deciduous	Deciduous	Herbaceous	3
-150.5594312010	60.3925328240	Mixed Forest	Mixed Forest	Black Spruce	Herbaceous	Deciduous	Deciduous	Deciduous	Herbaceous	3
-150.5412503000	60.3920685989	Mixed Forest	Mixed Forest	Black Spruce	Deciduous	Deciduous	Deciduous	Deciduous	Herbaceous	4
-150.5048900560	60.3911328157	Mixed Forest	Mixed Forest	Deciduous	Deciduous	Deciduous	Deciduous	Deciduous	Black Spruce	5
-150.4685319090	60.3901872558	Mixed Forest	Mixed Forest	Deciduous	Deciduous	Deciduous	Deciduous	Deciduous	Herbaceous	5
-150.4503536290	60.3897108098	Mixed Forest	Mixed Forest	Deciduous	Deciduous	Deciduous	Deciduous	Deciduous	Herbaceous	5
-150.2867733910	60.3853128340	Mixed Forest	Mixed Forest	Deciduous	Deciduous	Deciduous	Deciduous	Deciduous	Herbaceous	5
-150.2686005560	60.3848119541	Mixed Forest	Mixed Forest	Deciduous	Deciduous	Deciduous	Deciduous	Deciduous	Herbaceous	5
-150.2504282810	60.3843086314	Mixed Forest	Mountain Hemlock	Deciduous	Herbaceous	Deciduous	Deciduous	Deciduous	Herbaceous	4
-150.1414065280	60.3812374030	Mixed Forest	Mixed Forest	Deciduous	Deciduous	Deciduous	Deciduous	Deciduous	Herbaceous	5
-151.9794717790	60.4122666175	Mixed Forest	Deciduous	Deciduous	Deciduous	Black Spruce	Deciduous	Mountain Hemlock	Herbaceous	3
-151.1968371910	60.3983068925	Mixed Forest	Mixed Forest	Deciduous	Deciduous	Deciduous	Deciduous	Deciduous	Black Spruce	5
-151.1604528530	60.3975474334	Mixed Forest	Mixed Forest	Deciduous	Deciduous	Deciduous	Deciduous	Deciduous	Black Spruce	5
-150.9967447520	60.3940087523	Mixed Forest	Black Spruce	Deciduous	Deciduous	Deciduous	Deciduous	Deciduous	Black Spruce	5
-150.9785571810	60.3936033335	Mixed Forest	Mixed Forest	Deciduous	Deciduous	Deciduous	Deciduous	Deciduous	Black Spruce	5
-150.9603700630	60.3931954685	Mixed Forest	Mixed Forest	Deciduous	Deciduous	Deciduous	Deciduous	Deciduous	Herbaceous	5
-150.5240223410	60.3826731299	Mixed Forest	Mixed Forest	Deciduous	Herbaceous	Deciduous	Deciduous	Deciduous	Herbaceous	4
-150.5058474420	60.3822041440	Mixed Forest	Mixed Forest	Deciduous	Herbaceous	Deciduous	Deciduous	Deciduous	Herbaceous	4
-150.4876730660	60.3817327144	Mixed Forest	Mixed Forest	Black Spruce	Deciduous	Deciduous	Deciduous	Deciduous	Herbaceous	4
-150.4694992170	60.3812588415	Mixed Forest	Mixed Forest	Deciduous	Deciduous	Deciduous	Deciduous	Deciduous	Herbaceous	5
-150.3786379650	60.3788528290	Mixed Forest	Mixed Forest	Deciduous	Deciduous	Deciduous	Deciduous	Deciduous	Mountain Hemlock	5
-150.3604673320	60.3783642977	Mixed Forest	Mixed Forest	Deciduous	Deciduous	Deciduous	Deciduous	Deciduous	Mountain Hemlock	5
-150.3422972450	60.3778733237	Mixed Forest	Mixed Forest	Deciduous	Herbaceous	Deciduous	Deciduous	Deciduous	Mountain Hemlock	4
-150.2877902820	60.3763857469	Mixed Forest	Mixed Forest	Deciduous	Herbaceous	Deciduous	Deciduous	Mountain Hemlock	Herbaceous	3
-150.2696224030	60.3758850033	Mixed Forest	Mixed Forest	Deciduous	Herbaceous	Deciduous	Deciduous	Mountain Hemlock	Herbaceous	3
-148.9994132300	60.3347712179	Snow or Ice	Snow or Ice	Mixed Conifer	Mixed Conifer	Herbaceous	Herbaceous	Mixed Conifer	Mountain Hemlock	3
-151.9982291170	60.4036004197	Mixed Forest	Deciduous	Deciduous	Deciduous	Black Spruce	Deciduous	Mountain Hemlock	Herbaceous	3
-151.1612309410	60.3886145635	Mixed Forest	Mixed Forest	Black Spruce	Deciduous	Deciduous	Deciduous	Deciduous	Black Spruce	4
-150.9066591300	60.3830258515	Mixed Forest	Mixed Forest	Deciduous	Deciduous	Deciduous	Deciduous	Deciduous	Black Spruce	5
-150.8884788210	60.3826083169	Mixed Forest	Mixed Forest	Deciduous	Deciduous	Deciduous	Deciduous	Deciduous	Black Spruce	5
-150.8702989790	60.3821883374	Mixed Forest	Mixed Forest	Deciduous	Deciduous	Deciduous	Deciduous	Deciduous	Black Spruce	5
-150.5613156850	60.3746746992	Mountain Hemlock	Mountain Hemlock	Black Spruce	Herbaceous	Deciduous	Deciduous	Deciduous	Herbaceous	3
-150.4704659960	60.3723304082	Mixed Forest	Mixed Forest	Deciduous	Deciduous	Deciduous	Deciduous	Deciduous	Black Spruce	5
-150.3977957470	60.3704110068	Mixed Forest	Mixed Forest	Deciduous	Herbaceous	Deciduous	Deciduous	Deciduous	Mountain Hemlock	4
-150.3796295280	60.3699250506	Mixed Forest	Mixed Forest	Deciduous	Herbaceous	Deciduous	Deciduous	Deciduous	Mountain Hemlock	4
-150.3614638500	60.3694366523	Mixed Forest	Mixed Forest	Deciduous	Herbaceous	Deciduous	Deciduous	Deciduous	Herbaceous	4
-151.2711069780	60.3819294628	Mixed Forest	Mixed Forest	Black Spruce	Deciduous	Deciduous	Deciduous	Deciduous	Black Spruce	4
-151.0892848310	60.3781342397	Mixed Forest	Mixed Forest	Deciduous	Deciduous	Deciduous	Deciduous	Deciduous	Black Spruce	5
-151.0165680430	60.3765476773	Mixed Forest	Mixed Forest	Deciduous	Deciduous	Deciduous	Deciduous	Deciduous	Black Spruce	5
-150.9438584130	60.3749219960	Mixed Forest	Black Spruce	Deciduous	Deciduous	Deciduous	Deciduous	Deciduous	Mountain Hemlock	5
-150.8893309930	60.3736770666	Mixed Forest	Mixed Forest	Deciduous	Deciduous	Deciduous	Deciduous	Deciduous	Mountain Hemlock	5
-150.8348077690	60.3724101385	Mixed Forest	Deciduous	Deciduous	Deciduous	Deciduous	Deciduous	Deciduous	Mountain Hemlock	5
-150.5622571540	60.3657456087	Mixed Forest	Mixed Forest	Deciduous	Herbaceous	Deciduous	Deciduous	Deciduous	Herbaceous	4
-150.5077606430	60.3643467437	Mixed Forest	Mixed Forest	Deciduous	Herbaceous	Deciduous	Deciduous	Deciduous	Herbaceous	4
-150.4532688390	60.3629258986	Mixed Forest	Mixed Forest	Deciduous	Herbaceous	Deciduous	Deciduous	Deciduous	Herbaceous	4
-150.4351059630	60.3624473997	Mountain Hemlock	Mountain Hemlock	Deciduous	Herbaceous	Herbaceous	Deciduous	Mountain Hemlock	Herbaceous	3
-150.3806205480	60.3609972526	Mixed Forest	Mixed Forest	Deciduous	Herbaceous	Deciduous	Deciduous	Deciduous	Herbaceous	4
-150.3442996430	60.3600182803	Mixed Forest	Mixed Forest	Deciduous	Herbaceous	Deciduous	Deciduous	Deciduous	Herbaceous	4
-151.3263942470	60.3740865216	Mixed Forest	Mixed Forest	Deciduous	Deciduous	Deciduous	Deciduous	Deciduous	Black Spruce	5
-151.2173182450	60.3718833646	Mixed Forest	Mixed Forest	Black Spruce	Deciduous	Deciduous	Deciduous	Deciduous	Herbaceous	4
-151.1446092190	60.3703656876	Mixed Forest	Mixed Forest	Deciduous	Deciduous	Deciduous	Deciduous	Deciduous	Black Spruce	5
-151.0173850070	60.3676156279	Mixed Forest	Mixed Forest	Deciduous	Deciduous	Deciduous	Deciduous	Deciduous	Black Spruce	5
-150.8720127820	60.3643260478	Mixed Forest	Deciduous	Deciduous	Deciduous	Deciduous	Deciduous	Deciduous	Mountain Hemlock	5
-150.8538433340	60.3639038533	Mixed Forest	Mixed Forest	Deciduous	Deciduous	Deciduous	Deciduous	Deciduous	Mountain Hemlock	5
-150.8175058550	60.3630521342	Mixed Forest	Mixed Forest	Deciduous	Herbaceous	Deciduous	Deciduous	Deciduous	Mountain Hemlock	4
-150.7993378300	60.3626226097	Mixed Forest	Deciduous	Deciduous	Herbaceous	Deciduous	Deciduous	Deciduous	Mountain Hemlock	4
-150.7085049470	60.3604383418	Mixed Forest	Black Spruce	Deciduous	Herbaceous	Deciduous	Deciduous	Deciduous	Herbaceous	4
-150.5995217850	60.3577366131	Mixed Forest	Mixed Forest	Deciduous	Herbaceous	Herbaceous	Deciduous	Mountain Hemlock	Herbaceous	3
-150.4905569510	60.3549469700	Mixed Forest	Mixed Forest	Deciduous	Herbaceous	Deciduous	Deciduous	Deciduous	Herbaceous	4
-150.4723979680	60.3544734838	Mixed Forest	Mixed Forest	Deciduous	Herbaceous	Deciduous	Deciduous	Deciduous	Herbaceous	4
-150.4360815880	60.3535191874	Mixed Forest	Mixed Forest	Deciduous	Herbaceous	Deciduous	Deciduous	Deciduous	Herbaceous	4
-149.4382915190	60.3234527322	Mountain Hemlock	Mountain Hemlock	Mixed Conifer	Herbaceous	Mixed Conifer	Herbaceous	Mixed Conifer	Herbaceous	3
-151.2362535010	60.3633233409	Mixed Forest	Herbaceous	Black Spruce	Deciduous	Deciduous	Deciduous	Deciduous	Herbaceous	4
-151.0908786010	60.3602692597	Mixed Forest	Black Spruce	Deciduous	Deciduous	Deciduous	Deciduous	Deciduous	Black Spruce	5
-151.0000333640	60.3582810272	Mixed Forest	Black Spruce	Deciduous	Deciduous	Deciduous	Deciduous	Deciduous	Black Spruce	5
-150.9455315920	60.3570587646	Mixed Forest	Mixed Forest	Deciduous	Deciduous	Deciduous	Deciduous	Deciduous	Mountain Hemlock	5
-150.9273652460	60.3566464572	Mixed Forest	Black Spruce	Deciduous	Deciduous	Deciduous	Deciduous	Deciduous	Mountain Hemlock	5
-150.8728689800	60.3553948762	Mixed Forest	Mixed Forest	Deciduous	Deciduous	Deciduous	Deciduous	Deciduous	Mountain Hemlock	5
-150.8183769280	60.3541213093	Mixed Forest	Black Spruce	Deciduous	Herbaceous	Deciduous	Deciduous	Deciduous	Mountain Hemlock	4
-150.7820512710	60.3532600515	Mixed Forest	Mixed Forest	Deciduous	Herbaceous	Deciduous	Deciduous	Deciduous	Herbaceous	4
-150.5822951780	60.3483485230	Mixed Forest	Mixed Forest	Deciduous	Herbaceous	Deciduous	Deciduous	Deciduous	Herbaceous	4
-150.5641385480	60.3478873705	Mixed Forest	Mixed Forest	Deciduous	Herbaceous	Deciduous	Deciduous	Deciduous	Herbaceous	4
-150.5459824320	60.3474237769	Mixed Forest	Mixed Forest	Deciduous	Herbaceous	Deciduous	Deciduous	Deciduous	Herbaceous	4
-150.5278268320	60.3469577421	Mixed Forest	Mixed Forest	Deciduous	Herbaceous	Deciduous	Deciduous	Deciduous	Herbaceous	4
-150.4552096560	60.3450691941	Mixed Forest	Mixed Forest	Deciduous	Herbaceous	Deciduous	Deciduous	Deciduous	Herbaceous	4
-150.2737042070	60.3401769986	Mixed Conifer	Mixed Conifer	Herbaceous	Herbaceous	Herbaceous	Herbaceous	Deciduous	Herbaceous	5
-151.2915176420	60.3554946392	Mixed Forest	Mixed Forest	Deciduous	Deciduous	Deciduous	Deciduous	Deciduous	Black Spruce	5
-151.1643390370	60.3528829181	Mixed Forest	Mixed Forest	Deciduous	Deciduous	Deciduous	Deciduous	Deciduous	Herbaceous	5
-150.9645293410	60.3485368750	Mixed Forest	Deciduous	Deciduous	Deciduous	Deciduous	Deciduous	Deciduous	Mountain Hemlock	5
-150.9282061070	60.3477149270	Mixed Forest	Mixed Forest	Deciduous	Deciduous	Deciduous	Deciduous	Deciduous	Black Spruce	5
-150.8918847120	60.3468832090	Mixed Forest	Mixed Forest	Deciduous	Herbaceous	Deciduous	Deciduous	Deciduous	Mountain Hemlock	4
-150.8555651770	60.3460417217	Mixed Forest	Mixed Forest	Deciduous	Deciduous	Deciduous	Deciduous	Deciduous	Mountain Hemlock	5
-150.8374061140	60.3456173149	Mixed Forest	Mixed Forest	Deciduous	Herbaceous	Deciduous	Deciduous	Deciduous	Mountain Hemlock	4
-150.5832301540	60.3394192495	Mixed Forest	Mixed Forest	Deciduous	Herbaceous	Deciduous	Deciduous	Deciduous	Herbaceous	4
-150.5287766550	60.3380288467	Mixed Forest	Mixed Forest	Deciduous	Herbaceous	Deciduous	Deciduous	Deciduous	Herbaceous	4
-150.4561792680	60.3361408120	Mixed Forest	Black Spruce	Deciduous	Herbaceous	Deciduous	Deciduous	Deciduous	Herbaceous	4
-150.4380312400	60.3356627032	Mixed Forest	Mixed Forest	Deciduous	Herbaceous	Deciduous	Deciduous	Deciduous	Herbaceous	4
-148.7529505590	60.2805501459	Snow or Ice	Snow or Ice	Mixed Conifer	Mountain Hemlock	Mixed Conifer	Mountain Hemlock	Snow or Ice	Mixed Conifer	3
-148.7348642550	60.2798432341	Snow or Ice	Snow or Ice	Mixed Conifer	Mountain Hemlock	Mixed Conifer	Mountain Hemlock	Snow or Ice	Mixed Conifer	3
-148.7167787340	60.2791338949	Snow or Ice	Snow or Ice	Mixed Conifer	Mountain Hemlock	Mountain Hemlock	Mixed Conifer	Snow or Ice	Mixed Conifer	3
-151.1287919530	60.3431819730	Mixed Forest	Mixed Forest	Black Spruce	Deciduous	Deciduous	Deciduous	Deciduous	Black Spruce	4
-150.9290465070	60.3387833787	Mixed Forest	Mixed Forest	Deciduous	Deciduous	Deciduous	Deciduous	Deciduous	Mountain Hemlock	5
-150.8382712830	60.3366863369	Mixed Forest	Mixed Forest	Deciduous	Herbaceous	Black Spruce	Deciduous	Deciduous	Herbaceous	3
-150.8019644840	60.3358304300	Mixed Forest	Mixed Forest	Deciduous	Herbaceous	Deciduous	Deciduous	Deciduous	Herbaceous	4
-150.7112059040	60.3336479436	Mixed Forest	Mixed Forest	Black Spruce	Herbaceous	Herbaceous	Herbaceous	Mountain Hemlock	Herbaceous	4
-150.6567566350	60.3323091627	Mixed Forest	White or Lutz or Sitka Spruce	Deciduous	Herbaceous	Deciduous	Deciduous	Deciduous	Herbaceous	4
-150.4934361070	60.3281610495	Mixed Forest	Black Spruce	Deciduous	Herbaceous	Deciduous	Deciduous	Deciduous	Herbaceous	4
-148.7543821560	60.2716368183	Snow or Ice	Snow or Ice	Mixed Conifer	Mountain Hemlock	Mixed Conifer	Mountain Hemlock	Snow or Ice	Mixed Conifer	3
-148.7182201170	60.2702209505	Snow or Ice	Snow or Ice	Mixed Conifer	Mountain Hemlock	Mixed Conifer	Mountain Hemlock	Snow or Ice	Mixed Conifer	3
-151.3293203080	60.3383511084	Mixed Forest	White or Lutz or Sitka Spruce	Deciduous	Deciduous	Deciduous	Deciduous	Deciduous	Black Spruce	5
-151.3111598100	60.3379904223	Mixed Forest	Deciduous	Deciduous	Deciduous	Deciduous	Deciduous	Deciduous	Black Spruce	5
-151.1658905360	60.3350169928	Mixed Forest	Mixed Forest	Deciduous	Deciduous	Deciduous	Deciduous	Deciduous	Black Spruce	5
-151.1477337560	60.3346343227	Mixed Forest	Mixed Forest	Black Spruce	Deciduous	Deciduous	Deciduous	Deciduous	Black Spruce	4
-151.0024951040	60.3314850488	Mixed Forest	Mixed Forest	Deciduous	Deciduous	Deciduous	Deciduous	Deciduous	Black Spruce	5
-150.9117354260	60.3294373997	Mixed Forest	Mixed Forest	Deciduous	Deciduous	Deciduous	Deciduous	Deciduous	Mountain Hemlock	5
-150.8935848650	60.3290205462	Mixed Forest	Mixed Forest	Deciduous	Herbaceous	Deciduous	Deciduous	Deciduous	Mountain Hemlock	4
-150.8391359780	60.3277553403	Mixed Forest	Black Spruce	Deciduous	Herbaceous	Deciduous	Herbaceous	Deciduous	Herbaceous	3
-150.7483973190	60.3255978507	Mixed Forest	Mixed Forest	Deciduous	Herbaceous	Herbaceous	Herbaceous	Mountain Hemlock	Herbaceous	4
-150.4762555780	60.3187593976	Mixed Forest	Mixed Forest	Deciduous	Herbaceous	Deciduous	Deciduous	Deciduous	Herbaceous	4
-150.4581169050	60.3182839872	Mixed Forest	Mixed Forest	Deciduous	Herbaceous	Herbaceous	Deciduous	Mountain Hemlock	Herbaceous	3
-150.4399787610	60.3178061382	Mixed Forest	Mixed Forest	Deciduous	Herbaceous	Herbaceous	Deciduous	Mountain Hemlock	Herbaceous	3
-148.7558129730	60.2627234608	Snow or Ice	Snow or Ice	Mixed Conifer	Mountain Hemlock	Mixed Conifer	Mountain Hemlock	Snow or Ice	Mixed Conifer	3
-148.7377364530	60.2620169315	Snow or Ice	Snow or Ice	Mixed Conifer	Mountain Hemlock	Mixed Conifer	Mountain Hemlock	Snow or Ice	Mixed Conifer	3
-148.7196607150	60.2613079760	Snow or Ice	Snow or Ice	Mixed Conifer	Mountain Hemlock	Mixed Conifer	Mountain Hemlock	Snow or Ice	Mixed Conifer	3
-148.7015857600	60.2605965946	Snow or Ice	Snow or Ice	Mixed Conifer	Mountain Hemlock	Mixed Conifer	Mountain Hemlock	Snow or Ice	Mixed Conifer	3
-148.6835115930	60.2598827873	Snow or Ice	Snow or Ice	Mixed Conifer	Mountain Hemlock	Mixed Conifer	Mountain Hemlock	Snow or Ice	Mixed Conifer	3
-151.2755854080	60.3283281219	Mixed Forest	Herbaceous	Deciduous	Deciduous	Deciduous	Deciduous	Deciduous	Herbaceous	5
-150.8762890950	60.3196700063	Mixed Forest	Black Spruce	Deciduous	Herbaceous	Deciduous	Deciduous	Deciduous	Herbaceous	4
-150.8581444140	60.3192483856	Mixed Forest	Mixed Forest	Deciduous	Herbaceous	Deciduous	Deciduous	Deciduous	Herbaceous	4
-150.8037131950	60.3179688828	Mountain Hemlock	Mountain Hemlock	Deciduous	Herbaceous	Deciduous	Herbaceous	Deciduous	Herbaceous	3
-150.5860320180	60.3126313106	Mixed Forest	Mixed Forest	Deciduous	Herbaceous	Herbaceous	Deciduous	Mountain Hemlock	Herbaceous	3
-150.4953529240	60.3103036687	Mixed Forest	Mixed Forest	Deciduous	Herbaceous	Herbaceous	Deciduous	Deciduous	Herbaceous	3
-150.4772186640	60.3098308254	Mixed Forest	Mixed Forest	Deciduous	Herbaceous	Herbaceous	Deciduous	Deciduous	Herbaceous	3
-148.7753154220	60.2545139858	Snow or Ice	Snow or Ice	Mixed Conifer	Mountain Hemlock	Mixed Conifer	Mountain Hemlock	Snow or Ice	Mixed Conifer	3
-148.7572430120	60.2538100732	Snow or Ice	Snow or Ice	Mixed Conifer	Mountain Hemlock	Mixed Conifer	Mountain Hemlock	Snow or Ice	Mixed Conifer	3
-148.7030304610	60.2516837821	Snow or Ice	Snow or Ice	Mixed Conifer	Mountain Hemlock	Mixed Conifer	Mountain Hemlock	Snow or Ice	Mixed Conifer	3
-148.6849611800	60.2509701679	Snow or Ice	Snow or Ice	Mixed Conifer	Mountain Hemlock	Mixed Conifer	Mountain Hemlock	Snow or Ice	Mixed Conifer	3
-148.6668926860	60.2502541286	Snow or Ice	Snow or Ice	Mixed Conifer	Mountain Hemlock	Mixed Conifer	Mountain Hemlock	Snow or Ice	Mixed Conifer	3
-151.0585655300	60.3148196122	Mixed Forest	Mixed Forest	Black Spruce	Deciduous	Deciduous	Deciduous	Deciduous	Black Spruce	4
-150.9497065410	60.3124003701	Mixed Forest	Mixed Forest	Deciduous	Black Spruce	Deciduous	Deciduous	Deciduous	Mountain Hemlock	4
-150.9315649550	60.3119886228	Mixed Forest	Mixed Forest	Deciduous	Herbaceous	Deciduous	Deciduous	Deciduous	Herbaceous	4
-150.8771429570	60.3107387419	Mixed Forest	Mixed Forest	Deciduous	Herbaceous	Black Spruce	Herbaceous	Deciduous	Herbaceous	3
-150.5507016440	60.3027784668	Mixed Forest	Mixed Forest	Deciduous	Herbaceous	Herbaceous	Deciduous	Mountain Hemlock	Herbaceous	3
-148.7225395600	60.2434819358	Snow or Ice	Snow or Ice	Mixed Conifer	Mountain Hemlock	Mixed Conifer	Mountain Hemlock	Snow or Ice	Mixed Conifer	3
-148.7044743760	60.2427709390	Snow or Ice	Snow or Ice	Mixed Conifer	Mountain Hemlock	Mixed Conifer	Mountain Hemlock	Snow or Ice	Mixed Conifer	3
-151.2952197860	60.3108261446	Mixed Forest	Mixed Forest	Deciduous	Deciduous	Deciduous	Deciduous	Deciduous	Black Spruce	5
-150.9505401620	60.3034686353	Mixed Forest	Mixed Forest	Deciduous	Black Spruce	Deciduous	Deciduous	Deciduous	Mountain Hemlock	4
-150.9142673360	60.3026429250	Mixed Forest	Mixed Forest	Deciduous	Herbaceous	Deciduous	Deciduous	Deciduous	Herbaceous	4
-150.8961316120	60.3022264111	Mixed Forest	Black Spruce	Deciduous	Herbaceous	Deciduous	Herbaceous	Deciduous	Herbaceous	3
-150.5516439410	60.2938493439	Mixed Forest	Mixed Forest	Deciduous	Herbaceous	Herbaceous	Deciduous	Mountain Hemlock	Herbaceous	3
-148.7962268110	60.2373878465	Snow or Ice	Snow or Ice	Mixed Conifer	Mountain Hemlock	Mountain Hemlock	Mixed Conifer	Snow or Ice	Mixed Conifer	3
-148.7239778080	60.2345688697	Snow or Ice	Snow or Ice	Mixed Conifer	Mountain Hemlock	Mixed Conifer	Mountain Hemlock	Snow or Ice	Mixed Conifer	3
-151.2052636770	60.3000421179	Mixed Forest	Mixed Forest	Black Spruce	Deciduous	Deciduous	Deciduous	Deciduous	Herbaceous	4
-151.1871258530	60.2996647430	Mixed Forest	Mixed Forest	Black Spruce	Deciduous	Deciduous	Deciduous	Deciduous	Herbaceous	4
-150.9876380920	60.2953526130	Mixed Forest	Black Spruce	Deciduous	Herbaceous	Deciduous	Deciduous	Deciduous	Black Spruce	4
-150.9151103840	60.2937113952	Mixed Forest	Mixed Forest	Deciduous	Herbaceous	Deciduous	Deciduous	Deciduous	Herbaceous	4
-149.5386782260	60.2551228499	Mountain Hemlock	Mountain Hemlock	Mixed Conifer	Herbaceous	Mixed Conifer	Herbaceous	Mixed Conifer	Mixed Conifer	4
-149.3939931290	60.2502435200	Mountain Hemlock	Mountain Hemlock	Mixed Conifer	Mixed Conifer	Mixed Conifer	Herbaceous	Mixed Conifer	Mixed Conifer	5
-148.9963389250	60.2360240696	Snow or Ice	Snow or Ice	Mixed Conifer	Mountain Hemlock	Mixed Conifer	Herbaceous	Mixed Conifer	Mountain Hemlock	3
-148.7073598510	60.2249451598	Alpine	Alpine	Mixed Conifer	Mountain Hemlock	Mixed Conifer	Mountain Hemlock	Snow or Ice	Mixed Conifer	3
-151.2966978130	60.2929586232	Mixed Forest	Mixed Forest	Deciduous	Deciduous	Deciduous	Deciduous	Deciduous	Black Spruce	5
-151.1153670310	60.2891980979	Mixed Forest	Mixed Forest	Deciduous	Deciduous	Deciduous	Deciduous	Deciduous	Black Spruce	5
-150.8615768250	60.2835236694	Mixed Forest	Mixed Forest	Deciduous	Herbaceous	Herbaceous	Deciduous	Mountain Hemlock	Herbaceous	3
-149.7207616690	60.2520806292	Deciduous	Deciduous	Herbaceous	Herbaceous	Herbaceous	Herbaceous	Mixed Conifer	Herbaceous	5
-148.7449032860	60.2174506424	Snow or Ice	Snow or Ice	Mixed Conifer	Mountain Hemlock	Mixed Conifer	Mountain Hemlock	Snow or Ice	Mixed Conifer	3
-148.7268519590	60.2167426443	Snow or Ice	Snow or Ice	Mixed Conifer	Mountain Hemlock	Mixed Conifer	Mountain Hemlock	Snow or Ice	Mixed Conifer	3
-151.3336974180	60.2847474714	Mixed Forest	Mixed Forest	Deciduous	Deciduous	Deciduous	Deciduous	Deciduous	Herbaceous	5
-151.3155666190	60.2843873728	Mixed Forest	Herbaceous	Deciduous	Deciduous	Deciduous	Deciduous	Deciduous	Herbaceous	5
-151.2793062260	60.2836598586	Mixed Forest	Mixed Forest	Deciduous	Deciduous	Deciduous	Deciduous	Deciduous	Herbaceous	5
-151.2611766360	60.2832924431	Mixed Forest	Mixed Forest	Deciduous	Deciduous	Deciduous	Deciduous	Deciduous	Herbaceous	5
-151.2430474550	60.2829225889	Mixed Forest	Mixed Forest	Black Spruce	Deciduous	Deciduous	Deciduous	Deciduous	Herbaceous	4
-150.8805537410	60.2750134900	Mixed Forest	Mixed Forest	Deciduous	Herbaceous	Herbaceous	Deciduous	Deciduous	Herbaceous	3
-149.6134301350	60.2396607002	Mountain Hemlock	Mountain Hemlock	Mixed Conifer	Herbaceous	Mixed Conifer	Herbaceous	Mixed Conifer	Mixed Conifer	4
-149.4145775870	60.2330220303	Mountain Hemlock	Mountain Hemlock	Mixed Conifer	Mixed Conifer	Mixed Conifer	Herbaceous	Mixed Conifer	Mixed Conifer	5
-148.7282878630	60.2078294847	Snow or Ice	Snow or Ice	Mixed Conifer	Mountain Hemlock	Mixed Conifer	Mountain Hemlock	Snow or Ice	Mixed Conifer	3
-151.3706784490	60.2765261552	Mixed Forest	Mixed Forest	Deciduous	Deciduous	Black Spruce	Deciduous	Deciduous	Herbaceous	4
-151.3344255430	60.2758134688	Mixed Forest	Black Spruce	Deciduous	Deciduous	Black Spruce	Deciduous	Deciduous	Herbaceous	4
-151.2981742260	60.2750910286	Mixed Forest	Mixed Forest	Deciduous	Deciduous	Deciduous	Deciduous	Deciduous	Herbaceous	5
-148.7297229860	60.1989162935	Snow or Ice	Snow or Ice	Mixed Conifer	Mountain Hemlock	Mixed Conifer	Mountain Hemlock	Snow or Ice	Mixed Conifer	3
-151.2989118290	60.2661572034	Mixed Forest	Mixed Forest	Deciduous	Deciduous	Deciduous	Deciduous	Deciduous	Herbaceous	5
-151.2626719970	60.2654252086	Mixed Forest	Mixed Forest	Deciduous	Deciduous	Deciduous	Deciduous	Deciduous	Herbaceous	5
-151.2445526910	60.2650555550	Mixed Forest	Herbaceous	Deciduous	Deciduous	Black Spruce	Deciduous	Deciduous	Herbaceous	4
-150.4296494330	60.2458997886	Mixed Conifer	Mixed Conifer	Herbaceous	Deciduous	Herbaceous	Herbaceous	Deciduous	Herbaceous	4
-148.8213486300	60.1935159849	Snow or Ice	Snow or Ice	Mixed Conifer	Mountain Hemlock	Mountain Hemlock	Mixed Conifer	Snow or Ice	Mixed Conifer	3
-148.7491940430	60.1907104957	Snow or Ice	Snow or Ice	Mixed Conifer	Mountain Hemlock	Mixed Conifer	Mountain Hemlock	Snow or Ice	Mixed Conifer	3
-148.7311573310	60.1900030706	Snow or Ice	Snow or Ice	Mixed Conifer	Mountain Hemlock	Mixed Conifer	Mountain Hemlock	Mountain Hemlock	Mixed Conifer	3
-151.3358806000	60.2579454076	Mixed Forest	Herbaceous	Deciduous	Deciduous	Deciduous	Deciduous	Deciduous	Herbaceous	5
-151.3177646150	60.2575856019	Mixed Forest	Mixed Forest	Deciduous	Deciduous	Black Spruce	Deciduous	Deciduous	Herbaceous	4
-151.2996490290	60.2572233592	Mixed Forest	Mixed Forest	Deciduous	Deciduous	Black Spruce	Deciduous	Deciduous	Herbaceous	4
-149.5808837100	60.2117110385	Mountain Hemlock	Mountain Hemlock	Mixed Conifer	Herbaceous	Mixed Conifer	Herbaceous	Mixed Conifer	Mixed Conifer	4
-149.2377672200	60.1999769972	Mountain Hemlock	Mountain Hemlock	Mixed Conifer	Herbaceous	Mixed Conifer	Herbaceous	Mixed Conifer	Mixed Conifer	4
-148.7506227420	60.1817970500	Snow or Ice	Snow or Ice	Mixed Conifer	Mountain Hemlock	Mixed Conifer	Mountain Hemlock	Mountain Hemlock	Mixed Conifer	3
-148.7325908960	60.1810898157	Snow or Ice	Snow or Ice	Mixed Conifer	Mountain Hemlock	Mixed Conifer	Mountain Hemlock	Snow or Ice	Mixed Conifer	3
-148.7145598280	60.1803801611	Snow or Ice	Snow or Ice	Mixed Conifer	Mountain Hemlock	Mixed Conifer	Mountain Hemlock	Snow or Ice	Mixed Conifer	3
-148.6965295410	60.1796680866	Snow or Ice	Snow or Ice	Mixed Conifer	Mountain Hemlock	Mixed Conifer	Mountain Hemlock	Snow or Ice	Mixed Conifer	3
-151.3909430600	60.2500758540	Mixed Forest	Mixed Forest	Deciduous	Deciduous	Black Spruce	Deciduous	Deciduous	Herbaceous	4
-151.3366075330	60.2490113486	Mixed Forest	Mixed Forest	Deciduous	Deciduous	Black Spruce	Deciduous	Mountain Hemlock	Herbaceous	3
-151.3003858260	60.2482894958	Mixed Forest	Mixed Forest	Deciduous	Deciduous	Deciduous	Deciduous	Deciduous	Herbaceous	5
-148.8061362520	60.1749901848	Snow or Ice	Snow or Ice	Mixed Conifer	Mountain Hemlock	Mountain Hemlock	Mixed Conifer	Snow or Ice	Mixed Conifer	3
-148.7520506650	60.1728835723	Snow or Ice	Snow or Ice	Mixed Conifer	Mountain Hemlock	Mixed Conifer	Mountain Hemlock	Snow or Ice	Mixed Conifer	3
-148.7340236830	60.1721765286	Snow or Ice	Snow or Ice	Mixed Conifer	Mountain Hemlock	Mixed Conifer	Mountain Hemlock	Snow or Ice	Mixed Conifer	3
-148.7159974780	60.1714670653	Snow or Ice	Snow or Ice	Mixed Conifer	Mountain Hemlock	Mixed Conifer	Mountain Hemlock	Snow or Ice	Mixed Conifer	3
-151.3554405900	60.2404344452	Mixed Forest	Mixed Forest	Deciduous	Deciduous	Black Spruce	Deciduous	Mountain Hemlock	Herbaceous	3
-151.2649119810	60.2386242133	Mixed Forest	Black Spruce	Deciduous	Deciduous	Black Spruce	Deciduous	Deciduous	Herbaceous	4
-151.2468074690	60.2382548601	Mixed Forest	Mixed Forest	Deciduous	Deciduous	Black Spruce	Deciduous	Deciduous	Herbaceous	4
-148.8255740150	60.1667732834	Snow or Ice	Snow or Ice	Mixed Conifer	Mountain Hemlock	Mountain Hemlock	Mixed Conifer	Snow or Ice	Mixed Conifer	3
-148.8075488120	60.1660761072	Snow or Ice	Snow or Ice	Mixed Conifer	Mountain Hemlock	Mountain Hemlock	Mixed Conifer	Snow or Ice	Mixed Conifer	3
-148.7354556920	60.1632632092	Snow or Ice	Snow or Ice	Mixed Conifer	Mountain Hemlock	Mixed Conifer	Mountain Hemlock	Snow or Ice	Mixed Conifer	3
-148.7174343480	60.1625539370	Snow or Ice	Snow or Ice	Mixed Conifer	Mountain Hemlock	Mixed Conifer	Mountain Hemlock	Snow or Ice	Mixed Conifer	3
-148.6994137840	60.1618422462	Snow or Ice	Snow or Ice	Mixed Conifer	Mountain Hemlock	Mixed Conifer	Mountain Hemlock	Snow or Ice	Mixed Conifer	3
-151.3199590150	60.2307836592	Mixed Forest	Mixed Forest	Deciduous	Deciduous	Black Spruce	Deciduous	Deciduous	Herbaceous	4
-151.1751640140	60.2278198964	Mixed Forest	Mixed Forest	Black Spruce	Deciduous	Deciduous	Deciduous	Deciduous	Herbaceous	4
-149.3679344220	60.1776431245	Mountain Hemlock	Mountain Hemlock	Mixed Conifer	Herbaceous	Herbaceous	Herbaceous	Mixed Conifer	Herbaceous	4
-148.8089606060	60.1571619975	Snow or Ice	Snow or Ice	Mixed Conifer	Mountain Hemlock	Mountain Hemlock	Mixed Conifer	Snow or Ice	Mixed Conifer	3
-148.7368869250	60.1543498572	Snow or Ice	Snow or Ice	Mixed Conifer	Mountain Hemlock	Mixed Conifer	Mountain Hemlock	Snow or Ice	Mixed Conifer	3
-148.7188704390	60.1536407761	Snow or Ice	Snow or Ice	Mixed Conifer	Mountain Hemlock	Mixed Conifer	Mountain Hemlock	Snow or Ice	Mixed Conifer	3
-151.3568826240	60.2225660367	Mixed Forest	Mixed Forest	Deciduous	Deciduous	Black Spruce	Deciduous	Mountain Hemlock	Herbaceous	3
-151.2302143510	60.2200160443	Mixed Forest	Black Spruce	Deciduous	Deciduous	Black Spruce	Deciduous	Deciduous	Herbaceous	4
-151.2121205080	60.2196420230	Mixed Forest	Deciduous	Deciduous	Deciduous	Deciduous	Deciduous	Deciduous	Herbaceous	5
-151.1940270790	60.2192655677	Mixed Forest	Mixed Forest	Black Spruce	Deciduous	Deciduous	Deciduous	Deciduous	Herbaceous	4
-151.0854753510	60.2169557281	Mixed Forest	Black Spruce	Deciduous	Deciduous	Deciduous	Deciduous	Deciduous	Black Spruce	5
-148.8824381340	60.1510205471	Snow or Ice	Alpine	Mixed Conifer	Mixed Conifer	Mountain Hemlock	Mountain Hemlock	Snow or Ice	Mixed Conifer	3
-148.7383173810	60.1454364724	Snow or Ice	Snow or Ice	Mixed Conifer	Mountain Hemlock	Mixed Conifer	Mountain Hemlock	Snow or Ice	Mixed Conifer	3
-151.2309692260	60.2110825005	Mixed Forest	Mixed Forest	Deciduous	Deciduous	Deciduous	Deciduous	Deciduous	Herbaceous	5
-151.1947917930	60.2103322269	Mixed Forest	Black Spruce	Black Spruce	Deciduous	Deciduous	Deciduous	Deciduous	Herbaceous	4
-150.7065681900	60.1992512217	Black Spruce	Black Spruce	Deciduous	Herbaceous	Herbaceous	Herbaceous	Deciduous	Herbaceous	4
-150.6704169990	60.1983598920	Mixed Forest	White or Lutz or Sitka Spruce	Deciduous	Deciduous	Herbaceous	Herbaceous	Deciduous	Herbaceous	3
-149.4606259910	60.1628875240	Deciduous	Deciduous	Mixed Conifer	Herbaceous	Mixed Conifer	Herbaceous	Mixed Conifer	Herbaceous	3
-149.3704540060	60.1598037725	Mountain Hemlock	Mountain Hemlock	Mixed Conifer	Herbaceous	Herbaceous	Herbaceous	Mixed Conifer	Herbaceous	4
-149.0279591510	60.1475334338	Mountain Hemlock	Mountain Hemlock	Mixed Conifer	Herbaceous	Mixed Conifer	Herbaceous	Mixed Conifer	Mixed Conifer	4
-148.8297925250	60.1400302940	Snow or Ice	Snow or Ice	Mixed Conifer	Mountain Hemlock	Mountain Hemlock	Mixed Conifer	Snow or Ice	Mixed Conifer	3
-151.3764103050	60.2050519040	Mixed Forest	Mixed Forest	Deciduous	Deciduous	Black Spruce	Deciduous	Deciduous	Herbaceous	4
-151.1955560910	60.2013988655	Mixed Forest	Mixed Forest	Black Spruce	Deciduous	Deciduous	Deciduous	Deciduous	Herbaceous	4
-151.1051444220	60.1994811209	Mixed Forest	Herbaceous	Black Spruce	Deciduous	Deciduous	Deciduous	Deciduous	Black Spruce	4
-150.7255365270	60.1907627554	Black Spruce	Black Spruce	Deciduous	Herbaceous	Deciduous	Herbaceous	Mountain Hemlock	Herbaceous	3
-149.6782824130	60.1611188966	Snow or Ice	Snow or Ice	Mixed Conifer	Mountain Hemlock	Mixed Conifer	Herbaceous	Mixed Conifer	Mountain Hemlock	3
-149.5339905690	60.1563897125	Mountain Hemlock	Mountain Hemlock	Mixed Conifer	Herbaceous	Mixed Conifer	Herbaceous	Mixed Conifer	Mixed Conifer	4
-149.3717127730	60.1508840527	Mountain Hemlock	Mountain Hemlock	Mixed Conifer	Herbaceous	Herbaceous	Herbaceous	Mixed Conifer	Herbaceous	4
-148.8311971700	60.1311158994	Snow or Ice	Snow or Ice	Mixed Conifer	Mountain Hemlock	Mountain Hemlock	Mixed Conifer	Snow or Ice	Mixed Conifer	3
-151.4313742570	60.1971657154	Mixed Forest	Mixed Forest	Deciduous	Deciduous	Black Spruce	Deciduous	Deciduous	Black Spruce	4
-151.2686371560	60.1939554908	Mixed Forest	Mixed Forest	Deciduous	Deciduous	Black Spruce	Deciduous	Deciduous	Black Spruce	4
-151.1963199730	60.1924654833	Mixed Forest	Mixed Forest	Black Spruce	Deciduous	Deciduous	Deciduous	Deciduous	Black Spruce	4
-151.0878567240	60.1901575172	Mixed Forest	Mixed Forest	Black Spruce	Deciduous	Black Spruce	Deciduous	Deciduous	Black Spruce	3
-151.0517057340	60.1893687433	Mixed Forest	Mixed Forest	Black Spruce	Deciduous	Black Spruce	Deciduous	Deciduous	Black Spruce	3
-151.0336308930	60.1889707095	Mixed Forest	Mixed Forest	Black Spruce	Deciduous	Deciduous	Deciduous	Deciduous	Black Spruce	4
-151.4501527750	60.1885754766	Mixed Forest	Mixed Forest	Deciduous	Deciduous	Black Spruce	Deciduous	Deciduous	Black Spruce	4
-151.4320738500	60.1882310417	Mixed Forest	Mixed Forest	Deciduous	Deciduous	Black Spruce	Deciduous	Deciduous	Black Spruce	4
-151.4139953050	60.1878841745	Mixed Forest	Mixed Forest	Deciduous	Deciduous	Black Spruce	Deciduous	Deciduous	Black Spruce	4
-151.2693809740	60.1850216849	Mixed Forest	Deciduous	Deciduous	Deciduous	Black Spruce	Deciduous	Deciduous	Herbaceous	4
-151.0705788480	60.1808316727	Mixed Forest	Mixed Forest	Black Spruce	Deciduous	Deciduous	Deciduous	Deciduous	Black Spruce	4
-150.6731356980	60.1715694492	Mixed Forest	Mixed Forest	Deciduous	Deciduous	Deciduous	Deciduous	Deciduous	Herbaceous	5
-149.6806322500	60.1432738539	Snow or Ice	Snow or Ice	Mixed Conifer	Mountain Hemlock	Mixed Conifer	Herbaceous	Mixed Conifer	Mountain Hemlock	3
-149.3562105050	60.1324210119	Mountain Hemlock	Mountain Hemlock	Mixed Conifer	Herbaceous	Herbaceous	Herbaceous	Mixed Conifer	Herbaceous	4
-149.1760710870	60.1260528062	Snow or Ice	Snow or Ice	Herbaceous	Mixed Conifer	Mixed Conifer	Mountain Hemlock	Mixed Conifer	Mountain Hemlock	3
-148.7980127880	60.1118924939	Snow or Ice	Snow or Ice	Mixed Conifer	Mixed Conifer	Mountain Hemlock	Mountain Hemlock	Snow or Ice	Mixed Conifer	3
-148.6181021920	60.1047750002	Snow or Ice	Snow or Ice	Mixed Conifer	Mountain Hemlock	Mixed Conifer	Mountain Hemlock	Mountain Hemlock	Mixed Conifer	3
-148.6001154420	60.1040499715	Snow or Ice	Snow or Ice	Mixed Conifer	Mountain Hemlock	Mixed Conifer	Mountain Hemlock	Mountain Hemlock	Mixed Conifer	3
-148.5821294860	60.1033225290	Snow or Ice	Snow or Ice	Mixed Conifer	Mountain Hemlock	Mixed Conifer	Mountain Hemlock	Mountain Hemlock	Mixed Conifer	3
-151.4508470740	60.1796406893	Mixed Forest	Mixed Forest	Deciduous	Deciduous	Deciduous	Deciduous	Deciduous	Black Spruce	5
-151.3785533160	60.1782487327	Mixed Forest	Mixed Forest	Deciduous	Deciduous	Black Spruce	Deciduous	Deciduous	Herbaceous	4
-151.3424087580	60.1775381659	Mixed Forest	Mixed Forest	Deciduous	Deciduous	Black Spruce	Deciduous	Deciduous	Herbaceous	4
-151.1978464890	60.1745986557	Mixed Forest	Mixed Forest	Black Spruce	Deciduous	Black Spruce	Deciduous	Deciduous	Mountain Hemlock	3
-151.1436424140	60.1734562326	Mixed Forest	Herbaceous	Black Spruce	Deciduous	Deciduous	Deciduous	Deciduous	Black Spruce	4
-151.0713762500	60.1718989777	Mixed Forest	Mixed Forest	Black Spruce	Deciduous	Deciduous	Deciduous	Deciduous	Black Spruce	4
-150.6559856960	60.1621904298	Mixed Forest	Mixed Forest	Deciduous	Deciduous	Deciduous	Deciduous	Deciduous	Herbaceous	5
-150.6379309400	60.1617391765	Mixed Forest	Mixed Forest	Deciduous	Deciduous	Deciduous	Deciduous	Deciduous	Herbaceous	5
-148.6375453620	60.0965852147	Snow or Ice	Snow or Ice	Mixed Conifer	Mountain Hemlock	Mixed Conifer	Mountain Hemlock	Mountain Hemlock	Mixed Conifer	3
-148.6195626600	60.0958627941	Snow or Ice	Snow or Ice	Mixed Conifer	Mountain Hemlock	Mixed Conifer	Mountain Hemlock	Mountain Hemlock	Mixed Conifer	3
-148.6015807480	60.0951379602	Snow or Ice	Snow or Ice	Mixed Conifer	Mountain Hemlock	Mixed Conifer	Mountain Hemlock	Mountain Hemlock	Mixed Conifer	3
-148.5835996290	60.0944107132	Snow or Ice	Snow or Ice	Mixed Conifer	Mountain Hemlock	Mixed Conifer	Mountain Hemlock	Mountain Hemlock	Mixed Conifer	3
-148.5656193060	60.0936810531	Snow or Ice	Snow or Ice	Mixed Conifer	Mountain Hemlock	Mixed Conifer	Mountain Hemlock	Mountain Hemlock	Mixed Conifer	3
-151.2708673970	60.1671540099	Mixed Forest	Deciduous	Deciduous	Deciduous	Black Spruce	Deciduous	Deciduous	Mountain Hemlock	4
-151.1986091250	60.1656652098	Mixed Forest	Herbaceous	Black Spruce	Deciduous	Deciduous	Deciduous	Deciduous	Mountain Hemlock	4
-150.8915875560	60.1589041343	Mixed Forest	Mixed Forest	Black Spruce	Deciduous	Deciduous	Deciduous	Deciduous	Black Spruce	4
-150.6568953460	60.1532603336	Mixed Forest	Mixed Forest	Deciduous	Deciduous	Deciduous	Deciduous	Deciduous	Herbaceous	5
-150.6388454850	60.1528092020	Mixed Forest	Mixed Forest	Deciduous	Deciduous	Deciduous	Deciduous	Deciduous	Herbaceous	5
-149.6469416780	60.1242622002	Mountain Hemlock	Mountain Hemlock	Mixed Conifer	Herbaceous	Mixed Conifer	Herbaceous	Mixed Conifer	Mixed Conifer	4
-149.1606903770	60.1075671457	Snow or Ice	Snow or Ice	Herbaceous	Mixed Conifer	Mountain Hemlock	Mountain Hemlock	Mixed Conifer	Mixed Conifer	3
-148.6390002030	60.0876727799	Snow or Ice	Snow or Ice	Mixed Conifer	Mountain Hemlock	Mixed Conifer	Mountain Hemlock	Mountain Hemlock	Mixed Conifer	3
-148.6210223360	60.0869505533	Snow or Ice	Snow or Ice	Mixed Conifer	Mountain Hemlock	Mixed Conifer	Mountain Hemlock	Mountain Hemlock	Mixed Conifer	3
-148.6030452600	60.0862259141	Snow or Ice	Snow or Ice	Mixed Conifer	Mountain Hemlock	Mixed Conifer	Mountain Hemlock	Mountain Hemlock	Mixed Conifer	3
-148.5850689760	60.0854988623	Snow or Ice	Snow or Ice	Mixed Conifer	Mountain Hemlock	Mixed Conifer	Mountain Hemlock	Mountain Hemlock	Mixed Conifer	3
-148.5670934870	60.0847693982	Snow or Ice	Snow or Ice	Mixed Conifer	Mountain Hemlock	Mixed Conifer	Mountain Hemlock	Mountain Hemlock	Mixed Conifer	3
-148.5491187960	60.0840375219	Snow or Ice	Snow or Ice	Mixed Conifer	Mountain Hemlock	Mixed Conifer	Mountain Hemlock	Mountain Hemlock	Mixed Conifer	3
-151.4161065280	60.1610803110	Mixed Forest	Mixed Forest	Deciduous	Deciduous	Black Spruce	Deciduous	Deciduous	Herbaceous	4
-151.3438551200	60.1596696650	Mixed Forest	Mixed Forest	Deciduous	Deciduous	Black Spruce	Deciduous	Deciduous	Black Spruce	4
-151.2535497260	60.1578516851	Mixed Forest	Mixed Forest	Deciduous	Deciduous	Black Spruce	Deciduous	Mountain Hemlock	Mountain Hemlock	3
-151.2174303950	60.1571074859	Mixed Forest	Mixed Forest	Deciduous	Deciduous	Black Spruce	Deciduous	Mountain Hemlock	Mountain Hemlock	3
-150.6397595330	60.1438792037	Mixed Forest	Mixed Forest	Deciduous	Deciduous	Deciduous	Deciduous	Deciduous	Herbaceous	5
-149.1620039900	60.0986493309	Snow or Ice	Snow or Ice	Herbaceous	Mixed Conifer	Mountain Hemlock	Mountain Hemlock	Mixed Conifer	Mixed Conifer	3
-148.6404542560	60.0787603101	Snow or Ice	Snow or Ice	Mixed Conifer	Mountain Hemlock	Mixed Conifer	Mountain Hemlock	Mountain Hemlock	Mixed Conifer	3
-148.6224812230	60.0780382774	Snow or Ice	Snow or Ice	Mixed Conifer	Mountain Hemlock	Mixed Conifer	Mountain Hemlock	Mountain Hemlock	Mixed Conifer	3
-148.5865375280	60.0765869761	Snow or Ice	Snow or Ice	Mixed Conifer	Mountain Hemlock	Mixed Conifer	Mountain Hemlock	Mountain Hemlock	Mixed Conifer	3
-148.5685668710	60.0758577078	Snow or Ice	Snow or Ice	Mixed Conifer	Mountain Hemlock	Mixed Conifer	Mountain Hemlock	Mountain Hemlock	Mixed Conifer	3
-148.5505970110	60.0751260280	Snow or Ice	Snow or Ice	Mixed Conifer	Mountain Hemlock	Mixed Conifer	Mountain Hemlock	Mountain Hemlock	Mixed Conifer	3
-148.5326279500	60.0743919367	Snow or Ice	Snow or Ice	Mixed Conifer	Mountain Hemlock	Mixed Conifer	Mountain Hemlock	Mountain Hemlock	Mixed Conifer	3
-150.6226335020	60.1344958672	Mixed Forest	Herbaceous	Deciduous	Deciduous	Deciduous	Deciduous	Deciduous	Herbaceous	5
-150.0816898110	60.1197689643	Snow or Ice	Snow or Ice	Herbaceous	Mixed Conifer	Mixed Conifer	Mountain Hemlock	Mixed Conifer	Mountain Hemlock	3
-148.8396090690	60.0776288361	Snow or Ice	Snow or Ice	Mixed Conifer	Mixed Conifer	Mountain Hemlock	Mountain Hemlock	Snow or Ice	Mixed Conifer	3
-148.6598765110	60.0705672326	Snow or Ice	Snow or Ice	Mixed Conifer	Mountain Hemlock	Mixed Conifer	Mountain Hemlock	Mountain Hemlock	Mixed Conifer	3
-148.6419075230	60.0698478053	Alpine	Snow or Ice	Mixed Conifer	Mountain Hemlock	Mixed Conifer	Mountain Hemlock	Mountain Hemlock	Mixed Conifer	3
-148.6239393200	60.0691259664	Snow or Ice	Snow or Ice	Mixed Conifer	Mountain Hemlock	Mixed Conifer	Mountain Hemlock	Mountain Hemlock	Mixed Conifer	3
-148.6059719070	60.0684017161	Snow or Ice	Snow or Ice	Mixed Conifer	Mountain Hemlock	Mixed Conifer	Mountain Hemlock	Mountain Hemlock	Mixed Conifer	3
-148.5880052850	60.0676750545	Snow or Ice	Snow or Ice	Mixed Conifer	Mountain Hemlock	Mixed Conifer	Mountain Hemlock	Mountain Hemlock	Mixed Conifer	3
-148.5700394570	60.0669459819	Snow or Ice	Snow or Ice	Mixed Conifer	Mountain Hemlock	Mixed Conifer	Mountain Hemlock	Mountain Hemlock	Mixed Conifer	3
-151.4897303950	60.1445819852	Mixed Forest	Mixed Forest	Deciduous	Deciduous	Black Spruce	Deciduous	Deciduous	Black Spruce	4
-150.6235514430	60.1255659428	Mixed Forest	Mixed Forest	Deciduous	Deciduous	Deciduous	Deciduous	Deciduous	Herbaceous	5
-149.9746547670	60.1076367678	Snow or Ice	Snow or Ice	Mixed Conifer	Mixed Conifer	Mountain Hemlock	Mountain Hemlock	Snow or Ice	Mixed Conifer	3
-149.9386263590	60.1065486512	Snow or Ice	Snow or Ice	Mixed Conifer	Mixed Conifer	Mixed Conifer	Mountain Hemlock	Snow or Ice	Mountain Hemlock	3
-149.8665767450	60.1043433686	Snow or Ice	Snow or Ice	Herbaceous	Mixed Conifer	Mixed Conifer	Mountain Hemlock	Mixed Conifer	Mountain Hemlock	3
-149.7585206410	60.1009628353	Snow or Ice	Snow or Ice	Mixed Conifer	Mixed Conifer	Mountain Hemlock	Mountain Hemlock	Snow or Ice	Mixed Conifer	3
-148.6253966290	60.0602136199	Snow or Ice	Snow or Ice	Mixed Conifer	Mountain Hemlock	Mixed Conifer	Mountain Hemlock	Mountain Hemlock	Mixed Conifer	3
-148.6074340430	60.0594895639	Snow or Ice	Snow or Ice	Mixed Conifer	Mountain Hemlock	Mixed Conifer	Mountain Hemlock	Mountain Hemlock	Mixed Conifer	3
-148.5894722480	60.0587630973	Snow or Ice	Snow or Ice	Mixed Conifer	Mountain Hemlock	Mixed Conifer	Mountain Hemlock	Mountain Hemlock	Mixed Conifer	3
-148.5715112460	60.0580342202	Alpine	Alpine	Mixed Conifer	Mountain Hemlock	Mixed Conifer	Mountain Hemlock	Mountain Hemlock	Mixed Conifer	3
-150.5884107560	60.1157225811	Mixed Forest	Mixed Forest	Deciduous	Herbaceous	Herbaceous	Herbaceous	Deciduous	Herbaceous	4
-149.9397290590	60.0976238225	Snow or Ice	Snow or Ice	Mixed Conifer	Mixed Conifer	Mixed Conifer	Mountain Hemlock	Snow or Ice	Mountain Hemlock	3
-149.8136826710	60.0937402084	Snow or Ice	Snow or Ice	Mixed Conifer	Mixed Conifer	Mountain Hemlock	Mountain Hemlock	Snow or Ice	Mixed Conifer	3
-149.7596719800	60.0920395093	Snow or Ice	Snow or Ice	Mixed Conifer	Mixed Conifer	Mountain Hemlock	Mountain Hemlock	Snow or Ice	Mixed Conifer	3
-148.8424069660	60.0597995453	Snow or Ice	Snow or Ice	Mixed Conifer	Mixed Conifer	Mountain Hemlock	Mountain Hemlock	Snow or Ice	Mixed Conifer	3
-148.6268531490	60.0513012378	Snow or Ice	Snow or Ice	Mixed Conifer	Mountain Hemlock	Mixed Conifer	Mountain Hemlock	Mountain Hemlock	Mixed Conifer	3
-148.6088953890	60.0505773759	Snow or Ice	Snow or Ice	Mixed Conifer	Mountain Hemlock	Mixed Conifer	Mountain Hemlock	Mountain Hemlock	Mixed Conifer	3
-148.5909384180	60.0498511042	Snow or Ice	Snow or Ice	Mixed Conifer	Mountain Hemlock	Mixed Conifer	Mountain Hemlock	Mountain Hemlock	Mixed Conifer	3
-148.5729822400	60.0491224226	Snow or Ice	Snow or Ice	Mixed Conifer	Mountain Hemlock	Mixed Conifer	Mountain Hemlock	Mountain Hemlock	Mixed Conifer	3
-149.8688204600	60.0864948694	Snow or Ice	Snow or Ice	Mixed Conifer	Mixed Conifer	Mixed Conifer	Mountain Hemlock	Snow or Ice	Mountain Hemlock	3
-149.7788207800	60.0836853201	Snow or Ice	Snow or Ice	Mixed Conifer	Mixed Conifer	Mountain Hemlock	Mountain Hemlock	Snow or Ice	Mixed Conifer	3
-149.7608226960	60.0831161543	Snow or Ice	Snow or Ice	Mixed Conifer	Mixed Conifer	Mountain Hemlock	Mountain Hemlock	Snow or Ice	Mixed Conifer	3
-148.9695612760	60.0556805284	Snow or Ice	Snow or Ice	Mixed Conifer	Mountain Hemlock	Mixed Conifer	Herbaceous	Mixed Conifer	Mountain Hemlock	3
-148.6283088820	60.0423888199	Snow or Ice	Snow or Ice	Mixed Conifer	Mountain Hemlock	Mixed Conifer	Mountain Hemlock	Mountain Hemlock	Mixed Conifer	3
-148.6103559440	60.0416651521	Snow or Ice	Snow or Ice	Mixed Conifer	Mountain Hemlock	Mixed Conifer	Mountain Hemlock	Mountain Hemlock	Mixed Conifer	3
-148.5924037950	60.0409390750	Snow or Ice	Snow or Ice	Mixed Conifer	Mountain Hemlock	Mixed Conifer	Mountain Hemlock	Mountain Hemlock	Mixed Conifer	3
-148.5744524390	60.0402105887		Snow or Ice	Mixed Conifer	Mountain Hemlock	Mixed Conifer	Mountain Hemlock	Mountain Hemlock	Mixed Conifer	3
-150.1039476650	60.0845904452	Snow or Ice	Alpine	Snow or Ice	Mixed Conifer	Mixed Conifer	Mountain Hemlock	Snow or Ice	Mixed Conifer	3
-149.8159543290	60.0758925550	Snow or Ice	Snow or Ice	Mixed Conifer	Mixed Conifer	Mountain Hemlock	Mountain Hemlock	Snow or Ice	Mixed Conifer	3
-149.7979598630	60.0753283780	Snow or Ice	Snow or Ice	Mixed Conifer	Mixed Conifer	Mountain Hemlock	Mountain Hemlock	Snow or Ice	Mixed Conifer	3
-149.7799660160	60.0747617830	Snow or Ice	Snow or Ice	Mixed Conifer	Mixed Conifer	Mountain Hemlock	Mountain Hemlock	Snow or Ice	Mixed Conifer	3
-149.7619727890	60.0741927701	Snow or Ice	Snow or Ice	Mixed Conifer	Mixed Conifer	Mountain Hemlock	Mountain Hemlock	Snow or Ice	Mixed Conifer	3
-149.2943751860	60.0585501908		Snow or Ice	Mixed Conifer	Mountain Hemlock	Mixed Conifer	Herbaceous	Mixed Conifer	Mountain Hemlock	3
-148.6297638280	60.0334763659	Snow or Ice	Snow or Ice	Mixed Conifer	Mountain Hemlock	Mixed Conifer	Mountain Hemlock	Mountain Hemlock	Mixed Conifer	3
-148.6118157100	60.0327528921	Alpine	Snow or Ice	Mixed Conifer	Mountain Hemlock	Mixed Conifer	Mountain Hemlock	Mountain Hemlock	Mixed Conifer	3
-150.2310146460	60.0792738124	Alpine	Alpine	Snow or Ice	Mixed Conifer	Mixed Conifer	Mountain Hemlock	Alpine	Mixed Conifer	3
-149.8170892350	60.0669686848	Snow or Ice	Snow or Ice	Mixed Conifer	Mixed Conifer	Mountain Hemlock	Mountain Hemlock	Snow or Ice	Mixed Conifer	3
-149.7990996240	60.0664046594	Snow or Ice	Snow or Ice	Mixed Conifer	Mixed Conifer	Mountain Hemlock	Mountain Hemlock	Snow or Ice	Mixed Conifer	3
-149.7811106310	60.0658382166	Snow or Ice	Snow or Ice	Mixed Conifer	Mixed Conifer	Mountain Hemlock	Mountain Hemlock	Snow or Ice	Mixed Conifer	3
-149.7631222580	60.0652693566	Snow or Ice	Snow or Ice	Mixed Conifer	Mixed Conifer	Mountain Hemlock	Mountain Hemlock	Snow or Ice	Mixed Conifer	3
-149.1519049990	60.0444908007	Mountain Hemlock	Mountain Hemlock	Mixed Conifer	Mixed Conifer	Mixed Conifer	Herbaceous	Herbaceous	Mixed Conifer	4
-148.9004603330	60.0351240035	Herbaceous	Herbaceous	Mixed Conifer	Mountain Hemlock	Mountain Hemlock	Mountain Hemlock	Mixed Conifer	Mountain Hemlock	4
-150.2680353090	60.0713558627	Snow or Ice	Snow or Ice	Mixed Conifer	Mixed Conifer	Mixed Conifer	Mountain Hemlock	Snow or Ice	Herbaceous	3
-150.2320372010	60.0703466064	Alpine	Alpine	Herbaceous	Mixed Conifer	Mixed Conifer	Mountain Hemlock	Alpine	Mixed Conifer	3
-149.8182235260	60.0580447854	Snow or Ice	Snow or Ice	Mixed Conifer	Mixed Conifer	Mountain Hemlock	Mountain Hemlock	Snow or Ice	Mixed Conifer	3
-149.8002387680	60.0574809114	Snow or Ice	Snow or Ice	Mixed Conifer	Mixed Conifer	Mountain Hemlock	Mountain Hemlock	Snow or Ice	Mixed Conifer	3
-149.2071033430	60.0375180766	Alpine	Alpine	Mixed Conifer	Mountain Hemlock	Mixed Conifer	Herbaceous	Mixed Conifer	Mountain Hemlock	3
-149.1891410150	60.0368721079		Alpine	Mixed Conifer	Mountain Hemlock	Mixed Conifer	Herbaceous	Mixed Conifer	Mountain Hemlock	3
-148.8659421780	60.0248323253	Herbaceous	Herbaceous	Mixed Conifer	Mountain Hemlock	Mountain Hemlock	Mountain Hemlock	Snow or Ice	Mountain Hemlock	4
-150.2510531190	60.0619250749	Alpine	Alpine	Herbaceous	Mixed Conifer	Mixed Conifer	Mountain Hemlock	Alpine	Mixed Conifer	3
-150.1251074160	60.0583343692	Snow or Ice	Snow or Ice	Snow or Ice	Mountain Hemlock	Mixed Conifer	Mountain Hemlock	Snow or Ice	Mixed Conifer	2
-150.1071174300	60.0578117376	Snow or Ice	Snow or Ice	Snow or Ice	Mountain Hemlock	Mixed Conifer	Mountain Hemlock	Snow or Ice	Mixed Conifer	2
-149.8013772950	60.0485571339	Alpine	Snow or Ice	Mixed Conifer	Mixed Conifer	Mountain Hemlock	Mountain Hemlock	Snow or Ice	Mixed Conifer	3
-149.4778468510	60.0379971072	Deciduous	Deciduous	Mixed Conifer	Herbaceous	Herbaceous	Herbaceous	Mixed Conifer	Herbaceous	4
-150.1081728730	60.0488854456	Snow or Ice	Snow or Ice	Snow or Ice	Mixed Conifer	Mixed Conifer	Mountain Hemlock	Snow or Ice	Mixed Conifer	3
-149.8025152050	60.0396333267	Snow or Ice	Snow or Ice	Mixed Conifer	Mixed Conifer	Mountain Hemlock	Mountain Hemlock	Snow or Ice	Mixed Conifer	3
-149.7845407600	60.0390673400	Snow or Ice	Snow or Ice	Mixed Conifer	Mixed Conifer	Mountain Hemlock	Mountain Hemlock	Snow or Ice	Mixed Conifer	3
-149.7665669330	60.0384989381	Snow or Ice	Snow or Ice	Mixed Conifer	Mixed Conifer	Mountain Hemlock	Mountain Hemlock	Snow or Ice	Mixed Conifer	3
-149.7485937260	60.0379281210	Snow or Ice	Snow or Ice	Mixed Conifer	Mixed Conifer	Mountain Hemlock	Mountain Hemlock	Snow or Ice	Mixed Conifer	3
-149.7306211440	60.0373548889	Alpine	Alpine	Herbaceous	Mixed Conifer	Mixed Conifer	Mountain Hemlock	Snow or Ice	Mixed Conifer	3
-149.4790719220	60.0290761332	Mountain Hemlock	Mountain Hemlock	Mixed Conifer	Herbaceous	Mixed Conifer	Herbaceous	Mixed Conifer	Herbaceous	3
-150.1451888720	60.0410014101	Snow or Ice	Snow or Ice	Snow or Ice	Mixed Conifer	Mixed Conifer	Mountain Hemlock	Snow or Ice	Mixed Conifer	3
-150.1272080240	60.0404814761	Snow or Ice	Snow or Ice	Snow or Ice	Mixed Conifer	Mixed Conifer	Mountain Hemlock	Snow or Ice	Mixed Conifer	3
-149.7856828980	60.0301436546	Snow or Ice	Snow or Ice	Mixed Conifer	Mixed Conifer	Mountain Hemlock	Mountain Hemlock	Snow or Ice	Mixed Conifer	3
-149.7677139150	60.0295754052	Snow or Ice	Snow or Ice	Mixed Conifer	Mixed Conifer	Mountain Hemlock	Mountain Hemlock	Snow or Ice	Mixed Conifer	3
-151.3877994090	60.0620994187	Black Spruce	Black Spruce	Deciduous	Deciduous	Deciduous	Deciduous	Mountain Hemlock	Deciduous	5
-151.3337739790	60.0610336630	Black Spruce	Black Spruce	Deciduous	Deciduous	Deciduous	Deciduous	Mountain Hemlock	Deciduous	5
-150.1642100340	60.0325921595	Snow or Ice	Snow or Ice	Snow or Ice	Mixed Conifer	Mixed Conifer	Mountain Hemlock	Snow or Ice	Mixed Conifer	3
-150.1282574750	60.0315549869	Snow or Ice	Snow or Ice	Snow or Ice	Mixed Conifer	Mixed Conifer	Mountain Hemlock	Snow or Ice	Mixed Conifer	3
-150.1102820470	60.0310327762	Snow or Ice	Snow or Ice	Snow or Ice	Mountain Hemlock	Mixed Conifer	Mountain Hemlock	Snow or Ice	Mixed Conifer	2
-149.8227545540	60.0223488909	Snow or Ice	Snow or Ice	Mixed Conifer	Mixed Conifer	Mountain Hemlock	Mountain Hemlock	Snow or Ice	Mixed Conifer	3
-149.8047891790	60.0217856220	Snow or Ice	Snow or Ice	Mixed Conifer	Mixed Conifer	Mountain Hemlock	Mountain Hemlock	Snow or Ice	Mixed Conifer	3
-150.1652492210	60.0236653633	Snow or Ice	Snow or Ice	Snow or Ice	Mixed Conifer	Mixed Conifer	Mountain Hemlock	Snow or Ice	Mixed Conifer	3
-150.1472775070	60.0231481240	Snow or Ice	Snow or Ice	Snow or Ice	Mixed Conifer	Mixed Conifer	Mountain Hemlock	Snow or Ice	Mixed Conifer	3
-149.8238857800	60.0134248421	Snow or Ice	Snow or Ice	Mixed Conifer	Mixed Conifer	Mountain Hemlock	Mountain Hemlock	Snow or Ice	Mixed Conifer	3
-149.8059252440	60.0128617242	Snow or Ice	Snow or Ice	Mixed Conifer	Mixed Conifer	Mountain Hemlock	Mountain Hemlock	Snow or Ice	Mixed Conifer	3
-149.7879653230	60.0122961928	Snow or Ice	Snow or Ice	Mixed Conifer	Mixed Conifer	Mountain Hemlock	Mountain Hemlock	Snow or Ice	Mixed Conifer	3
-150.1662878460	60.0147385383	Snow or Ice	Snow or Ice	Snow or Ice	Mixed Conifer	Mixed Conifer	Mountain Hemlock	Snow or Ice	Mixed Conifer	3
-150.1483209780	60.0142214377	Snow or Ice	Snow or Ice	Snow or Ice	Mixed Conifer	Mixed Conifer	Mountain Hemlock	Snow or Ice	Mixed Conifer	3
-150.1303546740	60.0137019221	Snow or Ice	Snow or Ice	Snow or Ice	Mixed Conifer	Mixed Conifer	Mountain Hemlock	Snow or Ice	Mixed Conifer	3
-150.0944237710	60.0126556461	Snow or Ice	Snow or Ice	Snow or Ice	Mountain Hemlock	Mixed Conifer	Mountain Hemlock	Snow or Ice	Mixed Conifer	2
-149.8070606940	60.0039377958	Snow or Ice	Snow or Ice	Mixed Conifer	Mixed Conifer	Mountain Hemlock	Mountain Hemlock	Snow or Ice	Mixed Conifer	3
-149.7891056090	60.0033724160	Snow or Ice	Snow or Ice	Mixed Conifer	Mixed Conifer	Mountain Hemlock	Mountain Hemlock	Snow or Ice	Mixed Conifer	3
-149.7531972910	60.0022344184	Snow or Ice	Snow or Ice	Mixed Conifer	Mixed Conifer	Mixed Conifer	Mountain Hemlock	Snow or Ice	Mountain Hemlock	3
-149.4480790610	59.9921719286	Mountain Hemlock	Mountain Hemlock	Mixed Conifer	Herbaceous	Mixed Conifer	Herbaceous	Mixed Conifer	Mixed Conifer	4
-149.0893636480	59.9794419583	Mountain Hemlock	Mountain Hemlock	Mixed Conifer	Herbaceous	Mixed Conifer	Herbaceous	Mixed Conifer	Herbaceous	3
-151.5338914460	60.0380283786	Black Spruce	Black Spruce	Deciduous	Deciduous	Deciduous	Deciduous	Mountain Hemlock	Deciduous	5
-150.2571444020	60.0083602738	Alpine	Alpine	Herbaceous	Mixed Conifer	Mixed Conifer	Mountain Hemlock	Snow or Ice	Mixed Conifer	3
-150.2212153410	60.0073480825	Snow or Ice	Snow or Ice	Mixed Conifer	Mixed Conifer	Mixed Conifer	Mountain Hemlock	Snow or Ice	Mixed Conifer	4
-150.2032516400	60.0068383645	Snow or Ice	Snow or Ice	Mixed Conifer	Mixed Conifer	Mixed Conifer	Mountain Hemlock	Snow or Ice	Mixed Conifer	4
-150.1852884950	60.0063262318	Snow or Ice	Snow or Ice	Snow or Ice	Mixed Conifer	Mixed Conifer	Mountain Hemlock	Snow or Ice	Mixed Conifer	3
-150.1673259090	60.0058116844	Snow or Ice	Snow or Ice	Snow or Ice	Mixed Conifer	Mixed Conifer	Mountain Hemlock	Snow or Ice	Mixed Conifer	3
-150.1493638840	60.0052947225	Snow or Ice	Snow or Ice	Snow or Ice	Mixed Conifer	Mixed Conifer	Mountain Hemlock	Snow or Ice	Mixed Conifer	3
-150.1314024230	60.0047753461	Snow or Ice	Snow or Ice	Snow or Ice	Mixed Conifer	Mixed Conifer	Mountain Hemlock	Snow or Ice	Mixed Conifer	3
-149.7543466260	59.9933109156	Snow or Ice	Snow or Ice	Mixed Conifer	Mixed Conifer	Mixed Conifer	Mountain Hemlock	Snow or Ice	Mountain Hemlock	3
-149.7363982300	59.9927384514	Snow or Ice	Snow or Ice	Mixed Conifer	Mixed Conifer	Mixed Conifer	Mountain Hemlock	Snow or Ice	Mountain Hemlock	3
-151.5345598890	60.0290928508	Black Spruce	Black Spruce	Deciduous	Deciduous	Deciduous	Deciduous	Mountain Hemlock	Deciduous	5
-150.1863211550	59.9973992108	Alpine	Alpine	Mixed Conifer	Mixed Conifer	Mixed Conifer	Mountain Hemlock	Snow or Ice	Mixed Conifer	4
-149.4326085970	59.9737169977	Mountain Hemlock	Mountain Hemlock	Mixed Conifer	Herbaceous	Mixed Conifer	Herbaceous	Mixed Conifer	Herbaceous	3
-151.5352279690	60.0201572991	Black Spruce	Black Spruce	Deciduous	Deciduous	Deciduous	Deciduous	Mountain Hemlock	Mountain Hemlock	4
-150.1873532570	59.9884721605	Snow or Ice	Snow or Ice	Mixed Conifer	Mixed Conifer	Mixed Conifer	Mountain Hemlock	Snow or Ice	Mixed Conifer	4
-150.1524892190	59.9785144002	Snow or Ice	Snow or Ice	Snow or Ice	Mixed Conifer	Mixed Conifer	Mountain Hemlock	Snow or Ice	Mixed Conifer	3
-150.0627601550	59.9758954824	Snow or Ice	Snow or Ice	Snow or Ice	Mixed Conifer	Mixed Conifer	Mountain Hemlock	Snow or Ice	Mixed Conifer	3
-151.4287018630	60.0002529379	Black Spruce	Black Spruce	Deciduous	Herbaceous	Deciduous	Deciduous	Deciduous	Herbaceous	4
-150.1535298720	59.9695875667	Snow or Ice	Snow or Ice	Snow or Ice	Mixed Conifer	Mixed Conifer	Mountain Hemlock	Snow or Ice	Mixed Conifer	3
-150.1355877560	59.9690687466	Snow or Ice	Snow or Ice	Snow or Ice	Mixed Conifer	Mixed Conifer	Mountain Hemlock	Snow or Ice	Mixed Conifer	3
-150.0817648070	59.9674978163	Snow or Ice	Snow or Ice	Snow or Ice	Mixed Conifer	Mixed Conifer	Mountain Hemlock	Snow or Ice	Mixed Conifer	3
-150.0638249650	59.9669693499	Snow or Ice	Snow or Ice	Snow or Ice	Mixed Conifer	Mixed Conifer	Mountain Hemlock	Snow or Ice	Mixed Conifer	3
-150.0458856990	59.9664384722	Snow or Ice	Snow or Ice	Snow or Ice	Mountain Hemlock	Mixed Conifer	Mountain Hemlock	Snow or Ice	Mixed Conifer	2
-151.5731769680	59.9940086992	Herbaceous	Herbaceous	Deciduous	Deciduous	Deciduous	Deciduous	Mountain Hemlock	Deciduous	5
-151.5552033250	59.9936808079	Herbaceous	Herbaceous	Deciduous	Deciduous	Deciduous	Deciduous	Mountain Hemlock	Mountain Hemlock	4
-150.1545699630	59.9606607031	Snow or Ice	Snow or Ice	Snow or Ice	Mixed Conifer	Mixed Conifer	Mountain Hemlock	Snow or Ice	Mixed Conifer	3
-150.1366326760	59.9601420218	Snow or Ice	Snow or Ice	Snow or Ice	Mixed Conifer	Mixed Conifer	Mountain Hemlock	Snow or Ice	Mixed Conifer	3
-150.0648892000	59.9580431869	Snow or Ice	Snow or Ice	Snow or Ice	Mixed Conifer	Mixed Conifer	Mountain Hemlock	Snow or Ice	Mixed Conifer	3
-150.0469547610	59.9575124513	Snow or Ice	Snow or Ice	Snow or Ice	Mountain Hemlock	Mixed Conifer	Mountain Hemlock	Snow or Ice	Mixed Conifer	2
-150.1556094920	59.9517338092	Snow or Ice	Snow or Ice	Snow or Ice	Mixed Conifer	Mixed Conifer	Mountain Hemlock	Snow or Ice	Mixed Conifer	3
-150.1018138080	59.9501709504	Snow or Ice	Snow or Ice	Snow or Ice	Mixed Conifer	Mixed Conifer	Mountain Hemlock	Snow or Ice	Mixed Conifer	3
-150.0838830480	59.9496451769	Snow or Ice	Snow or Ice	Snow or Ice	Mixed Conifer	Mixed Conifer	Mountain Hemlock	Snow or Ice	Mixed Conifer	3
-150.0659528600	59.9491169932	Snow or Ice	Snow or Ice	Snow or Ice	Mountain Hemlock	Mixed Conifer	Mountain Hemlock	Snow or Ice	Mixed Conifer	2
-150.0480232450	59.9485863996	Snow or Ice	Snow or Ice	Snow or Ice	Mountain Hemlock	Mixed Conifer	Mountain Hemlock	Snow or Ice	Mixed Conifer	2
-151.4667122830	59.9741344746	Mixed Forest	Mixed Forest	Deciduous	Deciduous	Deciduous	Deciduous	Deciduous	Herbaceous	5
-150.0849413110	59.9407188111	Snow or Ice	Snow or Ice	Snow or Ice	Mixed Conifer	Mixed Conifer	Mountain Hemlock	Snow or Ice	Mixed Conifer	3
-149.9057137810	59.9353299790	Snow or Ice	Snow or Ice	Snow or Ice	Mountain Hemlock	Mixed Conifer	Mountain Hemlock	Snow or Ice	Mixed Conifer	2
-151.5033125010	59.9658761374	Mixed Forest	White or Lutz or Sitka Spruce	Deciduous	Deciduous	Deciduous	Deciduous	Mountain Hemlock	Herbaceous	4
-151.4673975980	59.9651991352	Mixed Forest	Mixed Forest	Deciduous	Herbaceous	Deciduous	Deciduous	Deciduous	Herbaceous	4
-150.6956201750	59.9483070774	Mixed Forest	Mixed Forest	Deciduous	Deciduous	Deciduous	Deciduous	Deciduous	Herbaceous	5
-149.9068196530	59.9264050222	Snow or Ice	Snow or Ice	Snow or Ice	Mixed Conifer	Mixed Conifer	Mountain Hemlock	Snow or Ice	Mixed Conifer	3
-150.4474067930	59.9150569996	Alpine	Alpine	Herbaceous	Mixed Conifer	Mixed Conifer	Mixed Conifer	Snow or Ice	Herbaceous	3
-150.4294897960	59.9145776808	Alpine	Alpine	Alpine	Mixed Conifer	Snow or Ice	Mountain Hemlock	Snow or Ice	Snow or Ice	3
-151.4163237020	59.9284250018	Mixed Forest	White or Lutz or Sitka Spruce	Herbaceous	Deciduous	Deciduous	Deciduous	Deciduous	Herbaceous	4
-150.4672323990	59.8976752144	Alpine	Alpine	Mixed Conifer	Mixed Conifer	Herbaceous	Mixed Conifer	Snow or Ice	Snow or Ice	3
-150.4493245200	59.8971985594	Alpine	Alpine	Mixed Conifer	Mixed Conifer	Herbaceous	Mixed Conifer	Snow or Ice	Snow or Ice	3
-150.4314171580	59.8967194966	Alpine	Alpine	Alpine	Mixed Conifer	Snow or Ice	Mountain Hemlock	Snow or Ice	Snow or Ice	3
-150.3597929310	59.8947791692	Snow or Ice	Snow or Ice	Mixed Conifer	Mixed Conifer	Mixed Conifer	Mountain Hemlock	Snow or Ice	Mixed Conifer	4
-150.3239839850	59.8937945612	Snow or Ice	Snow or Ice	Mixed Conifer	Mixed Conifer	Mixed Conifer	Mountain Hemlock	Snow or Ice	Mixed Conifer	4
-149.7692316560	59.8773024594	Mountain Hemlock	Mountain Hemlock	Mixed Conifer	Herbaceous	Mixed Conifer	Herbaceous	Mixed Conifer	Mixed Conifer	4
-149.6082817660	59.8720816377	Mountain Hemlock	Mountain Hemlock	Mixed Conifer	Herbaceous	Mixed Conifer	Herbaceous	Mixed Conifer	Herbaceous	3
-150.9517541930	59.9007017914	Mixed Forest	Mixed Forest	Deciduous	Deciduous	Deciduous	Herbaceous	Deciduous	Herbaceous	4
-150.3249757580	59.8848662038	Snow or Ice	Snow or Ice	Mixed Conifer	Mixed Conifer	Mixed Conifer	Mountain Hemlock	Snow or Ice	Mixed Conifer	4
-150.0755000160	59.8687798342	Snow or Ice	Snow or Ice	Mountain Hemlock	Mixed Conifer	Mountain Hemlock	Mountain Hemlock	Mixed Conifer	Mixed Conifer	3
-150.3627377960	59.8679932150	Alpine	Alpine	Snow or Ice	Mixed Conifer	Mixed Conifer	Mountain Hemlock	Snow or Ice	Snow or Ice	3
-150.2732915680	59.8655156260	Snow or Ice	Snow or Ice	Snow or Ice	Mixed Conifer	Mixed Conifer	Mountain Hemlock	Snow or Ice	Mixed Conifer	3
-150.1123226760	59.8609044690	Alpine	Snow or Ice	Snow or Ice	Mixed Conifer	Mixed Conifer	Mountain Hemlock	Snow or Ice	Mixed Conifer	3
-151.5631211060	59.8864502595	Mixed Forest	Mixed Forest	Deciduous	Deciduous	Deciduous	Herbaceous	Deciduous	Herbaceous	4
-150.0597386120	59.8503977392	Snow or Ice	Snow or Ice	Mountain Hemlock	Mountain Hemlock	Mixed Conifer	Mountain Hemlock	Mixed Conifer	Mixed Conifer	3
-150.0061119180	59.8487962084	Alpine	Alpine	Mixed Conifer	Mixed Conifer	Mountain Hemlock	Mountain Hemlock	Snow or Ice	Mixed Conifer	3
-149.9346177820	59.8466271990	Snow or Ice	Snow or Ice	Mixed Conifer	Mixed Conifer	Mountain Hemlock	Mountain Hemlock	Snow or Ice	Mixed Conifer	3
-150.1859154810	59.8451231278	Snow or Ice	Snow or Ice	Snow or Ice	Mixed Conifer	Mixed Conifer	Mountain Hemlock	Snow or Ice	Mixed Conifer	3
-149.9535807860	59.8382474762	Snow or Ice	Snow or Ice	Mixed Conifer	Mixed Conifer	Mountain Hemlock	Mountain Hemlock	Snow or Ice	Mixed Conifer	3
-149.9357129210	59.8377017658	Snow or Ice	Snow or Ice	Mixed Conifer	Mixed Conifer	Mixed Conifer	Mountain Hemlock	Snow or Ice	Mountain Hemlock	3
-151.6002478840	59.8692290511	Mixed Forest	Mixed Forest	Deciduous	Deciduous	Deciduous	Deciduous	Deciduous	Herbaceous	5
-151.4570079560	59.8665675441	Mixed Forest	Mixed Forest	Deciduous	Deciduous	Herbaceous	Deciduous	Deciduous	Herbaceous	4
-151.3316923890	59.8641122548	Mixed Forest	Mixed Forest	Deciduous	Deciduous	Deciduous	Deciduous	Deciduous	Herbaceous	5
-150.8485183230	59.8535366401	Mixed Forest	Mixed Forest	Deciduous	Deciduous	Deciduous	Herbaceous	Deciduous	Herbaceous	4
-150.8306290820	59.8531112541	Mixed Forest	Mixed Forest	Deciduous	Deciduous	Deciduous	Herbaceous	Deciduous	Herbaceous	4
-150.4550653110	59.8436224986	Alpine	Alpine	Snow or Ice	Mixed Conifer	Mixed Conifer	Mixed Conifer	Snow or Ice	Snow or Ice	3
-150.1690724580	59.8356813406	Alpine	Alpine	Snow or Ice	Mixed Conifer	Mixed Conifer	Mountain Hemlock	Snow or Ice	Mixed Conifer	3
-149.9368074700	59.8287762985	Snow or Ice	Snow or Ice	Mixed Conifer	Mixed Conifer	Mixed Conifer	Mountain Hemlock	Snow or Ice	Mountain Hemlock	3
-150.9387966430	59.8466948238	Mixed Forest	Mixed Forest	Deciduous	Deciduous	Deciduous	Deciduous	Deciduous	Herbaceous	5
-150.4381465850	59.8342148756	Alpine	Alpine	Snow or Ice	Mixed Conifer	Snow or Ice	Mixed Conifer	Snow or Ice	Snow or Ice	4
-150.3845285290	59.8327659482	Alpine	Alpine	Snow or Ice	Mixed Conifer	Snow or Ice	Mixed Conifer	Snow or Ice	Snow or Ice	4
-150.0986469240	59.8246731570	Snow or Ice	Snow or Ice	Snow or Ice	Mixed Conifer	Mixed Conifer	Mountain Hemlock	Snow or Ice	Mixed Conifer	3
-150.4748442290	59.8262391989	Alpine	Alpine	Alpine	Mixed Conifer	Snow or Ice	Mixed Conifer	Snow or Ice	Snow or Ice	3
-149.9389948030	59.8109252610	Snow or Ice	Snow or Ice	Herbaceous	Mixed Conifer	Mountain Hemlock	Mountain Hemlock	Mixed Conifer	Mixed Conifer	3
-150.4936585620	59.8177826651	Shrub	Shrub	Mixed Conifer	Mixed Conifer	Mixed Conifer	Mountain Hemlock	Snow or Ice	Snow or Ice	3
-150.4757934050	59.8173095545	Alpine	Alpine	Mixed Conifer	Mixed Conifer	Snow or Ice	Mixed Conifer	Snow or Ice	Snow or Ice	3
-150.4400646240	59.8163561268	Alpine	Alpine	Alpine	Mixed Conifer	Snow or Ice	Mixed Conifer	Snow or Ice	Mixed Conifer	3
-150.4043379060	59.8153930911	Alpine	Alpine	Snow or Ice	Mixed Conifer	Snow or Ice	Mixed Conifer	Snow or Ice	Snow or Ice	4
-150.1721659310	59.8088992231	Alpine	Alpine	Snow or Ice	Mixed Conifer	Snow or Ice	Mountain Hemlock	Snow or Ice	Mixed Conifer	3
-150.8697834230	59.8182306065	Mixed Forest	Mixed Forest	Deciduous	Deciduous	Deciduous	Deciduous	Deciduous	Herbaceous	5
-150.2803122720	59.8030185655	Snow or Ice	Snow or Ice	Mixed Conifer	Mixed Conifer	Mixed Conifer	Mountain Hemlock	Snow or Ice	Mixed Conifer	4
-150.2624581960	59.8025167688	Snow or Ice	Snow or Ice	Mixed Conifer	Mixed Conifer	Mixed Conifer	Mountain Hemlock	Snow or Ice	Mixed Conifer	4
-150.2446046610	59.8020125719	Snow or Ice	Snow or Ice	Mixed Conifer	Mixed Conifer	Herbaceous	Mountain Hemlock	Mountain Hemlock	Mixed Conifer	3
-150.2267516690	59.8015059748	Alpine	Snow or Ice	Mixed Conifer	Mixed Conifer	Herbaceous	Mountain Hemlock	Mountain Hemlock	Mixed Conifer	3
-150.1910473260	59.8004855804	Alpine	Alpine	Mixed Conifer	Mixed Conifer	Mixed Conifer	Mountain Hemlock	Snow or Ice	Mixed Conifer	4
-150.4776902240	59.7994501686	Alpine	Alpine	Snow or Ice	Mixed Conifer	Mixed Conifer	Mixed Conifer	Snow or Ice	Snow or Ice	3
-150.4598351560	59.7989749087	Alpine	Alpine	Snow or Ice	Mixed Conifer	Snow or Ice	Mixed Conifer	Snow or Ice	Mixed Conifer	3
-150.4419806000	59.7984972481	Alpine	Alpine	Snow or Ice	Mixed Conifer	Snow or Ice	Mixed Conifer	Snow or Ice	Snow or Ice	4
-150.2813130730	59.7940902819	Snow or Ice	Snow or Ice	Mixed Conifer	Mixed Conifer	Mixed Conifer	Mountain Hemlock	Snow or Ice	Mixed Conifer	4
-150.2634637810	59.7935886187	Snow or Ice	Snow or Ice	Mixed Conifer	Mixed Conifer	Mixed Conifer	Mountain Hemlock	Snow or Ice	Mixed Conifer	4
-150.1920720400	59.7915579703	Snow or Ice	Alpine	Mixed Conifer	Mixed Conifer	Mixed Conifer	Mountain Hemlock	Snow or Ice	Mixed Conifer	4
-151.6220032770	59.8159322845	Mixed Forest	Mixed Forest	Deciduous	Deciduous	Deciduous	Herbaceous	Deciduous	Herbaceous	4
-150.4786378690	59.7905204267	Alpine	Alpine	Snow or Ice	Mixed Conifer	Snow or Ice	Mixed Conifer	Snow or Ice	Mixed Conifer	3
-150.4429378160	59.7895677595	Alpine	Alpine	Snow or Ice	Mixed Conifer	Snow or Ice	Mixed Conifer	Snow or Ice	Snow or Ice	4
-150.1930962040	59.7826303260	Snow or Ice	Snow or Ice	Mixed Conifer	Mixed Conifer	Mixed Conifer	Mountain Hemlock	Snow or Ice	Mixed Conifer	4
-150.1038928260	59.7800387223	Alpine	Alpine	Snow or Ice	Mixed Conifer	Mixed Conifer	Mountain Hemlock	Herbaceous	Mixed Conifer	3
-151.6583903640	59.8076310269	Mixed Forest	Mixed Forest	Deciduous	Herbaceous	Deciduous	Deciduous	Deciduous	Herbaceous	4
-151.6226435360	59.8069957498	Mixed Forest	Mixed Forest	Deciduous	Deciduous	Deciduous	Deciduous	Deciduous	Herbaceous	5
-150.4795850050	59.7815906518	Alpine	Alpine	Snow or Ice	Mixed Conifer	Snow or Ice	Mixed Conifer	Snow or Ice	Mixed Conifer	3
-150.4617395050	59.7811156445	Alpine	Alpine	Snow or Ice	Mixed Conifer	Snow or Ice	Mixed Conifer	Snow or Ice	Mixed Conifer	3
-149.8196619680	59.7624181078	Deciduous	Deciduous	Mixed Conifer	Herbaceous	Mixed Conifer	Herbaceous	Mixed Conifer	Herbaceous	3
-150.8553002510	59.7820790188	Mixed Forest	Mixed Forest	Deciduous	Deciduous	Deciduous	Deciduous	Deciduous	Herbaceous	5
-150.2664772940	59.7668039652	Snow or Ice	Snow or Ice	Mixed Conifer	Mixed Conifer	Mixed Conifer	Mountain Hemlock	Snow or Ice	Mixed Conifer	4
-151.7489755820	59.7913028096	Mixed Forest	Mixed Forest	Deciduous	Herbaceous	Deciduous	Deciduous	Deciduous	Herbaceous	4
-151.5703341730	59.7881521561	Mixed Forest	Mixed Forest	Deciduous	Deciduous	Herbaceous	Herbaceous	Deciduous	Herbaceous	3
-150.2674807190	59.7578756790	Snow or Ice	Snow or Ice	Mixed Conifer	Mixed Conifer	Mixed Conifer	Mountain Hemlock	Snow or Ice	Mixed Conifer	4
-150.1248588530	59.7537803478	Alpine	Alpine	Snow or Ice	Mixed Conifer	Mixed Conifer	Mountain Hemlock	Herbaceous	Mixed Conifer	3
-151.6424210890	59.7805045580	Mixed Forest	Mixed Forest	Deciduous	Deciduous	Deciduous	Deciduous	Deciduous	Herbaceous	5
-151.4281382260	59.7765229214	Mixed Forest	Mixed Forest	Deciduous	Deciduous	Deciduous	Herbaceous	Deciduous	Herbaceous	4
-150.4645921940	59.7543264986	Alpine	Alpine	Mixed Conifer	Mixed Conifer	Mixed Conifer	Mountain Hemlock	Snow or Ice	Mixed Conifer	4
-150.4467615390	59.7538494721	Alpine	Alpine	Mixed Conifer	Mixed Conifer	Mixed Conifer	Mountain Hemlock	Snow or Ice	Mixed Conifer	4
-151.7501865300	59.7734283764	Black Spruce	Black Spruce	Deciduous	Herbaceous	Deciduous	Deciduous	Deciduous	Herbaceous	4
-151.7144747490	59.7728178029	Mixed Forest	Mixed Forest	Deciduous	Deciduous	Deciduous	Deciduous	Deciduous	Herbaceous	5
-151.8221997810	59.7656831092	Mixed Forest	Deciduous	Deciduous	Herbaceous	Deciduous	Deciduous	Deciduous	Herbaceous	4
-151.7864950080	59.7650919176	Mixed Forest	Herbaceous	Deciduous	Herbaceous	Deciduous	Deciduous	Deciduous	Herbaceous	4
-151.4652121210	59.7593388035	Mixed Forest	Mixed Forest	Deciduous	Herbaceous	Herbaceous	Herbaceous	Deciduous	Herbaceous	4
-150.8230172820	59.7454989934	Mixed Forest	Mixed Forest	Deciduous	Herbaceous	Deciduous	Herbaceous	Deciduous	Herbaceous	3
-150.4130296340	59.7350293902	Alpine	Alpine	Snow or Ice	Mixed Conifer	Snow or Ice	Mixed Conifer	Snow or Ice	Mountain Hemlock	3
-150.3952100640	59.7345454282	Alpine	Alpine	Snow or Ice	Mixed Conifer	Snow or Ice	Mixed Conifer	Snow or Ice	Mountain Hemlock	3
-150.2883036460	59.7315913443	Alpine	Alpine	Mixed Conifer	Mixed Conifer	Mixed Conifer	Mountain Hemlock	Snow or Ice	Mixed Conifer	4
-151.7870900850	59.7561544678	Mixed Forest	Mixed Forest	Deciduous	Herbaceous	Deciduous	Deciduous	Deciduous	Herbaceous	4
-151.7335497070	59.7552499021	Mixed Forest	Mixed Forest	Deciduous	Deciduous	Deciduous	Deciduous	Deciduous	Herbaceous	5
-151.7157035660	59.7549435767	Mixed Forest	Mixed Forest	Deciduous	Deciduous	Deciduous	Deciduous	Deciduous	Herbaceous	5
-150.4139927910	59.7260999205	Snow or Ice	Snow or Ice	Mountain Hemlock	Mixed Conifer	Mixed Conifer	Mountain Hemlock	Snow or Ice	Mixed Conifer	3
-151.7698425150	59.7469179477	Mixed Forest	Mixed Forest	Deciduous	Herbaceous	Deciduous	Deciduous	Deciduous	Herbaceous	4
-151.7341588320	59.7463126629	Mixed Forest	Mixed Forest	Deciduous	Deciduous	Deciduous	Deciduous	Deciduous	Herbaceous	5
-150.4327659870	59.7176517267	Snow or Ice	Snow or Ice	Mixed Conifer	Mixed Conifer	Mixed Conifer	Mountain Hemlock	Snow or Ice	Mixed Conifer	4
-150.4149554310	59.7171704161	Snow or Ice	Snow or Ice	Mountain Hemlock	Mixed Conifer	Mixed Conifer	Mountain Hemlock	Snow or Ice	Mixed Conifer	3
-151.8239553120	59.7388701996	Mixed Forest	Mixed Forest	Deciduous	Herbaceous	Deciduous	Deciduous	Deciduous	Herbaceous	4
-151.4672549020	59.7325309474	Mixed Forest	Mixed Forest	Deciduous	Deciduous	Deciduous	Herbaceous	Deciduous	Herbaceous	4
-150.9146654920	59.7208086340	Mixed Conifer	Mixed Conifer	Deciduous	Herbaceous	Deciduous	Herbaceous	Deciduous	Herbaceous	3
-150.4337233500	59.7087220599	Snow or Ice	Snow or Ice	Mixed Conifer	Mixed Conifer	Mixed Conifer	Mountain Hemlock	Snow or Ice	Mixed Conifer	4
-150.4159175550	59.7082408769	Snow or Ice	Snow or Ice	Mountain Hemlock	Mixed Conifer	Mixed Conifer	Mountain Hemlock	Snow or Ice	Mixed Conifer	3
-150.3803075150	59.7072713283	Snow or Ice	Snow or Ice	Herbaceous	Mixed Conifer	Mixed Conifer	Mixed Conifer	Snow or Ice	Mountain Hemlock	3
-150.4346801990	59.6997923582	Snow or Ice	Snow or Ice	Mixed Conifer	Mixed Conifer	Mixed Conifer	Mountain Hemlock	Snow or Ice	Mixed Conifer	4
-150.4168791630	59.6993113026	Snow or Ice	Snow or Ice	Mixed Conifer	Mixed Conifer	Mixed Conifer	Mountain Hemlock	Snow or Ice	Mixed Conifer	4
-150.3812786400	59.6983420108	Snow or Ice	Snow or Ice	Mixed Conifer	Mixed Conifer	Mixed Conifer	Mountain Hemlock	Snow or Ice	Mixed Conifer	4
-150.3634791580	59.6978537748	Alpine	Alpine	Snow or Ice	Mixed Conifer	Snow or Ice	Mixed Conifer	Snow or Ice	Mountain Hemlock	3
-151.7894671960	59.7204043698	Mixed Forest	Mixed Forest	Deciduous	Herbaceous	Deciduous	Deciduous	Deciduous	Herbaceous	4
-150.4712306300	59.6918172984	Snow or Ice	Snow or Ice	Snow or Ice	Mixed Conifer	Mixed Conifer	Mountain Hemlock	Snow or Ice	Mixed Conifer	3
-150.4356365360	59.6908626212	Snow or Ice	Snow or Ice	Mixed Conifer	Mixed Conifer	Mixed Conifer	Mountain Hemlock	Snow or Ice	Mixed Conifer	4
-150.4178402560	59.6903816930	Snow or Ice	Snow or Ice	Mixed Conifer	Mixed Conifer	Mixed Conifer	Mountain Hemlock	Snow or Ice	Mixed Conifer	4
-150.3644545170	59.6889245512	Snow or Ice	Snow or Ice	Herbaceous	Mixed Conifer	Mixed Conifer	Mixed Conifer	Snow or Ice	Mountain Hemlock	3
-150.3288666330	59.6879411600	Snow or Ice	Snow or Ice	Mountain Hemlock	Mixed Conifer	Mixed Conifer	Mountain Hemlock	Snow or Ice	Mountain Hemlock	3
-151.7187698380	59.7102574846	Mixed Forest	Mixed Forest	Deciduous	Herbaceous	Deciduous	Herbaceous	Deciduous	Herbaceous	3
-150.4721769460	59.6828872734	Snow or Ice	Snow or Ice	Snow or Ice	Mixed Conifer	Mixed Conifer	Mountain Hemlock	Snow or Ice	Mixed Conifer	3
-150.4188008340	59.6814520480	Snow or Ice	Snow or Ice	Mixed Conifer	Mixed Conifer	Mixed Conifer	Mountain Hemlock	Snow or Ice	Mixed Conifer	4
-150.7755907070	59.6816812894	Snow or Ice	Snow or Ice	Mixed Conifer	Mixed Conifer	Mountain Hemlock	Mountain Hemlock	Snow or Ice	Mixed Conifer	3
-150.7577946450	59.6812460764	Alpine	Snow or Ice	Mixed Conifer	Mixed Conifer	Mountain Hemlock	Mountain Hemlock	Snow or Ice	Mixed Conifer	3
-150.4375476720	59.6730030410	Snow or Ice	Snow or Ice	Snow or Ice	Mixed Conifer	Mixed Conifer	Mountain Hemlock	Snow or Ice	Mixed Conifer	3
-150.4197608980	59.6725223673	Snow or Ice	Snow or Ice	Mixed Conifer	Mixed Conifer	Mixed Conifer	Mountain Hemlock	Snow or Ice	Mixed Conifer	4
-150.4019746370	59.6720393020	Alpine	Alpine	Snow or Ice	Mixed Conifer	Mixed Conifer	Mountain Hemlock	Snow or Ice	Mixed Conifer	3
-151.6843696830	59.6917641276	Mixed Forest	Herbaceous	Deciduous	Deciduous	Herbaceous	Herbaceous	Deciduous	Herbaceous	3
-150.6341379390	59.6692013712	Snow or Ice	Snow or Ice	Snow or Ice	Mixed Conifer	Mixed Conifer	Mountain Hemlock	Mixed Conifer	Herbaceous	3
-150.5274202200	59.6664400607	Snow or Ice	Snow or Ice	Snow or Ice	Mixed Conifer	Mixed Conifer	Mountain Hemlock	Snow or Ice	Mixed Conifer	3
-150.4029389350	59.6631097132	Snow or Ice	Snow or Ice	Snow or Ice	Mixed Conifer	Mixed Conifer	Mountain Hemlock	Snow or Ice	Mixed Conifer	3
-150.4572345530	59.6556213466	Snow or Ice	Snow or Ice	Mountain Hemlock	Mixed Conifer	Mountain Hemlock	Mountain Hemlock	Deciduous	Mixed Conifer	3
-150.4216794830	59.6546628981	Snow or Ice	Snow or Ice	Snow or Ice	Mixed Conifer	Mixed Conifer	Mountain Hemlock	Snow or Ice	Mixed Conifer	3
-150.4039027160	59.6541800883	Snow or Ice	Snow or Ice	Snow or Ice	Mixed Conifer	Mixed Conifer	Mountain Hemlock	Snow or Ice	Mixed Conifer	3
-150.3683507340	59.6532072976	Alpine	Alpine	Mixed Conifer	Mixed Conifer	Mixed Conifer	Mountain Hemlock	Snow or Ice	Mixed Conifer	4
-150.8137478000	59.6557473257	Snow or Ice	Snow or Ice	Snow or Ice	Mixed Conifer	Mixed Conifer	Mountain Hemlock	Snow or Ice	Mixed Conifer	3
-150.7248388090	59.6535729880	Snow or Ice	Snow or Ice	Herbaceous	Mountain Hemlock	Mixed Conifer	Mountain Hemlock	Mixed Conifer	Mixed Conifer	3
-150.6181635540	59.6508848658	Snow or Ice	Snow or Ice	Snow or Ice	Mixed Conifer	Mountain Hemlock	Mountain Hemlock	Mixed Conifer	Mixed Conifer	3
-150.6003860280	59.6504284768	Snow or Ice	Snow or Ice	Mountain Hemlock	Mixed Conifer	Mountain Hemlock	Mountain Hemlock	Mixed Conifer	Mixed Conifer	3
-150.5648324420	59.6495085265	Snow or Ice	Snow or Ice	Snow or Ice	Mixed Conifer	Mixed Conifer	Mountain Hemlock	Snow or Ice	Mixed Conifer	3
-150.8323798430	59.6472424325	Snow or Ice	Snow or Ice	Snow or Ice	Mixed Conifer	Mixed Conifer	Mountain Hemlock	Snow or Ice	Mixed Conifer	3
-150.8146014130	59.6468148534	Snow or Ice	Snow or Ice	Snow or Ice	Mixed Conifer	Mixed Conifer	Mountain Hemlock	Snow or Ice	Mixed Conifer	3
-150.7257161640	59.6446410907	Snow or Ice	Snow or Ice	Herbaceous	Mountain Hemlock	Mixed Conifer	Mountain Hemlock	Mixed Conifer	Mixed Conifer	3
-150.8332282520	59.6383098122	Snow or Ice	Snow or Ice	Snow or Ice	Mixed Conifer	Mixed Conifer	Mountain Hemlock	Snow or Ice	Mixed Conifer	3
-150.8154545690	59.6378823462	Snow or Ice	Snow or Ice	Snow or Ice	Mixed Conifer	Mixed Conifer	Mountain Hemlock	Snow or Ice	Mixed Conifer	3
-150.7799085740	59.6370202422	Snow or Ice	Snow or Ice	Snow or Ice	Mixed Conifer	Mixed Conifer	Mountain Hemlock	Snow or Ice	Mixed Conifer	3
-150.8518455990	59.6298021197	Snow or Ice	Snow or Ice	Snow or Ice	Mixed Conifer	Mixed Conifer	Mountain Hemlock	Snow or Ice	Mixed Conifer	3
-150.8340762060	59.6293771568	Snow or Ice	Snow or Ice	Snow or Ice	Mixed Conifer	Mixed Conifer	Mountain Hemlock	Snow or Ice	Mixed Conifer	3
-150.7807707610	59.6280879275	Snow or Ice	Snow or Ice	Snow or Ice	Mixed Conifer	Mixed Conifer	Mountain Hemlock	Snow or Ice	Mixed Conifer	3
-150.8704534580	59.6212917778	Snow or Ice	Snow or Ice	Snow or Ice	Mixed Conifer	Mixed Conifer	Mountain Hemlock	Snow or Ice	Mixed Conifer	3
-150.8526883570	59.6208693167	Snow or Ice	Snow or Ice	Snow or Ice	Mixed Conifer	Mixed Conifer	Mountain Hemlock	Snow or Ice	Mixed Conifer	3
-150.8349237070	59.6204444660	Snow or Ice	Snow or Ice	Snow or Ice	Mixed Conifer	Mixed Conifer	Mountain Hemlock	Snow or Ice	Mixed Conifer	3
-150.8171595100	59.6200172258	Snow or Ice	Snow or Ice	Snow or Ice	Mixed Conifer	Mixed Conifer	Mountain Hemlock	Snow or Ice	Mixed Conifer	3
-150.7816324870	59.6191555772	Snow or Ice	Snow or Ice	Snow or Ice	Mixed Conifer	Mixed Conifer	Mountain Hemlock	Snow or Ice	Mixed Conifer	3
-150.8535306650	59.6119364782	Snow or Ice	Snow or Ice	Snow or Ice	Mixed Conifer	Mixed Conifer	Mountain Hemlock	Snow or Ice	Mixed Conifer	3
-150.7824937520	59.6102231912	Snow or Ice	Snow or Ice	Snow or Ice	Mixed Conifer	Mixed Conifer	Mountain Hemlock	Snow or Ice	Mixed Conifer	3
-150.8721281440	59.6034258421	Snow or Ice	Snow or Ice	Snow or Ice	Mixed Conifer	Mixed Conifer	Mountain Hemlock	Snow or Ice	Mixed Conifer	3
-150.8543725220	59.6030036040	Snow or Ice	Snow or Ice	Snow or Ice	Mixed Conifer	Mixed Conifer	Mountain Hemlock	Snow or Ice	Mixed Conifer	3
-151.1570381110	59.6009220484	Mixed Forest	Mixed Forest	Deciduous	Deciduous	Deciduous	Herbaceous	Deciduous	Deciduous	5
-150.8729648160	59.5944928206	Snow or Ice	Snow or Ice	Snow or Ice	Mixed Conifer	Mixed Conifer	Mountain Hemlock	Snow or Ice	Mixed Conifer	3
-151.0690376750	59.5900443595	Deciduous	Deciduous	Herbaceous	Herbaceous	Herbaceous	Herbaceous	Mixed Conifer	Herbaceous	5
-150.8915476420	59.5859793913	Snow or Ice	Snow or Ice	Snow or Ice	Mixed Conifer	Mixed Conifer	Mountain Hemlock	Snow or Ice	Mixed Conifer	3
-150.8205639280	59.5842865559	Snow or Ice	Snow or Ice	Mountain Hemlock	Mixed Conifer	Mixed Conifer	Mountain Hemlock	Snow or Ice	Mixed Conifer	3
-150.8746368190	59.5766266694	Snow or Ice	Snow or Ice	Snow or Ice	Mixed Conifer	Mixed Conifer	Mountain Hemlock	Snow or Ice	Mixed Conifer	3
-150.8399992060	59.5668475677	Snow or Ice	Snow or Ice	Mountain Hemlock	Mixed Conifer	Mixed Conifer	Mountain Hemlock	Snow or Ice	Mixed Conifer	3
-150.8222634090	59.5664210033	Snow or Ice	Snow or Ice	Mountain Hemlock	Mixed Conifer	Mixed Conifer	Mountain Hemlock	Snow or Ice	Mixed Conifer	3
-150.8045280650	59.5659920532	Snow or Ice	Snow or Ice	Mountain Hemlock	Mixed Conifer	Mixed Conifer	Mountain Hemlock	Snow or Ice	Mixed Conifer	3
-150.8585750640	59.5583386908	Snow or Ice	Snow or Ice	Snow or Ice	Mixed Conifer	Mixed Conifer	Mountain Hemlock	Snow or Ice	Mixed Conifer	3
-150.8408435410	59.5579146239	Snow or Ice	Snow or Ice	Snow or Ice	Mixed Conifer	Mixed Conifer	Mountain Hemlock	Snow or Ice	Mixed Conifer	3
-150.8231124690	59.5574881719	Alpine	Alpine	Mountain Hemlock	Mixed Conifer	Mixed Conifer	Mountain Hemlock	Snow or Ice	Mixed Conifer	3
-151.1793244930	59.5476939139	Mixed Forest	Mixed Forest	Deciduous	Deciduous	Deciduous	Herbaceous	Deciduous	Herbaceous	4
-151.0906798050	59.5457654643	Mountain Hemlock	Mountain Hemlock	Mixed Conifer	Herbaceous	Herbaceous	Herbaceous	Mixed Conifer	Mixed Conifer	3
-150.8602529410	59.5404724688	Snow or Ice	Snow or Ice	Mountain Hemlock	Mixed Conifer	Mixed Conifer	Mountain Hemlock	Snow or Ice	Mixed Conifer	3
-150.8425308600	59.5400486252	Snow or Ice	Snow or Ice	Mountain Hemlock	Mixed Conifer	Mixed Conifer	Mountain Hemlock	Snow or Ice	Mountain Hemlock	3
-150.8248092290	59.5396223977	Snow or Ice	Snow or Ice	Mountain Hemlock	Mixed Conifer	Mixed Conifer	Mountain Hemlock	Snow or Ice	Mountain Hemlock	3
-151.1800777890	59.5387588459	Mixed Forest	Mixed Forest	Deciduous	Deciduous	Deciduous	Herbaceous	Deciduous	Herbaceous	4
-150.8433738440	59.5311155699	Snow or Ice	Snow or Ice	Mountain Hemlock	Mixed Conifer	Mixed Conifer	Mountain Hemlock	Snow or Ice	Mountain Hemlock	3
-150.9327840660	59.5242767520	Snow or Ice	Snow or Ice	Mixed Conifer	Mountain Hemlock	Mixed Conifer	Mountain Hemlock	Snow or Ice	Mixed Conifer	3
-150.8619290280	59.5226060977	Snow or Ice	Snow or Ice	Mountain Hemlock	Mixed Conifer	Mixed Conifer	Mountain Hemlock	Snow or Ice	Mixed Conifer	3
-150.8442163790	59.5221824771	Snow or Ice	Snow or Ice	Mountain Hemlock	Mixed Conifer	Mixed Conifer	Mountain Hemlock	Snow or Ice	Mountain Hemlock	3
-151.2170155560	59.5216426871	Mixed Forest	Mixed Forest	Deciduous	Deciduous	Herbaceous	Herbaceous	Deciduous	Herbaceous	3
-150.8273509770	59.5128234554	Snow or Ice	Snow or Ice	Mountain Hemlock	Mixed Conifer	Mixed Conifer	Mountain Hemlock	Snow or Ice	Mixed Conifer	3
-151.2354702840	59.5130806805	Mixed Forest	Mixed Forest	Deciduous	Herbaceous	Deciduous	Herbaceous	Deciduous	Herbaceous	3
-150.8104949950	59.5034622384	Snow or Ice	Snow or Ice	Mountain Hemlock	Mixed Conifer	Mixed Conifer	Mixed Conifer	Snow or Ice	Mountain Hemlock	3
-150.7927931220	59.5030316968	Snow or Ice	Snow or Ice	Mountain Hemlock	Mixed Conifer	Mixed Conifer	Mixed Conifer	Snow or Ice	Mountain Hemlock	3
-150.3150231090	59.4905073256	Deciduous	Deciduous	Mixed Conifer	Herbaceous	Herbaceous	Herbaceous	Mixed Conifer	Herbaceous	4
-151.4671141870	59.4998440840	Mixed Forest	Mixed Forest	Deciduous	Deciduous	Deciduous	Herbaceous	Deciduous	Herbaceous	4
-150.9191814290	59.4791944217	Snow or Ice	Snow or Ice	Mixed Conifer	Mixed Conifer	Herbaceous	Mountain Hemlock	Mountain Hemlock	Mixed Conifer	3
-151.6821059830	59.4680130617	Mixed Forest	Mixed Forest	Deciduous	Deciduous	Herbaceous	Herbaceous	Herbaceous	Deciduous	3
-151.6145153340	59.4220570858	Mountain Hemlock	Mountain Hemlock	Herbaceous	Herbaceous	Herbaceous	Herbaceous	Mixed Conifer	Herbaceous	5
-151.5791796380	59.4214099614	Deciduous	Deciduous	Herbaceous	Herbaceous	Herbaceous	Herbaceous	Mixed Conifer	Herbaceous	5
-151.5621611270	59.4121452554	Deciduous	Deciduous	Mixed Conifer	Herbaceous	Herbaceous	Herbaceous	Mixed Conifer	Herbaceous	4
-150.6265964380	59.3914122590	Deciduous	Deciduous	Mixed Conifer	Herbaceous	Herbaceous	Herbaceous	Mixed Conifer	Mixed Conifer	3
-151.8630396510	59.4084426667	Mixed Forest	Mixed Forest	Herbaceous	Deciduous	Deciduous	Herbaceous	Mixed Conifer	Herbaceous	3
-151.6687624040	59.4051337359	Mixed Forest	Deciduous	Herbaceous	Deciduous	Herbaceous	Herbaceous	Mixed Conifer	Herbaceous	4
-150.6997953530	59.3664116075	Deciduous	Deciduous	Mixed Conifer	Mixed Conifer	Herbaceous	Herbaceous	Mixed Conifer	Herbaceous	3
-151.4432939420	59.3472295940	Deciduous	Deciduous	Herbaceous	Herbaceous	Herbaceous	Herbaceous	Mixed Conifer	Herbaceous	5
-151.7624231080	59.3262250199	Mixed Forest	Mixed Forest	Deciduous	Deciduous	Herbaceous	Herbaceous	Mixed Conifer	Herbaceous	3
-151.9567962610	59.3204559839	Mixed Forest	Mixed Forest	Deciduous	Deciduous	Deciduous	Herbaceous	Mixed Conifer	Deciduous	4
-151.9039437320	59.3196199291	Mixed Forest	Mixed Forest	Herbaceous	Deciduous	Deciduous	Herbaceous	Mixed Conifer	Herbaceous	3
-151.5164439720	59.3128368175	Mountain Hemlock	Mountain Hemlock	Herbaceous	Herbaceous	Herbaceous	Herbaceous	Mixed Conifer	Herbaceous	5
-151.9397251900	59.3112399658	Mountain Hemlock	Mountain Hemlock	Herbaceous	Herbaceous	Herbaceous	Herbaceous	Mixed Conifer	Herbaceous	5
-151.5875267040	59.3052173207	Mountain Hemlock	Mountain Hemlock	Herbaceous	Herbaceous	Herbaceous	Herbaceous	Mixed Conifer	Herbaceous	5
-151.4776672350	59.1241261309	Mixed Forest	Mixed Forest	Deciduous	Deciduous	Herbaceous	Herbaceous	Mixed Conifer	Herbaceous	3
-148.7083179830	61.0053158047	Alpine	Alpine	Mountain Hemlock	Mountain Hemlock	Mixed Conifer	Mountain Hemlock	Snow or Ice	Mountain Hemlock	4
-148.6898230710	61.0046029113	Snow or Ice	Snow or Ice	Mountain Hemlock	Mountain Hemlock	Mixed Conifer	Mountain Hemlock	Mixed Conifer	Mountain Hemlock	4
-148.7652687280	60.9985266059	Shrub	Shrub	Mixed Conifer	Mountain Hemlock	Mixed Conifer	Herbaceous	Mountain Hemlock	Mountain Hemlock	3
-148.7282850380	60.9971136241	Alpine	Alpine	Mixed Conifer	Mountain Hemlock	Mixed Conifer	Mountain Hemlock	Mountain Hemlock	Mixed Conifer	3
-148.7667289990	60.9896136079	Shrub	Shrub	Mixed Conifer	Mountain Hemlock	Mixed Conifer	Herbaceous	Mountain Hemlock	Mountain Hemlock	3
-148.8606107070	60.9841876716	Alpine	Alpine	Mixed Conifer	Mountain Hemlock	Mixed Conifer	Mountain Hemlock	Mountain Hemlock	Mixed Conifer	3
-148.8421246500	60.9834952188	Snow or Ice	Snow or Ice	Mixed Conifer	Mountain Hemlock	Mixed Conifer	Herbaceous	Mountain Hemlock	Mixed Conifer	3
-148.8236393930	60.9828002849	Alpine	Alpine	Mixed Conifer	Mountain Hemlock	Mixed Conifer	Herbaceous	Mountain Hemlock	Mountain Hemlock	3
-148.7866712930	60.9814029741	Alpine	Mountain Hemlock	Mixed Conifer	Mountain Hemlock	Mixed Conifer	Herbaceous	Mountain Hemlock	Mountain Hemlock	3
-148.7127448280	60.9785785859	Alpine	Shrub	Mountain Hemlock	Mountain Hemlock	Mixed Conifer	Mountain Hemlock	Mixed Conifer	Mountain Hemlock	4
-150.4170107480	61.0245529475		Deciduous	Black Spruce	Black Spruce	Black Spruce	Deciduous	Deciduous	Herbaceous	3
-148.9174913990	60.9773355727	Mountain Hemlock	Mountain Hemlock	Mixed Conifer	Herbaceous	Mixed Conifer	Herbaceous	Herbaceous	Mixed Conifer	3
-148.8990080710	60.9766507552	White or Lutz or Sitka Spruce	White or Lutz or Sitka Spruce	Mixed Conifer	Herbaceous	Mixed Conifer	Herbaceous	Herbaceous	Mixed Conifer	3
-148.8435628490	60.9745814177	Snow or Ice	Snow or Ice	Mixed Conifer	Mountain Hemlock	Mixed Conifer	Herbaceous	Mountain Hemlock	Mixed Conifer	3
-148.8250827050	60.9738866773	Alpine	Alpine	Mixed Conifer	Herbaceous	Mixed Conifer	Herbaceous	Herbaceous	Mountain Hemlock	3
-148.8066033630	60.9731894566	Alpine	Alpine	Mixed Conifer	Mountain Hemlock	Mixed Conifer	Herbaceous	Mountain Hemlock	Mountain Hemlock	3
-148.7881248280	60.9724897558	Mixed Forest	Deciduous	Mixed Conifer	Mountain Hemlock	Mixed Conifer	Mountain Hemlock	Mountain Hemlock	Mixed Conifer	3
-150.3809463720	61.0146562075	Mixed Forest	Mixed Forest	Black Spruce	Black Spruce	Black Spruce	Deciduous	Deciduous	Black Spruce	4
-150.3438833850	61.0136772586	Mixed Forest	Herbaceous	Black Spruce	Deciduous	Deciduous	Deciduous	Deciduous	Black Spruce	4
-148.8450002470	60.9656676043	Shrub	Shrub	Mixed Conifer	Herbaceous	Mixed Conifer	Herbaceous	Herbaceous	Mountain Hemlock	3
-148.8265252130	60.9649730575	Alpine	Herbaceous	Mixed Conifer	Herbaceous	Mixed Conifer	Herbaceous	Mountain Hemlock	Mixed Conifer	3
-148.7895775540	60.9635765250	Deciduous	Deciduous	Mixed Conifer	Mountain Hemlock	Mixed Conifer	Mountain Hemlock	Mountain Hemlock	Mixed Conifer	3
-148.7156919550	60.9607537097	Snow or Ice	Snow or Ice	Mountain Hemlock	Mountain Hemlock	Mixed Conifer	Mountain Hemlock	Mixed Conifer	Mountain Hemlock	4
-150.3449043120	61.0047500435	Herbaceous	Herbaceous	Black Spruce	Deciduous	Deciduous	Deciduous	Deciduous	Black Spruce	4
-150.3263788260	61.0042569703	Alpine	Mixed Forest	Black Spruce	Black Spruce	Black Spruce	Deciduous	Deciduous	Herbaceous	3
-148.9942247890	60.9622193452	Shrub	Shrub	Mixed Conifer	Herbaceous	Mixed Conifer	Herbaceous	Deciduous	Mixed Conifer	3
-148.9387984100	60.9601883563	Alpine	Alpine	Mixed Conifer	Herbaceous	Mixed Conifer	Herbaceous	Deciduous	Mixed Conifer	3
-148.9203245160	60.9595063999	Snow or Ice	Snow or Ice	Mixed Conifer	Herbaceous	Mixed Conifer	Herbaceous	Herbaceous	Mixed Conifer	3
-148.8094977940	60.9553625926	Shrub	Shrub	Mixed Conifer	Herbaceous	Mixed Conifer	Herbaceous	Mountain Hemlock	Mixed Conifer	3
-148.7910294720	60.9546632814	Herbaceous	Herbaceous	Mixed Conifer	Mountain Hemlock	Mixed Conifer	Mountain Hemlock	Mountain Hemlock	Mixed Conifer	3
-148.6802365970	60.9504153685	Shrub	Shrub	Mixed Conifer	Mountain Hemlock	Mixed Conifer	Mountain Hemlock	Snow or Ice	Mixed Conifer	3
-148.6433122010	60.9489795746	Snow or Ice	Snow or Ice	Mountain Hemlock	Mountain Hemlock	Mixed Conifer	Mountain Hemlock	Mixed Conifer	Mountain Hemlock	4
-150.3274043340	60.9953298890	Shrub	Shrub	Black Spruce	Herbaceous	Black Spruce	Deciduous	Deciduous	Black Spruce	3
-149.0510377660	60.9553120918	Snow or Ice	Snow or Ice	Mixed Conifer	Herbaceous	Mixed Conifer	Herbaceous	Deciduous	Mixed Conifer	3
-148.9586782500	60.9519528493	Alpine	Alpine	Mountain Hemlock	Mixed Conifer	Mixed Conifer	Mountain Hemlock	Mountain Hemlock	Mixed Conifer	3
-148.9032718940	60.9499075499	Alpine	Shrub	Mixed Conifer	Herbaceous	Mixed Conifer	Herbaceous	Herbaceous	Mixed Conifer	3
-148.8848046850	60.9492208254	Shrub	Shrub	Mixed Conifer	Herbaceous	Mixed Conifer	Herbaceous	Herbaceous	Mixed Conifer	3
-148.7924805830	60.9457500248	Mixed Forest	Mixed Forest	Mixed Conifer	Herbaceous	Mixed Conifer	Herbaceous	Mountain Hemlock	Mixed Conifer	3
-148.7186358040	60.9429287804	Snow or Ice	Snow or Ice	Mixed Conifer	Mountain Hemlock	Mixed Conifer	Mountain Hemlock	Mountain Hemlock	Mountain Hemlock	4
-148.6448041100	60.9400678993		Snow or Ice	Mountain Hemlock	Mountain Hemlock	Mixed Conifer	Mountain Hemlock	Alpine	Mountain Hemlock	4
-148.6263482520	60.9393464870	Snow or Ice	Snow or Ice	Mountain Hemlock	Mountain Hemlock	Mixed Conifer	Mountain Hemlock	Alpine	Mountain Hemlock	4
-148.6078932260	60.9386225983	Alpine	Alpine	Mountain Hemlock	Mountain Hemlock	Mixed Conifer	Mountain Hemlock	Alpine	Mountain Hemlock	4
-150.4395288700	60.9893222547	Herbaceous	Herbaceous	Black Spruce	Black Spruce	Black Spruce	Deciduous	Deciduous	Black Spruce	4
-150.3469444580	60.9868956014	Mixed Forest	Mixed Forest	Black Spruce	Black Spruce	Black Spruce	Deciduous	Deciduous	Black Spruce	4
-150.3284292700	60.9864028035	Shrub	Shrub	Black Spruce	Herbaceous	Black Spruce	Deciduous	Deciduous	Black Spruce	3
-149.1078262200	60.9483813934	Shrub	Shrub	Mixed Conifer	Herbaceous	Mixed Conifer	Herbaceous	Mountain Hemlock	Mixed Conifer	3
-149.0154806980	60.9450602757	Alpine	Alpine	Mixed Conifer	Herbaceous	Mixed Conifer	Herbaceous	Herbaceous	Mixed Conifer	3
-148.9416181650	60.9423587555	Alpine	Alpine	Mixed Conifer	Herbaceous	Mixed Conifer	Herbaceous	Herbaceous	Mixed Conifer	3
-148.9231544830	60.9416771787	Snow or Ice	Alpine	Mixed Conifer	Herbaceous	Mixed Conifer	Herbaceous	Herbaceous	Mixed Conifer	3
-148.8862294820	60.9403065901	Shrub	Shrub	Mixed Conifer	Herbaceous	Mixed Conifer	Herbaceous	Deciduous	Mixed Conifer	3
-148.6278444270	60.9304349980	Snow or Ice	Snow or Ice	Mountain Hemlock	Mixed Conifer	Mountain Hemlock	Mountain Hemlock	Alpine	Mountain Hemlock	4
-148.5909453950	60.9289851474	Snow or Ice	Snow or Ice	Mountain Hemlock	Mountain Hemlock	Mixed Conifer	Mountain Hemlock	Mixed Conifer	Mountain Hemlock	4
-150.3294536350	60.9774757135	Mixed Forest	Mixed Forest	Black Spruce	Black Spruce	Black Spruce	Deciduous	Deciduous	Black Spruce	4
-150.3109441620	60.9769805651	Herbaceous	Herbaceous	Black Spruce	Deciduous	Deciduous	Deciduous	Deciduous	Black Spruce	4
-149.1645900830	60.9414272651	Herbaceous	Herbaceous	Mixed Conifer	Herbaceous	Mixed Conifer	Mixed Conifer	Mountain Hemlock	Mixed Conifer	4
-149.1461222940	60.9407756225	Deciduous	Deciduous	Mixed Conifer	Herbaceous	Mixed Conifer	Mixed Conifer	Mountain Hemlock	Mixed Conifer	4
-149.1091889750	60.9394648989	Shrub	Shrub	Mixed Conifer	Herbaceous	Mixed Conifer	Herbaceous	Mountain Hemlock	Mixed Conifer	3
-148.9430268660	60.9334439367	Snow or Ice	Snow or Ice	Mixed Conifer	Herbaceous	Mixed Conifer	Herbaceous	Herbaceous	Mixed Conifer	3
-148.7400261660	60.9258124295	Snow or Ice	Alpine	Mixed Conifer	Mixed Conifer	Mixed Conifer	Mountain Hemlock	Mountain Hemlock	Mountain Hemlock	3
-148.7215763830	60.9251037963	Alpine	Alpine	Mixed Conifer	Mountain Hemlock	Mixed Conifer	Mountain Hemlock	Mountain Hemlock	Mountain Hemlock	4
-148.7031274160	60.9243926871		Alpine	Mixed Conifer	Mountain Hemlock	Mixed Conifer	Mountain Hemlock	Mountain Hemlock	Mountain Hemlock	4
-150.5340620890	60.9738295379	Shrub	Mixed Forest	Black Spruce	Black Spruce	Black Spruce	Deciduous	Deciduous	Herbaceous	3
-150.3304774290	60.9685486188	Mixed Forest	Mixed Forest	Black Spruce	Black Spruce	Black Spruce	Deciduous	Deciduous	Black Spruce	4
-150.2934693400	60.9675561109	Herbaceous	Herbaceous	Black Spruce	Deciduous	Deciduous	Deciduous	Deciduous	Black Spruce	4
-149.8310700060	60.9543106466	Mountain Hemlock	Mountain Hemlock	Deciduous	Deciduous	Deciduous	Deciduous	Deciduous	Black Spruce	5
-149.8125821500	60.9537485215	Mountain Hemlock	Mountain Hemlock	Deciduous	Deciduous	Deciduous	Deciduous	Deciduous	Black Spruce	5
-149.0182565010	60.9272291228	Shrub	Shrub	Mixed Conifer	Herbaceous	Mixed Conifer	Herbaceous	Deciduous	Mixed Conifer	3
-148.9813440900	60.9258840690	Alpine	Alpine	Mixed Conifer	Herbaceous	Mixed Conifer	Herbaceous	Deciduous	Mixed Conifer	3
-148.9628890480	60.9252078257	Snow or Ice	Snow or Ice	Mixed Conifer	Herbaceous	Mixed Conifer	Herbaceous	Deciduous	Mixed Conifer	3
-148.9444347850	60.9245291052	Alpine	Alpine	Mixed Conifer	Herbaceous	Mixed Conifer	Herbaceous	Deciduous	Mixed Conifer	3
-148.9259813050	60.9238479074	Snow or Ice	Alpine	Mixed Conifer	Herbaceous	Mixed Conifer	Herbaceous	Deciduous	Mixed Conifer	3
-148.9075286090	60.9231642326	Alpine	Alpine	Mixed Conifer	Herbaceous	Mixed Conifer	Herbaceous	Deciduous	Mixed Conifer	3
-148.7414901380	60.9168997195	Alpine	Alpine	Mixed Conifer	Mixed Conifer	Mixed Conifer	Mountain Hemlock	Mountain Hemlock	Mountain Hemlock	3
-148.6861585140	60.9147669850		Alpine	Mixed Conifer	Mountain Hemlock	Mixed Conifer	Mountain Hemlock	Mountain Hemlock	Mountain Hemlock	4
-148.6677162790	60.9140511234	Snow or Ice	Snow or Ice	Mixed Conifer	Mountain Hemlock	Mixed Conifer	Mountain Hemlock	Mountain Hemlock	Mountain Hemlock	4
-148.6492748670	60.9133327871	Snow or Ice	Snow or Ice	Mixed Conifer	Mountain Hemlock	Mixed Conifer	Mountain Hemlock	Mountain Hemlock	Mountain Hemlock	4
-148.5939556060	60.9111629311	Snow or Ice	Snow or Ice	Mixed Conifer	Mountain Hemlock	Mixed Conifer	Mountain Hemlock	Mountain Hemlock	Mountain Hemlock	4
-150.6275633020	60.9672012043	White or Lutz or Sitka Spruce	Black Spruce	Black Spruce	Black Spruce	Black Spruce	Herbaceous	Deciduous	Herbaceous	3
-150.3685007440	60.9606038035	Mixed Forest	Mixed Forest	Black Spruce	Black Spruce	Black Spruce	Deciduous	Deciduous	Black Spruce	4
-150.3315006530	60.9596215193	Herbaceous	Herbaceous	Black Spruce	Deciduous	Black Spruce	Deciduous	Deciduous	Black Spruce	3
-150.2945028400	60.9586292881	Mixed Forest	Mixed Forest	Black Spruce	Deciduous	Deciduous	Deciduous	Deciduous	Black Spruce	4
-149.8876838620	60.9470585197	Black Spruce	Black Spruce	Deciduous	Deciduous	Deciduous	Deciduous	Deciduous	Deciduous	6
-149.8691991990	60.9465040018	Mountain Hemlock	Mountain Hemlock	Deciduous	Deciduous	Deciduous	Deciduous	Deciduous	Black Spruce	5
-149.7952669850	60.9442610949	Mountain Hemlock	Mountain Hemlock	Deciduous	Herbaceous	Deciduous	Deciduous	Deciduous	Herbaceous	4
-149.7767855540	60.9436941600	Shrub	Mountain Hemlock	Deciduous	Herbaceous	Deciduous	Deciduous	Mountain Hemlock	Herbaceous	3
-148.9642910870	60.9162927927	Alpine	Shrub	Mixed Conifer	Herbaceous	Mixed Conifer	Herbaceous	Deciduous	Mixed Conifer	3
-148.9458419220	60.9156142608	Shrub	Shrub	Mixed Conifer	Herbaceous	Mixed Conifer	Herbaceous	Deciduous	Mixed Conifer	3
-148.9273935370	60.9149332524	Shrub	Shrub	Mixed Conifer	Herbaceous	Mixed Conifer	Herbaceous	Deciduous	Mixed Conifer	3
-148.7613937120	60.9086927599		Deciduous	Mixed Conifer	Herbaceous	Mixed Conifer	Herbaceous	Herbaceous	Mixed Conifer	3
-148.7429532980	60.9079869952	Alpine	Alpine	Mixed Conifer	Mixed Conifer	Mountain Hemlock	Mountain Hemlock	Mountain Hemlock	Mixed Conifer	3
-148.7245136950	60.9072787557	Snow or Ice	Shrub	Mixed Conifer	Mountain Hemlock	Mixed Conifer	Mountain Hemlock	Mountain Hemlock	Mixed Conifer	3
-148.6876369390	60.9058548531	Alpine	Alpine	Mixed Conifer	Mountain Hemlock	Mixed Conifer	Mountain Hemlock	Mountain Hemlock	Mountain Hemlock	4
-148.6323279660	60.9037004428	Snow or Ice	Snow or Ice	Mixed Conifer	Mountain Hemlock	Mixed Conifer	Mountain Hemlock	Mountain Hemlock	Mountain Hemlock	4
-148.5954594580	60.9022518002	Snow or Ice	Snow or Ice	Mixed Conifer	Mountain Hemlock	Mixed Conifer	Mountain Hemlock	Mountain Hemlock	Mountain Hemlock	4
-148.5585942880	60.9007932640	Alpine	Alpine	Mixed Conifer	Mountain Hemlock	Mountain Hemlock	Mountain Hemlock	Mixed Conifer	Mixed Conifer	3
-148.5401629620	60.9000602862	Snow or Ice	Snow or Ice	Mixed Conifer	Mountain Hemlock	Mountain Hemlock	Mountain Hemlock	Herbaceous	Mixed Conifer	3
-150.5174947220	60.9555050071		Mixed Forest	Black Spruce	Black Spruce	Black Spruce	Deciduous	Deciduous	Herbaceous	3
-150.4989950990	60.9550351383	Herbaceous	Herbaceous	Black Spruce	Black Spruce	Deciduous	Deciduous	Deciduous	Black Spruce	3
-150.3140292500	60.9501996802	Mixed Forest	Mixed Forest	Black Spruce	Black Spruce	Black Spruce	Deciduous	Deciduous	Black Spruce	4
-150.2955357650	60.9497024599	Mixed Forest	Mixed Forest	Black Spruce	Deciduous	Deciduous	Deciduous	Deciduous	Black Spruce	4
-150.2770428560	60.9492027538	Mixed Forest	Mixed Forest	Black Spruce	Deciduous	Deciduous	Deciduous	Deciduous	Black Spruce	4
-149.7964383740	60.9353382695	Alpine	Mountain Hemlock	Black Spruce	Herbaceous	Herbaceous	Deciduous	Mountain Hemlock	Herbaceous	3
-149.7594864100	60.9342022330	Alpine	Alpine	Black Spruce	Herbaceous	Deciduous	Herbaceous	Mountain Hemlock	Herbaceous	3
-149.7040634000	60.9324795620	Alpine	Alpine	Black Spruce	Herbaceous	Black Spruce	Herbaceous	Mountain Hemlock	Herbaceous	3
-149.5932354320	60.9289672150	Herbaceous	Herbaceous	Deciduous	Deciduous	Deciduous	Deciduous	Deciduous	Black Spruce	5
-149.5747664770	60.9283731395	Mountain Hemlock	Mountain Hemlock	Deciduous	Herbaceous	Deciduous	Herbaceous	Deciduous	Herbaceous	3
-149.5562982080	60.9277765832	White or Lutz or Sitka Spruce	Mountain Hemlock	Deciduous	Herbaceous	Deciduous	Herbaceous	Deciduous	Herbaceous	3
-149.0394763880	60.9100663588	Mountain Hemlock	Mountain Hemlock	Mixed Conifer	Mixed Conifer	Mixed Conifer	Herbaceous	Mixed Conifer	Mixed Conifer	5
-148.8734798270	60.9039612732	Deciduous	Deciduous	Mixed Conifer	Herbaceous	Mixed Conifer	Herbaceous	Mixed Conifer	Mixed Conifer	4
-148.8550396880	60.9032705523	Deciduous	Deciduous	Mixed Conifer	Herbaceous	Mixed Conifer	Herbaceous	Mixed Conifer	Mixed Conifer	4
-148.8181617980	60.9018816854	Mountain Hemlock	Mountain Hemlock	Mixed Conifer	Herbaceous	Mixed Conifer	Herbaceous	Mixed Conifer	Mixed Conifer	4
-148.7997240520	60.9011835399	Mountain Hemlock	Mountain Hemlock	Mixed Conifer	Herbaceous	Mixed Conifer	Herbaceous	Mixed Conifer	Mixed Conifer	4
-148.7628509720	60.8997798252		Mixed Forest	Mixed Conifer	Herbaceous	Herbaceous	Herbaceous	Mixed Conifer	Mixed Conifer	3
-148.7444156450	60.8990742565	White or Lutz or Sitka Spruce	Mixed Conifer	Mixed Conifer	Mountain Hemlock	Mixed Conifer	Mountain Hemlock	Mixed Conifer	Mountain Hemlock	3
-148.7259811290	60.8983662137	Shrub	Shrub	Mixed Conifer	Mountain Hemlock	Mixed Conifer	Mountain Hemlock	Mountain Hemlock	Mixed Conifer	3
-148.6522512360	60.8955093050	Snow or Ice	Snow or Ice	Mixed Conifer	Mountain Hemlock	Mixed Conifer	Mountain Hemlock	Mountain Hemlock	Mixed Conifer	3
-148.6338208200	60.8947888943	Snow or Ice	Snow or Ice	Mixed Conifer	Mountain Hemlock	Mixed Conifer	Mountain Hemlock	Mountain Hemlock	Mountain Hemlock	4
-148.5785345520	60.8926128245	Snow or Ice	Snow or Ice	Mixed Conifer	Mountain Hemlock	Mixed Conifer	Mountain Hemlock	Mountain Hemlock	Mixed Conifer	3
-148.5416812200	60.8911497481	Snow or Ice	Snow or Ice	Mixed Conifer	Mountain Hemlock	Mountain Hemlock	Mountain Hemlock	Mixed Conifer	Mixed Conifer	3
-150.6849398010	60.9506922933	White or Lutz or Sitka Spruce	White or Lutz or Sitka Spruce	Black Spruce	Black Spruce	Black Spruce	Herbaceous	Deciduous	Herbaceous	3
-150.6109459280	60.9488879467	Herbaceous	Herbaceous	Black Spruce	Black Spruce	Black Spruce	Deciduous	Deciduous	Deciduous	3
-150.4629836280	60.9451598838	Mixed Forest	Mixed Forest	Black Spruce	Deciduous	Deciduous	Deciduous	Deciduous	Black Spruce	4
-150.3520348830	60.9422594156		Mixed Forest	Black Spruce	Deciduous	Black Spruce	Deciduous	Deciduous	Black Spruce	3
-150.3335453910	60.9417673045		Mixed Forest	Black Spruce	Black Spruce	Black Spruce	Deciduous	Deciduous	Herbaceous	3
-150.2965681150	60.9407756263	Mixed Forest	Mixed Forest	Black Spruce	Deciduous	Deciduous	Deciduous	Deciduous	Black Spruce	4
-150.2780803380	60.9402760594	Mixed Forest	Black Spruce	Black Spruce	Deciduous	Deciduous	Deciduous	Deciduous	Black Spruce	4
-149.8715003590	60.9286570942	Mixed Forest	Black Spruce	Deciduous	Deciduous	Deciduous	Deciduous	Deciduous	Black Spruce	5
-149.8530265800	60.9281004027	Mixed Forest	Mixed Forest	Deciduous	Deciduous	Deciduous	Deciduous	Deciduous	Deciduous	6
-149.7052597230	60.9235575240	Shrub	Mixed Forest	Black Spruce	Herbaceous	Black Spruce	Herbaceous	Mountain Hemlock	Herbaceous	3
-149.6313921690	60.9212265335	White or Lutz or Sitka Spruce	White or Lutz or Sitka Spruce	Deciduous	Herbaceous	Deciduous	Herbaceous	Deciduous	Mountain Hemlock	3
-148.8749057600	60.8950471630	Deciduous	Deciduous	Mixed Conifer	Herbaceous	Mixed Conifer	Herbaceous	Mixed Conifer	Mixed Conifer	4
-148.8196029930	60.8929681527	Mountain Hemlock	Mountain Hemlock	Mixed Conifer	Herbaceous	Mixed Conifer	Herbaceous	Mixed Conifer	Mixed Conifer	4
-148.8011703330	60.8922702009	Alpine	Alpine	Mixed Conifer	Herbaceous	Herbaceous	Herbaceous	Mixed Conifer	Mixed Conifer	3
-148.7643074240	60.8908668760	Mixed Forest	Mixed Forest	Mixed Conifer	Herbaceous	Herbaceous	Herbaceous	Mixed Conifer	Mixed Conifer	3
-148.6905913260	60.8880305448	Shrub	Mixed Conifer	Mixed Conifer	Mountain Hemlock	Mixed Conifer	Mountain Hemlock	Mixed Conifer	Mountain Hemlock	3
-148.6353128460	60.8858773304	Snow or Ice	Snow or Ice	Mixed Conifer	Mountain Hemlock	Mixed Conifer	Mountain Hemlock	Mountain Hemlock	Mountain Hemlock	4
-148.6168883370	60.8851546473	Snow or Ice	Snow or Ice	Mixed Conifer	Mountain Hemlock	Mixed Conifer	Mountain Hemlock	Mountain Hemlock	Mixed Conifer	3
-148.5984646590	60.8844294919	Snow or Ice	Snow or Ice	Mixed Conifer	Mountain Hemlock	Mixed Conifer	Mountain Hemlock	Mountain Hemlock	Mixed Conifer	3
-148.5800418140	60.8837018644	Snow or Ice	Snow or Ice	Mixed Conifer	Mountain Hemlock	Mixed Conifer	Mountain Hemlock	Mountain Hemlock	Mixed Conifer	3
-150.6673696470	60.9413154598	White or Lutz or Sitka Spruce	Herbaceous	Black Spruce	Black Spruce	Black Spruce	Herbaceous	Deciduous	Herbaceous	3
-150.4639692190	60.9362318230	Herbaceous	Herbaceous	Deciduous	Deciduous	Deciduous	Deciduous	Deciduous	Black Spruce	5
-150.3530512680	60.9333321629	Herbaceous	Herbaceous	Black Spruce	Deciduous	Deciduous	Deciduous	Deciduous	Black Spruce	4
-150.3160831130	60.9323457301	Mixed Forest	Mixed Forest	Black Spruce	Deciduous	Deciduous	Deciduous	Deciduous	Black Spruce	4
-150.2975998900	60.9318487869	Mixed Forest	Mixed Forest	Black Spruce	Deciduous	Deciduous	Deciduous	Deciduous	Black Spruce	4
-150.2606351710	60.9308474471	Mixed Forest	Mixed Forest	Black Spruce	Deciduous	Deciduous	Deciduous	Deciduous	Black Spruce	4
-149.9095892160	60.9208392566	Mixed Forest	Mixed Forest	Deciduous	Deciduous	Deciduous	Deciduous	Deciduous	Herbaceous	5
-149.8357132990	60.9186180740	Mixed Forest	Mountain Hemlock	Black Spruce	Deciduous	Deciduous	Deciduous	Deciduous	Black Spruce	4
-149.7249188270	60.9152118620	Shrub	Shrub	Black Spruce	Herbaceous	Black Spruce	Herbaceous	Mountain Hemlock	Herbaceous	3
-149.6879926010	60.9140566120	Mixed Forest	Mixed Forest	Black Spruce	Deciduous	Black Spruce	Deciduous	Black Spruce	Herbaceous	3
-149.6695304870	60.9134752665	Shrub	Deciduous	Black Spruce	Herbaceous	Deciduous	Deciduous	Deciduous	Mountain Hemlock	3
-149.4849466830	60.9075254246	Mixed Forest	Mixed Forest	Deciduous	Herbaceous	Herbaceous	Herbaceous	Deciduous	Herbaceous	4
-149.4480382130	60.9063057063	White or Lutz or Sitka Spruce	White or Lutz or Sitka Spruce	Deciduous	Deciduous	Herbaceous	Herbaceous	Deciduous	Herbaceous	3
-149.4111325590	60.9050760739	Mixed Conifer	Mixed Conifer	Herbaceous	Herbaceous	Herbaceous	Herbaceous	Deciduous	Herbaceous	5
-148.9500586440	60.8888696485	Mountain Hemlock	Mountain Hemlock	Mixed Conifer	Herbaceous	Mixed Conifer	Herbaceous	Mixed Conifer	Mixed Conifer	4
-148.8947616580	60.8868209024	Deciduous	Deciduous	Mixed Conifer	Herbaceous	Mixed Conifer	Herbaceous	Mixed Conifer	Mixed Conifer	4
-148.8026158120	60.8833568475	Alpine	Alpine	Mixed Conifer	Herbaceous	Herbaceous	Herbaceous	Mixed Conifer	Mixed Conifer	3
-148.7657630670	60.8819539120	White or Lutz or Sitka Spruce	White or Lutz or Sitka Spruce	Mixed Conifer	Mixed Conifer	Herbaceous	Herbaceous	Mixed Conifer	Mountain Hemlock	3
-148.7473379050	60.8812487349	Herbaceous	Mountain Hemlock	Mountain Hemlock	Mountain Hemlock	Mountain Hemlock	Mountain Hemlock	Mixed Conifer	Mountain Hemlock	5
-148.6368040440	60.8769657509	Snow or Ice	Snow or Ice	Mixed Conifer	Mountain Hemlock	Mixed Conifer	Mountain Hemlock	Mountain Hemlock	Mixed Conifer	3
-148.6183846120	60.8762432682	Snow or Ice	Snow or Ice	Mixed Conifer	Mountain Hemlock	Mixed Conifer	Mountain Hemlock	Mountain Hemlock	Mixed Conifer	3
-148.5815482400	60.8747908883	Snow or Ice	Snow or Ice	Mixed Conifer	Mountain Hemlock	Mountain Hemlock	Mountain Hemlock	Mixed Conifer	Mixed Conifer	3
-148.5447152090	60.8733286235		Snow or Ice	Mixed Conifer	Mountain Hemlock	Mountain Hemlock	Mountain Hemlock	Herbaceous	Mixed Conifer	3
-150.5388900460	60.9291866317	Mixed Forest	Mixed Forest	Black Spruce	Deciduous	Deciduous	Deciduous	Deciduous	Black Spruce	4
-150.5019210690	60.9282501644	Mixed Forest	Mixed Forest	Herbaceous	Deciduous	Deciduous	Deciduous	Deciduous	Herbaceous	4
-150.2247244750	60.9209098855	Herbaceous	Herbaceous	Black Spruce	Deciduous	Deciduous	Deciduous	Deciduous	Black Spruce	4
-149.9291934190	60.9124644137	Mixed Forest	Mixed Forest	Deciduous	Deciduous	Deciduous	Deciduous	Deciduous	Black Spruce	5
-149.9107279650	60.9119154752	Mixed Forest	Mixed Forest	Deciduous	Deciduous	Deciduous	Deciduous	Deciduous	Herbaceous	5
-149.8737989590	60.9108101547	Black Spruce	Black Spruce	Deciduous	Deciduous	Deciduous	Deciduous	Deciduous	Deciduous	6
-149.7261087100	60.9062896458	Shrub	Shrub	Black Spruce	Herbaceous	Black Spruce	Herbaceous	Mountain Hemlock	Herbaceous	3
-149.6153687170	60.9027951052	White or Lutz or Sitka Spruce	White or Lutz or Sitka Spruce	Deciduous	Herbaceous	Deciduous	Herbaceous	Deciduous	Herbaceous	3
-149.5969144080	60.9022040042	Mountain Hemlock	Mountain Hemlock	Herbaceous	Herbaceous	Herbaceous	Herbaceous	Deciduous	Herbaceous	5
-149.5784607810	60.9016104243	Mountain Hemlock	Mountain Hemlock	Herbaceous	Herbaceous	Herbaceous	Herbaceous	Deciduous	Herbaceous	5
-149.4493046920	60.8973859659	Shrub	Shrub	Deciduous	Deciduous	Herbaceous	Herbaceous	Deciduous	Herbaceous	3
-149.4308566130	60.8967725594	Shrub	Mountain Hemlock	Deciduous	Deciduous	Herbaceous	Herbaceous	Deciduous	Herbaceous	3
-149.4124092410	60.8961566753	Mixed Conifer	Mixed Conifer	Herbaceous	Herbaceous	Herbaceous	Herbaceous	Deciduous	Herbaceous	5
-149.3755166260	60.8949174745	Mixed Conifer	Mixed Conifer	Herbaceous	Herbaceous	Herbaceous	Herbaceous	Mountain Hemlock	Herbaceous	5
-149.2648560240	60.8911404226	Mountain Hemlock	Mountain Hemlock	Herbaceous	Herbaceous	Herbaceous	Herbaceous	Mountain Hemlock	Herbaceous	5
-149.1910968810	60.8885728584	Mountain Hemlock	Mountain Hemlock	Herbaceous	Herbaceous	Herbaceous	Herbaceous	Herbaceous	Herbaceous	6
-148.8224829840	60.8751410438	Snow or Ice	Snow or Ice	Mixed Conifer	Herbaceous	Herbaceous	Herbaceous	Mixed Conifer	Mixed Conifer	3
-148.8040604880	60.8744434794	Snow or Ice	Snow or Ice	Mixed Conifer	Herbaceous	Herbaceous	Herbaceous	Mixed Conifer	Mixed Conifer	3
-148.7672179030	60.8730409331	Mountain Hemlock	Mountain Hemlock	Mixed Conifer	Mountain Hemlock	Herbaceous	Mixed Conifer	Mixed Conifer	Mixed Conifer	4
-148.6751256070	60.8694913068	Alpine	Alpine	Mixed Conifer	Mountain Hemlock	Mixed Conifer	Mountain Hemlock	Mixed Conifer	Mountain Hemlock	3
-148.6567095990	60.8687739667	Herbaceous	Herbaceous	Mixed Conifer	Mountain Hemlock	Mountain Hemlock	Mountain Hemlock	Mixed Conifer	Mountain Hemlock	4
-148.4910029180	60.8622067214	Snow or Ice	Snow or Ice	Mixed Conifer	Mountain Hemlock	Mountain Hemlock	Mountain Hemlock	Snow or Ice	Mixed Conifer	3
-150.7246793420	60.9247899811	White or Lutz or Sitka Spruce	White or Lutz or Sitka Spruce	Black Spruce	Herbaceous	Black Spruce	Deciduous	Deciduous	Deciduous	3
-150.6877101250	60.9239034733	Mixed Forest	Mixed Forest	Black Spruce	Herbaceous	Black Spruce	Deciduous	Deciduous	Deciduous	3
-150.5028953070	60.9193218296	Mixed Forest	Mixed Forest	Black Spruce	Deciduous	Deciduous	Deciduous	Deciduous	Herbaceous	4
-150.4844167590	60.9188499998	Mixed Forest	Deciduous	Black Spruce	Deciduous	Deciduous	Deciduous	Deciduous	Herbaceous	4
-150.4659387570	60.9183756858	Mixed Forest	Deciduous	Black Spruce	Deciduous	Deciduous	Deciduous	Deciduous	Black Spruce	4
-150.2627174980	60.9129943075	Mixed Forest	Black Spruce	Black Spruce	Deciduous	Deciduous	Deciduous	Deciduous	Black Spruce	4
-150.2073055160	60.9114745130	Herbaceous	Deciduous	Deciduous	Deciduous	Deciduous	Deciduous	Deciduous	Deciduous	6
-149.9118660820	60.9029916856	Mixed Forest	Mixed Forest	Deciduous	Herbaceous	Herbaceous	Herbaceous	Mountain Hemlock	Herbaceous	4
-149.8380310740	60.9007717384	Mountain Hemlock	Mountain Hemlock	Herbaceous	Herbaceous	Herbaceous	Herbaceous	Deciduous	Herbaceous	5
-149.7272979320	60.8973674204	Mountain Hemlock	Mountain Hemlock	Herbaceous	Herbaceous	Herbaceous	Herbaceous	Deciduous	Herbaceous	5
-149.4505704670	60.8884662148	Shrub	Shrub	Deciduous	Deciduous	Herbaceous	Herbaceous	Deciduous	Herbaceous	3
-149.4136852140	60.8872372656	Mountain Hemlock	Mountain Hemlock	Deciduous	Deciduous	Herbaceous	Herbaceous	Deciduous	Herbaceous	3
-149.3768027940	60.8859984090	Mountain Hemlock	Mountain Hemlock	Herbaceous	Herbaceous	Herbaceous	Herbaceous	Mountain Hemlock	Herbaceous	5
-149.2661727620	60.8822224060	Mixed Conifer	Mixed Conifer	Herbaceous	Herbaceous	Herbaceous	Herbaceous	Mountain Hemlock	Herbaceous	5
-149.2477369650	60.8815844064	Mountain Hemlock	Mountain Hemlock	Herbaceous	Herbaceous	Herbaceous	Herbaceous	Mountain Hemlock	Herbaceous	5
-149.2293019020	60.8809439312	Mixed Conifer	Mixed Conifer	Herbaceous	Herbaceous	Herbaceous	Herbaceous	Herbaceous	Herbaceous	6
-149.2108675750	60.8803009806	Mixed Conifer	Mixed Conifer	Herbaceous	Herbaceous	Herbaceous	Herbaceous	Herbaceous	Herbaceous	6
-148.9712896170	60.8717174293	Mountain Hemlock	Mountain Hemlock	Mixed Conifer	Mixed Conifer	Mixed Conifer	Herbaceous	Mixed Conifer	Herbaceous	4
-148.8239217820	60.8662274673	Alpine	Alpine	Mixed Conifer	Herbaceous	Herbaceous	Herbaceous	Mixed Conifer	Mixed Conifer	3
-148.7686719320	60.8641279390		Alpine	Mixed Conifer	Herbaceous	Herbaceous	Herbaceous	Mixed Conifer	Mixed Conifer	3
-148.7134293370	60.8620061671	Herbaceous	Herbaceous	Mountain Hemlock	Mountain Hemlock	Mountain Hemlock	Mountain Hemlock	Mixed Conifer	Mountain Hemlock	5
-150.7440717350	60.9162995218	White or Lutz or Sitka Spruce	White or Lutz or Sitka Spruce	Black Spruce	Herbaceous	Black Spruce	Deciduous	Deciduous	Black Spruce	3
-150.7255914940	60.9158601186	Shrub	Herbaceous	Black Spruce	Herbaceous	Black Spruce	Deciduous	Deciduous	Deciduous	3
-150.5962441780	60.9127147254	White or Lutz or Sitka Spruce	White or Lutz or Sitka Spruce	Black Spruce	Deciduous	Black Spruce	Deciduous	Deciduous	Black Spruce	3
-150.5777680770	60.9122554460	Mixed Forest	Mixed Forest	Black Spruce	Deciduous	Black Spruce	Deciduous	Deciduous	Black Spruce	3
-150.5592925060	60.9117936826	Mixed Forest	Black Spruce	Black Spruce	Deciduous	Deciduous	Deciduous	Deciduous	Black Spruce	4
-150.5408174680	60.9113294353	Mixed Forest	Mixed Forest	Black Spruce	Deciduous	Deciduous	Deciduous	Deciduous	Black Spruce	4
-150.4115073660	60.9080101630	Mixed Forest	Black Spruce	Black Spruce	Deciduous	Deciduous	Deciduous	Deciduous	Herbaceous	4
-150.2822244950	60.9045692210	Mixed Forest	Deciduous	Black Spruce	Deciduous	Deciduous	Deciduous	Deciduous	Black Spruce	4
-150.2637577930	60.9040677279	Herbaceous	Herbaceous	Deciduous	Deciduous	Deciduous	Deciduous	Deciduous	Black Spruce	5
-150.2452916690	60.9035637526	Mixed Forest	Deciduous	Black Spruce	Deciduous	Deciduous	Deciduous	Deciduous	Herbaceous	4
-150.2268261270	60.9030572954	Herbaceous	Herbaceous	Black Spruce	Deciduous	Deciduous	Deciduous	Deciduous	Black Spruce	4
-149.9683711410	60.8957063475	Herbaceous	Herbaceous	Deciduous	Deciduous	Deciduous	Deciduous	Deciduous	Deciduous	6
-149.9499146550	60.8951626743	Herbaceous	Herbaceous	Deciduous	Deciduous	Deciduous	Deciduous	Deciduous	Deciduous	6
-149.9314587960	60.8946165210	Black Spruce	Black Spruce	Deciduous	Deciduous	Deciduous	Deciduous	Deciduous	Deciduous	6
-149.6915909100	60.8872908988	Mountain Hemlock	Mountain Hemlock	Herbaceous	Herbaceous	Herbaceous	Herbaceous	Deciduous	Herbaceous	5
-149.2674887700	60.8733043774	Mixed Conifer	Mixed Conifer	Herbaceous	Herbaceous	Herbaceous	Herbaceous	Herbaceous	Herbaceous	6
-149.2121988520	60.8713834852	Alpine	Alpine	Herbaceous	Herbaceous	Herbaceous	Mixed Conifer	Mixed Conifer	Mixed Conifer	3
-148.9911064110	60.8634772453	Mountain Hemlock	Mountain Hemlock	Mixed Conifer	Mixed Conifer	Mixed Conifer	Herbaceous	Mixed Conifer	Mixed Conifer	5
-148.9174334010	60.8607626907	Mountain Hemlock	Mountain Hemlock	Mixed Conifer	Herbaceous	Mixed Conifer	Herbaceous	Mixed Conifer	Mixed Conifer	4
-148.8990170990	60.8600778713	Mountain Hemlock	Mountain Hemlock	Mixed Conifer	Herbaceous	Mixed Conifer	Herbaceous	Mixed Conifer	Mixed Conifer	4
-148.8621868570	60.8587008169	Alpine	Alpine	Mixed Conifer	Herbaceous	Herbaceous	Herbaceous	Mixed Conifer	Mixed Conifer	3
-148.8069474380	60.8566166982	Snow or Ice	Snow or Ice	Mixed Conifer	Herbaceous	Herbaceous	Herbaceous	Mixed Conifer	Mixed Conifer	3
-148.7885358950	60.8559170494	Snow or Ice	Snow or Ice	Mixed Conifer	Herbaceous	Herbaceous	Herbaceous	Mixed Conifer	Mixed Conifer	3
-148.7701251540	60.8552149296	Snow or Ice	Snow or Ice	Mixed Conifer	Mountain Hemlock	Mountain Hemlock	Herbaceous	Mixed Conifer	Mixed Conifer	3
-150.7080285340	60.9064884863	Mixed Forest	Mixed Forest	Black Spruce	Deciduous	Black Spruce	Deciduous	Deciduous	Black Spruce	3
-150.5971917110	60.9037857335		White or Lutz or Sitka Spruce	Black Spruce	Deciduous	Black Spruce	Deciduous	Deciduous	Black Spruce	3
-150.5787207350	60.9033265820	Herbaceous	Herbaceous	Black Spruce	Deciduous	Deciduous	Deciduous	Deciduous	Black Spruce	4
-150.5048421570	60.9014651434	Mixed Forest	Black Spruce	Black Spruce	Deciduous	Deciduous	Deciduous	Deciduous	Black Spruce	4
-150.4679061040	60.9005195260	Mixed Forest	Mixed Forest	Black Spruce	Deciduous	Deciduous	Deciduous	Deciduous	Herbaceous	4
-150.4494388950	60.9000429933	Mixed Forest	Mixed Forest	Black Spruce	Deciduous	Deciduous	Deciduous	Deciduous	Herbaceous	4
-150.2647975100	60.8951411414	Mixed Forest	Deciduous	Black Spruce	Deciduous	Deciduous	Deciduous	Deciduous	Black Spruce	4
-150.2278760770	60.8941309899	Herbaceous	Herbaceous	Black Spruce	Deciduous	Deciduous	Deciduous	Deciduous	Black Spruce	4
-150.1909569780	60.8931109135	Herbaceous	Herbaceous	Deciduous	Deciduous	Deciduous	Deciduous	Deciduous	Deciduous	6
-150.1724983110	60.8925971537	Black Spruce	Black Spruce	Deciduous	Deciduous	Deciduous	Deciduous	Deciduous	Deciduous	6
-149.8956909280	60.8845931211	Mixed Forest	Mixed Forest	Deciduous	Herbaceous	Herbaceous	Herbaceous	Deciduous	Herbaceous	4
-149.8772420720	60.8840396821	Mountain Hemlock	Mountain Hemlock	Herbaceous	Herbaceous	Herbaceous	Herbaceous	Deciduous	Herbaceous	5
-149.6559062960	60.8772050984	Mountain Hemlock	Mountain Hemlock	Deciduous	Herbaceous	Herbaceous	Herbaceous	Deciduous	Herbaceous	4
-149.6374659410	60.8766194441	Deciduous	Deciduous	Herbaceous	Herbaceous	Herbaceous	Herbaceous	Mountain Hemlock	Herbaceous	5
-149.6190262600	60.8760313126	Mountain Hemlock	Mountain Hemlock	Deciduous	Herbaceous	Herbaceous	Herbaceous	Deciduous	Herbaceous	4
-149.1766833030	60.8611733680	Mountain Hemlock	Mountain Hemlock	Herbaceous	Herbaceous	Herbaceous	Herbaceous	Herbaceous	Herbaceous	6
-149.1030000760	60.8585584675	Mountain Hemlock	Mountain Hemlock	Herbaceous	Herbaceous	Herbaceous	Mixed Conifer	Herbaceous	Mixed Conifer	4
-149.0845811500	60.8578985596	Mountain Hemlock	Mountain Hemlock	Mixed Conifer	Herbaceous	Mixed Conifer	Mixed Conifer	Mixed Conifer	Mixed Conifer	5
-148.8083897130	60.8477032847	Snow or Ice	Snow or Ice	Mixed Conifer	Herbaceous	Herbaceous	Herbaceous	Mixed Conifer	Mixed Conifer	3
-148.7899832410	60.8470038298	Snow or Ice	Snow or Ice	Mixed Conifer	Herbaceous	Herbaceous	Herbaceous	Mixed Conifer	Mixed Conifer	3
-148.7531727060	60.8455975091	Snow or Ice	Snow or Ice	Mixed Conifer	Mountain Hemlock	Herbaceous	Herbaceous	Mixed Conifer	Mixed Conifer	3
-148.7347686490	60.8448906437	Snow or Ice	Snow or Ice	Mixed Conifer	Mountain Hemlock	Mountain Hemlock	Herbaceous	Mixed Conifer	Mixed Conifer	3
-148.6611605510	60.8420384851	Herbaceous	Herbaceous	Mountain Hemlock	Mountain Hemlock	Mountain Hemlock	Mountain Hemlock	Mixed Conifer	Mountain Hemlock	5
-148.5139839610	60.8362156574	Herbaceous	Herbaceous	Mountain Hemlock	Mountain Hemlock	Mountain Hemlock	Mountain Hemlock	Mixed Conifer	Mountain Hemlock	5
-150.6904758260	60.8971146116	Mixed Forest	Mixed Forest	Black Spruce	Herbaceous	Black Spruce	Deciduous	Deciduous	Black Spruce	3
-150.5796728630	60.8943977124	Herbaceous	Herbaceous	Black Spruce	Deciduous	Deciduous	Deciduous	Black Spruce	Black Spruce	3
-150.5427427470	60.8934722168	Mixed Forest	Black Spruce	Black Spruce	Deciduous	Deciduous	Deciduous	Deciduous	Black Spruce	4
-150.5058147700	60.8925367915	Herbaceous	Herbaceous	Black Spruce	Deciduous	Deciduous	Deciduous	Deciduous	Black Spruce	4
-150.4688889570	60.8915914372	Mixed Forest	Mixed Forest	Black Spruce	Deciduous	Deciduous	Deciduous	Deciduous	Herbaceous	4
-150.1920165700	60.8841848843	Mixed Forest	Mixed Forest	Black Spruce	Deciduous	Deciduous	Deciduous	Deciduous	Deciduous	5
-150.1551100520	60.8831551702	Black Spruce	Black Spruce	Deciduous	Deciduous	Deciduous	Deciduous	Deciduous	Herbaceous	5
-150.1366576830	60.8826365930	Mixed Forest	Mixed Forest	Deciduous	Deciduous	Deciduous	Deciduous	Deciduous	Herbaceous	5
-150.1182059110	60.8821155358	Mixed Forest	Mixed Forest	Deciduous	Deciduous	Deciduous	Deciduous	Deciduous	Herbaceous	5
-150.0259561080	60.8794730551	Herbaceous	Herbaceous	Deciduous	Deciduous	Deciduous	Deciduous	Deciduous	Black Spruce	5
-149.9152766390	60.8762202656	Black Spruce	Black Spruce	Deciduous	Herbaceous	Herbaceous	Herbaceous	Mountain Hemlock	Herbaceous	4
-149.8968322530	60.8756694587	Black Spruce	Black Spruce	Deciduous	Herbaceous	Herbaceous	Herbaceous	Mountain Hemlock	Herbaceous	4
-149.8046198850	60.8728782517	Mountain Hemlock	Mountain Hemlock	Herbaceous	Deciduous	Herbaceous	Herbaceous	Deciduous	Herbaceous	4
-149.6755498580	60.8688665027	Alpine	Mountain Hemlock	Deciduous	Deciduous	Herbaceous	Herbaceous	Deciduous	Herbaceous	3
-149.5833769490	60.8659266623	Mountain Hemlock	Mountain Hemlock	Herbaceous	Herbaceous	Herbaceous	Herbaceous	Deciduous	Herbaceous	5
-149.4727919790	60.8623171448	Mixed Conifer	Mixed Conifer	Herbaceous	Herbaceous	Herbaceous	Herbaceous	Herbaceous	Herbaceous	6
-149.4359358790	60.8610941688	Mixed Conifer	Mixed Conifer	Deciduous	Herbaceous	Herbaceous	Herbaceous	Herbaceous	Herbaceous	5
-149.4175088840	60.8604789683	Mountain Hemlock	Mountain Hemlock	Deciduous	Herbaceous	Herbaceous	Herbaceous	Herbaceous	Herbaceous	5
-149.3990825950	60.8598612930	Mixed Conifer	Mixed Conifer	Herbaceous	Herbaceous	Herbaceous	Herbaceous	Herbaceous	Herbaceous	6
-149.3622321490	60.8586185185	Shrub	Shrub	Mixed Conifer	Herbaceous	Herbaceous	Herbaceous	Mountain Hemlock	Mixed Conifer	3
-149.1780232680	60.8522562054	Mixed Conifer	Mixed Conifer	Herbaceous	Herbaceous	Herbaceous	Herbaceous	Herbaceous	Herbaceous	6
-148.9202562820	60.8429335505	Mountain Hemlock	Mountain Hemlock	Mixed Conifer	Herbaceous	Mixed Conifer	Herbaceous	Mixed Conifer	Mixed Conifer	4
[truncated: 22,925 more rows]
